# Supplementary material for: LncRNAs Expression Signatures of Renal Clear Cell Carcinoma Revealed by Microarray
Source: PLoS One. 2012 Aug 6;7(8):e42377. doi: 10.1371/journal.pone.0042377 (PMC3412851; doi:10.1371/journal.pone.0042377)
Supplement: Table S2 — Basic Medical Records of six Patients. (XLSX) [file pone.0042377.s002.xlsx]

## Sheet: Sheet1
Patient Number	Sex	Age（years）	Pathological Category	stage	Tumor size	Surgery date	Operation Method	Metastasis
R1	M	58	clear cell carcinoma	T1bN0M0	4*4cm	2011-05-09	laparoscopic radical	0
R2	M	41	clear cell carcinoma	T1bN0M0	6.5*6cm	2011-09-08	open radical	0
R3	M	61	clear cell carcinoma	T1bN0M0	4*4.5cm	2011-10-12	open radical	0
R4	M	61	clear cell carcinoma	T1bN0M0	6*7.5cm	2011-11-17	open radical and tumor thrombus removal surgery	0
R5	M	42	clear cell carcinoma	T1bN0M0	4.1*3cm	2011-06-01	laparoscopic radical	0
R6	M	57	clear cell carcinoma	T1bN0M0	12*10cm	2011-10-25	open radical and tumor thrombus removal surgery	0
