# Supplementary material for: LncRNAs Expression Signatures of Renal Clear Cell Carcinoma Revealed by Microarray
Source: PLoS One. 2012 Aug 6;7(8):e42377. doi: 10.1371/journal.pone.0042377 (PMC3412851; doi:10.1371/journal.pone.0042377)
Supplement: Table S3 — LncRNAs Expression Profiling Data. (XLS) [file pone.0042377.s003.xls]

## Sheet: All Targets Value - LncRNAs
	Raw Intensities												Normalized Intensities												Annotations
ProbeName	[103N](raw)	[103T](raw)	[104N](raw)	[104T](raw)	[109N](raw)	[109T](raw)	[110N](raw)	[110T](raw)	[119N](raw)	[119T](raw)	[120N](raw)	[120T](raw)	[103N](normalized)	[103T](normalized)	[104N](normalized)	[104T](normalized)	[109N](normalized)	[109T](normalized)	[110N](normalized)	[110T](normalized)	[119N](normalized)	[119T](normalized)	[120N](normalized)	[120T](normalized)	type	seqname	GeneSymbol	source	RNAlength	chrom	strand	txStart	txEnd	Xhyb	probeSeq	relationship	Associated_gene_acc	Associated_gene_name	Associated_protein_name	Associated_gene_strand	Associated_gene_start	Associated_gene_end
ASHG19A3A014810	86.4416	447.411	74.0972	67.3733	66.3025	211.653	106	234.173	339.253	296.795	81.6227	488.103	6.32842	8.83848	6.47051	6.46071	6.07825	7.50618	6.81131	8.6682	7.81151	8.08987	6.3514	8.63812	noncoding	ENST00000399556	AC010746.4	Ensembl	865	chr2	-	198244424	198245616	NM_199185,NM_002520,NM_001037738,ENST00000434232,ENST00000428039,ENST00000393516,	GGACAAGAATCCTTCAAAAAACAGGAAAAAACTCCTAAAACACCTAAAAGGACCTAGTTC	intergenic
ASHG19A3A050157	156.135	62.6358	98.5234	115.533	126.966	126.583	93.8243	74.0588	287.886	125.671	129.35	182.026	7.17634	5.81588	6.86475	7.29892	7.0055	6.75292	6.63287	7.00898	7.58645	6.84056	6.9576	7.12806	noncoding	ENST00000455126	RP11-83N23.2	Ensembl	294	chr13	+	47426277	47430434		CAAGTACATCTTCCTTGCTGACAATATGCTCTCCTATCTTTTGTAAGAGTACACAATTTA	intronic antisense	NM_001165947	HTR2A	5-hydroxytryptamine receptor 2A isoform 2	-	47407512	47471169
ASHG19A3A050157	156.135	62.6358	98.5234	115.533	126.966	126.583	93.8243	74.0588	287.886	125.671	129.35	182.026	7.17634	5.81588	6.86475	7.29892	7.0055	6.75292	6.63287	7.00898	7.58645	6.84056	6.9576	7.12806	noncoding	ENST00000455126	RP11-83N23.2	Ensembl	294	chr13	+	47426277	47430434		CAAGTACATCTTCCTTGCTGACAATATGCTCTCCTATCTTTTGTAAGAGTACACAATTTA	intronic antisense	NM_000621	HTR2A	5-hydroxytryptamine receptor 2A isoform 1	-	47407512	47471169
ASHG19A3A026653	15899.2	15063.8	15609.8	9442.52	16208.1	22692.3	13547.4	7517.92	19656.6	18777.6	18523.3	27496.1	14.0094	13.6754	14.2348	13.3292	14.2538	14.2253	14.0381	13.1297	14.1666	14.0296	14.2454	14.434	noncoding	ENST00000440440	BRI3P1	Ensembl	378	chr1	+	100678848	100679226	NM_015379,	ATTTGCTGTTTTGCCTTGAGGGAGCGAAGATGCCCCAACTGTGGAGCCACCTTCGCTTAA	intronic antisense	NM_001918	DBT	lipoamide acyltransferase component of	-	100652477	100715409
ASHG19A3A016972	99.9417	158.562	96.2639	71.2988	108.388	121.526	116.187	64.9051	109.002	152.636	61.2955	71.1302	6.52962	7.25199	6.83431	6.55189	6.77918	6.69551	6.94297	6.81178	6.25718	7.11991	5.97583	5.67814	noncoding	AK093901		misc_RNA	2046	chr2	+	219120041	219122087		TGACTCTTCTCTTAACAAGGACACACTTGGCGTTAGTATGGATCTAGCCTCAAAGACCCT	intergenic
ASHG19A3A039413	246.75	118.449	309.381	124.214	325.32	143.349	324.9	142.747	1018.52	233.632	580.806	309.932	7.8169	6.79995	8.425	7.40955	8.34646	6.93599	8.41558	7.97818	9.39666	7.74872	8.95515	7.94424	noncoding	ENST00000412680	RP11-263F14.3	Ensembl	457	chr9	+	137759864	137760321		TCATGGAGAATGCCCTATTTTTCCCTCTGAGCAGGTGATTCTGACACACCACAACAACTA	intergenic
ASHG19A3A000094	3772.49	1508.02	3852.54	1945.4	2160.69	2767.17	2781.81	1746.87	5942.44	2443.44	5857.81	2698.91	11.7876	10.6148	12.0311	11.2139	11.1541	11.2416	11.6313	11.312	12.2251	11.1421	12.3536	11.212	noncoding	ENST00000412736	MEG3	Ensembl	1670	chr14	+	101292454	101327308		TGACTTGAGTAAGAACACGAATTATGCATTACCACTCCCCTGCCCCAGGAGCCACTCCCA	intergenic
ASHG19A3A046989	1475.6	3757.47	1829.91	4631.18	1563.7	1956.33	1725.47	2474.14	1318.34	3304.39	2287.68	3210.29	10.4003	11.886	10.927	12.3576	10.6462	10.7484	10.8932	11.7403	9.78602	11.581	10.9369	11.4356	noncoding	uc001pqf.2	PAFAH1B2	UCSC_knowngene	2506	chr11	+	117039253	117041759	NM_002572,	CATTGGAAGTTTGTGATTTTGCTTTGGCAAAGTTTCATTGACTAGTAGAACTCATTCTGT	intron sense-overlapping	NM_001184746	PAFAH1B2	platelet-activating factor acetylhydrolase IB	+	117014999	117047131
ASHG19A3A046989	1475.6	3757.47	1829.91	4631.18	1563.7	1956.33	1725.47	2474.14	1318.34	3304.39	2287.68	3210.29	10.4003	11.886	10.927	12.3576	10.6462	10.7484	10.8932	11.7403	9.78602	11.581	10.9369	11.4356	noncoding	uc001pqf.2	PAFAH1B2	UCSC_knowngene	2506	chr11	+	117039253	117041759	NM_002572,	CATTGGAAGTTTGTGATTTTGCTTTGGCAAAGTTTCATTGACTAGTAGAACTCATTCTGT	intron sense-overlapping	NM_001184748	PAFAH1B2	platelet-activating factor acetylhydrolase IB	+	117014999	117047592
ASHG19A3A046989	1475.6	3757.47	1829.91	4631.18	1563.7	1956.33	1725.47	2474.14	1318.34	3304.39	2287.68	3210.29	10.4003	11.886	10.927	12.3576	10.6462	10.7484	10.8932	11.7403	9.78602	11.581	10.9369	11.4356	noncoding	uc001pqf.2	PAFAH1B2	UCSC_knowngene	2506	chr11	+	117039253	117041759	NM_002572,	CATTGGAAGTTTGTGATTTTGCTTTGGCAAAGTTTCATTGACTAGTAGAACTCATTCTGT	exon sense-overlapping	NM_002572	PAFAH1B2	platelet-activating factor acetylhydrolase IB	+	117014999	117041761
ASHG19A3A046989	1475.6	3757.47	1829.91	4631.18	1563.7	1956.33	1725.47	2474.14	1318.34	3304.39	2287.68	3210.29	10.4003	11.886	10.927	12.3576	10.6462	10.7484	10.8932	11.7403	9.78602	11.581	10.9369	11.4356	noncoding	uc001pqf.2	PAFAH1B2	UCSC_knowngene	2506	chr11	+	117039253	117041759	NM_002572,	CATTGGAAGTTTGTGATTTTGCTTTGGCAAAGTTTCATTGACTAGTAGAACTCATTCTGT	intron sense-overlapping	NM_001184747	PAFAH1B2	platelet-activating factor acetylhydrolase IB	+	117014999	117047131
ASHG19A3L0000965	128.798	110.767	161.144	103.395	152.491	114.573	132.912	72.6513	207.589	117.839	153.503	149.553	6.90124	6.69083	7.53991	7.13188	7.25089	6.61085	7.13625	6.98124	7.1336	6.74408	7.17783	6.82172	noncoding	BQ027881	lincRNA-LIPG-1	lincRNA	485	chr18	-	47143727	47144197		AAAGAGAGAACAGAGTTTTATCAGGATCTCTGCTCTACCCACCAAGACTCAAAACCAGGC	intergenic
ASHG19A3A032810	810.574	1353.64	826.393	1125.03	818.936	941.638	794.932	267.911	1086.84	1274.71	1251.51	1542.15	9.53281	10.4788	9.78089	10.5019	9.67744	9.69771	9.72108	8.86161	9.49724	10.2381	10.0091	10.4131	noncoding	ENST00000434161	CTD-2021A8.3	Ensembl	423	chr7	-	51456093	51457401	ENST00000444843,ENST00000426314,	TTGACTTTTGGTGGCCTCTTCAGGCCCAGAACTTGACCTCCAGTCGGCCTTGGCAGGCCC	intergenic
ASHG19A3A044327	58.542	71.1835	73.1676	61.8579	82.3402	85.8991	60.062	68.6824	105.098	90.703	88.5408	98.3267	5.75692	6.01458	6.45204	6.32941	6.39349	6.1931	5.98837	6.89412	6.20898	6.35972	6.45925	6.18069	noncoding	ENST00000451083	RP11-310E22.2	Ensembl	565	chr10	+	96943409	96943974		AGCGGAAACGAGAAGGTGCAATGACACAACGGAACCCAATGCAGAATCCAGCCCCAGGAC	intergenic
ASHG19A3A041048	2610.97	939.454	2229.86	842.048	2039.85	1322.22	1079.76	777.904	3133.94	1208.37	3133.09	1267.95	11.2297	9.96858	11.2145	10.1033	11.0713	10.1745	10.1805	10.3008	11.2163	10.1605	11.4174	10.1261	noncoding	ENST00000451120	RP3-390O13.1	Ensembl	739	chrX	+	54249756	54250495		ATAGAGCTAGCTGTCTTCCTGCCTGCCCTGCATCATAAAATACAAAGGGAAGAGAAGACT	intronic antisense	NM_020922	WNK3	serine/threonine-protein kinase WNK3 isoform 1	-	54219255	54384438
ASHG19A3A041048	2610.97	939.454	2229.86	842.048	2039.85	1322.22	1079.76	777.904	3133.94	1208.37	3133.09	1267.95	11.2297	9.96858	11.2145	10.1033	11.0713	10.1745	10.1805	10.3008	11.2163	10.1605	11.4174	10.1261	noncoding	ENST00000451120	RP3-390O13.1	Ensembl	739	chrX	+	54249756	54250495		ATAGAGCTAGCTGTCTTCCTGCCTGCCCTGCATCATAAAATACAAAGGGAAGAGAAGACT	intronic antisense	NM_001002838	WNK3	serine/threonine-protein kinase WNK3 isoform 2	-	54219255	54384438
ASHG19A3A044751	147.787	75.8738	149.234	88.9961	125.363	95.0137	145.807	79.2272	303.421	95.521	158.673	117.495	7.09877	6.10794	7.43766	6.90429	6.98674	6.34025	7.26502	7.10758	7.65749	6.43842	7.21821	6.4579	noncoding	ENST00000449749	AC068580.7	Ensembl	338	chr11	-	1798159	1799618		AAATGGCAGCGTTGTGGGTAAAATAACACCTCCTTCAGAGACATTGACATCCTCATCCCT	intergenic
ASHG19A3A046287	27157.3	49850.3	24230	32811	20107.1	50769.9	21165	33451.3	21651.8	55588.9	22073.2	40006.8	14.9044	15.0379	14.9185	15.0191	14.5861	15.3645	14.7162	14.8835	14.3568	15.4522	14.5804	14.9428	noncoding	ENST00000486306	RP11-313M3.1	Ensembl	515	chr11	+	39183002	39183517		TAAGGGATGATGTGCGGGTTCAGGAGGTGCCCAAACTGAAGGTTTGTGCGCTGCGCATGA	intergenic
ASHG19A3A021553	2752.17	10273.9	4056.07	4478.98	2799	5588.47	3329.63	9784.09	3788.7	8257.75	3427.97	7145.05	11.3107	13.2141	12.1048	12.3053	11.5401	12.2559	11.914	13.421	11.5031	12.9043	11.5649	12.5676	noncoding	ENST00000472521	RPS15AP16	Ensembl	361	chr3	-	128517683	128518044		TGGCATCATGGACCATGAAGAAAGAGATGAAAATACAGGAGGGAAAATCCTGGGATTCTT	intronic antisense	NM_004637	RAB7A	ras-related protein Rab-7a	+	128444978	128533641
ASHG19A3A021797	92.1779	113.809	85.8142	58.0328	96.8121	150.083	113.081	21.7107	67.6426	161.396	82.7551	137.246	6.41993	6.73838	6.67274	6.22966	6.62433	7.00245	6.90549	5.20643	5.59669	7.19676	6.37083	6.69589	noncoding	AK097849		misc_RNA	1763	chr3	-	153990874	153992637		GGCATTACTGAGTAGAAAATACATTCCAGGTCTAAGAACTGTTTGTTCTTTAGTGGATTT	intergenic
ASHG19A3A024407	170.698	415.74	174.089	116.94	230.913	427.979	199.555	238.447	436.145	486.498	180.064	215.84	7.30376	8.7355	7.63691	7.31736	7.84767	8.53252	7.7184	8.6974	8.1696	8.81697	7.38394	7.38906	noncoding	ENST00000503202	RP11-127B20.1	Ensembl	879	chr4	-	83322730	83323609		TAAAGATCCCGAGAGAAAGAGACTCTTCAGGAGGCATCAACTTCTAACTCATCTCACCAG	intergenic
ASHG19A3A042599	1146.08	3416.16	1218.41	2821.34	954.588	1594.57	813.674	3111.79	1477.14	4747.77	1076.33	1061.49	10.0311	11.7535	10.3386	11.6967	9.90078	10.4388	9.75645	12.0428	9.9693	12.1109	9.80944	9.84671	noncoding	uc001iwf.2	EPC1	UCSC_knowngene	919	chr10	-	32556714	32557633		GGCATACATTATCCTTAAGGTTTTTAATCCCACCTGGAAAAATTGTGATAGAATTCTCAC	intergenic
ASHG19A3L0003581	1076.74	375.777	1735.42	490.143	1305.4	546.441	1074.57	527.417	2939.45	667.654	2356.59	722.526	9.9479	8.58782	10.8487	9.39261	10.3751	8.89597	10.172	9.78859	11.0986	9.28207	10.9777	9.2438	noncoding	chr13:40809650-40814850+	lincRNA-FOXO1-1	lincRNA	5201	chr13	+	40809650	40814850		GTTCACAAGTCATAACATCAGAATCCAACTCAGACCTCCTCATTCCATGCTTTCTAATTT	intergenic
ASHG19A3A026744	91.9958	99.2222	73.8907	66.5224	64.2557	104.012	47.9751	47.9702	111.912	128.107	63.066	134.449	6.41612	6.53056	6.46683	6.4411	6.0338	6.4748	5.66901	6.3606	6.29382	6.86787	6.01472	6.66542	noncoding	ENST00000507707	CTD-2265D6.1	Ensembl	932	chr5	-	42465501	42468970		TAGCAGATCTCACAACTGGGGAATTGTCAAAGATGAATTAACAGAGTCCCCCAAATACAT	intronic antisense	NM_000163	GHR	growth hormone receptor isoform 1 precursor	+	42424025	42721926
ASHG19A3A032510	282.276	261.331	286.948	231.231	330.974	284.128	220.285	198.454	427.547	339.911	399.982	417.651	8.01503	8.03368	8.32642	8.33526	8.36989	7.93777	7.85857	8.4435	8.14173	8.28705	8.45357	8.40119	noncoding	ENST00000451792	AC017060.1	Ensembl	442	chr7	-	17503068	17598533		AATTATTTCTGAACCTTCCCATCAGCCTTGTCTCTGATAGAATTGGCCTGTTGTGGACGG	intergenic
ASHG19A3A009156	89.0028	204.182	92.3871	135.499	79.9911	154.53	58.3199	99.9369	44.8015	295.793	90.4704	60.0444	6.3678	7.66085	6.77708	7.5397	6.35367	7.04678	5.94799	1900-01-07 10:55:41	5.03091	8.0847	6.48656	5.40916	noncoding	NR_002211	MEIS3P1	RefSeq_NR	2872	chr17	+	15690163	15693017		GGTAGGCAAAGAAACAAGTCTGGTTATTTATGTAAAAACTAGTCTAATAAAGTGAGTGGC	intergenic
ASHG19A3A048159	397.735	295.374	309.674	241.277	295.273	464.746	196.783	169.781	413.959	303.547	382.045	405.425	8.5058	8.21921	8.42563	8.39642	8.20285	8.66152	7.69923	8.22072	8.09425	8.12279	8.39642	8.35873	noncoding	AK057203		misc_RNA	1705	chr12	-	128255393	128295208		GCAGGACCTAATTGGCCTAGCTTTCTTGTTTCCCCCAATAATATATTTTTAGAACGGTTT	intergenic
ASHG19A3A044660	121.818	200.185	126.551	132.967	160.138	182.959	85.4108	96.3106	144.38	174.975	149.785	227.394	6.81978	7.63248	7.21178	7.51233	7.3209	7.29277	6.49509	7.40117	6.63213	7.31718	7.14966	7.47031	noncoding	uc001lkl.2	CR592586	UCSC_knowngene	870	chr10	+	131910185	131919004		TGTGGCCCAATTCCAGTTCTCCAGGGTGCTCATCACTCTGTGGCAGTTTGTCTTCTGGTT	intergenic
ASHG19A3A040393	109.473	44.8466	77.3532	89.6678	77.834	63.9547	67.823	69.2582	212.712	79.0872	132.874	120.45	6.66563	5.31504	6.53002	6.91478	6.31236	5.74976	6.16804	6.90789	7.17303	6.16236	6.99241	6.49541	noncoding	uc004evu.2	BC043223	UCSC_knowngene	1643	chrX	-	129611045	129658231		AAATGGCTCAGACTTTCAGGAAGCTTCCCCATCTTACTGCTTCTTTTCCAAAGATGGCGT	intergenic
ASHG19A3L0003241	580.298	389.391	356.423	481.777	360.125	517.496	340.391	310.712	1050.67	479.633	561.418	635.585	9.05205	8.64612	8.61876	9.37266	8.48964	8.81998	8.49205	9.06515	9.44276	8.79043	8.90894	9.03981	noncoding	BI763082	lincRNA-TBC1D22A	lincRNA	830	chr22	+	47154429	47287216		TTACCTTCCCCGCCAATGTAGACCGGAGACCAGCCACTCTCCAGAGAAACCACAAATGAA	exon sense-overlapping	NM_014346	TBC1D22A	TBC1 domain family member 22A	+	47158517	47571342
ASHG19A3A027953	463.799	542.292	667.795	833.547	556.945	288.424	569.115	357.072	1319.22	285.215	893.033	394.41	8.71848	9.13416	9.48528	10.0932	9.12881	7.96235	9.23432	9.25422	9.78717	8.03482	9.55071	8.31098	noncoding	AF009267		NRED	1356	chr5	+	10363293	10364634		AACTACTGATAGTGTGGCAGGAGCTAGAAAACACCCCTTTCTTCTTAGATATCCCTCCAG	intron sense-overlapping	NM_005885	40974	E3 ubiquitin-protein ligase MARCH6	+	10353827	10435491
ASHG19A3A014587	1587.5	973.176	1173.38	741.766	1638.29	1457.23	1253.51	1055.56	3702.81	1394.38	3312.82	2730.29	10.5043	10.0225	10.2828	9.9303	10.721	10.3143	10.4006	10.6814	11.4682	10.3717	11.5078	11.2267	noncoding	ENST00000397819	AC017070.1	Ensembl	2403	chr2	-	168570172	168572575	NR_027466,ENST00000451540,	ACTTTCATCCAAGACCTGGATTTTACCCCAACCCCACATTCTGAAGGTAGAAGCAAGTTC	intergenic
ASHG19A3A038476	10797	2791.78	11382.3	310.94	43537.3	1575.92	24628.1	1430.58	26195.6	2162.65	25840.3	2267.02	13.3557	11.4872	13.6816	8.76248	15.88	10.4215	14.9816	11.0467	14.6684	10.9847	14.8525	10.9529	noncoding	ENST00000452496	ASS1P12	Ensembl	1227	chr9	+	32945993	32947220	NM_054012,NM_000050,	TTGAAATTTGCTGAGCTGGTGTATACCGGTTTCTGGCATAGCCCTGAGTGTGAATTTGTC	intergenic
ASHG19A3A034944	20838.8	3980.1	15345.6	8225.57	10548.5	12024.6	9262.67	2772.84	30043.3	8174.6	26154.1	12292.8	14.4669	11.961	14.2143	13.126	13.6164	13.3787	13.4991	11.8939	14.9102	12.8874	14.8835	13.3226	noncoding	BM413624		RNAdb	912	chr7	+	116594292	116608625		ATTTCTGAGGGTTTCGGTTGCAGTTTTCAGTGATCTTTGCTCGTCTCCCTTCCCTGTAAA	intron sense-overlapping	NM_021908	ST7	suppressor of tumorigenicity 7 protein isoform	+	116593380	116863961
ASHG19A3A034944	20838.8	3980.1	15345.6	8225.57	10548.5	12024.6	9262.67	2772.84	30043.3	8174.6	26154.1	12292.8	14.4669	11.961	14.2143	13.126	13.6164	13.3787	13.4991	11.8939	14.9102	12.8874	14.8835	13.3226	noncoding	BM413624		RNAdb	912	chr7	+	116594292	116608625		ATTTCTGAGGGTTTCGGTTGCAGTTTTCAGTGATCTTTGCTCGTCTCCCTTCCCTGTAAA	intron sense-overlapping	NM_018412	ST7	suppressor of tumorigenicity 7 protein isoform	+	116593380	116870075
ASHG19A3A036603	1835.79	1833.63	1699.24	606.182	863.67	1519.89	957.674	180.767	3451.86	2111.8	1154.17	723.665	10.7126	10.9067	10.8199	9.66652	9.76907	10.3717	10.0042	8.31457	11.3607	10.9529	9.89847	9.24704	noncoding	AF293366		misc_RNA	860	chr8	+	52730142	52730969		TATCCTTAACAAAAACTCTCTCCTGCATAGTAAAAGCATCATCTAAACAGCAGCTCCAAC	natural antisense	NM_052937	PCMTD1	protein-L-isoaspartate O-methyltransferase	-	52730139	52811735
ASHG19A3A034043	69.7063	178.57	60.3913	83.8767	91.0191	138.361	91.7543	81.8635	141.064	171.699	114.304	236.51	6.00922	7.44207	6.19623	6.81163	6.53347	6.88276	6.60197	7.15749	6.59855	7.28859	6.79547	7.52807	noncoding	ENST00000439823	AC002480.4	Ensembl	557	chr7	+	22629323	22631241		CAGTTCCTATGATATGACTACCTCAGGGCAAGAAAGTCACTGTGTCCCTGCTACAACAAA	intergenic
ASHG19A3A050044	88.0669	95.7211	94.0836	102.959	185.786	149.9	137.92	111.626	209.953	182.306	218.099	237.253	6.35276	6.4724	6.8024	7.12699	7.53219	7.00019	7.19066	7.61734	7.15228	7.37304	7.6397	7.53234	noncoding	ENST00000424853	RP11-363P13.1	Ensembl	546	chr13	+	33851689	33855471		AATTAGCTACATTAATGTTAGAACCATTTGGACCTCACCCAGGACTTCAACTACATTATG	intronic antisense	NM_178006	STARD13	stAR-related lipid transfer protein 13 isoform	-	33677271	33859901
ASHG19A3A028651	54.9506	203.42	47.7328	230.906	68.4375	123.807	52.6357	71.5666	193.059	149.944	48.7452	403.311	5.66673	7.6554	5.88878	8.33316	6.12586	6.722	5.8063	6.95722	7.03196	7.09398	5.67178	8.34906	noncoding	G43610		misc_RNA	101	chr5	+	114856635	114856736		TTATTAGCTGGCATCCGAATACAGTACTTCTTTTGAAAAAATACACAATGGGAACTGACA	natural antisense	NM_020177	FEM1C	protein fem-1 homolog C	-	114856607	114880591
ASHG19A3L0000403	67.7696	99.5726	74.9444	78.1256	95.1279	87.7971	72.7752	61.5308	118.573	4582.38	73.4722	121.102	5.96745	6.5359	6.48578	6.69777	6.60018	6.22329	6.26715	6.73492	6.37385	12.0639	6.21398	6.50575	noncoding	AI376773	lincRNA-P2RY2	lincRNA	495	chr11	+	72876689	72877184		AGTCTTGTTCAGGGTCAGGGTGATGGCCTTTCCTATGCTAGATCACAGCCTTATATATCA	intergenic
ASHG19A3A033737	335.194	59.464	172.393	108.541	138.018	171.473	96.3805	30.9157	168.068	60.4106	155.222	81.4764	8.26861	5.7398	7.62408	7.20539	7.11329	7.20142	6.66911	5.72007	6.83972	5.76757	7.19262	5.88581	noncoding	ENST00000492517	RP11-632K21.1	Ensembl	345	chr7	-	150238841	150239186		TTTACTTGTATCATCAACTATGGTAAGGATCTTCCTCTGGTGAAAGGAATCAAGTTTCAG	intergenic
ASHG19A3A039769	98.6257	154.462	88.9012	123.736	140.294	424.799	107.211	49.9965	187.636	276	123.444	313.001	6.51278	7.21277	6.7214	7.404	7.13284	8.52262	6.82659	6.42285	6.99267	7.98531	6.89503	7.95742	noncoding	ENST00000451718	RP1-169I5.4	Ensembl	390	chrX	-	41331516	41331906		AGAGGTTCTTGAAATCCAGGAGTGTTCCATAGCTCAAGAATCCTTGGAATCCCAGAAGCA	intronic antisense	NM_022567	NYX	nyctalopin precursor	+	41306712	41334905
ASHG19A3A022140	796.89	1707.72	801.505	3123.78	760.281	1329.46	783.271	1444.89	558.678	1504.41	1005.69	1812.75	9.50822	10.7956	9.74151	11.8288	9.57448	10.1838	9.69917	11.0594	8.53234	10.4747	9.72224	10.6535	noncoding	uc003fwf.1	AF088041	UCSC_knowngene	3546	chr3	-	195961239	195964785		TGTTCTGAGTTATTTTGGATTTTGTTCTTTAGCCAAATAAAGGCAGTGTGGTTTTACCTG	intergenic
ASHG19A3A011295	1268.75	210.981	871.23	413.178	659.333	669.635	484.072	143.532	630.562	289.545	761.856	380.244	10.1783	7.70976	9.87018	9.15651	9.37356	9.20357	9.00717	7.98742	8.70138	8.05892	9.33885	8.25392	noncoding	ENST00000502686	AC139769.2	Ensembl	2291	chr19	-	24000400	24057503		TGCAAGGCCTGCTTTAGTTTGATAAATTCATGTTTCCCTTCCAGTGAAGCTGCAAGGTCA	intergenic
ASHG19A3A016821	321.399	166.806	2443.58	873.36	432.684	244.143	386.854	157.682	910.436	237.341	609.023	355.882	8.21142	7.33673	11.3533	10.1434	8.75831	7.71991	8.68561	8.12189	9.24223	7.77009	9.01887	8.15086	noncoding	ENST00000454456	AC007163.9	Ensembl	754	chr2	+	202417581	202418335		TAACAGGCTTCCAATGACTACATGTAATTATCAGCTCCAACTTCCTTATCCTTTTCTTCT	intronic antisense	NM_001168221	ALS2CR11	amyotrophic lateral sclerosis 2 chromosomal	-	202352143	202483905
ASHG19A3A016821	321.399	166.806	2443.58	873.36	432.684	244.143	386.854	157.682	910.436	237.341	609.023	355.882	8.21142	7.33673	11.3533	10.1434	8.75831	7.71991	8.68561	8.12189	9.24223	7.77009	9.01887	8.15086	noncoding	ENST00000454456	AC007163.9	Ensembl	754	chr2	+	202417581	202418335		TAACAGGCTTCCAATGACTACATGTAATTATCAGCTCCAACTTCCTTATCCTTTTCTTCT	intronic antisense	NM_152525	ALS2CR11	amyotrophic lateral sclerosis 2 chromosomal	-	202352143	202483905
ASHG19A3A016821	321.399	166.806	2443.58	873.36	432.684	244.143	386.854	157.682	910.436	237.341	609.023	355.882	8.21142	7.33673	11.3533	10.1434	8.75831	7.71991	8.68561	8.12189	9.24223	7.77009	9.01887	8.15086	noncoding	ENST00000454456	AC007163.9	Ensembl	754	chr2	+	202417581	202418335		TAACAGGCTTCCAATGACTACATGTAATTATCAGCTCCAACTTCCTTATCCTTTTCTTCT	intronic antisense	NM_001168217	ALS2CR11	amyotrophic lateral sclerosis 2 chromosomal	-	202399042	202483905
ASHG19A3A016821	321.399	166.806	2443.58	873.36	432.684	244.143	386.854	157.682	910.436	237.341	609.023	355.882	8.21142	7.33673	11.3533	10.1434	8.75831	7.71991	8.68561	8.12189	9.24223	7.77009	9.01887	8.15086	noncoding	ENST00000454456	AC007163.9	Ensembl	754	chr2	+	202417581	202418335		TAACAGGCTTCCAATGACTACATGTAATTATCAGCTCCAACTTCCTTATCCTTTTCTTCT	intronic antisense	NM_001168216	ALS2CR11	amyotrophic lateral sclerosis 2 chromosomal	-	202352143	202483905
ASHG19A3A050435	37.784	119.128	97.4268	31.8253	65.8447	46.8606	69.481	260.947	86.0902	53.5099	91.7832	66.201	5.12473	6.80823	6.85194	5.28092	6.06868	5.29828	6.2044	8.82048	5.94102	5.58884	6.50632	5.56573	noncoding	ENST00000400214	RP11-397O8.3	Ensembl	611	chr13	+	102454227	102454838		AAGGACGTTGCTGACAGTAAGTGTAAAGGAGAGTTTGATGGCTCAAAGCACCCCACTAAA	intronic antisense	NM_175929	FGF14	fibroblast growth factor 14 isoform 1B	-	102373204	103054124
ASHG19A3A050435	37.784	119.128	97.4268	31.8253	65.8447	46.8606	69.481	260.947	86.0902	53.5099	91.7832	66.201	5.12473	6.80823	6.85194	5.28092	6.06868	5.29828	6.2044	8.82048	5.94102	5.58884	6.50632	5.56573	noncoding	ENST00000400214	RP11-397O8.3	Ensembl	611	chr13	+	102454227	102454838		AAGGACGTTGCTGACAGTAAGTGTAAAGGAGAGTTTGATGGCTCAAAGCACCCCACTAAA	intronic antisense	NM_004115	FGF14	fibroblast growth factor 14 isoform 1A	-	102373204	102568995
ASHG19A3A043972	433.411	222.549	1606.91	387.33	1270.8	521.801	1091.85	538.466	1039.97	319.015	1977.65	638.403	8.62588	7.79149	10.7301	9.06802	10.3323	8.83311	10.1942	9.81823	9.42795	8.19335	10.7122	9.04825	noncoding	ENST00000435086	RP11-448K10.1	Ensembl	1884	chr10	+	59715054	59716938		TATGTGGAAGTACCCCCTTTGAACCATCCAGCCTTCACTTTTCGTGAACCATGTACAATG	intergenic
ASHG19A3A054041	1018.85	306.369	968.013	449.606	1148.39	570.606	755.946	436.823	2283.99	519.11	1349.72	768.25	9.85932	8.271	10.0193	9.2726	10.1767	8.95913	9.65033	9.52071	10.6916	8.91214	10.1306	9.32822	noncoding	CR621785		NRED	2373	chr16	-	87360621	87362994		ACTGGACTCCTCATCCCCGTAATTATTTAGAGAAGATGCAAGCAGCAGATAGTCTCCATG	exon sense-overlapping	NM_024735	FBXO31	F-box only protein 31	-	87362941	87417394
ASHG19A3A009121	250.296	186.936	228.062	151.186	246.572	219.442	180.133	162.087	599.732	245.454	276.047	280.305	7.83769	7.51119	8.00883	7.70764	7.93848	7.55401	7.57688	8.16007	8.63264	7.81892	7.95547	7.78802	noncoding	ENST00000437556	RP11-467I21.1	Ensembl	391	chr1	-	193726006	193726397		TGCCATTACCAAGTCCCCCTGACCACTGAATTAGCTATGAAGAAGAAAGAAGACAACACA	intergenic
ASHG19A3A043074	198.827	133.988	198.733	112.387	197.594	165.835	164.167	94.6345	303.301	176.415	235.933	166.709	7.52174	6.98488	7.81927	7.25707	7.62043	7.14707	7.44003	7.37354	7.65668	7.32781	7.75254	6.99107	noncoding	ENST00000439659	RP11-380G5.4	Ensembl	713	chr10	-	89807891	89809580		CCTCAAAGAACATCCCCCACACAATGAACACTGAAGGCTTCCTGAGAAATAGGCAAAAAC	intergenic
ASHG19A3A038583	2188	3092.4	2012.7	2632.35	2448.38	2687.64	2134.79	2185.81	2455.93	3195.25	2713.5	3917.37	10.9733	11.6155	11.0676	11.6094	11.3342	11.2016	11.2274	11.5917	10.8039	11.5332	11.1881	11.7195	noncoding	ENST00000432323	RP11-576D8.1	Ensembl	225	chr1	+	205320374	205320599	NM_003096,	CAATATTGGAATGGTGGTAATATGAGGAAATAGTATCATCATGTTAGAAGCCTTGGAATG	intronic antisense	NM_018203	KLHDC8A	kelch domain-containing protein 8A	-	205305647	205326039
ASHG19A3A029793	104.126	144.217	83.9676	129.983	98.3086	133.251	91.5219	90.5877	112.422	145.1	97.586	195.862	6.59116	7.09991	6.64461	7.47973	6.64615	6.82843	6.5964	7.30837	6.30012	7.0393	6.58458	7.2423	noncoding	ENST00000501646	AL662799.2	Ensembl	1912	chr6	-	33395516	33421465		AAAGGAAGAGAAGGTCTCTGATGCTGGGTGGGCTAGTGGTCTGCGGTGTTTCGGAACTCG	natural antisense	NM_006772	SYNGAP1	ras GTPase-activating protein SynGAP	+	33387846	33421466
ASHG19A3A029793	104.126	144.217	83.9676	129.983	98.3086	133.251	91.5219	90.5877	112.422	145.1	97.586	195.862	6.59116	7.09991	6.64461	7.47973	6.64615	6.82843	6.5964	7.30837	6.30012	7.0393	6.58458	7.2423	noncoding	ENST00000501646	AL662799.2	Ensembl	1912	chr6	-	33395516	33421465		AAAGGAAGAGAAGGTCTCTGATGCTGGGTGGGCTAGTGGTCTGCGGTGTTTCGGAACTCG	bidirectional	NM_152735	ZBTB9	zinc finger and BTB domain-containing protein 9	+	33422355	33425320
ASHG19A3A052934	38187.1	90071.7	43788.4	73733.2	33280.7	56452.8	33149.3	69772.6	42224.8	71577.2	36276.3	28685	15.4587	15.8149	15.7895	16.0785	15.4784	15.5364	15.3588	15.722	15.4341	15.7738	15.4652	14.4901	noncoding	ENST00000465295	RP11-30K9.1	Ensembl	476	chr15	+	59161857	59162333		TTTGTGAGAACCAATGGGAAGGAGTCTGAGCTGCTGGAACCTCTTCCCTACAAATTCATA	intergenic
ASHG19A3A020643	448.85	337.125	373.723	332.524	470.66	397.783	335.019	276.285	733.605	436.602	569.423	518.73	8.67239	8.41757	8.68534	8.85756	8.87854	8.42832	8.46811	8.90578	8.92568	8.652	8.92799	8.73026	noncoding	ENST00000447256	RP11-176P14.1	Ensembl	426	chr3	-	2152092	2185925		ATTGTGAACTTCATGGCAATTGCTCCAGTCCCACCTGCTCCAGATACCTAAATCATGAAG	intronic antisense	NM_175607	CNTN4	contactin-4 isoform a precursor	+	2140549	3099645
ASHG19A3H0000081	2420.67	1542.54	2633.03	1863.77	2539.68	1982.76	1731.54	1502.48	3731.15	2445.75	4442.78	2945.64	11.1154	10.6439	11.4706	11.162	11.3864	10.7681	10.8988	11.1117	11.4785	11.1435	11.9505	11.3287	noncoding	nc-HOXA1-53-	nc-HOXA1-53	HOX cluster	138	chr7	-	27135887	27136025		GCCCTCTTCCCTTCTCACCTCTCGCCAGTTCATCTTTCATTGAACGGTGGGGAGGGGGCG	intergenic
ASHG19A3A038386	825.58	588.682	1218.22	543.035	1111.89	770.584	646.899	484.301	1575.95	735.472	1872.18	959.693	9.55611	9.26114	10.338	9.52799	10.1282	9.41108	9.42075	9.66935	10.0806	9.43492	10.6228	9.68784	noncoding	uc001hap.2	BC038769	UCSC_knowngene	1124	chr1	+	204110535	204112135		AATGAAGAGCATGCTTGCTTTGTGGCTCCCCATTGACTCATCCCTTCTACCTTGAGTTAT	natural antisense	NM_018208	ETNK2	ethanolamine kinase 2	-	204100189	204121307
ASHG19A3A045357	565.954	189.039	605.296	317.918	504.136	338.42	558.915	397.083	2077.51	448.559	1244.59	704.751	9.01802	7.53049	9.34357	8.79545	8.98206	8.18992	9.20803	9.39855	10.5247	8.69074	10.0027	9.20357	noncoding	uc001ody.2	AF113016	UCSC_knowngene	4135	chr11	-	65266958	65271093		ATTGGTTCTGGTCTACGTAAACACCCTCATCTTCTCAAGCTTTACCTTCTAACTTCTGCA	intergenic
ASHG19A3A032073	155.707	48.6751	101.58	93.5179	97.6013	98.9772	95.9493	82.2636	217.994	144.759	180.38	153.48	7.17144	5.42846	6.90672	6.98155	6.63648	6.40195	6.66293	7.16498	7.20556	7.03572	7.38657	6.86193	noncoding	AY927639		RNAdb	1483	chr6	+	132319845	132321331		ATCTTTCTTTAGCTGAAAAAAGCTGACCTAAACTCCATAACCACTCCCAAGAGCTTGAGG	intergenic
ASHG19A3A050965	5735.9	12989.9	3670.84	3089.13	4210.97	15907.4	5125.14	5026.01	4272.02	10969.7	4697.32	17461.4	12.4046	13.4943	11.9695	11.8137	12.1674	13.7573	12.5906	12.6599	11.696	13.3061	12.0412	13.7603	noncoding	ENST00000315233	RP5-919J22.1	Ensembl	879	chr14	-	74844425	74845306	uc002gvw.2,	GGCCGGGGCCAAGGCTGCGGAGCTCGCGGAGGCAAGGCCGAGGATAAGGAGTGGATGCCG	intergenic
ASHG19A3L0000032	7680.07	1879.86	5967.98	3460.6	4154.81	4461.54	3691.83	1687.56	12640.6	3546.81	10322.6	4911.86	12.8331	10.9487	12.6681	11.9737	12.1456	11.9179	12.0752	11.2718	13.4394	11.6991	13.2407	12.0264	noncoding	DB327252	lincRNA-PBX1-3	lincRNA	544	chr1	-	165092806	165093350		TGATTTTATGCTTTGAACATAAGGCTGGGTCCTTCAGCTCTCCTTCCCCTCTCAGAAACA	intergenic
ASHG19A3A015953	6421.9	1583.24	4358.01	2771.51	3938.94	3939.61	2592.13	1086.08	8388.04	2553.1	6487.74	3518.49	12.5598	10.681	12.2258	11.6728	12.0798	11.7417	11.5273	10.7161	12.7628	11.199	12.4988	11.5649	noncoding	HIT000324184_03		H-invDB	388	chr2	+	89901315	89901826		TGTCAACAGAGTTACAGTACCCCTCCCACAGTGTTACAAGTCATAACATAAACCTCCAAG	intergenic
ASHG19A3A038251	271.495	124.221	293.908	115.573	256.53	166.773	267.493	136.657	723.341	218.696	561.69	323.722	7.95516	6.8689	8.35302	7.29941	7.99865	7.15826	8.13828	7.90979	8.90383	7.65284	8.90971	8.00449	noncoding	ENST00000457302	RP11-229P13.20	Ensembl	697	chr9	-	139931491	139932407		TCCACGTTCAGTCCCTCAGGTCACAATACACACCTATCCTGCTGGCCTGACGCAGGGGCC	intergenic
ASHG19A3A015565	70.3966	48.5044	47.0154	46.5297	52.5008	53.0254	44.2539	37.0195	109.992	63.843	65.3859	111.594	6.0232	5.424	5.8696	5.88452	5.76468	5.48058	5.55287	5.98307	6.2712	5.8494	6.061	6.37863	noncoding	ENST00000431359	AC009223.2	Ensembl	530	chr2	+	41370919	41383954		TCTTAATTGAGGAAAATTCCTGAGATGACACAGTGAACCCTCTTTGTATTCCAGCTGCAG	intergenic
ASHG19A3A049250	172.143	394.765	116.317	81.4322	215.147	312.215	228.31	100.512	360.117	336.606	169.36	288.103	7.31863	8.665	7.096	6.76347	7.74493	8.07847	7.9132	7.46284	7.88974	8.27295	7.30396	7.82606	noncoding	ENST00000422828	RP11-408E5.7	Ensembl	798	chr13	-	19775776	19801574	NR_003272,NM_001042414,	AACTGGAGGCAGAAATGGAAGCAGCTAGGCATGAACACCAATTAATGCTAATGAGGCAAG	intergenic
ASHG19A3A052960	1401.3	847.116	1618.76	977.406	2925.23	1312.82	1995.41	676.41	3854.61	1091.98	2706.16	1357.96	10.3151	9.81	10.739	10.2985	11.6074	10.1627	11.1264	1900-01-10 02:43:41	11.5316	10.0151	11.1825	10.2189	noncoding	AF070527		RNAdb	1590	chr15	+	63135273	63136827	NM_015059,	TATTTCTTTTCAATAAAAAAGGTTTGGATTCGGCCTCTTCCTCTGAGCCCACCTCCCAGC	exon sense-overlapping	NM_015059	TLN2	talin-2	+	62939509	63136829
ASHG19A3L0000152	971.957	471.971	1918.28	573.44	1433.56	554.311	1320.24	626.928	3673.91	795.512	2604.11	1095.11	9.78886	8.91996	10.9958	9.59639	10.5214	8.91505	10.4808	10.0141	11.4559	9.55344	11.1314	9.89793	noncoding	exon99-	lincRNA-C1orf83	lincRNA	715	chr1	-	54587441	54588155		TTTGCATATGTGCCTGTGGATCTAATGTTACCCCCCACACCTCACGCGAGACTGTCTCCC
ASHG19A3A039706	18308.8	25648.1	15982.7	22865.5	14046	19294.7	17339.2	18230.6	17583.7	17971.2	11990.2	16130.9	14.2348	14.3074	14.2873	14.5834	14.0296	14.0201	14.4232	14.2143	13.9988	13.9747	13.4694	13.6742	noncoding	ENST00000416765	RP1-22N22.1	Ensembl	405	chrX	-	28677181	28677586		AACGTGTAACAATTATGCCAAAAGACATCAAGCTAGCAGGCTGCATACGTGGAGAACGTG	intronic antisense	NM_014271	IL1RAPL1	interleukin-1 receptor accessory protein-like 1	+	28605680	29974017
ASHG19A3A015390	2949.8	627.037	1873.76	1143.82	1567.06	1583.75	1302.58	631.541	3890.13	1324.06	3255.71	1991.92	11.4139	9.36029	10.9599	10.5247	10.6492	10.429	10.4567	10.0243	11.5469	10.2964	11.4713	10.7716	noncoding	ENST00000421721	AC066692.3	Ensembl	457	chr2	+	24123562	24124019		AATATTATTAATACAAGACCAAGCAAATCCTCCCACCCAACTGGAAACATGAGTCATCCA	intronic antisense	NM_017552	ATAD2B	ATPase family AAA domain-containing protein 2B	-	23971533	24149934
ASHG19A3L0002491	71.7151	85.0388	79.0906	67.7564	79.4092	95.8505	87.8589	47.0226	104.745	77.2612	72.8508	93.2155	6.05037	6.29179	6.56322	6.46994	6.34272	6.35367	6.53616	6.33008	6.20482	6.12784	6.20092	6.09537	noncoding	AK124439	lincRNA-SLC4A1AP	lincRNA	1883	chr2	-	27929629	27938599		AAGGTGACTCTAAGGTCCTATCTAGCCTTTTGATACAACATGGCTGGCTCATTTCCCCAA	intergenic
ASHG19A3A037661	156.128	138.08	108.968	111.566	135.864	188.855	131.228	28.8129	220.928	226.656	176.045	345.797	7.17621	7.03525	7.00626	7.24511	7.09451	7.33472	7.11554	5.6172	7.2248	7.7005	7.35948	8.10888	noncoding	ENST00000427728	RP11-350E12.5	Ensembl	748	chr9	-	90559190	90559938		AAGACTCTCAGCACCAAGTCCAAGAACAACAAGAAGAGTGCGTGGCAGGCCACCACCCAG	intergenic
ASHG19A3A039318	1916.76	748.983	1678.22	922.087	1087.91	1313.21	1057.35	458.872	1747.42	768.89	1632.97	971.614	10.7804	9.62988	10.7942	10.2212	10.0932	10.1635	10.1463	9.58546	10.2449	9.50057	10.4185	9.71104	noncoding	AK000834		misc_RNA	1395	chr9	+	132087214	132088575		TGGACTCCTTTTTAAGCCGTATTTGAGACCTAGTTGGCTTTCCCTTCCCAAGAATGTCCT	intergenic
ASHG19A3A051446	1270.83	2833.8	1089.26	1383.81	1556.18	2870.48	1430.27	1505.39	2964.38	3034.15	1928.37	5475.06	10.1805	11.5073	10.1849	10.7818	10.6383	11.2945	10.6091	11.1154	11.1151	11.4569	10.6747	12.1827	noncoding	ENST00000254302	UBE2L7P	Ensembl	465	chr14	+	55695934	55696399	NR_028437,NM_003347,ENST00000436446,	AGTAATTAGTGCTGAAAACTGGAAGCCAGCAACCAAAACCGACCAAGTAATCCAGTCCCT	intergenic
ASHG19A3A034360	149.013	124.901	114.951	115.952	125.337	161.888	117.428	105.546	244.04	173.274	162.619	223.047	7.11244	6.87854	7.07932	7.30396	6.98629	7.11276	6.9563	7.53854	7.35564	7.30184	7.25246	7.43969	noncoding	ENST00000455801	RP11-419M24.3	Ensembl	843	chr7	+	55865726	55866569		GTACCATGACCTGACCTCCCAGGTGAAGGTGGCCCACTTGCAACAAGGACCGAAAGAAGT	intronic antisense	NM_207366	41166	septin-14	-	55861236	55930482
ASHG19A3A017089	115.378	222.643	115.313	35.7521	91.0076	154.184	135.574	178.414	123.779	201.728	141.032	88.0386	6.74024	7.79221	7.08431	5.46911	6.53322	7.04291	7.1622	8.2962	6.43235	7.52677	7.06533	6.00398	noncoding	ENST00000452720	AC104634.3	Ensembl	462	chr2	+	232424613	232425075		TAAGAAAGGTGATATTGTGGACACCAAGGGAACGGTACTGTTCAAAAAGGAATGCCCCAC	intergenic
ASHG19A3L0000697	148.059	102.014	162.215	91.4605	153.363	146.57	131.479	86.1455	316.038	158.833	210.548	137.948	7.10202	6.57156	7.5495	6.94702	7.25775	6.96718	7.1186	7.23342	7.71538	7.17244	7.59354	6.70417	noncoding	AA757150	lincRNA-MBNL2-2	lincRNA	508	chr13	+	97787992	97788497		ATCTCATTCTTTCGAGAGCTATATCCTATAGAACCTGCCCCAAATGAAGGAGATCAGCCT	intergenic
ASHG19A3A025593	55.3898	59.5674	57.6103	36.1833	58.5378	94.6016	58.2483	51.0265	102.873	80.8364	68.1938	97.3719	5.67867	5.74274	6.13827	5.48835	5.90647	6.33412	5.94611	6.45237	6.18188	6.1943	6.11482	6.16348	noncoding	NR_015439	LOC550112	RefSeq_NR	2301	chr4	+	68566995	68588220		TAGGATAAACTTATGAAAAGAAAGGAGTAGCAGTCCCACAGACAAAGCATCCAGCCCCTG	bidirectional	NM_018227	UBA6	ubiquitin-like modifier-activating enzyme 6	-	68481478	68566889
ASHG19A3A040083	179.883	583.774	173.032	355.248	198.452	183.907	187.757	33.6282	140.282	127.534	79.2732	81.8335	7.3801	9.24704	7.62908	8.95216	7.62639	7.30114	7.62706	5.84212	6.59241	6.86012	6.31043	5.8929	noncoding	uc004ebr.1	AK057701	UCSC_knowngene	2597	chrX	-	73498208	73512435		ATCCCACTTGACAGTTTAGAAGTGGATTGATAATACTCTTCTGGCTTAAAACCCTTCTTC	intergenic
ASHG19A3A050461	137.159	42.2857	68.2426	61.8141	76.935	98.6199	65.2412	35.0774	111.575	82.8753	82.7463	83.1089	6.98965	5.22434	6.36069	6.32817	6.29716	6.39632	6.11023	5.90541	6.29065	6.23039	6.37068	5.91392	noncoding	ENST00000421601	RP11-297I6.4	Ensembl	1172	chr13	+	107306263	107324511		ACTCTCTCCAAATGTCTCCAAGCAAATTCAAAGCAGCTGAAAATAACTGCATGCCTGAGA	intergenic
ASHG19A3A050802	1756.71	496.599	2885.47	838.007	2594.42	671.664	2696.88	923.011	5070.37	1310.33	4192.56	1211.86	10.6457	8.99837	11.6021	10.0973	11.4145	9.20876	11.5849	10.5156	11.962	10.2805	11.8692	10.0545	noncoding	ENST00000433591	RP11-423O2.2	Ensembl	593	chr1	-	142790582	142791175	ENST00000514812,ENST00000509488,	AAGCCGCTGCCTGATATCAACACTTTGTAGATGTAGTATGACTATTCTTGTATGTTTCTA	intergenic
ASHG19A3L0003482	56.4801	87.6734	46.6099	65.9327	50.2437	74.0825	55.6491	61.3445	88.9294	91.1089	61.0974	116.439	5.70663	6.34001	5.85781	6.42546	5.70663	5.97258	5.8835	6.73095	5.98817	6.36765	5.97223	6.44502	noncoding	chr2:177245637-177252100-	lincRNA-MTX2-4	lincRNA	6464	chr2	-	177245637	177252100		AGGAAATCAAAGAGCAACAGTGAGGAGTCTAGTCCTGCCTGGTATATCACATACCACAGT	intergenic
ASHG19A3A030001	129.593	58.4506	140.244	76.9075	146.201	97.6289	134.375	65.6317	274.271	79.5961	175.315	98.9683	6.91032	5.71187	7.35636	6.67113	7.19215	6.38072	7.14936	6.82887	7.51548	6.17085	7.35249	6.19105	noncoding	ENST00000440377	RP11-337C18.8	Ensembl	1057	chr1	+	146644805	146646726	uc001epf.1,	CCACTCACCAAGTTTCATCCTCCATTTATGACCAAGGATAGGTATAACATCTGATCTTGA	bidirectional	NM_005399	PRKAB2	5'-AMP-activated protein kinase subunit beta-2	-	146626684	146644129
ASHG19A3A018856	854.743	205.588	1118.08	212.614	416.391	305.464	358.696	179.935	815.97	201.744	531.82	268.082	9.6101	7.67022	10.2208	8.21528	8.70071	8.04349	8.56745	8.30913	9.08302	7.52707	8.83311	7.72504	noncoding	ENST00000457669	AP000696.2	Ensembl	1133	chr21	-	38004978	38009331		ATGGGTTTATCTTTTGGGACCAAGACATTGGGTCCCTACATGTTTTCCCCTACCCTTCTT	intergenic
ASHG19A3A035090	278.721	300.528	201.093	245.539	237.15	306.184	198.493	216.23	373.541	368.773	271.562	459.303	7.99472	8.24502	7.83661	8.42137	7.88597	8.04786	7.71064	8.56021	7.94391	8.39793	7.93387	8.54927	noncoding	ENST00000445459	AC018643.4	Ensembl	744	chr7	+	131945619	131956028		TTATCAATTAGTGTCTGCTGCTGCCAGTGTCACCAGTTCTCTGCCTGATGAATGATGCTA	intronic antisense	NM_020911	PLXNA4	plexin-A4 isoform 1	-	131808090	132261323
ASHG19A3A008678	167.51	283.023	140.541	98.1719	160.882	127.002	163.913	65.1148	216.975	145.992	169.831	59.9721	7.2777	8.15918	7.35863	7.05687	7.32691	6.75753	7.43672	6.81696	7.20054	7.04983	7.3073	5.40737	noncoding	BC033590		misc_RNA	1074	chr17	-	60703900	60704878		GCAAAGAAGACACATTTCTCCTACCACGAGTAATCAAAAACACTATGAAACTGTAATATG	natural antisense	NM_006039	MRC2	C-type mannose receptor 2	+	60704761	60770952
ASHG19A3A018364	507.323	351.669	622.651	366.097	550.857	462.405	503.253	319.722	1131.69	448.778	782.109	523.411	8.85422	8.48391	9.38727	8.99414	9.11165	8.65129	9.06692	9.10255	9.56073	8.69197	9.37664	8.74434	noncoding	ENST00000461248	RP1-300I2.2	Ensembl	556	chr20	+	43859508	43861972		TTATGAAGCTGAGCGGCTTCTTTCTACTCTCTGTGAACATCCTCCTTTGCCTCTGAATGA	intergenic
ASHG19A3A029234	85.1412	79.4612	74.4197	77.8297	88.3969	95.052	80.6561	58.0723	68.0832	72.2446	61.8616	90.5386	6.30514	6.18043	6.4763	6.69133	6.49127	6.341	6.41394	6.64749	5.6072	6.0357	5.9879	6.04942	noncoding	ENST00000428930	BX571672.1	Ensembl	614	chr1	+	143119060	143232318	ENST00000443548,	TCATTCCAAGATTCCTTAAAATTCTGTAATTCTATGTCCTCTTGATTCTGTCTATAGAAA	intergenic
ASHG19A3A048291	252.31	680.075	258.992	621.282	439.875	524.038	227.048	172.085	241.172	147.82	158.604	412.287	7.84783	9.48685	8.17931	9.69462	8.77895	8.83766	7.90489	8.23926	7.33979	7.06917	7.21771	8.3839	noncoding	NR_002803	RPL13P5	RefSeq_NR	634	chr12	+	6993144	6993766	ENST00000412023,	GTCATCGCTGACTAGGAGGAAAACTTCCAGGCCTTGTTAGTCTCTGTATGGCCCATGCAA	intergenic
ASHG19A3A009886	184.668	160.999	156.298	149.407	177.196	203.558	158.438	113.986	212.207	209.818	175.007	229.352	7.41522	7.27686	7.49828	7.68974	7.46325	7.44811	7.38832	7.64581	7.16916	7.58435	7.34941	7.4824	noncoding	AK091326		misc_RNA	2510	chr17	+	71172653	71175163		GAGTTTGTTTCCTTTAACTATGCCCTTGATCTGTCTTTCAAAACAATGTCCCCTTATAGT	intergenic
ASHG19A3A013017	112.898	89.789	78.6177	73.2007	91.0444	121.008	81.817	61.1126	144.533	117.568	106.637	152.307	6.71094	6.37623	6.55454	6.59448	6.53386	6.69021	6.43516	6.72641	6.63382	6.74089	6.70495	6.85046	noncoding	ENST00000433549	AC009892.2	Ensembl	287	chr19	+	55063252	55063539		TGGACTGACCCTCCAGTGCAGCTCTGATGTCGGCTACCACAGATTCGCTGTGTACTAGGA	intergenic
ASHG19A3A030631	1354.36	913.174	1728.19	1035.53	1714.49	1384.57	1389.67	873.736	3029.39	1298.28	2250.77	1521.03	10.2598	9.92528	10.8424	10.3808	10.7927	10.2458	10.572	10.4422	11.1532	10.2686	10.9108	10.3886	noncoding	NR_027311	LOC153910	RefSeq_NR	2290	chr6	-	142847591	142958973		AAGGTCTTAGCACTGTTTCATCTTCCCAGAAGGCTTTTCCCTCTTCCACCCTGCTTCTAG	intergenic
ASHG19A3A037486	92.7074	40.6737	79.7301	50.6968	69.6311	104.696	65.3121	40.244	93.1203	44.1098	66.1651	104.024	6.42856	5.16214	6.576	6.01643	6.1524	6.48396	6.11164	6.10471	6.05012	5.3052	6.0748	6.26928	noncoding	uc004aej.2	BC065763	UCSC_knowngene	1240	chr9	-	66688087	66699951		CTGAAGAAGAACAGAGCTCAAGAATGTATACCATCAGATGTCTCCAACTTTATTACAATT	intergenic
ASHG19A3A046696	1135.17	560.051	1158.49	680.323	977.883	738.913	753.733	449.374	2003.43	659.737	1365.13	837.702	10.0179	9.18462	10.2681	9.81679	9.93537	9.34981	9.64572	9.55882	10.4718	9.26308	10.1507	9.46658	noncoding	ENST00000429268	AP001271.4	Ensembl	356	chr11	+	70492269	70493667		AATCTGCATCACAGAAGATATCCAGTTGGGCAAGACCCCGCCTCCCTGACAGGTGGCACA	intronic antisense	NM_133266	SHANK2	SH3 and multiple ankyrin repeat domains protein	-	70313960	70507923
ASHG19A3A046696	1135.17	560.051	1158.49	680.323	977.883	738.913	753.733	449.374	2003.43	659.737	1365.13	837.702	10.0179	9.18462	10.2681	9.81679	9.93537	9.34981	9.64572	9.55882	10.4718	9.26308	10.1507	9.46658	noncoding	ENST00000429268	AP001271.4	Ensembl	356	chr11	+	70492269	70493667		AATCTGCATCACAGAAGATATCCAGTTGGGCAAGACCCCGCCTCCCTGACAGGTGGCACA	intronic antisense	NM_012309	SHANK2	SH3 and multiple ankyrin repeat domains protein	-	70313960	70935808
ASHG19A3A018495	519.99	310.055	629.031	323.032	549.453	609.468	393.955	223.953	824.669	451.033	663.411	423.222	8.89309	8.28855	9.4031	8.81642	9.10811	9.0601	8.71549	8.61229	9.09487	8.70071	9.13383	8.4206	noncoding	uc002xyu.1	CR612603	UCSC_knowngene	2570	chr20	+	56285238	56287808		AGTTAATTCAGTGGCTTAAAGAAACCAAACCTACCCACAACGCTTGACCTCCCATTGATC	natural antisense	NM_199171	PMEPA1	transmembrane prostate androgen-induced protein	-	56223451	56286541
ASHG19A3A018495	519.99	310.055	629.031	323.032	549.453	609.468	393.955	223.953	824.669	451.033	663.411	423.222	8.89309	8.28855	9.4031	8.81642	9.10811	9.0601	8.71549	8.61229	9.09487	8.70071	9.13383	8.4206	noncoding	uc002xyu.1	CR612603	UCSC_knowngene	2570	chr20	+	56285238	56287808		AGTTAATTCAGTGGCTTAAAGAAACCAAACCTACCCACAACGCTTGACCTCCCATTGATC	natural antisense	NM_199169	PMEPA1	transmembrane prostate androgen-induced protein	-	56223451	56285625
ASHG19A3A018495	519.99	310.055	629.031	323.032	549.453	609.468	393.955	223.953	824.669	451.033	663.411	423.222	8.89309	8.28855	9.4031	8.81642	9.10811	9.0601	8.71549	8.61229	9.09487	8.70071	9.13383	8.4206	noncoding	uc002xyu.1	CR612603	UCSC_knowngene	2570	chr20	+	56285238	56287808		AGTTAATTCAGTGGCTTAAAGAAACCAAACCTACCCACAACGCTTGACCTCCCATTGATC	bidirectional	NM_020182	PMEPA1	transmembrane prostate androgen-induced protein	-	56223451	56285031
ASHG19A3A018495	519.99	310.055	629.031	323.032	549.453	609.468	393.955	223.953	824.669	451.033	663.411	423.222	8.89309	8.28855	9.4031	8.81642	9.10811	9.0601	8.71549	8.61229	9.09487	8.70071	9.13383	8.4206	noncoding	uc002xyu.1	CR612603	UCSC_knowngene	2570	chr20	+	56285238	56287808		AGTTAATTCAGTGGCTTAAAGAAACCAAACCTACCCACAACGCTTGACCTCCCATTGATC	natural antisense	NM_199170	PMEPA1	transmembrane prostate androgen-induced protein	-	56223451	56285625
ASHG19A3A007368	63.9441	46.3743	48.1218	52.4339	56.6349	47.149	31.3172	39.832	50.5061	65.4788	39.9291	64.0414	5.8805	5.36523	5.9018	6.07437	5.86412	5.30633	5.04748	6.0895	5.19437	5.88702	5.40686	5.50957	noncoding	NR_026542	C21orf88	RefSeq_NR	1469	chr21	-	40969076	40984749		GAATGCTGGAGCAATACTTAAATAGGGGAGGTCAGAAATCTCACGGGCTCTGCTGGCTTC	intergenic
ASHG19A3A027575	54.2842	44.3702	71.9342	36.4766	64.0175	41.8124	41.5771	23.2276	73.9537	43.1054	66.0886	50.246	5.6469	5.29979	6.42942	5.50064	6.03001	5.1329	5.45993	5.30436	5.72769	5.27169	6.07318	5.13824	noncoding	ENST00000503576	AC008427.3	Ensembl	2568	chr5	-	149362621	149365756		CCACTCCAACAGATGCCCTACACATAGGGTTTGCTTCTCATAAATATTTAAAATTGTTTA	natural antisense	NM_000112	SLC26A2	sulfate transporter	+	149340299	149366963
ASHG19A3A048280	268.147	197.745	228.906	170.178	156.564	170.784	195.099	207.766	741.094	319.679	376.091	292.96	7.93582	7.60896	8.0158	7.88622	7.28933	7.19407	7.68616	8.50418	8.94295	8.19704	8.37694	7.85326	noncoding	S79267		NRED	3429	chr12	+	6908074	6912140		ATCGCCCCTGTATACTCCAGGTCCAGTAAATGTTTGCTGACTAATGATTGGCATTTCCCT	exon sense-overlapping	NM_000616	CD4	T-cell surface glycoprotein CD4 isoform 1	+	6898637	6929976
ASHG19A3A048280	268.147	197.745	228.906	170.178	156.564	170.784	195.099	207.766	741.094	319.679	376.091	292.96	7.93582	7.60896	8.0158	7.88622	7.28933	7.19407	7.68616	8.50418	8.94295	8.19704	8.37694	7.85326	noncoding	S79267		NRED	3429	chr12	+	6908074	6912140		ATCGCCCCTGTATACTCCAGGTCCAGTAAATGTTTGCTGACTAATGATTGGCATTTCCCT	intron sense-overlapping	NM_001195017	CD4	T-cell surface glycoprotein CD4 isoform 3	+	6898691	6929976
ASHG19A3A048280	268.147	197.745	228.906	170.178	156.564	170.784	195.099	207.766	741.094	319.679	376.091	292.96	7.93582	7.60896	8.0158	7.88622	7.28933	7.19407	7.68616	8.50418	8.94295	8.19704	8.37694	7.85326	noncoding	S79267		NRED	3429	chr12	+	6908074	6912140		ATCGCCCCTGTATACTCCAGGTCCAGTAAATGTTTGCTGACTAATGATTGGCATTTCCCT	intron sense-overlapping	NM_001195014	CD4	T-cell surface glycoprotein CD4 isoform 2	+	6898691	6929976
ASHG19A3A048280	268.147	197.745	228.906	170.178	156.564	170.784	195.099	207.766	741.094	319.679	376.091	292.96	7.93582	7.60896	8.0158	7.88622	7.28933	7.19407	7.68616	8.50418	8.94295	8.19704	8.37694	7.85326	noncoding	S79267		NRED	3429	chr12	+	6908074	6912140		ATCGCCCCTGTATACTCCAGGTCCAGTAAATGTTTGCTGACTAATGATTGGCATTTCCCT	intron sense-overlapping	NM_001195016	CD4	T-cell surface glycoprotein CD4 isoform 3	+	6898691	6929976
ASHG19A3A048280	268.147	197.745	228.906	170.178	156.564	170.784	195.099	207.766	741.094	319.679	376.091	292.96	7.93582	7.60896	8.0158	7.88622	7.28933	7.19407	7.68616	8.50418	8.94295	8.19704	8.37694	7.85326	noncoding	S79267		NRED	3429	chr12	+	6908074	6912140		ATCGCCCCTGTATACTCCAGGTCCAGTAAATGTTTGCTGACTAATGATTGGCATTTCCCT	intron sense-overlapping	NM_001195015	CD4	T-cell surface glycoprotein CD4 isoform 3	+	6898691	6929976
ASHG19A3A010323	30225.5	87605.8	32051.6	42331.1	22533.2	49662.4	30467.1	53216.3	48284.8	56064.2	27404.2	53640.5	15.0798	15.7695	15.3617	15.3699	14.8041	15.3319	15.2444	15.3667	15.6662	15.4667	14.99	15.4196	noncoding	ENST00000462935	RP11-9H16.1	Ensembl	626	chr18	-	49371374	49372000		ATAAAAGGAAACAGAATGCCAAAATCAGCAGTCTCCTGGAGGAGCAGTTCCAGCAAGGAA	intergenic
ASHG19A3A012303	2509.15	578.981	8145.02	1717.04	6514.83	2408.26	5852.96	2549.21	3353.02	936.778	8089.35	2341.89	11.1679	9.23409	13.1874	11.0535	12.843	11.0338	12.7715	11.7782	11.3184	9.80391	12.8354	10.9958	noncoding	NR_024282	LOC113230	RefSeq_NR	1329	chr19	+	14183820	14185873		TTTGTGAAATTGACCAGCCCCCTCTATAAAACTTACAGTCCCCCATTGGGAAACTGACCA	intergenic
ASHG19A3L0000532	128.814	160.825	121.194	145.277	149.848	176.795	135.785	105.735	263.625	163.489	161.764	356.759	6.90142	7.275	7.15325	7.64812	7.22636	7.24544	7.16441	7.54222	7.46077	7.21633	7.24526	8.15407	noncoding	AI910857	lincRNA-GLIPR1L2	lincRNA	485	chr12	-	75841852	75842332		TGTGTCTGGAACGTTTTGCTATCCACCTGCTCTCTGTAGCCATGTTTTGGCTTCAGTTAT	intergenic
ASHG19A3A007774	420.911	353.865	665.841	352.283	608.643	403.247	563.788	334.392	1281.9	338.488	1023.62	685.409	8.58089	8.49489	9.4809	8.939	9.25336	8.44879	9.21996	9.16857	9.73963	8.28258	9.74666	9.16268	noncoding	NR_033404	BMP1	RefSeq_NR	2784	chr8	+	22022652	22058996	NR_033403,	TTGTGTTCACCTATCGACCTTGCGGCTCGGGACCGCCCCCCTGAGCTGGCCCCGCCCTCC	exon sense-overlapping	NM_001199	BMP1	bone morphogenetic protein 1 isoform 1	+	22022652	22058996
ASHG19A3A007774	420.911	353.865	665.841	352.283	608.643	403.247	563.788	334.392	1281.9	338.488	1023.62	685.409	8.58089	8.49489	9.4809	8.939	9.25336	8.44879	9.21996	9.16857	9.73963	8.28258	9.74666	9.16268	noncoding	NR_033404	BMP1	RefSeq_NR	2784	chr8	+	22022652	22058996	NR_033403,	TTGTGTTCACCTATCGACCTTGCGGCTCGGGACCGCCCCCCTGAGCTGGCCCCGCCCTCC	exon sense-overlapping	NM_006129	BMP1	bone morphogenetic protein 1 isoform 3	+	22022652	22069840
ASHG19A3A009174	310.199	240.422	320.067	231.463	355.648	340.926	268.076	221.614	711.802	364.168	544.554	557.86	8.15505	7.90771	8.47424	8.33772	8.47279	8.20098	8.14115	8.59813	8.87997	8.38286	8.86512	8.84518	noncoding	NR_003190	LOC162632	RefSeq_NR	3901	chr17	+	16690205	16707819	uc010vzg.1,uc002gty.2,	ACAGCCTTTAGAAACTCCCCTTGAACGTGCTGGGCTGACCTTCCTCTGATCACAGGCAAG	intergenic
ASHG19A3A044810	550.673	384.693	553.325	377.571	532.483	429.664	496.762	409.257	1203.51	617.339	916.171	803.762	8.97429	8.62786	9.22517	9.03683	9.0606	8.53947	9.04554	9.44041	9.64503	9.16789	9.58667	9.40268	noncoding	ENST00000324875	AC090719.1	Ensembl	879	chr11	-	4682082	4682963		TTACCTATGTGTACCTGGTGATGCCTTCTGTGCTCCACCCCATCATTTACAGTATGAAGT	intergenic
ASHG19A3A046591	423.142	284.385	228.006	95.6178	790.351	421.052	738.959	120.641	886.954	252.359	603.248	417.551	8.58904	8.16729	8.00818	7.01447	9.62782	8.50922	9.61717	7.7261	9.20357	7.8603	9.00583	8.40083	noncoding	uc010rog.1	NEAT1	UCSC_knowngene	17357	chr11	+	65190268	65207625	NR_028272,CR591879,	AATCTTAAAAAGTCCACAGCAGATGCATCCGGCTCGAGGGGCCATCAGCTTTGAATAAAT	intergenic
ASHG19A3A034616	74.98	55.3787	102.031	78.7891	88.9293	85.8958	116.261	75.7111	119.958	104.351	129.861	148.284	6.12074	5.63021	6.91323	6.71125	6.49974	6.19293	6.94464	7.0401	6.38888	6.57295	6.96202	6.80903	noncoding	G30752		misc_RNA	278	chr7	+	77702719	77702997		AACTGCTTATGTTGGGAATTTTTTCATCCAGCGGCACCTCTATTTACCTTGGCCCTGACT	intronic antisense	NM_012301	MAGI2	membrane-associated guanylate kinase, WW and PDZ	-	77646373	79082890
ASHG19A3A035758	365.211	260.615	372.5	244.717	496.709	397.185	448.415	288.206	1096.19	489.658	844.575	602.665	8.38472	8.03083	8.68029	8.4168	8.96584	8.42598	8.8948	8.96174	9.51209	8.82916	9.47591	8.95296	noncoding	BC033145		RNAdb	2724	chr8	-	53850991	53853677		AGGCTCCTCACCAGTTCCCCTAAGAATCGAATGAAATAAACTAAATATTGGTTATTTCCA	natural antisense	NM_005285	NPBWR1	neuropeptides B/W receptor type 1	+	53852467	53853454
ASHG19A3A034765	561.732	588.197	641.747	608.985	617.537	634.96	641.169	504.066	883.68	655.863	680.6	978.7	9.00643	9.2589	9.43073	9.67169	9.27377	9.12508	9.40656	9.72184	9.19736	9.25319	9.17464	9.72184	noncoding	AK128105		misc_RNA	3726	chr1	+	170214541	170218267		ATTTTTTCCCAGTGGTCCCTTTTTCTCTGTCTCATCCTTACATTATGGCATCCCCAGAGT	intergenic
ASHG19A3A025004	1232.75	320.479	1452.11	428.7	1128.29	510.691	1112.59	389.329	2599.23	515.891	1750.16	556.165	10.1394	8.3363	10.5763	9.20832	10.1533	8.80062	10.2293	9.37503	10.8953	8.90578	10.522	8.83991	noncoding	AF130075		misc_RNA	2401	chr4	-	174388983	174391192		TCCACTTGGGGAAAATCTCATTCCCCATCCTCTTGTAATTAAAAAGCATGGTTTGTTTGT	intergenic
ASHG19A3A034459	475.148	478.459	483.564	532.842	565.554	572.849	466.984	424.238	901.577	650.932	673.645	882.73	8.75565	8.94121	9.04224	9.50596	9.14971	8.96392	8.95395	9.48452	9.22911	9.24159	9.15931	9.55003	noncoding	ENST00000414799	RP11-460N20.4	Ensembl	232	chr7	+	64535400	64539158		ATGCCAGCATGGGTTGTTCATCACCGCTGCTGTCCCTGCTGTCGCTCCTGGTTGGTGCGT	intergenic
ASHG19A3A029791	19113.4	50530	30011.6	42091.5	17453.3	39780.6	22155.1	55357.5	16730.6	49306.9	24888.5	37315.3	14.2953	15.0607	15.2553	15.3645	14.3568	14.9796	14.798	15.4123	13.8937	15.2797	14.7816	14.8299	noncoding	ENST00000374520	RPL12P1	Ensembl	498	chr6	-	33367835	33368333	ENST00000484010,ENST00000477007,ENST00000432629,ENST00000424633,ENST00000310055,	TCTATGGGCTGTAATGTTGATGGCCACCACCCTCATGACATCATAGATGACATCAACAGT	intronic antisense	NM_002263	KIFC1	kinesin-like protein KIFC1	+	33359312	33377699
ASHG19A3A007737	4500.59	1169.9	3326.55	1812.38	2538.72	2838.84	2132.38	835.302	4507.02	1643.03	3881.97	2159.07	12.0663	10.277	11.8095	11.1264	11.386	11.2744	11.2258	10.3853	11.7863	10.5953	11.7569	10.883	noncoding	NR_033204	LOC404266	RefSeq_NR	486	chr17	+	46669681	46683772		TCTCGATGCGCCGTCGCCGGGTCAGCCGTTTCCTCTCCCTCGCCGGCCTCGGCGGAGATT	natural antisense	NM_002147	HOXB5	homeobox protein Hox-B5	-	46668618	46671103
ASHG19A3A007737	4500.59	1169.9	3326.55	1812.38	2538.72	2838.84	2132.38	835.302	4507.02	1643.03	3881.97	2159.07	12.0663	10.277	11.8095	11.1264	11.386	11.2744	11.2258	10.3853	11.7863	10.5953	11.7569	10.883	noncoding	NR_033204	LOC404266	RefSeq_NR	486	chr17	+	46669681	46683772		TCTCGATGCGCCGTCGCCGGGTCAGCCGTTTCCTCTCCCTCGCCGGCCTCGGCGGAGATT	intronic antisense	NM_018952	HOXB6	homeobox protein Hox-B6	-	46673098	46682334
ASHG19A3A016340	861.969	204.945	1250.3	348.508	948.856	257.154	1169.44	390.919	2741.63	305.599	1465.6	334.792	9.62405	7.6661	10.3778	8.92417	9.89404	7.7956	10.3027	9.38005	10.9762	8.13307	10.2562	8.05571	noncoding	ENST00000448112	AC068137.3	Ensembl	561	chr2	+	131028168	131029845		CGCCTAATTTCATATGAAGTTACCCTAGCCATCAGCCTATTATCAGTTCTACTGATAAGC	intergenic
ASHG19A3A010099	126.206	51.5017	129.732	43.1939	118.925	87.7702	100.451	51.8614	202.44	75.5081	166.996	95.4468	6.86998	5.51696	7.24887	5.76348	6.91032	6.22265	6.73107	6.47966	7.0965	6.09549	7.28631	6.13135	noncoding	NR_029406	FLJ43681	RefSeq_NR	2256	chr17	+	81174665	81188573	ENST00000441866,ENST00000417636,	TCCTGATTAATGGCCGATGAATTTCTCCTTAAGGCCCTGAAACTGCCTACTCAGAACCAA	intergenic
ASHG19A3A036956	151.939	103.809	150.58	117.049	168.855	138.076	153.45	111.289	286.931	128.809	171.919	196.303	7.13995	6.5964	7.45001	7.31863	7.39798	6.88047	7.33873	7.61263	7.58111	6.87629	7.32404	7.24675	noncoding	BC024311		misc_RNA	1544	chr8	+	141601782	141603294		CTCACAAGTCAAAAACATCCTCTTTGATCCACCATCTGTCTTTACTGAACAATATTAGAA	intronic antisense	NM_001164623	EIF2C2	protein argonaute-2 isoform 2	-	141541263	141645646
ASHG19A3A036956	151.939	103.809	150.58	117.049	168.855	138.076	153.45	111.289	286.931	128.809	171.919	196.303	7.13995	6.5964	7.45001	7.31863	7.39798	6.88047	7.33873	7.61263	7.58111	6.87629	7.32404	7.24675	noncoding	BC024311		misc_RNA	1544	chr8	+	141601782	141603294		CTCACAAGTCAAAAACATCCTCTTTGATCCACCATCTGTCTTTACTGAACAATATTAGAA	intronic antisense	NM_012154	EIF2C2	protein argonaute-2 isoform 1	-	141541263	141645646
ASHG19A3L0003088	77.0535	55.4662	61.9861	86.5301	81.314	100.967	58.189	45.6877	71.0115	69.5011	71.0686	81.8658	6.1581	5.63289	6.23069	6.85663	6.37654	6.43162	5.94445	6.28612	5.6684	5.97737	6.16843	5.89317	noncoding	BE501942	lincRNA-MRPL36-2	lincRNA	508	chr5	+	1780805	1782205		TTGGCAGGAATCTCTTTTATTCACTTTCCCCAAGATGTCTTCTTGGGTCTTCCGACAGTG	intergenic
ASHG19A3A025480	258.54	573.016	254.031	94.8427	186.88	196.922	318.751	321.3	274.942	936.555	214.791	161.853	7.88541	9.21934	8.15181	7.00205	7.5405	7.39643	8.38707	9.11128	7.51873	9.80269	7.62142	6.94244	noncoding	NR_026989	LOC339524	RefSeq_NR	1419	chr1	+	87595447	87634884		CACGACTCAAAGAAAATGTGAATAAAAGGCATCTTTGTTTCCCAGTCAAATTAGCTGATT	intergenic
ASHG19A3A013021	121.6	115.674	236.159	128.544	211.715	127.655	188.187	132.751	372.936	136.579	281.25	203.26	6.81657	6.76158	8.05527	7.45987	7.71907	6.76528	7.63079	7.86455	7.94092	6.95505	7.98009	7.30061	noncoding	ENST00000432400	AC009892.5	Ensembl	319	chr19	+	55119336	55119843		TATTGCTGTGAGTATTTCAGTCCTGCTGGCAGGTGAGCACTCAGAGACCCCCTGCAGCTG	intergenic
CUST_314_PI426073487	133.115	37.8373	86.0013	60.0078	87.858	114.123	81.2399	32.0553	99.1793	61.0298	81.3066	67.9332	6.9482	5.0618	6.67628	6.28124	6.48118	6.60628	6.42452	5.77178	6.13217	5.78361	6.34609	5.60693	noncoding	uc.316+	uc.316	UCR	240	chr10	+	126905564	126905804		TGTCAGAAGCTCAAAGCCACATTGTTTCACTTGACAATCTTCCCAGAGGTGGGGAAAAAA	intergenic
ASHG19A3A039808	766.53	406.851	693.004	495.938	713.431	512.028	570.08	437.514	1414.3	596.289	893.97	675.598	9.44909	8.70524	9.53643	9.40858	9.48452	8.80438	9.2372	9.52328	9.89647	9.11247	9.55377	9.14041	noncoding	ENST00000423038	RP11-571E6.1	Ensembl	635	chrX	-	47132764	47133789		TGATGTCACCTTCCCCTGTGTCACTCCGTTTGAGGGGATCACATTTAAGAATTATTACAC	intergenic
ASHG19A3A008954	74.241	69.4753	70.412	66.1491	88.0261	100.254	81.0794	57.8943	123.826	52.8282	72.8756	100.405	6.10491	5.9783	6.40353	6.43162	6.48476	6.42275	6.4213	6.64252	6.43261	5.56816	6.20158	6.21293	noncoding	uc002ftq.2	BC040634	UCSC_knowngene	1744	chr17	+	1921176	1923997		TTCATCTTCTTTCTTTTCCTAAAGAATCACGGGGAGAACTGACCTCTCTGGGACTCAACC	intronic antisense	NM_178568	RTN4RL1	reticulon-4 receptor-like 1 precursor	-	1837970	1928178
ASHG19A3A019149	864.404	452.612	1109.25	497.835	967.306	683.611	835.299	529.932	1971.04	597.138	1469.02	731.697	9.62868	8.85756	10.2107	9.41213	9.91741	9.23752	9.79568	9.79541	10.4496	9.11592	10.2632	9.26244	noncoding	ENST00000433071	AP000251.2	Ensembl	843	chr21	+	32931536	32932800		GATAAACCTAAACCGGAAAATTGAAAGTCATCCCTGATTCCTCCTTCTTCTTAACCCTCT	bidirectional	NM_003253	TIAM1	T-lymphoma invasion and metastasis-inducing	-	32490735	32931290
ASHG19A3A020855	33929	82263.4	35025.7	33118.3	29828.5	61778.8	30051.8	47691.3	31716.8	59671.2	28201.6	61553.6	15.3167	15.6843	15.4753	15.0361	15.2965	15.6765	15.2286	15.2797	15.0104	15.5408	15.0322	15.6884	noncoding	ENST00000429309	AC138972.1	Ensembl	333	chr3	-	32676713	32677046	NM_000989,	GAAAATACTACAGAGTGTGCACACTGGCTATCATTGATCCAGGTGACTCTGACATCGTTA	intergenic
ASHG19A3A021088	1651.56	957.227	1587.64	866.526	1918.82	1122.35	1448.23	1123.74	3688.58	1481.97	2495.77	1265.89	10.5549	9.99754	10.7101	10.1375	10.9751	9.94957	10.6281	10.7562	11.4622	10.4551	11.0768	10.1223	noncoding	uc003cyi.1	AK125500	UCSC_knowngene	2755	chr3	-	50153454	50193518		CCTCCTACCCTGCCCCTGGGATCTGGAACTAAATGCTACAAATAAAAGCTAAAGGCAATT	natural antisense	NM_005778	RBM5	RNA-binding protein 5	+	50126351	50156392
ASHG19A3A021088	1651.56	957.227	1587.64	866.526	1918.82	1122.35	1448.23	1123.74	3688.58	1481.97	2495.77	1265.89	10.5549	9.99754	10.7101	10.1375	10.9751	9.94957	10.6281	10.7562	11.4622	10.4551	11.0768	10.1223	noncoding	uc003cyi.1	AK125500	UCSC_knowngene	2755	chr3	-	50153454	50193518		CCTCCTACCCTGCCCCTGGGATCTGGAACTAAATGCTACAAATAAAAGCTAAAGGCAATT	intronic antisense	NM_004186	SEMA3F	semaphorin-3F precursor	+	50192847	50226508
ASHG19A3A018758	150.525	90.64	173.376	92.4755	166.444	117.738	162.899	92.0799	333.674	86.9538	242.357	119.8	7.12687	6.39054	7.63152	6.96461	7.37792	6.6471	7.42685	7.33129	7.78958	6.30012	7.78791	6.4862	noncoding	ENST00000406413	AP000567.27	Ensembl	156	chr21	-	31898863	31899019		GATGGTGGTTATGGCTGTGACCATTCTTATCCCTCTTTCTATGAAGGATATTGGTAATCT	intergenic
ASHG19A3A021715	105.015	147.713	96.164	114.309	142.437	143.501	102.233	97.5249	190.821	168.593	131.526	198.492	6.60152	7.14185	6.83331	7.2812	7.15435	6.93757	6.75671	7.41865	7.01425	7.26025	6.97803	7.26109	noncoding	NR_033439	PLSCR4	RefSeq_NR	3400	chr3	-	145910125	145968651	NM_001128305,	GGGATGGGGGTCCTGGCTGCACTTCACGGGGGCGGCCCTTTCGTTTCGCTCTGCGTGACA	exon sense-overlapping	NM_001177304	PLSCR4	phospholipid scramblase 4 isoform c	-	145910123	145968966
ASHG19A3A021715	105.015	147.713	96.164	114.309	142.437	143.501	102.233	97.5249	190.821	168.593	131.526	198.492	6.60152	7.14185	6.83331	7.2812	7.15435	6.93757	6.75671	7.41865	7.01425	7.26025	6.97803	7.26109	noncoding	NR_033439	PLSCR4	RefSeq_NR	3400	chr3	-	145910125	145968651	NM_001128305,	GGGATGGGGGTCCTGGCTGCACTTCACGGGGGCGGCCCTTTCGTTTCGCTCTGCGTGACA	exon sense-overlapping	NM_001128306	PLSCR4	phospholipid scramblase 4 isoform b	-	145910123	145968966
ASHG19A3A021715	105.015	147.713	96.164	114.309	142.437	143.501	102.233	97.5249	190.821	168.593	131.526	198.492	6.60152	7.14185	6.83331	7.2812	7.15435	6.93757	6.75671	7.41865	7.01425	7.26025	6.97803	7.26109	noncoding	NR_033439	PLSCR4	RefSeq_NR	3400	chr3	-	145910125	145968651	NM_001128305,	GGGATGGGGGTCCTGGCTGCACTTCACGGGGGCGGCCCTTTCGTTTCGCTCTGCGTGACA	exon sense-overlapping	NM_020353	PLSCR4	phospholipid scramblase 4 isoform a	-	145910123	145968966
ASHG19A3A045027	70.4603	70.2887	73.8765	77.1468	64.6056	76.8036	62.9815	64.7302	95.3462	79.8347	69.0329	110.451	6.0244	5.99525	6.46669	6.67745	6.04118	6.02745	6.05446	6.80784	6.08232	6.17614	6.12997	6.36299	noncoding	uc009yjc.1	EF565102	UCSC_knowngene	403	chr11	-	27645540	27656128		AATGACGGGAGTGTGAGATCCACCACATGGCGAGGCACCCCAGGAACCTGTTTTCTTCTT	intergenic
ASHG19A3A055087	367.885	877.273	256.226	476.411	306.572	1061.73	172.815	472.401	313.364	673.099	264.23	1273.67	8.39793	9.86332	8.16349	9.35503	8.25731	9.87362	7.51748	9.63041	7.70249	9.29736	7.90164	10.1326	noncoding	uc001kct.2	BC051760	UCSC_knowngene	1855	chr10	-	85926985	85931832		ggcacttggagtccggacatctacaacttggcccaaccaccgagaccacccttaaacatc	intergenic
ASHG19A3A010188	495.402	1074.8	733.543	795.209	481.517	545.3	407.445	913.652	655.461	836.305	679.808	549.775	8.82035	10.1627	9.61806	10.0324	8.91709	8.89245	8.76129	10.5025	8.75883	9.63192	9.17251	8.82173	noncoding	ENST00000473808	RP11-254G11.1	Ensembl	480	chr18	-	18699142	18699622	ENST00000490908,	AATGATCAGAAAAAGAAAGAAGCCAAAGAGAAAGGCACCTGGGTTCAACTGAAGCCCCAG	intergenic
ASHG19A3A008580	1515.35	209.553	694.061	519.609	554.379	564.322	409.204	220.183	1232.83	381.935	1027.66	471.78	10.4412	7.69947	9.53888	9.46991	9.12041	8.94453	8.76611	8.58719	9.68303	8.453	9.75146	8.58942	noncoding	ENST00000511580	RP11-506D12.3	Ensembl	565	chr17	-	48917417	48919707		ATCTTCCTCCTTATATTTGAGGAAGAAATGAGGACGCCCCACAAGGACCTTCTTCAGCTT	natural antisense	NM_175575	WFIKKN2	WAP, kazal, immunoglobulin, kunitz and NTR	+	48912604	48919709
ASHG19A3A014240	1857.52	476.077	1078.1	688.107	728.727	921.35	568.83	367.282	1543.58	658.587	1431.69	694.383	10.7315	8.93393	10.1701	9.82898	9.5123	9.66827	9.2337	9.29488	10.0428	9.26041	10.2148	9.1841	noncoding	ENST00000435407	AC024704.2	Ensembl	416	chr2	-	114586966	114588696		TGAATCACTCCCCCACTGAGGAAGAAACCATCTGTGGAAAAGACTGTATAAGGTACTTCC	intergenic
ASHG19A3A000258	82.5477	52.6715	52.6611	66.9841	63.8735	62.0078	41.3692	57.6061	146.687	82.6036	79.3822	128.492	6.25933	5.55253	6.02012	6.45224	6.02663	5.70354	5.45153	6.63571	6.65479	6.2248	6.31147	6.59469	noncoding	ENST00000440199	BX284650.1	Ensembl	503	chr1	-	143647637	143663987		TTCCCTTGGGCCCCCAGGCGGTTCAGCATATAAACTGTTAACATGAGGTAAGCGCCAAGG	intergenic
ASHG19A3A019630	850.047	764.678	701.466	222.063	978.985	1147.52	872.062	146.444	970.026	834.974	870.113	526.904	9.60119	9.66419	9.55438	8.27568	9.93808	9.98152	9.85872	8.01478	9.33292	9.62988	9.5123	8.75618	noncoding	ENST00000425548	CTA-373H7.5	Ensembl	448	chr22	-	27040852	27041300	NM_194279,	AAGAACTGATCCGAAGCTCATTTCAAGTGTCAAACAATCCTCAAGCACAGCAAGGCTGCT	intergenic
ASHG19A3A051572	257.839	463.052	229.592	418.453	166.803	348.927	246.951	267.053	206.371	339.429	155.365	397.578	7.88059	8.88962	8.01887	9.17409	7.38311	8.23318	8.02693	8.85691	7.12455	8.28483	7.19314	8.32601	noncoding	NR_027046	LOC145474	RefSeq_NR	1859	chr14	+	71954577	71956418		ATATATTCTTCAGTGTGATTTAGGTGAGTCAGGAATTTTTCCTCTGGAGACTGCCTAAAT	intergenic
ASHG19A3A013247	164.158	83.5872	82.3187	102.472	93.8944	106.957	91.7552	97.1935	260.163	161.378	160.621	205.216	7.2495	6.26345	6.61884	7.1189	6.58027	6.51307	6.60211	7.41444	7.44193	7.19665	7.234	7.31302	noncoding	ENST00000418970	AC017076.4	Ensembl	2347	chr2	-	7052407	7058813		AATGTAACGTCTCATCTTCAGCCCATCTGTGCTACTGATCATCTCATTCCAGAAGCCATG	intronic antisense	NM_014746	RNF144A	probable E3 ubiquitin-protein ligase RNF144A	+	7057522	7184309
ASHG19A3A053043	253.763	366.67	204.34	218.21	186.347	248.083	231.296	351.214	208.929	401.218	192.292	232.03	7.85893	8.54884	7.8591	8.24995	7.53482	7.74474	7.93186	9.2337	7.14368	8.52299	7.47002	7.50005	noncoding	AK123669		misc_RNA	2155	chr15	+	72882031	72884186		ATCTAATTGCTGGTCTTCCTGGTATGAACAAAGATGTTTGCTTGTTAATAAATTCCTACC	intergenic
ASHG19A3A014034	359.541	71.4289	100.114	94.3221	115.377	106.178	87.7094	69.1063	287.106	74.1703	127.048	131.835	8.36466	6.0187	6.88732	6.9932	6.87198	6.50213	6.53307	6.90301	7.5816	6.07108	6.93399	6.63839	noncoding	ENST00000414112	AC009237.5	Ensembl	510	chr2	-	96161769	96162279	ENST00000443564,	ATTGTTGATGCTGATCAAATTTCCCTTATATACACCATCCATAATTGCTCCTTCTCACCT	intergenic
ASHG19A3A037844	74.5013	62.7187	77.9699	58.4845	63.2075	70.7914	61.2374	56.9956	220.863	57.1065	102.997	126.704	6.10977	5.81895	6.54302	6.24222	6.01136	5.90257	6.0187	6.61839	7.22446	5.68217	6.65868	6.57253	noncoding	ENST00000457720	RP11-217B7.3	Ensembl	606	chr9	-	107753076	107754062		TTTTTAACTGGCAAGGTTTCGAGTTCCCAACCACAGCACCCTCAGTGATGGTTTTCAGAA	intergenic
ASHG19A3A024616	247.759	86.4013	250.752	114.582	240.137	123.106	158.17	126.814	517.325	140.277	251.295	309.493	7.82306	6.31947	8.13587	7.28472	7.90201	6.71462	7.3863	7.79771	8.42694	6.9913	7.83533	7.94219	noncoding	ENST00000513690	RP11-380D23.2	Ensembl	446	chr4	-	111516670	111536614		TGCAACCACCACCTCGGTTCCACTCAACCGATTTTTGCTGCATGTCAACACTTATTACCG	intergenic
ASHG19A3A032777	15600	25069.5	27367.4	14768.7	37601.2	20922.6	23262.2	22577.3	31880.5	17691.3	35419.1	36210.5	13.9747	14.2637	15.1009	13.9938	15.6619	14.117	14.8835	14.4209	15.0191	13.9499	15.4262	14.7894	noncoding	ENST00000455449	AC073115.5	Ensembl	532	chr7	-	46037138	46037670		TCACTTCCTAGATGAGGAAGTTAAACTCATCAAGAAGATGGGTGACCACCTGACCAACCT	intergenic
ASHG19A3L0000808	1068.01	2321.16	954.522	1147.06	1462.83	1678.03	1363.2	682.783	1525.72	1674.36	593.42	873.565	9.93594	11.2316	9.99996	10.5273	10.552	10.522	10.5371	10.1256	10.0247	10.6197	8.9823	9.53643	noncoding	AK226132	lincRNA-ZFP106	lincRNA	5684	chr15	-	42707320	42783303	NM_022473,	TTTTCCAGGAAAGGCTCCAGTGGTTCTTACTTGATCCAAAAAATGTCAAGAATTAATCTA	exon sense-overlapping	NM_022473	ZFP106	zinc finger protein 106 homolog	-	42705020	42749730
ASHG19A3A050190	438.724	834.048	434.044	385.477	742.793	956.096	711.768	254.883	1461.07	825.61	409.884	750.663	8.64142	9.78397	8.89405	9.06089	9.54196	9.72142	9.56692	8.78852	9.95066	9.61431	8.48142	9.29595	noncoding	ENST00000495613	RP11-480P3.1	Ensembl	1093	chr13	+	50746224	50747317	NR_002183,NM_003932,ENST00000508958,	CCTAGGGCACAGAAAATTGCAGAACATCAGAGAAAGTATGAGCGAAAACGTGAAGAGTGA	intergenic
ASHG19A3A041211	428.746	332.801	434.165	400.621	421.354	463.931	401.788	344.109	554.462	415.127	640.348	1150.38	8.61107	8.39938	8.89429	9.11458	8.71768	8.65816	8.74077	9.20714	8.52299	8.57744	9.08218	9.97423	noncoding	AY927529		RNAdb	751	chrX	+	75392763	75393514		TGGGGGGAGCCACCGCGCCCGGCCTTGGGGGGAGCCTTGAACTCTTTTTCCTCCTTTCTA	exon sense-overlapping	NM_016500	CXorf26	hypothetical protein LOC51260	+	75392770	75398033
ASHG19A3A055098	1882.46	1555.58	1401.16	1178.82	1735.25	1728.69	1634.76	414.787	2491.18	1816.88	1631.27	2510.79	10.7556	10.6569	10.5287	10.5637	10.8164	10.5729	10.8201	9.45654	10.8267	10.7368	10.417	11.1004	noncoding	uc001odi.3	SLC22A20	UCSC_knowngene	1244	chr11	+	65003879	65009572		CGCCCGGCAGCCACCCCATCTGGGAAGGTCAAAGAAGGCTCTTCCAAGAAACATGTAGAA	intergenic
ASHG19A3A028175	164.471	187.061	215.282	174.926	193.05	166.072	210.816	136.933	355.202	196.581	272.106	292.889	7.25281	7.51166	7.93321	7.9266	7.58209	7.14984	7.79809	7.91329	7.87073	7.48896	7.93645	7.85295	noncoding	uc001ebq.1	AK092511	UCSC_knowngene	2131	chr1	+	112282462	112290420		AGCCCTGCCCTCGCGGGCGGAGCAGAGACGCCGCCGCTTGGCCGGTTCACGCCTGTCACA	intronic antisense	NM_198926	C1orf183	hypothetical protein LOC55924 isoform 2	-	112264685	112298419
ASHG19A3A028175	164.471	187.061	215.282	174.926	193.05	166.072	210.816	136.933	355.202	196.581	272.106	292.889	7.25281	7.51166	7.93321	7.9266	7.58209	7.14984	7.79809	7.91329	7.87073	7.48896	7.93645	7.85295	noncoding	uc001ebq.1	AK092511	UCSC_knowngene	2131	chr1	+	112282462	112290420		AGCCCTGCCCTCGCGGGCGGAGCAGAGACGCCGCCGCTTGGCCGGTTCACGCCTGTCACA	bidirectional	NM_019099	C1orf183	hypothetical protein LOC55924 isoform 1	-	112264685	112282046
ASHG19A3A039741	5396.55	13087.1	5187.3	1493.96	4982.45	12270.3	5395.02	4892.88	5461.38	12435.6	6517.23	9166.8	12.3217	13.5127	12.4674	10.877	12.4462	13.4026	12.6591	12.6146	12.0918	13.4895	12.5086	12.92	noncoding	ENST00000449334	RP11-348H3.2	Ensembl	478	chr1	+	212997368	212997846		ATAACATTTCCCTGCAGGATTACATTGCAGTGAAGAAGTATGCCAAGCACCTGCCTCACA	intergenic
ASHG19A3A010531	331.416	740.677	223.297	373.584	301.16	604.049	337.82	605.188	317.885	678.032	266.969	693.685	8.25232	9.61307	7.9791	9.01973	8.23104	9.04796	8.48204	9.96883	7.72245	9.30933	7.9137	9.18325	noncoding	ENST00000423510	RP11-164O23.5	Ensembl	105	chr1	-	207323521	207323626	NM_006947,	GAAAAAGAAGAAAGGTGGAAAAGGTGGTTGGTGATGAGAATATTCTTGTTGCAGGCTGTT	intergenic
ASHG19A3A016513	135.505	152.055	169.362	129.442	175.268	156.1	117.781	93.3148	268.141	169.02	185.456	179.715	6.97271	7.18885	7.60068	7.47219	7.4506	7.06278	6.96104	7.3533	7.48432	7.26433	7.42402	7.10776	noncoding	AK125488		misc_RNA	2371	chr2	+	160760474	160762841		TTTAAATCTCGTCTTTGCTGAGCACATAATGTGTACTTGAGGTGGCCTCCATCCTTGTTG	natural antisense	NM_002349	LY75	lymphocyte antigen 75 precursor	-	160659867	160761267
ASHG19A3A016513	135.505	152.055	169.362	129.442	175.268	156.1	117.781	93.3148	268.141	169.02	185.456	179.715	6.97271	7.18885	7.60068	7.47219	7.4506	7.06278	6.96104	7.3533	7.48432	7.26433	7.42402	7.10776	noncoding	AK125488		misc_RNA	2371	chr2	+	160760474	160762841		TTTAAATCTCGTCTTTGCTGAGCACATAATGTGTACTTGAGGTGGCCTCCATCCTTGTTG	natural antisense	NM_001198760	LY75-CD302	LY75-CD302 fusion protein isoform 2 precursor	-	160625138	160761267
ASHG19A3A016513	135.505	152.055	169.362	129.442	175.268	156.1	117.781	93.3148	268.141	169.02	185.456	179.715	6.97271	7.18885	7.60068	7.47219	7.4506	7.06278	6.96104	7.3533	7.48432	7.26433	7.42402	7.10776	noncoding	AK125488		misc_RNA	2371	chr2	+	160760474	160762841		TTTAAATCTCGTCTTTGCTGAGCACATAATGTGTACTTGAGGTGGCCTCCATCCTTGTTG	natural antisense	NM_001198759	LY75-CD302	LY75-CD302 fusion protein isoform 1 precursor	-	160625138	160761267
ASHG19A3A016564	853.542	1904.21	1057.3	1924.56	969.406	1147.16	1170.76	1142.72	1588.01	2620.21	1038.75	829.187	9.60796	10.9676	10.1442	11.2022	9.92251	9.9803	10.3054	10.7778	10.0947	11.235	9.76464	9.44971	noncoding	AK124958		misc_RNA	1922	chr2	+	170495991	170497913		GTGGAAGGAAAAAACATAAATGAAGTTAATGCACTTCTTTTCCTAGCCCAAAAGTCACTG	intergenic
ASHG19A3A021805	259.497	163.102	212.188	147.739	194.469	264.711	172.599	108.96	256.875	169.919	208.041	182.923	7.89075	7.29989	7.91512	7.67381	7.59268	7.83661	7.51409	7.58645	7.4248	7.27188	7.57529	7.13533	noncoding	ENST00000486545	RP11-439C8.2	Ensembl	521	chr3	-	154687071	154688012		CTGTTGATTGCGATTTCTGTTTGAAAATGGAATCTTGAGCATCTGTTCTCTCCTTTTATA	intergenic
ASHG19A3A050124	67.407	78.3548	56.3258	65.3894	95.432	89.7021	76.7813	47.1366	85.8073	82.0969	61.6776	97.7975	5.96066	6.15841	6.11023	6.41338	6.60432	6.25745	6.3418	6.33351	5.93486	6.21617	5.98428	6.17105	noncoding	ENST00000501704	AL356107.2	Ensembl	2335	chr13	+	45007660	45150392		GAGTAACGCTAGTTATCTGGAAGCCACTTTTCTTTTTCATTTGAGTTCCGCCTGGCGCAA	natural antisense	NM_006022	TSC22D1	TSC22 domain family protein 1 isoform 2	-	45007658	45010979
ASHG19A3A050124	67.407	78.3548	56.3258	65.3894	95.432	89.7021	76.7813	47.1366	85.8073	82.0969	61.6776	97.7975	5.96066	6.15841	6.11023	6.41338	6.60432	6.25745	6.3418	6.33351	5.93486	6.21617	5.98428	6.17105	noncoding	ENST00000501704	AL356107.2	Ensembl	2335	chr13	+	45007660	45150392		GAGTAACGCTAGTTATCTGGAAGCCACTTTTCTTTTTCATTTGAGTTCCGCCTGGCGCAA	natural antisense	NM_183422	TSC22D1	TSC22 domain family protein 1 isoform 1	-	45007654	45150701
ASHG19A3A019800	91.7761	276.493	82.0027	145.532	133.144	137.339	110.814	50.1314	146.819	128.694	75.2254	131.26	6.41212	8.11694	6.6134	7.65019	7.06792	6.87345	6.87505	6.42699	6.6559	6.87491	6.24307	6.63213	noncoding	NR_002821	LOC400927	RefSeq_NR	494	chr22	-	38740669	38794931		CTGCACCTGAGTACAGCACCCAGGCGTCTTCTGCAGCCCACAGAAGGTTCAGCTTAGGGC	intergenic
ASHG19A3A052906	2905.3	5654.02	3350.78	3762.97	1787.85	3981.46	3029.51	2902.67	4246.54	4547.83	3377.57	4500.84	11.3891	12.442	11.825	12.0646	10.857	11.7596	11.7585	11.9515	11.6869	12.0548	11.5396	11.9055	noncoding	ENST00000399198	RP11-209K10.1	Ensembl	888	chr15	+	53176695	53178670	ENST00000445182,	TGAAAAAGAAAAGCAGGCTGCTGTTGAAAAGGCTGTGACCAAGGAGGAATTTCAGGGTGA	intergenic
ASHG19A3A011089	594.947	593.031	1611.56	631.964	1182.72	703.337	1143.65	736.054	1270.34	704.187	1865.2	1108.44	9.09006	9.27287	10.7331	9.71396	10.2222	9.27822	10.2731	10.2325	9.724	9.36785	10.6177	9.91619	noncoding	BC128553		misc_RNA	172	chr19	-	12786183	12786329		TTATCTGTGGCTGGGCTGTACCCTGGTTTCTGAGGTCCCTGGGCACCCCCCATCTCAGTC	intronic antisense	NM_001099737	WDR83	WD repeat domain-containing protein 83	+	12777617	12786646
ASHG19A3A011089	594.947	593.031	1611.56	631.964	1182.72	703.337	1143.65	736.054	1270.34	704.187	1865.2	1108.44	9.09006	9.27287	10.7331	9.71396	10.2222	9.27822	10.2731	10.2325	9.724	9.36785	10.6177	9.91619	noncoding	BC128553		misc_RNA	172	chr19	-	12786183	12786329		TTATCTGTGGCTGGGCTGTACCCTGGTTTCTGAGGTCCCTGGGCACCCCCCATCTCAGTC	intronic antisense	NM_032332	WDR83	WD repeat domain-containing protein 83	+	12780516	12786646
ASHG19A3A012854	595.572	1846.81	551.083	1314.7	454.59	1240.96	560.813	1011.29	508.098	1770.33	561.393	736.754	9.09168	10.918	9.21966	10.7074	8.82858	10.0811	9.21263	10.6305	8.39566	10.7054	8.90873	9.2726	noncoding	uc002pik.2	BC033836	UCSC_knowngene	1943	chr19	+	48758945	48761444		CCGCCCAAGAATGATTGTTAATTTCCGTCCATCATTTTCCTTTGATTGTTCTTCATCTCG	natural antisense	NM_001184904	CARD8	caspase recruitment domain-containing protein 8	-	48741517	48759203
ASHG19A3A012854	595.572	1846.81	551.083	1314.7	454.59	1240.96	560.813	1011.29	508.098	1770.33	561.393	736.754	9.09168	10.918	9.21966	10.7074	8.82858	10.0811	9.21263	10.6305	8.39566	10.7054	8.90873	9.2726	noncoding	uc002pik.2	BC033836	UCSC_knowngene	1943	chr19	+	48758945	48761444		CCGCCCAAGAATGATTGTTAATTTCCGTCCATCATTTTCCTTTGATTGTTCTTCATCTCG	natural antisense	NM_001184902	CARD8	caspase recruitment domain-containing protein 8	-	48711342	48759203
ASHG19A3A023597	81.5092	58.7343	76.477	69.1608	90.9207	77.313	69.0714	71.1838	133.141	77.7352	90.163	92.9894	6.2407	5.71965	6.51369	6.50289	6.53172	6.03879	6.19664	1900-01-06 22:47:06	6.52335	6.13695	6.48138	6.0922	noncoding	NR_004053	SOX2OT	RefSeq_NR	2529	chr3	+	181328150	181459003		TCGCTTTTTTACCTGCCAATCAAACTGCTACAAGACAACACCCTGATCTGGCATGGACAT	intron sense-overlapping	NM_003106	SOX2	transcription factor SOX-2	+	181429711	181432223
ASHG19A3A033174	183.257	161.592	183.589	104.227	170.409	129.425	185.934	171.554	268.034	159.155	149.715	140.32	7.40642	7.28385	7.70816	7.1426	7.41104	6.78459	7.61409	8.23362	7.48364	7.17509	7.14885	6.72849	noncoding	ENST00000424151	AC006378.3	Ensembl	314	chr7	-	93594721	93597702		GGGTACAAACTGTATTTCCAACACTTCTAGCCCTATATATACCTGTCAATGATATTATAC	intergenic
CUST_938_PI426073487	873.809	829.658	1253.03	671.914	1185.86	902.842	800.865	555.784	2538.94	1156.27	1515.38	1004.61	9.64539	9.777	10.3799	9.79916	10.2287	9.64407	9.7322	9.85205	10.8564	10.0975	10.3054	9.76308	noncoding	uc.459-	uc.459	UCR	255	chrX	-	21534559	21534814		TTCAACTGCCACCCCACCTGGTAACCAGCAAAATCATTACAATAAAATTGAGGTACAGTA	natural antisense	NM_001168647	CNKSR2	connector enhancer of kinase suppressor of ras 2	+	21392535	21672813
CUST_938_PI426073487	873.809	829.658	1253.03	671.914	1185.86	902.842	800.865	555.784	2538.94	1156.27	1515.38	1004.61	9.64539	9.777	10.3799	9.79916	10.2287	9.64407	9.7322	9.85205	10.8564	10.0975	10.3054	9.76308	noncoding	uc.459-	uc.459	UCR	255	chrX	-	21534559	21534814		TTCAACTGCCACCCCACCTGGTAACCAGCAAAATCATTACAATAAAATTGAGGTACAGTA	intronic antisense	NM_001168649	CNKSR2	connector enhancer of kinase suppressor of ras 2	+	21392535	21660980
CUST_938_PI426073487	873.809	829.658	1253.03	671.914	1185.86	902.842	800.865	555.784	2538.94	1156.27	1515.38	1004.61	9.64539	9.777	10.3799	9.79916	10.2287	9.64407	9.7322	9.85205	10.8564	10.0975	10.3054	9.76308	noncoding	uc.459-	uc.459	UCR	255	chrX	-	21534559	21534814		TTCAACTGCCACCCCACCTGGTAACCAGCAAAATCATTACAATAAAATTGAGGTACAGTA	natural antisense	NM_001168648	CNKSR2	connector enhancer of kinase suppressor of ras 2	+	21392535	21660980
CUST_938_PI426073487	873.809	829.658	1253.03	671.914	1185.86	902.842	800.865	555.784	2538.94	1156.27	1515.38	1004.61	9.64539	9.777	10.3799	9.79916	10.2287	9.64407	9.7322	9.85205	10.8564	10.0975	10.3054	9.76308	noncoding	uc.459-	uc.459	UCR	255	chrX	-	21534559	21534814		TTCAACTGCCACCCCACCTGGTAACCAGCAAAATCATTACAATAAAATTGAGGTACAGTA	natural antisense	NM_014927	CNKSR2	connector enhancer of kinase suppressor of ras 2	+	21392535	21672813
ASHG19A3A019482	103.739	39.0314	129.101	69.814	124.021	79.1635	110.968	41.1542	240.145	75.1663	128.36	72.139	6.58485	5.10028	7.23998	6.51787	6.97242	6.07285	6.87674	6.13686	7.33499	6.08883	6.9482	5.69758	noncoding	ENST00000415503	AC006547.13	Ensembl	508	chr22	-	20050502	20053600		AAAGGCCTCGAAATGCGCTCACCAAAGCCTCAGAGTTTTATTATCAGGAGCTCACATTCA	natural antisense	NM_152906	C22orf25	hypothetical protein LOC128989	+	20008630	20053447
ASHG19A3A041920	59.864	53.2898	44.4558	43.8447	47.5862	50.9378	44.9217	36.4582	85.7858	62.0616	52.2498	55.0489	5.78996	5.57087	5.79331	5.78762	5.63803	5.4208	5.57359	5.96148	5.9342	5.80954	5.76439	5.2778	noncoding	NR_001542	TTTY10	RefSeq_NR	1628	chrY	-	22627553	22681114		AGTGTAAGGTTGCTTCATTTCATGGGCCCACCCAGGATTTAAAGGTGTATTCCCTGAAAG	intergenic
ASHG19A3A007454	86.3428	115.246	82.5908	74.7532	90.5406	85.6404	93.6431	57.9097	128.379	146.519	77.88	81.0045	6.32593	6.75638	6.62321	6.62433	6.52537	6.18844	6.6301	6.64277	6.48054	7.0557	6.28756	5.87612	noncoding	NR_026986	LOC339524	RefSeq_NR	3229	chr1	+	87597608	87602350		AGCGGCATCATTACAAGGGTGTGGGCACCAGATACTGCTACACCATCTCATCGGCATGGA	intergenic
CUST_298_PI426073487	836.216	152.694	571.96	280.273	417.474	469.465	317.926	102.01	464.274	174.884	431.491	194.667	9.57448	7.19525	9.26661	8.61326	8.70524	8.67545	8.38406	7.48544	8.25754	7.31626	8.5537	7.23287	noncoding	uc.300+	uc.300	UCR	208	chr10	+	102547117	102547325		CAGGGGCAGCTCTTGGCAAGGTGAAAGAAAATTGCATATTCAATCTCCATCCATGAATCT	intron sense-overlapping	NM_003989	PAX2	paired box protein Pax-2 isoform d	+	102505467	102589698
CUST_298_PI426073487	836.216	152.694	571.96	280.273	417.474	469.465	317.926	102.01	464.274	174.884	431.491	194.667	9.57448	7.19525	9.26661	8.61326	8.70524	8.67545	8.38406	7.48544	8.25754	7.31626	8.5537	7.23287	noncoding	uc.300+	uc.300	UCR	208	chr10	+	102547117	102547325		CAGGGGCAGCTCTTGGCAAGGTGAAAGAAAATTGCATATTCAATCTCCATCCATGAATCT	intron sense-overlapping	NM_003988	PAX2	paired box protein Pax-2 isoform c	+	102505467	102589698
CUST_298_PI426073487	836.216	152.694	571.96	280.273	417.474	469.465	317.926	102.01	464.274	174.884	431.491	194.667	9.57448	7.19525	9.26661	8.61326	8.70524	8.67545	8.38406	7.48544	8.25754	7.31626	8.5537	7.23287	noncoding	uc.300+	uc.300	UCR	208	chr10	+	102547117	102547325		CAGGGGCAGCTCTTGGCAAGGTGAAAGAAAATTGCATATTCAATCTCCATCCATGAATCT	intron sense-overlapping	NM_000278	PAX2	paired box protein Pax-2 isoform b	+	102505467	102589698
CUST_298_PI426073487	836.216	152.694	571.96	280.273	417.474	469.465	317.926	102.01	464.274	174.884	431.491	194.667	9.57448	7.19525	9.26661	8.61326	8.70524	8.67545	8.38406	7.48544	8.25754	7.31626	8.5537	7.23287	noncoding	uc.300+	uc.300	UCR	208	chr10	+	102547117	102547325		CAGGGGCAGCTCTTGGCAAGGTGAAAGAAAATTGCATATTCAATCTCCATCCATGAATCT	intron sense-overlapping	NM_003987	PAX2	paired box protein Pax-2 isoform a	+	102505467	102589698
CUST_298_PI426073487	836.216	152.694	571.96	280.273	417.474	469.465	317.926	102.01	464.274	174.884	431.491	194.667	9.57448	7.19525	9.26661	8.61326	8.70524	8.67545	8.38406	7.48544	8.25754	7.31626	8.5537	7.23287	noncoding	uc.300+	uc.300	UCR	208	chr10	+	102547117	102547325		CAGGGGCAGCTCTTGGCAAGGTGAAAGAAAATTGCATATTCAATCTCCATCCATGAATCT	intron sense-overlapping	NM_003990	PAX2	paired box protein Pax-2 isoform e	+	102505467	102589698
ASHG19A3A029620	288.334	64.5372	130.325	76.7286	145.706	222.006	99.4959	37.0787	185.639	105.322	161.686	106.995	8.04983	5.86225	7.25676	6.66651	7.18698	7.57142	6.7175	5.98503	6.97813	6.58485	7.2445	6.31482	noncoding	ENST00000457298	GPR53P	Ensembl	1084	chr6	-	29505480	29506564		TAAAGTTGTTCTCCCAAGAGCTTTGTTGAATGAGATGGAAGGTGGAGGAAACAAGGGGTT	intergenic
ASHG19A3H0000202	95.2292	374.632	76.4543	23.7395	83.208	53.8627	98.9436	242.37	149.683	146.385	73.3898	41.977	6.46525	8.58177	6.51307	4.81632	6.40861	5.50368	6.7095	8.72002	6.68348	7.05396	6.21261	4.84486	noncoding	nc-HOXD9-16-	nc-HOXD9-16	HOX cluster	558	chr2	+	176984428	176984986	NM_002148,	ATTAAGAAAACCCACAAGTTGGAGGGAGGGGGACTTAAAAAGCACATTACAATGTATCTT	exon sense-overlapping	NM_002148	HOXD10	homeobox protein Hox-D10	+	176981491	176984670
ASHG19A3A053297	15882.3	3307.69	12775.4	5780.04	8480.1	7555.59	5975.15	2503.82	12604	4561.26	15437.8	6119.22	14.0056	11.7079	13.9081	12.651	13.2508	12.6918	12.8028	11.759	13.4346	12.0579	13.9215	12.3305	noncoding	uc010box.2	DJ031154	UCSC_knowngene	950	chr15	+	100348034	100379278		CCCCCTCCCTTGTATCAAATATTGTCTCTGATAATAATACATTGAGTTATTTGTAGTTCC	intergenic
ASHG19A3A043310	118117	184704	121374	72543.2	121921	163114	93087.8	56978.6	108718	211871	142239	130630	17.0719	17.1254	17.1822	16.0597	17.0843	17.0843	16.8596	15.4587	16.8388	17.5771	17.3004	16.6398	noncoding	ENST00000430685	RP11-214N15.5	Ensembl	241	chr10	-	114308390	114308631	uc011mct.1,NM_001402,ENST00000436459,ENST00000325349,	AAATTCTTAAAGTCTGGTGATGCTGCCATTGTTGGTATGGTTCCTGGCAAGCCCATGTGT	intronic antisense	NM_145206	VTI1A	vesicle transport through interaction with	+	114206755	114578504
ASHG19A3A051762	8487.28	20835.7	4961.85	3196.02	8818.37	23679.7	9553.34	637.419	13254.8	16037.2	6754.54	11951.6	12.9933	14.0313	12.4051	11.865	13.3239	14.2894	13.548	10.0375	13.5181	13.845	12.5587	13.285	noncoding	ENST00000448875	AL162151.3	Ensembl	158	chr14	+	99439650	99439808	NM_001033853,NM_000967,ENST00000417878,ENST00000413027,ENST00000396745,	TAAGGATGACCCGTCCAAGCCGGTCCACCTCACAGCCTTCCTGGGATACAAGGCTGGCAT	intergenic
ASHG19A3A028799	108.287	49.7509	50.6422	65.9948	55.2945	62.9577	46.9071	56.7569	95.9402	85.1963	84.5307	140.091	6.6471	5.46345	5.96938	6.42736	5.83188	5.72591	5.63744	6.6124	6.09146	6.2708	6.39496	6.72612	noncoding	ENST00000509051	CTB-49A3.2	Ensembl	466	chr5	+	132496129	132559995		GGGAATAGAACCCTTGGAGCGTGTAGATGGGATACCACGGTCTTCCAGCTCCTATTGCAG	natural antisense	NM_015082	FSTL4	follistatin-related protein 4 precursor	-	132532151	132948223
ASHG19A3L0003312	287.015	73.6274	206.28	178.793	134.026	137.439	139.742	65.4073	231.625	96.1831	231.892	148.361	8.04043	6.06144	7.87167	7.95664	7.0773	6.8744	7.21036	6.82295	7.28613	6.4486	7.7242	6.80973	noncoding	BE796744	lincRNA-ZPLD1-1	lincRNA	961	chr3	-	104348945	104626311		TTTTTTAGCGACAGAAAATCTCACCCTATATCCAATGGGGGTTCACCACCATGATGGCGT	intergenic
ASHG19A3A023702	112.192	137.855	114.09	144.611	92.4085	84.8035	97.5823	63.7176	189.085	84.2872	73.7621	293.371	6.70173	7.03251	7.07006	7.63836	6.55549	6.17514	6.68799	6.78441	7.0033	6.25561	6.2181	7.8555	noncoding	ENST00000412203	RP11-3A3.1	Ensembl	730	chr3	+	189838752	189862635		TCTGGCCTCAGAACTCTCAGCATCTCATTGATTAGCAACCTCATCTGTGGCAAATCTAAG	intronic antisense	NM_001134418	LEPREL1	prolyl 3-hydroxylase 2 isoform b	-	189674516	189840226
ASHG19A3A023702	112.192	137.855	114.09	144.611	92.4085	84.8035	97.5823	63.7176	189.085	84.2872	73.7621	293.371	6.70173	7.03251	7.07006	7.63836	6.55549	6.17514	6.68799	6.78441	7.0033	6.25561	6.2181	7.8555	noncoding	ENST00000412203	RP11-3A3.1	Ensembl	730	chr3	+	189838752	189862635		TCTGGCCTCAGAACTCTCAGCATCTCATTGATTAGCAACCTCATCTGTGGCAAATCTAAG	natural antisense	NM_018192	LEPREL1	prolyl 3-hydroxylase 2 isoform a	-	189674516	189838908
ASHG19A3A014332	691.991	207.817	907.112	300.433	744.869	428.359	788.262	374.781	2238.52	394.825	1601.27	556.027	9.30502	7.68768	9.92821	8.71282	9.54763	8.53351	9.70838	9.32752	10.6551	8.49953	10.3874	8.83898	noncoding	uc002tpy.1	AK095330	UCSC_knowngene	3793	chr2	-	130783575	130789491		CCCATTATAAATACCTTCCACTATGATGGGCTTATATTCTCCTATTCTCCTCTAGCACTT	intergenic
ASHG19A3A026462	2751.04	4183.41	1968.47	1241.43	3837.96	4760.32	2931.81	4771.7	4958.87	3579.8	2586.26	5586.65	11.3086	12.027	11.037	10.6392	12.0405	12.0143	11.7085	12.5874	11.9283	11.7132	11.1217	12.2106	noncoding	ENST00000512318	SDHAP3	Ensembl	985	chr5	-	1568779	1593402	NM_004168,	GTTGTGGGAAAATCAGCAAGCTCTACGGAGACCTAAAGCACCTGAAGACGTTCGACCGGG	intergenic
ASHG19A3A032454	352.284	251.114	299.863	280.699	374.765	428.026	352.995	166.9	574.817	320.27	357.385	678.625	8.33484	7.97359	8.38151	8.61426	8.54357	8.53277	8.54453	8.19789	8.57436	8.20001	8.30612	9.1466	noncoding	ENST00000342275	RP11-740N7.1	Ensembl	897	chr7	-	6874471	6920187	ENST00000514634,ENST00000361653,ENST00000344740,	TCAAACTCTCAGAGGATCCAGAACTGCAGCCGGTCGTTGCTGGGCTGTTCCTGTCCATGT	intergenic
ASHG19A3A024370	19610.5	9359.41	17262.6	9529.72	18625.7	22766	17231.8	9166.03	23686.9	15862.9	13770.5	23803.4	14.335	13.1161	14.4081	13.3498	14.4625	14.2332	14.4152	13.3449	14.5018	13.828	13.6945	14.2102	noncoding	ENST00000510190	RP11-123J14.2	Ensembl	310	chr4	-	77880012	77880322	NM_003329,	CAAAAGGTGGGTGAATTTTCTGGGGCCAATAAGGAAAAGCTTGAAGCCACCATAATGAAT	intronic antisense	NM_018243	41163	septin-11	+	77870894	77959768
ASHG19A3A026979	80.9969	86.8537	64.8101	64.9754	84.7522	101.43	84.3564	55.9658	146.298	122.062	105.976	118.723	6.23274	6.32705	6.28879	6.40436	6.43136	6.4403	6.4777	6.59338	6.65151	6.79806	6.6966	6.47164	noncoding	AK058164		RNAdb	1433	chr5	-	76721767	76723199		CTGACAGCCACATTTTTAAAAATATATTTTGTTTACCTTTAGGCTCACCCTGTGTCACTA	natural antisense	NM_001029854	PDE8B	high affinity cAMP-specific and IBMX-insensitive	+	76506705	76724080
ASHG19A3A026979	80.9969	86.8537	64.8101	64.9754	84.7522	101.43	84.3564	55.9658	146.298	122.062	105.976	118.723	6.23274	6.32705	6.28879	6.40436	6.43136	6.4403	6.4777	6.59338	6.65151	6.79806	6.6966	6.47164	noncoding	AK058164		RNAdb	1433	chr5	-	76721767	76723199		CTGACAGCCACATTTTTAAAAATATATTTTGTTTACCTTTAGGCTCACCCTGTGTCACTA	natural antisense	NM_001029851	PDE8B	high affinity cAMP-specific and IBMX-insensitive	+	76506705	76724080
ASHG19A3A026979	80.9969	86.8537	64.8101	64.9754	84.7522	101.43	84.3564	55.9658	146.298	122.062	105.976	118.723	6.23274	6.32705	6.28879	6.40436	6.43136	6.4403	6.4777	6.59338	6.65151	6.79806	6.6966	6.47164	noncoding	AK058164		RNAdb	1433	chr5	-	76721767	76723199		CTGACAGCCACATTTTTAAAAATATATTTTGTTTACCTTTAGGCTCACCCTGTGTCACTA	natural antisense	NM_003719	PDE8B	high affinity cAMP-specific and IBMX-insensitive	+	76506705	76724080
ASHG19A3A026979	80.9969	86.8537	64.8101	64.9754	84.7522	101.43	84.3564	55.9658	146.298	122.062	105.976	118.723	6.23274	6.32705	6.28879	6.40436	6.43136	6.4403	6.4777	6.59338	6.65151	6.79806	6.6966	6.47164	noncoding	AK058164		RNAdb	1433	chr5	-	76721767	76723199		CTGACAGCCACATTTTTAAAAATATATTTTGTTTACCTTTAGGCTCACCCTGTGTCACTA	natural antisense	NM_001029853	PDE8B	high affinity cAMP-specific and IBMX-insensitive	+	76506705	76724080
ASHG19A3A026979	80.9969	86.8537	64.8101	64.9754	84.7522	101.43	84.3564	55.9658	146.298	122.062	105.976	118.723	6.23274	6.32705	6.28879	6.40436	6.43136	6.4403	6.4777	6.59338	6.65151	6.79806	6.6966	6.47164	noncoding	AK058164		RNAdb	1433	chr5	-	76721767	76723199		CTGACAGCCACATTTTTAAAAATATATTTTGTTTACCTTTAGGCTCACCCTGTGTCACTA	natural antisense	NM_001029852	PDE8B	high affinity cAMP-specific and IBMX-insensitive	+	76506705	76724080
ASHG19A3A042850	50.5192	39.5623	48.9986	48.6321	50.1134	65.8874	34.481	29.796	86.7884	70.9988	55.4788	49.8822	5.54858	5.12133	5.92798	5.95151	5.70402	5.79751	5.18473	5.66389	5.95378	6.00885	5.84438	5.12708	noncoding	ENST00000441001	RP11-491H19.1	Ensembl	477	chr10	-	63541513	63581004		AAAGGTAGCTAGATGGAGGATGGTTCTCCTCATTCCGCAGATGATGAACTTGAAACCAGT	intergenic
ASHG19A3A043572	658.522	563.855	703.32	573.167	643.979	672.109	608.431	455.377	1003.58	686.444	799.395	953.506	9.23252	9.1934	9.55831	9.59602	9.33766	9.21036	9.32791	9.57176	9.37778	9.32791	9.40408	9.67777	noncoding	ENST00000417112	RP11-554I8.2	Ensembl	917	chr10	+	6779343	6780988		TGACTTTTGGAAATCTGATTGACTGGCACACTCTCTCTGCCTCTTTCTTTCTCAACATTT	intergenic
ASHG19A3A044034	48.4272	87.6975	52.9323	39.8006	60.7385	58.5619	50.4927	71.2121	86.2959	92.3323	68.2945	149.342	5.48731	6.34046	6.02688	5.63908	5.95679	5.61825	5.74892	6.95033	5.94463	6.38802	6.11669	6.81899	noncoding	ENST00000415623	RP11-9E13.4	Ensembl	438	chr10	+	70184316	70184754		GGTACTCACCCAAACAAGGTGGTTATCACCAGGCTAAATCTCAACAAGGATCGGAAAAAA	intronic antisense	NM_001080449	DNA2	DNA2-like helicase	-	70173820	70231730
ASHG19A3A055194	468.163	167.716	580.117	232.99	650.913	406.098	531.331	233.701	1466.82	330.78	848.059	348.506	8.7339	7.34661	9.28628	8.34663	9.3526	8.45885	9.1315	8.66613	9.95595	8.2473	9.47923	8.12351	noncoding	uc003fif.1	AK127557	UCSC_knowngene	3125	chr3	-	172308502	172312373		GTCCCAGAAATCCCTAGTCCTCCATCAGAGaagcagctagtgtgtactgctctcacagag	intergenic
ASHG19A3A030902	7562.07	2060.15	7251.21	3158.3	5663.98	4240.13	4517	2338.17	10013.8	2960.54	9058.27	3541.88	12.8055	11.0701	12.9834	11.8466	12.6463	11.8584	12.4013	11.6744	13.0352	11.4312	13.0263	11.5783	noncoding	AY927635		RNAdb	2188	chr6	+	3150252	3152439		ATTAAAATGGATTTTTCTAGAGTAACCACCAGATCACCTCCCCCACTCTCAGTCCGTTTT	intron sense-overlapping	NM_004332	BPHL	valacyclovir hydrolase precursor	+	3118925	3153432
ASHG19A3A018483	62.8039	78.3572	49.7149	77.9469	70.1542	96.3214	67.4797	55.2349	121.637	104.815	82.8546	131.386	5.85613	6.15852	5.94611	6.69284	6.16339	6.36221	6.16058	6.57263	6.40794	6.57975	6.37211	6.63382	noncoding	ENST00000366097	RP11-560A15.3	Ensembl	770	chr20	+	55689970	55697148		TCAGGTGGAGTCTGTGGTTCCCATGGTTCCTAGAGTGAGGACTCATCCTGCCAGATGGAG	intergenic
ASHG19A3A007974	252.515	111.327	81.1333	102.766	196.59	275.92	139.002	43.9783	137.347	169.203	159.096	839.47	7.84975	6.69876	6.59872	7.12386	7.61013	7.89253	7.20156	6.23297	6.56223	7.26598	7.221	9.47051	noncoding	ENST00000450587	AC005324.4	Ensembl	669	chr17	-	15607545	15608214	NM_014501,	TGAAGGGACCCCATATGCTGGAGGTCTGTTCCGCATGAAACTCCTGCTGGGGAAGGACTT	intronic antisense	NM_020652	ZNF286A	zinc finger protein 286A	+	15602890	15624100
ASHG19A3A007974	252.515	111.327	81.1333	102.766	196.59	275.92	139.002	43.9783	137.347	169.203	159.096	839.47	7.84975	6.69876	6.59872	7.12386	7.61013	7.89253	7.20156	6.23297	6.56223	7.26598	7.221	9.47051	noncoding	ENST00000450587	AC005324.4	Ensembl	669	chr17	-	15607545	15608214	NM_014501,	TGAAGGGACCCCATATGCTGGAGGTCTGTTCCGCATGAAACTCCTGCTGGGGAAGGACTT	intronic antisense	NM_001130842	ZNF286A	zinc finger protein 286A	+	15602890	15624100
ASHG19A3A050454	822.625	691.522	426.795	128.68	990.998	839.477	1068.67	99.2513	1169	613.695	636.436	464.519	9.5524	9.51128	8.87181	7.46084	9.95752	9.53538	10.1625	7.44512	9.60251	9.16072	9.07585	8.56382	noncoding	ENST00000423940	AL390877.1	Ensembl	420	chr1	-	118320708	118321128	NM_017761,	CAAGCTAAACAGAACTATGCTGGTGCCAAATTTAGTGAGCCGCCATCACCAAGTGTTCTT	intergenic
ASHG19A3A023795	152.562	97.8602	118.757	86.4461	120.642	137.686	116.602	59.0356	133.009	65.4678	100.458	95.9396	7.14527	6.50583	7.12644	6.85603	6.93028	6.87674	6.94777	6.67125	6.52225	5.8867	6.62793	6.13924	noncoding	G36731		misc_RNA	465	chr3	+	197615948	197616413		AACCTGTAGATGAGTCATCTTTGAGGTACCAGGTGTTTCTTAACTCTCTCCAAGTCCTTC	natural antisense	NM_001134435	IQCG	IQ domain-containing protein G	-	197615947	197676796
ASHG19A3A023795	152.562	97.8602	118.757	86.4461	120.642	137.686	116.602	59.0356	133.009	65.4678	100.458	95.9396	7.14527	6.50583	7.12644	6.85603	6.93028	6.87674	6.94777	6.67125	6.52225	5.8867	6.62793	6.13924	noncoding	G36731		misc_RNA	465	chr3	+	197615948	197616413		AACCTGTAGATGAGTCATCTTTGAGGTACCAGGTGTTTCTTAACTCTCTCCAAGTCCTTC	natural antisense	NM_032263	IQCG	IQ domain-containing protein G	-	197615945	197686886
ASHG19A3L0002300	260.005	165.089	246.75	164.123	201.148	213.664	182.131	142.509	349.354	186.525	225.919	242.276	7.89476	7.31836	8.11243	7.83187	7.64581	7.51873	7.59148	7.97479	7.84962	7.41083	7.68799	7.5617	noncoding	BG925695	lincRNA-CASK-2	lincRNA	461	chrX	-	43134151	43134491		TCATGGTTCTTCAGTGTCAAATGACTTTCCCCTCATTTCTGGAATCCATACGTAGGCATA	intergenic
ASHG19A3A016989	46406.4	114013	40477.4	62339.2	32245.9	78592.6	36973.2	77253.6	34430.8	69147.8	32133.2	64777.2	15.7161	16.1929	15.67	15.8255	15.4242	16.0204	15.5364	15.88	15.1214	15.7272	15.254	15.7815	noncoding	ENST00000456160	AC009974.11	Ensembl	467	chr2	+	219706321	219706788	ENST00000446445,	TATATTTGACTGGCTCCTGATTACAATGCTTTGGATGTTGCCAACAAAATTGGGATCATC	intergenic
ASHG19A3A054475	256.742	203.527	248.488	235.806	238.913	262.489	195.661	173.267	349.913	217.967	269.853	290.302	7.87463	7.65606	8.12279	8.364	7.89636	7.82606	7.69178	8.24885	7.85147	7.64746	7.92584	7.83902	noncoding	uc002dxm.2	LOC23117	UCSC_knowngene	1138	chr16	+	30234297	30235813	uc002djn.3,uc002dit.2,	TTTGGGTGATGATGGTTCCACGTCAGCGGCCCTCCGCCTCTTGGGTTTGCGTGACGGTTC	intergenic
ASHG19A3A032209	104.112	78.886	85.8557	91.3819	85.3612	108.191	65.2821	69.2356	78.5498	79.9068	80.9651	85.5534	6.59068	6.17075	6.6735	6.94486	6.44282	6.52946	6.11109	6.90724	5.81237	6.17712	6.33871	5.96035	noncoding	ENST00000392260	RP11-472G23.7	Ensembl	808	chr6	+	150363681	150364489		ATGATTCTGTGGATTACCAGACATTGTGGTAGGGAAAGGACTCACTTTCTCATCCCATGG	intergenic
ASHG19A3A007646	193.964	114.105	126.126	99.4077	154.388	203.274	111.38	74.0411	167.869	104.6	158.108	174.871	7.48846	6.74334	7.20612	7.07462	7.26957	7.44678	6.88213	7.00843	6.83788	6.5769	7.21331	7.06396	noncoding	NR_028388	FUS	RefSeq_NR	5084	chr16	+	31191430	31206190		TCTTCTTATGGCCAGAGCCAGAACACAGGCTATGGAACTCAGTCAACTCCCCAGGGATAT	exon sense-overlapping	NM_001170634	FUS	RNA-binding protein FUS isoform 2	+	31191430	31206192
ASHG19A3A007646	193.964	114.105	126.126	99.4077	154.388	203.274	111.38	74.0411	167.869	104.6	158.108	174.871	7.48846	6.74334	7.20612	7.07462	7.26957	7.44678	6.88213	7.00843	6.83788	6.5769	7.21331	7.06396	noncoding	NR_028388	FUS	RefSeq_NR	5084	chr16	+	31191430	31206190		TCTTCTTATGGCCAGAGCCAGAACACAGGCTATGGAACTCAGTCAACTCCCCAGGGATAT	exon sense-overlapping	NM_004960	FUS	RNA-binding protein FUS isoform 1	+	31191430	31206192
ASHG19A3A007646	193.964	114.105	126.126	99.4077	154.388	203.274	111.38	74.0411	167.869	104.6	158.108	174.871	7.48846	6.74334	7.20612	7.07462	7.26957	7.44678	6.88213	7.00843	6.83788	6.5769	7.21331	7.06396	noncoding	NR_028388	FUS	RefSeq_NR	5084	chr16	+	31191430	31206190		TCTTCTTATGGCCAGAGCCAGAACACAGGCTATGGAACTCAGTCAACTCCCCAGGGATAT	exon sense-overlapping	NM_001170937	FUS	RNA-binding protein FUS isoform 3	+	31191430	31206192
ASHG19A3A024338	188.658	82.2218	108.465	93.5823	158.06	182.738	83.6906	70.7728	135.562	110.797	121.718	127.809	7.44797	6.23824	6.9981	6.9827	7.30175	7.29146	6.46328	6.94184	6.54651	6.65722	6.87687	6.58594	noncoding	uc003hii.3	AK027257	UCSC_knowngene	2546	chr4	-	75881183	75895572		AATCTGCTCCCAGGCCAAGACAATACAACCAAATCATCTGGATGCAAGTCAAGCTATGAG	intronic antisense	NM_015393	PARM1	prostate androgen-regulated mucin-like protein 1	+	75858284	75975325
ASHG19A3L0000103	1609.55	586.156	2032.57	786.09	1463.04	872.992	1131.93	653.446	2908.14	774.725	2424.36	963.539	10.5267	9.25404	11.0846	10.0179	10.553	9.59904	10.2588	10.0709	11.0811	9.51193	11.0264	9.69536	noncoding	BF511988	lincRNA-TOMM20-1	lincRNA	521	chr1	+	235062091	235062598		ATTTACTTGAAAGAGACCTCATGCCAAAAAATGCATAGCATCATCCCCCACCTGCTCAGT	intergenic
ASHG19A3A013701	92.1304	65.949	77.2215	63.208	92.2462	104.67	80.7394	53.7007	122.615	62.6853	88.9789	99.6885	6.41877	5.89548	6.52764	6.3606	6.55366	6.48366	6.41474	6.52991	6.41799	5.82386	6.4663	6.20278	noncoding	uc002sbr.2	BC071802	UCSC_knowngene	1674	chr2	-	62296591	62374016		ACCTGGAACCCTGATTCTTCTCAAACTTGGCCTCTAATATCCAACGGGACATAACATCTG	intronic antisense	NM_152516	COMMD1	COMM domain-containing protein 1	+	62132802	62363205
ASHG19A3A015205	754.421	374.55	497.384	342.063	492.672	648.304	368.926	295.103	762.178	492	605.15	602.449	9.42593	8.5814	9.08042	8.89686	8.95099	9.16014	8.61475	8.99613	8.98702	8.83743	9.00979	8.95246	noncoding	ENST00000458377	AC005237.4	Ensembl	559	chr2	-	241955015	242003533		TCTGCTGTCTCCCAGCGCCTGCCACTCAGCAGAGGCCGTCTGCAACCCACAACTATTGCT	natural antisense	NM_001080437	SNED1	sushi, nidogen and EGF-like domain-containing	+	241938254	242033643
ASHG19A3A020171	126.901	179.27	117.266	122.462	185.371	181.846	157.469	48.7028	124.659	106.091	99.3045	183.513	6.87778	7.44765	7.10758	7.38802	7.52951	7.28385	7.38148	6.38354	6.44005	6.59421	6.61112	7.14099	noncoding	uc010gto.2	LOC96610	UCSC_knowngene	3179	chr22	+	22652462	22664057		AAGCCACTGGGTTGCAAGTTCAGATGGTCTTTCTTGTTTTTCTTAGCTAATTGTAAGTAA	intergenic
ASHG19A3H0000205	7500.45	2479.3	23647.6	5090.54	19564.9	6959.98	14402.7	9634.81	15950.7	4102.55	24936.6	6714.71	12.7895	11.3217	14.8835	12.4781	14.5307	12.5645	14.1451	13.4067	13.8048	11.9173	14.7951	12.4655	noncoding	nc-HOXC10-129-	nc-HOXC10-129	HOX cluster	260	chr12	+	54378513	54378773		CTCCACCCCTCTACCTCCCCTGCCGCCCGGGGGGCGCTTCCTTTGTTCGCGGGGAAGGGC	intergenic
ASHG19A3A043970	563.422	188.502	374.662	203.702	270.538	331.181	196.056	144.701	266.441	293.568	414.275	285.431	9.0114	7.52597	8.69	8.14826	8.073	8.16063	7.69463	7.99909	7.47672	8.07309	8.49915	7.81378	noncoding	X98261		NRED	686	chr10	+	58118391	58120977		AAACTCAACCAGGATCTTGGCTGGCAGTTCTGCCTCCTCCTGCAGGCCTACAGGTTCCAA	natural antisense	NM_001005413	ZWINT	ZW10 interactor isoform b	-	58117198	58121034
ASHG19A3A043970	563.422	188.502	374.662	203.702	270.538	331.181	196.056	144.701	266.441	293.568	414.275	285.431	9.0114	7.52597	8.69	8.14826	8.073	8.16063	7.69463	7.99909	7.47672	8.07309	8.49915	7.81378	noncoding	X98261		NRED	686	chr10	+	58118391	58120977		AAACTCAACCAGGATCTTGGCTGGCAGTTCTGCCTCCTCCTGCAGGCCTACAGGTTCCAA	natural antisense	NM_032997	ZWINT	ZW10 interactor isoform a	-	58117198	58121034
ASHG19A3A043970	563.422	188.502	374.662	203.702	270.538	331.181	196.056	144.701	266.441	293.568	414.275	285.431	9.0114	7.52597	8.69	8.14826	8.073	8.16063	7.69463	7.99909	7.47672	8.07309	8.49915	7.81378	noncoding	X98261		NRED	686	chr10	+	58118391	58120977		AAACTCAACCAGGATCTTGGCTGGCAGTTCTGCCTCCTCCTGCAGGCCTACAGGTTCCAA	natural antisense	NM_007057	ZWINT	ZW10 interactor isoform a	-	58117198	58121034
ASHG19A3A037406	396.92	589.753	323.902	437.57	465.267	419.344	247.125	150.058	320.783	354.096	335.597	1293.96	8.50115	9.26417	8.48964	9.23622	8.86189	8.50241	8.02727	8.05021	7.73491	8.34705	8.22072	10.1529	noncoding	ENST00000415209	AL591471.1	Ensembl	141	chr9	-	42553922	42554063		TGGGCAGAGGCACTCCTCACTTCCCAGGGGCTGCGTATGAATCACAATGTAGGGGATAAA	intergenic
ASHG19A3A019508	1261.02	834.548	1504.89	1123.15	1789.03	1178.17	682.371	386.018	1386.45	1289.68	2282.91	1222.8	10.169	9.78458	10.6276	10.4994	10.8585	10.0195	9.49896	9.36361	9.85872	10.2574	10.9341	10.0678	noncoding	ENST00000437860	AC007050.14	Ensembl	327	chr22	-	21051047	21053224		AGGCAGTCAATAAGATGTCCCTGCACAACCTTGCCACTGTCTTTGGCCCCATGCTGCTCC	intergenic
ASHG19A3H0000094	7272.31	19282.8	6426.56	2022.37	6704.68	15373.2	8091.56	8251.04	7245.07	15205.9	7211.37	10611.5	12.7399	13.9533	12.7903	11.2664	12.893	13.711	13.2655	13.2407	12.5314	13.7557	12.6549	13.1064	noncoding	nc-HOXB9-193-	nc-HOXB9-193	HOX cluster	858	chr17	-	46768301	46769159	ENST00000461606,	CAGAAAATGTTGACATTACTCTGAAGGGATGCACAGTTATTGTGAAGGGCCCCAGAGGAA	intergenic
ASHG19A3A023817	171.32	243.936	153.084	70.6535	180.9	243.349	220.699	154.897	209.773	276.991	183.777	273.764	7.30998	7.93032	7.47101	6.53771	7.49273	7.71325	7.86199	8.09709	7.15019	7.99153	7.41337	7.7541	noncoding	NR_002451	ABCA11P	RefSeq_NR	1895	chr4	-	419223	467998		CCTGCGGGTATTGGATGATTCGTAGCTAAGACTTCGCGACACCCTTGAAGCTGAGAAATG	exon sense-overlapping	NM_133474	ZNF721	zinc finger protein 721	-	433778	493442
ASHG19A3A034077	432.14	526.501	353.721	261.381	276.082	225.197	400.155	347.442	803.746	267.933	403.387	386.67	8.62065	9.09071	8.60947	8.51713	8.10151	7.59542	8.73459	9.22119	9.06225	7.94795	8.46333	8.27633	noncoding	NR_015364	LOC441204	RefSeq_NR	1649	chr7	+	26443106	26535982		ACTCTGAATCCAGTGCTCTTTCTACTTCACCATAGACACATGCCCCTTGAGTATAAGGGA	intergenic
ASHG19A3A054851	551.082	994.932	328.966	892.049	537.844	827.395	442.738	77.9474	361.697	646.528	236.297	837.132	8.9756	10.0492	8.51119	10.172	9.07669	9.51641	8.87703	7.08352	7.89548	9.22911	7.75483	9.46484	noncoding	uc002fih.2	AK057887	UCSC_knowngene	3732	chr16	+	84696933	84700665		TTTAACATGAACAGAATGTGTGGTTCTGAAGGTGTGTGGGGGTCTCAAGAAATTGTCCTT	intergenic
ASHG19A3A031700	412.402	178.533	256.235	53.5088	441.313	306.024	360.294	109.264	663.092	204.881	469.324	357.008	8.55249	7.44157	8.16365	6.10366	8.78364	8.04633	8.57651	7.5899	8.77773	7.54919	8.67171	8.15535	noncoding	ENST00000402650	RP11-789A7.1	Ensembl	695	chr6	+	71874778	71875473	NM_006330,ENST00000513113,	TGTCAACAGGAAATGATGAATGTCAAGCAATTCATTGATAAACTCCTACCTCCAATTGAT	intergenic
ASHG19A3A053405	103.05	78.6684	139.37	67.2704	143.448	95.8253	149.51	73.9724	392.919	81.4893	210.014	170.885	6.57521	6.16563	7.3482	6.45897	7.16564	6.35276	7.30076	7.00725	8.01341	6.2058	7.58981	7.02809	noncoding	NR_027274	LOC100128788	RefSeq_NR	1371	chr16	-	2787076	2794798		AAACTGGGTTCACACAACAAGCTCGGACTCCTCTTAACACTCCTGATTGGTGACATTATG	intergenic
ASHG19A3A011559	14502	15489.7	6562.77	3940.05	22444	19492.2	18261.9	595.428	13806.5	7208	16808.9	33694.2	13.8403	13.7057	12.8254	12.1232	14.7894	14.0363	14.5039	9.9481	13.5852	12.7151	14.0658	14.6717	noncoding	ENST00000436287	ACTBP11	Ensembl	1126	chr1	-	224051427	224052553		ATGAAACTACCTTCAACTCCATCACGAAGTGTGACGTGGACATCTGCAAAGACCTGTACT	intergenic
ASHG19A3A046706	218.212	260.4	182.7	202.381	234.092	229.442	235.812	212.208	417.148	352.468	381.874	565.016	7.64594	8.02864	7.70064	8.1368	7.86715	7.62346	7.9591	8.53589	8.10675	8.33992	8.39585	8.86032	noncoding	ENST00000511464	AP000867.14	Ensembl	255	chr11	+	71279725	71279980	ENST00000502328,	AGTGCAGTTGCTGCAAACTCTGCTGCTGCTCCTCAGGCTGTGAATCAACCTGCTCCCAGT	intergenic
ASHG19A3A051162	200.041	129.98	265.009	103.46	278.09	779.042	286.171	372.069	448.084	547.321	422.476	199.448	7.53106	6.93945	8.21415	7.13284	8.11144	9.42707	8.2378	9.31556	8.21195	8.98117	8.52731	7.26828	noncoding	uc001ymn.2	BX161461	UCSC_knowngene	1557	chr14	-	103653558	103655365		AATCCCACAGGAGCTGTCGCTGATCTTTGTCCTCTATTCGCTGAAATAAAGTTCACCATG	intergenic
ASHG19A3A054444	5453.44	1511.66	4759.42	2386.84	2831.33	3728.93	3578.8	1316.91	7982.85	2425.93	7443.8	3041.85	12.3388	10.6173	12.3409	11.481	11.5562	11.6695	12.0264	10.9449	12.68	11.1322	12.7085	11.3673	noncoding	ENST00000355407	AC009093.1	Ensembl	465	chr16	+	29260172	29260639		TTTTCTCTTCTAAGAACACTTGTCATTGAATTCACAGCCCTCCCTACTTCAGAACAATCT	intergenic
ASHG19A3A035500	1971.71	1162.7	1924.88	1402.57	1359.09	2043.5	1733.5	1009.88	3032.37	1705.86	2558.44	2095.96	10.8208	10.2686	10.9987	10.7974	10.4349	10.8072	10.9011	10.6273	11.1541	10.6475	11.1075	10.8368	noncoding	uc003wsr.1	CR590086	UCSC_knowngene	1374	chr8	-	9412656	9414030		AGGTGTCCCCTTGAGCTCTTGTCCCTTCCCTATAATTTTTCTCACCCTATGTGCTTTAAT	natural antisense	NM_003747	TNKS	tankyrase-1	+	9413444	9639856
ASHG19A3A010177	32515.2	97047.8	33043.8	69663.4	24302	64070.7	32268.4	78992.8	40330.6	61879.5	26247	52819	15.2444	15.9243	15.4004	15.9995	14.9386	15.7106	15.3337	15.9329	15.3387	15.5927	14.8978	15.3979	noncoding	ENST00000494882	RP11-681N23.1	Ensembl	321	chr18	-	13919601	13919922	NM_021029,NM_001001,ENST00000490372,ENST00000451203,ENST00000443749,ENST00000413334,ENST00000399253,	TGCAAGCATTTTGAACTGGGAGGAGATAAGAAGAGAAAGGGCCAAGTGATCCCGTTCTAA	intergenic
ASHG19A3A008754	270.544	222.09	310.014	215.056	257.02	270.696	250.823	183.871	404.602	246.009	318.525	313.844	7.94915	7.78697	8.42679	8.23201	8.00223	7.86971	8.04786	8.3363	8.05992	7.82128	8.14848	7.96111	noncoding	uc002jis.3	BC039327	UCSC_knowngene	2060	chr17	-	69093914	69198318		CTTTAAATACTCATGTCACATTTGTGCTGTTGCCAATGCTTCTCAGACCCTCCAGATGAG	intergenic
ASHG19A3L0001272	60.922	47.5495	85.3634	38.066	62.8431	40.9466	49.0668	31.1235	143.954	53.4184	116.556	64.3342	5.81494	5.39808	6.66563	5.56869	6.00352	5.10365	5.70507	5.72801	6.6278	5.58621	6.82016	5.51706	noncoding	BG180467	lincRNA-POTED-1	lincRNA	893	chr21	+	11139159	11139834		AACTTCAGACGCGAGAGTGTTGATTATACACTCAAGGCCCCACATTAGGGAAGTTTGTGA	intergenic
ASHG19A3A022639	47.2404	58.765	37.7016	53.3131	55.2237	63.5445	42.129	45.168	58.0281	68.8118	45.6631	73.6832	5.45223	5.72082	5.57371	6.09832	5.83051	5.74075	5.47823	6.26995	5.3885	5.96321	5.58522	5.73182	noncoding	uc003cys.1	BC033528	UCSC_knowngene	2624	chr3	+	50297734	50300789		ATAATTGCTCCGGCTACTGATGTGGTGGGAACTTTGGTATTTTTAACCCATTTGGGGGGT	intergenic
ASHG19A3A040172	5082.71	6695.6	4216.31	1603.38	6288.43	5083.41	6721.32	2104.27	3857.46	2755.24	5522.91	6790.32	12.2524	12.6889	12.1757	10.9669	12.7827	12.1353	12.9826	11.5469	11.5323	11.3111	12.2638	12.4798	noncoding	ENST00000404582	RP11-568G11.3	Ensembl	967	chr1	+	220426911	220427878	NM_206839,NM_006792,NM_006791,	AGAATTCTGCAACTTTGTTTAGTGCCAGCGATTATGAAGTGGCTCCTCCTGAGTACCATC	intronic antisense	NM_012414	RAB3GAP2	rab3 GTPase-activating protein non-catalytic	-	220321609	220445843
ASHG19A3L0000181	191.049	140.827	197.508	193.227	215.227	223.913	187.238	137.797	213.138	157.343	198.762	242.014	7.46718	7.06479	7.81173	8.07217	7.74556	7.58511	7.62255	7.92136	7.17519	7.15998	7.51567	7.56001	noncoding	AK309032	lincRNA-LMO4-3	lincRNA	1152	chr1	+	87678351	87717014		GTTTCTCTTTTCTCTCTGAGAATGTTAGACCTCTGATCTAATTCTCCACTGCTTCCTGCT	intergenic
ASHG19A3A008459	80.9096	259.249	125.867	198.421	80.3617	151.164	102.812	144.898	172.718	264.019	184.973	233.752	6.23129	8.02197	7.20459	8.11164	6.36069	7.01398	6.76664	8.00032	6.88002	7.9291	7.42084	7.51087	noncoding	BC018035		NRED	458	chr17	-	43921245	43972139		GGCGAGGACGGGAGAGGACAGCGGAGGAGGAGAAGGTGGCTGTGGTGGCGGCGGCAGAAG	natural antisense	NM_001203251	MAPT	microtubule-associated protein tau isoform 7	+	43971747	44105699
ASHG19A3A008459	80.9096	259.249	125.867	198.421	80.3617	151.164	102.812	144.898	172.718	264.019	184.973	233.752	6.23129	8.02197	7.20459	8.11164	6.36069	7.01398	6.76664	8.00032	6.88002	7.9291	7.42084	7.51087	noncoding	BC018035		NRED	458	chr17	-	43921245	43972139		GGCGAGGACGGGAGAGGACAGCGGAGGAGGAGAAGGTGGCTGTGGTGGCGGCGGCAGAAG	natural antisense	NM_005910	MAPT	microtubule-associated protein tau isoform 2	+	43971747	44105699
ASHG19A3A008459	80.9096	259.249	125.867	198.421	80.3617	151.164	102.812	144.898	172.718	264.019	184.973	233.752	6.23129	8.02197	7.20459	8.11164	6.36069	7.01398	6.76664	8.00032	6.88002	7.9291	7.42084	7.51087	noncoding	BC018035		NRED	458	chr17	-	43921245	43972139		GGCGAGGACGGGAGAGGACAGCGGAGGAGGAGAAGGTGGCTGTGGTGGCGGCGGCAGAAG	natural antisense	NM_016841	MAPT	microtubule-associated protein tau isoform 4	+	43971747	44105699
ASHG19A3A008459	80.9096	259.249	125.867	198.421	80.3617	151.164	102.812	144.898	172.718	264.019	184.973	233.752	6.23129	8.02197	7.20459	8.11164	6.36069	7.01398	6.76664	8.00032	6.88002	7.9291	7.42084	7.51087	noncoding	BC018035		NRED	458	chr17	-	43921245	43972139		GGCGAGGACGGGAGAGGACAGCGGAGGAGGAGAAGGTGGCTGTGGTGGCGGCGGCAGAAG	natural antisense	NM_016835	MAPT	microtubule-associated protein tau isoform 1	+	43971747	44105699
ASHG19A3A008459	80.9096	259.249	125.867	198.421	80.3617	151.164	102.812	144.898	172.718	264.019	184.973	233.752	6.23129	8.02197	7.20459	8.11164	6.36069	7.01398	6.76664	8.00032	6.88002	7.9291	7.42084	7.51087	noncoding	BC018035		NRED	458	chr17	-	43921245	43972139		GGCGAGGACGGGAGAGGACAGCGGAGGAGGAGAAGGTGGCTGTGGTGGCGGCGGCAGAAG	natural antisense	NM_001203252	MAPT	microtubule-associated protein tau isoform 8	+	43971747	44105699
ASHG19A3A008459	80.9096	259.249	125.867	198.421	80.3617	151.164	102.812	144.898	172.718	264.019	184.973	233.752	6.23129	8.02197	7.20459	8.11164	6.36069	7.01398	6.76664	8.00032	6.88002	7.9291	7.42084	7.51087	noncoding	BC018035		NRED	458	chr17	-	43921245	43972139		GGCGAGGACGGGAGAGGACAGCGGAGGAGGAGAAGGTGGCTGTGGTGGCGGCGGCAGAAG	natural antisense	NM_001123066	MAPT	microtubule-associated protein tau isoform 6	+	43971747	44105699
ASHG19A3A008459	80.9096	259.249	125.867	198.421	80.3617	151.164	102.812	144.898	172.718	264.019	184.973	233.752	6.23129	8.02197	7.20459	8.11164	6.36069	7.01398	6.76664	8.00032	6.88002	7.9291	7.42084	7.51087	noncoding	BC018035		NRED	458	chr17	-	43921245	43972139		GGCGAGGACGGGAGAGGACAGCGGAGGAGGAGAAGGTGGCTGTGGTGGCGGCGGCAGAAG	natural antisense	NM_016834	MAPT	microtubule-associated protein tau isoform 3	+	43971747	44105699
ASHG19A3A008459	80.9096	259.249	125.867	198.421	80.3617	151.164	102.812	144.898	172.718	264.019	184.973	233.752	6.23129	8.02197	7.20459	8.11164	6.36069	7.01398	6.76664	8.00032	6.88002	7.9291	7.42084	7.51087	noncoding	BC018035		NRED	458	chr17	-	43921245	43972139		GGCGAGGACGGGAGAGGACAGCGGAGGAGGAGAAGGTGGCTGTGGTGGCGGCGGCAGAAG	natural antisense	NM_001123067	MAPT	microtubule-associated protein tau isoform 5	+	43971747	44105699
ASHG19A3A008459	80.9096	259.249	125.867	198.421	80.3617	151.164	102.812	144.898	172.718	264.019	184.973	233.752	6.23129	8.02197	7.20459	8.11164	6.36069	7.01398	6.76664	8.00032	6.88002	7.9291	7.42084	7.51087	noncoding	BC018035		NRED	458	chr17	-	43921245	43972139		GGCGAGGACGGGAGAGGACAGCGGAGGAGGAGAAGGTGGCTGTGGTGGCGGCGGCAGAAG	intronic antisense	NM_175882	IMP5	signal peptide peptidase-like 2C precursor	+	43922255	43924438
ASHG19A3A043980	2756.27	6177.93	3049.61	2231.1	2898.44	4994.42	3455.69	3951.46	4133.36	5304.66	2994.86	4646.01	11.313	12.5786	11.6926	11.3902	11.595	12.0982	11.9641	12.3514	11.6395	12.2559	11.3478	11.9485	noncoding	AK130049		NRED	2232	chr10	+	60588954	60591182		GATGCAATGAAGGGAATATGACACTACAGTATACAGAGTTGTTGTTATATGATGCACAAA	intergenic
ASHG19A3A007656	58.4193	279.603	60.158	332.674	71.3867	387.733	55.061	163.817	80.3205	113.922	51.8504	518.436	5.75378	8.13788	6.19082	8.85799	6.19012	8.39377	5.8686	8.17426	5.84763	6.69365	5.75235	8.72888	noncoding	NR_028412	APOC1P1	RefSeq_NR	939	chr19	+	45430059	45434643		GTGGTTCTGTCGATCGTCTTGGAAGCCAGGCGTTGTGGTGCGCGCTTGGCTACTTGGGAG	intergenic
ASHG19A3A054857	248.073	133.747	216.82	133.699	211.288	188.395	174.657	130.649	358.879	201.37	302.895	203.609	7.8248	6.98313	7.94357	7.5206	7.71591	7.3317	7.53241	7.84004	7.88439	7.52458	8.07991	7.30376	noncoding	ENST00000393255	AC025280.1	Ensembl	399	chr16	+	84954082	84954483		ACTCCCGCCAACAGCAGCCGTTCCCCTAACTATAAGATGCTCAAGGAGGAGCAAGAGGTG	intergenic
ASHG19A3A035882	72.9079	82.3695	67.4911	87.6809	90.5968	111.504	70.1125	59.5399	108.663	90.77	71.39	130.194	6.07535	6.24112	6.34487	6.87792	6.52646	6.57127	6.21797	6.68448	6.25369	6.3609	6.17353	6.61966	noncoding	ENST00000472530	AC021311.1	Ensembl	136	chr8	-	77048521	77048657		TAGTTATTCAGGCAATGCGTCTCTGCACACACCAACTTCATGGGACTCATTCTCAGCAAA	intergenic
ASHG19A3A022344	1029.78	307.964	1046.19	168.117	2696.5	1200.28	1451.56	50.4612	1505.62	824.089	1966.1	785.303	9.87475	8.27797	10.1264	7.86787	11.4795	10.0412	10.6299	6.4375	10.0011	9.6101	10.7046	9.36112	noncoding	ENST00000412769	RP11-329A14.1	Ensembl	1257	chr1	+	48901638	48902895	NM_018571,	CCTTGGACTGAGCCAGAATGTGATTTTCCTGATGAAAAAGACTCATACTTGGAATTCTAG	intronic antisense	NM_019073	SPATA6	spermatogenesis-associated protein 6 precursor	-	48761043	48937876
ASHG19A3A026980	133.417	432.388	127.464	522.532	169.349	297.772	126.085	146.964	124.325	375.229	77.7373	287.367	6.95147	8.79507	7.22225	9.47877	7.40242	8.00975	7.06164	8.02041	6.43735	8.42563	6.28536	7.82245	noncoding	AK092482		RNAdb	2386	chr5	-	76723251	76725632		GCATGGCACAACATACTGCATGGGCTTACACCCAGAAAATTTGGATTTTAATAAAAATTT	natural antisense	NM_001029854	PDE8B	high affinity cAMP-specific and IBMX-insensitive	+	76506705	76724080
ASHG19A3A026980	133.417	432.388	127.464	522.532	169.349	297.772	126.085	146.964	124.325	375.229	77.7373	287.367	6.95147	8.79507	7.22225	9.47877	7.40242	8.00975	7.06164	8.02041	6.43735	8.42563	6.28536	7.82245	noncoding	AK092482		RNAdb	2386	chr5	-	76723251	76725632		GCATGGCACAACATACTGCATGGGCTTACACCCAGAAAATTTGGATTTTAATAAAAATTT	natural antisense	NM_001029851	PDE8B	high affinity cAMP-specific and IBMX-insensitive	+	76506705	76724080
ASHG19A3A026980	133.417	432.388	127.464	522.532	169.349	297.772	126.085	146.964	124.325	375.229	77.7373	287.367	6.95147	8.79507	7.22225	9.47877	7.40242	8.00975	7.06164	8.02041	6.43735	8.42563	6.28536	7.82245	noncoding	AK092482		RNAdb	2386	chr5	-	76723251	76725632		GCATGGCACAACATACTGCATGGGCTTACACCCAGAAAATTTGGATTTTAATAAAAATTT	natural antisense	NM_003719	PDE8B	high affinity cAMP-specific and IBMX-insensitive	+	76506705	76724080
ASHG19A3A026980	133.417	432.388	127.464	522.532	169.349	297.772	126.085	146.964	124.325	375.229	77.7373	287.367	6.95147	8.79507	7.22225	9.47877	7.40242	8.00975	7.06164	8.02041	6.43735	8.42563	6.28536	7.82245	noncoding	AK092482		RNAdb	2386	chr5	-	76723251	76725632		GCATGGCACAACATACTGCATGGGCTTACACCCAGAAAATTTGGATTTTAATAAAAATTT	natural antisense	NM_001029853	PDE8B	high affinity cAMP-specific and IBMX-insensitive	+	76506705	76724080
ASHG19A3A026980	133.417	432.388	127.464	522.532	169.349	297.772	126.085	146.964	124.325	375.229	77.7373	287.367	6.95147	8.79507	7.22225	9.47877	7.40242	8.00975	7.06164	8.02041	6.43735	8.42563	6.28536	7.82245	noncoding	AK092482		RNAdb	2386	chr5	-	76723251	76725632		GCATGGCACAACATACTGCATGGGCTTACACCCAGAAAATTTGGATTTTAATAAAAATTT	natural antisense	NM_001029852	PDE8B	high affinity cAMP-specific and IBMX-insensitive	+	76506705	76724080
ASHG19A3A007207	228.98	352.064	233.085	380.424	231.09	298.778	220.917	216.036	405.012	333.781	268.376	515.402	7.7131	8.48503	8.03706	9.04477	7.84837	8.0152	7.86268	8.55837	8.06206	8.26038	7.92006	8.71862	noncoding	NR_023385	RNF216L	RefSeq_NR	2155	chr7	+	5013615	5037798		AGGACACTATGCAATCACCCGAAAGGGGTTGGCATCTGCACATCCTTCCTGGGCATCTCG	intergenic
ASHG19A3A025851	9025.87	22096.3	8667.91	11103.6	10597.8	15112.5	8105.24	6706.45	14432.8	18224.1	7396.37	20300.4	13.093	14.0881	13.2802	13.567	13.6235	13.6916	13.2688	12.991	13.6624	14.0014	12.6897	13.98	noncoding	ENST00000413177	RP11-289C17.1	Ensembl	1513	chr4	+	103817881	103819394	ENST00000452851,ENST00000445594,ENST00000428454,ENST00000426076,	AAAGGTATAGCTGTACCACAAGACCACCAAGCTAAAGAGGCTGCCCAGAAAGCAGTTAAT	intronic antisense	NM_001100874	NHEDC1	sodium/hydrogen exchanger-like domain-containing	-	103806204	103940896
ASHG19A3L0001385	228.255	80.345	188.278	102.368	155.24	157.667	136.159	87.3876	277.707	106.172	195.551	158.433	7.70859	6.20065	7.74209	7.11658	7.27863	7.07596	7.16993	7.25642	7.53304	6.59536	7.49067	6.90845	noncoding	AF130085		misc_RNA	2359	chr3	-	40993412	41278958		CCAAAAGAAACATGGTTAACAAACAGGGCATTCTCCTCTGTAAAGTTTGTGAAATCATTT	natural antisense	NM_001098210	CTNNB1	catenin beta-1	+	41240941	41281939
ASHG19A3L0001385	228.255	80.345	188.278	102.368	155.24	157.667	136.159	87.3876	277.707	106.172	195.551	158.433	7.70859	6.20065	7.74209	7.11658	7.27863	7.07596	7.16993	7.25642	7.53304	6.59536	7.49067	6.90845	noncoding	AF130085		misc_RNA	2359	chr3	-	40993412	41278958		CCAAAAGAAACATGGTTAACAAACAGGGCATTCTCCTCTGTAAAGTTTGTGAAATCATTT	natural antisense	NM_001098209	CTNNB1	catenin beta-1	+	41240941	41281939
ASHG19A3L0001385	228.255	80.345	188.278	102.368	155.24	157.667	136.159	87.3876	277.707	106.172	195.551	158.433	7.70859	6.20065	7.74209	7.11658	7.27863	7.07596	7.16993	7.25642	7.53304	6.59536	7.49067	6.90845	noncoding	AF130085		misc_RNA	2359	chr3	-	40993412	41278958		CCAAAAGAAACATGGTTAACAAACAGGGCATTCTCCTCTGTAAAGTTTGTGAAATCATTT	natural antisense	NM_001904	CTNNB1	catenin beta-1	+	41240941	41281939
ASHG19A3A041717	137.912	60.8893	113.74	64.2772	165.632	121.1	97.9513	51.0975	125.65	50.1008	113.244	86.9993	6.99766	5.77546	7.06664	6.38578	7.37129	6.6911	6.69378	6.45485	6.45091	5.49113	6.78411	5.98585	noncoding	ENST00000433225	AC151960.1	Ensembl	199	chrX	+	152415691	152416269		CCCATATCCACTCAACACATTCACTGACAAACTCGCTCACACAGGGTCATCTGATTGTAA	intergenic
ASHG19A3A015096	640.824	423.776	507.251	455.227	540.418	601.871	437.464	329.987	851.648	607.307	706.482	728.968	9.19515	8.76383	9.10848	9.29035	9.08557	9.04224	8.86153	9.14882	9.14525	9.14525	9.23165	9.25811	noncoding	AF085934		misc_RNA	449	chr2	-	231330480	231330918		TGGGATCCTGCCCAGCTCTCTCCATAATCCTCTGTGTGTATTATTTGGAAATGCCTCTTT	intronic antisense	NM_001206701	SP100	nuclear autoantigen Sp-100 isoform 3	+	231280870	231372861
ASHG19A3A015096	640.824	423.776	507.251	455.227	540.418	601.871	437.464	329.987	851.648	607.307	706.482	728.968	9.19515	8.76383	9.10848	9.29035	9.08557	9.04224	8.86153	9.14882	9.14525	9.14525	9.23165	9.25811	noncoding	AF085934		misc_RNA	449	chr2	-	231330480	231330918		TGGGATCCTGCCCAGCTCTCTCCATAATCCTCTGTGTGTATTATTTGGAAATGCCTCTTT	intronic antisense	NM_001206703	SP100	nuclear autoantigen Sp-100 isoform 5	+	231280870	231335250
ASHG19A3A015096	640.824	423.776	507.251	455.227	540.418	601.871	437.464	329.987	851.648	607.307	706.482	728.968	9.19515	8.76383	9.10848	9.29035	9.08557	9.04224	8.86153	9.14882	9.14525	9.14525	9.23165	9.25811	noncoding	AF085934		misc_RNA	449	chr2	-	231330480	231330918		TGGGATCCTGCCCAGCTCTCTCCATAATCCTCTGTGTGTATTATTTGGAAATGCCTCTTT	intronic antisense	NM_001206704	SP100	nuclear autoantigen Sp-100 isoform 6	+	231281470	231335250
ASHG19A3A015096	640.824	423.776	507.251	455.227	540.418	601.871	437.464	329.987	851.648	607.307	706.482	728.968	9.19515	8.76383	9.10848	9.29035	9.08557	9.04224	8.86153	9.14882	9.14525	9.14525	9.23165	9.25811	noncoding	AF085934		misc_RNA	449	chr2	-	231330480	231330918		TGGGATCCTGCCCAGCTCTCTCCATAATCCTCTGTGTGTATTATTTGGAAATGCCTCTTT	intronic antisense	NM_001080391	SP100	nuclear autoantigen Sp-100 isoform 1	+	231280870	231410317
ASHG19A3A015096	640.824	423.776	507.251	455.227	540.418	601.871	437.464	329.987	851.648	607.307	706.482	728.968	9.19515	8.76383	9.10848	9.29035	9.08557	9.04224	8.86153	9.14882	9.14525	9.14525	9.23165	9.25811	noncoding	AF085934		misc_RNA	449	chr2	-	231330480	231330918		TGGGATCCTGCCCAGCTCTCTCCATAATCCTCTGTGTGTATTATTTGGAAATGCCTCTTT	intronic antisense	NM_001206702	SP100	nuclear autoantigen Sp-100 isoform 4	+	231280870	231335250
ASHG19A3A015096	640.824	423.776	507.251	455.227	540.418	601.871	437.464	329.987	851.648	607.307	706.482	728.968	9.19515	8.76383	9.10848	9.29035	9.08557	9.04224	8.86153	9.14882	9.14525	9.14525	9.23165	9.25811	noncoding	AF085934		misc_RNA	449	chr2	-	231330480	231330918		TGGGATCCTGCCCAGCTCTCTCCATAATCCTCTGTGTGTATTATTTGGAAATGCCTCTTT	intronic antisense	NM_003113	SP100	nuclear autoantigen Sp-100 isoform 2	+	231280870	231381244
ASHG19A3A032809	884.42	1370.09	782.726	1165.4	825.621	917.163	700.953	264.943	1133.91	1185.13	1156.22	1466.54	9.65953	10.4903	9.70781	10.5526	9.69503	9.66419	9.54015	8.84572	9.56343	10.1309	9.90048	10.3327	noncoding	ENST00000444843	CTD-2021A8.2	Ensembl	739	chr7	-	51454059	51454798	ENST00000434161,ENST00000426314,	TTGACTTTTGGTGGCCTCTTCAGGCCCAGAACTTGACCTCCAGTCGGCCTTGGCAGGCCC	intergenic
ASHG19A3A048103	1713.28	7417.59	1841.84	3545.63	1849.14	4235.4	1857.16	4878.69	2796.31	5704.77	1920.29	4463.5	10.6111	12.8354	10.9336	11.9992	10.9138	11.8556	11.0116	12.6107	11.0136	12.3799	10.6677	11.8931	noncoding	ENST00000495697	RP11-18C24.2	Ensembl	534	chr12	-	121031817	121032351		AACACATCAATCTGGGTATCAAATATGACCCAAGTGTGGGTGTCTATGGCCTGGACTTCT	intergenic
ASHG19A3A000494	230.01	805.313	310.354	787.502	244.994	282.281	225.912	209.189	437.582	448.188	200.951	702.029	7.71991	9.73544	8.4286	10.0199	7.93142	7.92682	7.89584	8.5131	8.17443	8.68975	7.53056	9.19986	noncoding	ENST00000512530	AC007497.1	Ensembl	1920	chr16	+	53676109	53678911		ATCCGCCTACTCAGCCTCCGGAGTAGCTGAGGCAGGAGAATTGCTAGAACGTGGGAAGAG	intronic antisense	NM_001127897	RPGRIP1L	protein fantom isoform b	-	53633817	53737771
ASHG19A3A000494	230.01	805.313	310.354	787.502	244.994	282.281	225.912	209.189	437.582	448.188	200.951	702.029	7.71991	9.73544	8.4286	10.0199	7.93142	7.92682	7.89584	8.5131	8.17443	8.68975	7.53056	9.19986	noncoding	ENST00000512530	AC007497.1	Ensembl	1920	chr16	+	53676109	53678911		ATCCGCCTACTCAGCCTCCGGAGTAGCTGAGGCAGGAGAATTGCTAGAACGTGGGAAGAG	intronic antisense	NM_015272	RPGRIP1L	protein fantom isoform a	-	53633817	53737771
ASHG19A3A020726	753.657	1263.59	516.084	337.485	1212.63	2434	677.588	1960.38	902.347	2147.61	752.505	9592.81	9.42432	10.3827	9.12964	8.87596	10.2598	11.0551	9.49032	11.4632	9.23038	10.9747	9.32566	12.9721	noncoding	ENST00000396959	KRT18P17	Ensembl	1279	chr3	-	12828891	12830170	ENST00000507275,ENST00000453838,ENST00000449496,ENST00000435622,ENST00000415349,	AGATCAACAATGCCCATCTTGCTGCTGATGACTTTAGAGTCAAGTATGAGACAGAGCTGG	intergenic
ASHG19A3A007679	74.0328	47.9595	46.6456	62.7705	51.7806	74.9095	53.339	39.3395	80.3956	58.6472	43.0672	76.9024	6.09994	5.40879	5.85886	6.35051	5.74673	5.98934	5.8238	6.0747	5.84874	5.72144	5.50702	5.79712	noncoding	NR_028581	G6PC3	RefSeq_NR	1848	chr17	+	42148097	42153711		AGTGGCTCAACCTCATCTTCAAGTGAAGCATGCTTTGTGCTGGGCATCACGGTAGCTGCT	exon sense-overlapping	NM_138387	G6PC3	glucose-6-phosphatase 3	+	42148097	42153712
ASHG19A3A021326	145.039	125.529	200.678	126.96	196.627	162.714	149.056	65.6928	182.106	168.322	174.958	182.202	7.06934	6.88584	7.83408	7.44235	7.61055	7.1186	7.29661	6.83028	6.94967	7.25763	7.34876	7.12991	noncoding	ENST00000439836	RP11-118N24.1	Ensembl	939	chr3	-	94655929	94656868		AATTACCTGTTTGCAGTTCAACCCCAAGTTCATGACTTTTGCCAGTGCGTGTTCCAGCAT	intergenic
ASHG19A3A022091	565.358	433.79	416.194	413.86	474.314	555.35	355.535	309.442	717.413	597.723	584.44	771.172	9.01653	8.80005	8.83743	9.15799	8.89268	8.91728	8.55482	9.0596	8.89429	9.11802	8.96584	9.33451	noncoding	ENST00000434379	RP11-655G22.2	Ensembl	478	chr3	-	191670137	191670615		ATTATCCTGATTGGCTGTCCTTTCTCCTTCTGCTGCGGCCCGAAGGGCGAAGACAACCTC	intergenic
ASHG19A3A013898	397.99	224.586	209.518	57.4172	614.121	479.695	339.471	101.36	203.985	440.896	406.707	519.141	8.50648	7.80517	7.89571	6.21375	9.26556	8.71297	8.48775	7.47647	7.10776	8.66681	8.47397	8.73188	noncoding	uc002snv.3	BC024248	UCSC_knowngene	1179	chr2	-	78639672	78769187		GGCAATCCTGATTTAAAACTAAGACTGGCTTGTGGTTAAATGAATGTGTTCAGTTTTTGA	intergenic
ASHG19A3H0000088	268.695	135.778	448.505	145.025	513.707	181.608	271.397	203.583	522.509	206.699	621.46	427.177	7.93901	7.00772	8.94538	7.64497	9.00583	7.28143	8.16087	8.47969	8.44195	7.561	9.04337	8.43418	noncoding	nc-HOXB2-162-	nc-HOXB2-162	HOX cluster	178	chr17	-	46623286	46623464		CCCACCACACTCATGCACACACATAACGCTGATCTGAACTTTGAGAGTGCTCTAAGTTAA	intergenic
ASHG19A3A045566	312.562	1160.7	328.516	222.665	266.915	317.017	203.442	649.332	406.784	913.158	332.848	221.389	8.16729	10.2651	8.50864	8.28011	8.05353	8.1009	7.74685	10.0607	8.06841	9.7656	8.20841	7.4292	noncoding	AK129753		misc_RNA	2007	chr11	-	86620031	86622038		TGTCCTCTTTTTACTGAAATAGGGGCCCTTGTTGATGGTAGTCACTGCCCATGCTGTTTA	intergenic
ASHG19A3A014374	7561.92	1974.88	8611.93	3150.16	5290.63	4470.61	3226.2	1859.62	7616.16	3008.88	11666.9	3848.6	12.8044	11.0192	13.2705	11.8422	12.5192	11.9224	11.8666	11.3946	12.6	11.4475	13.421	11.6926	noncoding	ENST00000419962	AC073869.17	Ensembl	1030	chr2	-	132142033	132143063	ENST00000444325,	TATAAAAAGAAAATGACAGTTCAAAAACACAAAACCCGTATCATTCCTCCCCCCACTCAT	intergenic
ASHG19A3A050947	264.301	244.754	186.699	191.463	319.836	294.409	236.198	171.698	561.696	357.547	378.264	411.614	7.91596	7.93574	7.72862	8.05645	8.3214	7.99435	7.96052	8.23531	8.54074	8.35863	8.38501	8.38165	noncoding	G36563		misc_RNA	410	chr14	-	73740918	73741328		TTGGTAATAAAAGTCACCTTTCAGAGCTTTGGTCCCTGTAATGCCCGTCTTTCCTGTGTC	natural antisense	NM_173462	PAPLN	papilin	+	73704204	73741347
ASHG19A3A040649	511.822	340.243	351.367	372.573	419.399	456.159	368.52	422.06	1089.43	717.685	743.087	832.582	8.86914	8.43373	8.60481	9.01624	8.71099	8.6303	8.61165	9.47572	9.50302	9.3964	9.30777	9.45654	noncoding	ENST00000414053	RP4-617A9.4	Ensembl	816	chrX	+	2822944	2824122		ATGATTCTTCTACCTATGACTCTCAGTGCTGTTGCCTCTTCCTCTGGATCTTGGAAGCTT	natural antisense	NM_001669	ARSD	arylsulfatase D precursor	-	2822010	2847392
ASHG19A3A033711	137.894	106.395	140.775	303.108	135.321	134.248	130.816	83.7077	145.206	79.7021	124.315	97.4019	6.99711	6.63036	7.36127	8.72716	7.08864	6.84013	7.11166	7.19058	6.64016	6.17385	6.9034	6.16392	noncoding	ENST00000437833	RP11-122G18.5	Ensembl	1806	chr1	+	161337811	161341754		GCTTCAGTTGCCTTAACTAGTTGCCTTGGCATCATTAATAAGTTTTCTTTTCCTCTACTG	bidirectional	NM_001013625	C1orf192	hypothetical protein LOC257177	-	161334520	161337664
ASHG19A3A020158	188.669	129.276	70.2577	80.4805	65.3809	97.0819	77.8426	60.6694	132.142	104.036	111.314	93.3588	7.44811	6.92941	6.40135	6.74611	6.05905	6.37277	6.36034	6.71584	6.51481	6.5681	6.76189	6.09769	noncoding	uc002zvv.2	BC089413	UCSC_knowngene	359	chr22	+	22380461	22380948		TACCAACAGATTTCTCACGGTGCTCCCAAAACTGTGATGTTTGGAAATTCTCTGCCCTCA	intergenic
ASHG19A3A029430	667.023	236.172	975.663	337.312	707.415	265.417	1106.52	406.178	2449.31	413.589	1460.04	483.217	9.24808	7.88247	10.0304	8.87507	9.47051	7.84025	10.2238	9.42995	10.8004	8.57254	10.2509	8.62181	noncoding	ENST00000455973	RP11-359N11.1	Ensembl	470	chr6	-	14230005	14231801		TAGGCTCTGCAAATTTCATCCCCACCTTTGGCCCTTCAGGCCTAGGGCAAGTCACAGCTC	intergenic
ASHG19A3A051682	96.602	69.0634	132.791	83.6034	107.208	116.078	109.148	55.205	178.629	104.063	133.552	157.092	6.4834	5.96754	7.28295	6.8054	6.76585	6.62815	6.8537	6.57156	6.92629	6.56832	6.99902	6.89453	noncoding	ENST00000500463	AL138478.1	Ensembl	3509	chr14	+	89622525	89627743		CGGCTGTTAAAAGATGGATCGTTTTAAAAACTGTGTTTTCCTTCCTTAATTTTTGGTCAG	natural antisense	NM_005197	FOXN3	forkhead box protein N3 isoform 2	-	89622515	89883454
ASHG19A3A051682	96.602	69.0634	132.791	83.6034	107.208	116.078	109.148	55.205	178.629	104.063	133.552	157.092	6.4834	5.96754	7.28295	6.8054	6.76585	6.62815	6.8537	6.57156	6.92629	6.56832	6.99902	6.89453	noncoding	ENST00000500463	AL138478.1	Ensembl	3509	chr14	+	89622525	89627743		CGGCTGTTAAAAGATGGATCGTTTTAAAAACTGTGTTTTCCTTCCTTAATTTTTGGTCAG	natural antisense	NM_001085471	FOXN3	forkhead box protein N3 isoform 1	-	89622515	90085494
ASHG19A3A035292	169.021	113.078	153.807	115.675	128.796	115.591	106.133	75.6562	392.239	151.845	220.769	227.991	7.28947	6.72654	7.4772	7.30076	7.02298	6.6238	6.81322	7.0387	8.01091	7.11291	7.65412	7.47396	noncoding	G30724		misc_RNA	296	chr7	+	149279465	149279761		AAGTCTGCCTTTTTATGACTCCTTGTACATTTGAAGGCCAGCTTTCCCCTAAAGCCATCC	intergenic
ASHG19A3A049011	82.4378	98.0259	70.8101	63.4755	98.9967	88.0119	96.0236	62.631	178.909	127.264	103.846	192.019	6.25718	6.50928	6.41075	6.36709	6.65754	6.2267	6.66402	6.75967	6.92878	6.85765	6.67005	7.209	noncoding	ENST00000500685	AC007622.1	Ensembl	1680	chr12	+	108130365	108153745		AAGTATTACACCGTGAAGAAAACAACTGCTGGCATCCCCAAGACACACAGGCACACATAT	natural antisense	NM_012406	PRDM4	PR domain zinc finger protein 4	-	108126642	108154914
ASHG19A3A022657	4100.48	908.703	2526.91	1421.25	1852.68	1950.89	1635.31	882.206	3894.65	1560.49	4083.48	2206.27	11.9196	9.91677	11.4065	10.8118	10.9175	10.7453	10.8213	10.4576	11.5493	10.5256	11.8348	10.9138	noncoding	AF088021		misc_RNA	579	chr3	+	51698596	51699165		GGTTTTATCTTAAAAGAACACACCAGTCATTCTGGGTCTCCCCTTATTGCCATTGCCAGG	intergenic
ASHG19A3A048199	100.24	153.607	64.9443	50.9012	61.3998	79.0915	90.8489	63.4423	92.0318	247.948	54.7324	34.3606	6.53314	7.20486	6.29273	6.02305	5.97083	6.07117	6.58472	6.77875	6.03707	7.83396	5.82386	4.53101	noncoding	CR625009		misc_RNA	1471	chr12	-	133681529	133682999		GCTCATATTTGGTATAATTATGTCTTTTCTGGGACCTATTTGAGGGTGGAATGTGGGAGG	natural antisense	NM_003440	ZNF140	zinc finger protein 140	+	133657036	133684258
ASHG19A3A012293	219.652	165.854	289.906	208.224	230.387	234.385	251.889	204.122	398.093	199.565	315.028	254.313	7.65362	7.32648	8.33739	8.17952	7.84399	7.65412	8.05285	8.48419	8.03655	7.51119	8.13329	7.64299	noncoding	ENST00000435973	RP11-286M16.1	Ensembl	385	chr1	-	230011296	230021499		TAAGAAGAATAACTCCCATTCCTCATGCATGAGACCCTCTGCTAAATGCTTCCTGTGCAC	intergenic
ASHG19A3A034402	181.081	138.365	220.181	229.835	185.061	251.479	127.353	128.513	167.175	122.245	131.774	372.077	7.38856	7.0383	7.96222	8.3249	7.52707	7.76468	7.07674	7.81944	6.83129	6.80079	6.9813	8.21645	noncoding	ENST00000512399	RP11-548K12.8	Ensembl	199	chr7	+	57832888	57833087		TCTTTTCGTGGCTCTTCTCTGAGAAATGAAGCCACACCACGATACAGTCTTGAAGAGGAA	intergenic
ASHG19A3A054987	450.986	367.702	569.992	400.203	695.424	475.62	569.881	310.345	1177.61	455.261	738.096	643.592	8.67897	8.55272	9.26138	9.11378	9.44662	8.69699	9.23673	9.06263	9.61219	8.71282	9.29569	9.06442	noncoding	NR_028502	C17orf91	RefSeq_NR	2659	chr17	-	1614798	1619566		TAACTGCTGCTACTCTGTTTCTTTCCTCACTTTGCTTTCCAAGGTGGTATGTGATCCCCA	bidirectional	NM_152348	WDR81	WD repeat-containing protein 81 isoform 2	+	1619816	1641893
ASHG19A3A054987	450.986	367.702	569.992	400.203	695.424	475.62	569.881	310.345	1177.61	455.261	738.096	643.592	8.67897	8.55272	9.26138	9.11378	9.44662	8.69699	9.23673	9.06263	9.61219	8.71282	9.29569	9.06442	noncoding	NR_028502	C17orf91	RefSeq_NR	2659	chr17	-	1614798	1619566		TAACTGCTGCTACTCTGTTTCTTTCCTCACTTTGCTTTCCAAGGTGGTATGTGATCCCCA	bidirectional	NM_001163673	WDR81	WD repeat-containing protein 81 isoform 3	+	1619816	1641893
ASHG19A3A017962	80.7747	67.2293	88.0641	61.3193	75.6809	86.9067	66.5042	42.0502	155.561	91.5008	120.076	95.7929	6.22877	5.92768	6.70914	6.31528	6.27442	6.20898	6.13901	6.16853	6.73318	6.3729	6.8593	6.13629	noncoding	AK126932		misc_RNA	3658	chr20	+	1301353	1305011		AACATTTAACCAGTAGAGCACTTATATTTTTGTCAGCTGTCCCCTGGGAGAGCAGGGAGT	intronic antisense	NM_080489	SDCBP2	syntenin-2 isoform a	-	1290554	1309879
ASHG19A3A017962	80.7747	67.2293	88.0641	61.3193	75.6809	86.9067	66.5042	42.0502	155.561	91.5008	120.076	95.7929	6.22877	5.92768	6.70914	6.31528	6.27442	6.20898	6.13901	6.16853	6.73318	6.3729	6.8593	6.13629	noncoding	AK126932		misc_RNA	3658	chr20	+	1301353	1305011		AACATTTAACCAGTAGAGCACTTATATTTTTGTCAGCTGTCCCCTGGGAGAGCAGGGAGT	intronic antisense	NM_001199784	SDCBP2	syntenin-2 isoform a	-	1290554	1306513
ASHG19A3A049628	169.257	111.994	169.961	136.651	195.017	133.74	159.123	127.639	401.161	160.849	230.429	181.317	7.29146	6.70874	7.60698	7.55598	7.59701	6.83431	7.39531	7.80741	8.04765	7.19165	7.71401	7.12285	noncoding	ENST00000439454	RP11-527N12.1	Ensembl	348	chr13	-	63757233	63801189		GCCTTTGCTACTCCTTGCTGACATTTGGAATTTAACTGAAGTGTCTTGTTAAAAAACATT	intergenic
ASHG19A3L0000199	109.162	92.2535	92.4654	72.2589	78.8117	110.054	71.0378	67.7955	126.696	104.438	96.9896	140.212	6.66082	6.41588	6.77825	6.57506	6.33056	6.55316	6.23509	6.87629	6.46265	6.57473	6.57701	6.72735	noncoding	BX501243	lincRNA-HABP2-1	lincRNA	591	chr10	+	115148152	115149054		CTTTCTTTTTTGACAATTATCTTATTGTCTTTGTGAAGCGATTCGTGCCTCCTGTGAACA	intergenic
ASHG19A3A021424	146.368	124.086	163.962	111.454	206.815	149.07	143.67	93.5019	263.264	155.041	163.389	163.101	7.08374	6.86775	7.561	7.24363	7.68551	6.99225	7.24363	7.35682	7.45938	7.1402	7.2599	6.95529	noncoding	AK124267		misc_RNA	2069	chr3	-	112926241	112928309		AATGTAACAGTCCCTACCAGCACCATTTAGTCAGGAGAATGACACACTGCCTTGTTCCTT	intergenic
ASHG19A3A011489	2595.72	656.689	1988.13	931.278	1585.24	1211.67	1292.68	579.158	3471.19	929.588	2576.97	1040.89	11.2223	9.43291	11.0527	10.2328	10.6638	10.0531	10.4424	9.9062	11.3673	9.79133	11.1172	9.81219	noncoding	D55638		RNAdb	732	chr19	-	42057937	42058639		GGATTGTCTTTATTTCCCCTGAAGCTTCCCCTCCTGAAGAAAAAAGTTCTCAAACACCCT	intergenic
ASHG19A3A053071	92.2272	170.348	58.2406	72.9194	60.7655	132.18	58.5318	69.6747	52.8828	114.474	44.7878	84.4768	6.4212	7.37013	6.15226	6.58826	5.95796	6.81609	5.95367	6.91855	5.25909	6.69983	5.5571	5.94092	noncoding	uc002aya.2	BC014373	UCSC_knowngene	1293	chr15	+	74753605	74773603		GGACCATGATAAAATTCCAGACTCTCGGTAGTTTTTGCGTTCCAAGAAGTAGAGCCTAGA	bidirectional	NM_201265	UBL7	ubiquitin-like protein 7	-	74738317	74753529
ASHG19A3A053071	92.2272	170.348	58.2406	72.9194	60.7655	132.18	58.5318	69.6747	52.8828	114.474	44.7878	84.4768	6.4212	7.37013	6.15226	6.58826	5.95796	6.81609	5.95367	6.91855	5.25909	6.69983	5.5571	5.94092	noncoding	uc002aya.2	BC014373	UCSC_knowngene	1293	chr15	+	74753605	74773603		GGACCATGATAAAATTCCAGACTCTCGGTAGTTTTTGCGTTCCAAGAAGTAGAGCCTAGA	bidirectional	NM_032907	UBL7	ubiquitin-like protein 7	-	74738317	74753510
ASHG19A3A034283	86.8586	58.6093	56.4033	77.1079	63.9223	65.3929	55.048	56.2126	94.082	79.6468	67.5734	79.9555	6.33432	5.71646	6.11164	6.6762	6.02735	5.78639	5.86801	6.59855	6.06602	6.17233	6.10156	5.8551	noncoding	ENST00000443714	AC073325.1	Ensembl	542	chr7	+	45500310	45581781		ATAACTGGTAAATAACCTGGAAAGCGGGTTCAACTAGGAGCCCCCAAAATCATGCTCCTT	intergenic
ASHG19A3A049810	133.765	53.7781	51.7754	57.5353	67.392	93.6731	55.8509	44.4376	80.2612	74.253	67.5398	83.6562	6.9549	5.58512	5.99751	6.2166	6.10246	6.32062	5.88878	6.24799	5.84663	6.07334	6.10006	5.92401	noncoding	AF339825		misc_RNA	477	chr13	-	103241722	103242163		TTTGTTGCCTTCTCCAGCTGTGAGACATTCACTGGAATTTTCAGTAAATAACTTCTTAGG	intergenic
ASHG19A3A038309	4562.14	968.188	3956.93	1460.24	3489.52	2008.84	3086.88	1362.13	6570.95	1511.65	4900.26	1698.17	12.0937	10.0158	12.0724	10.8475	11.8835	10.7835	11.7871	10.9872	12.3829	10.4808	12.0927	10.5512	noncoding	uc003zhu.2	BC069756	UCSC_knowngene	1364	chr9	+	3479873	3481237		TCAACCTAGCTAGGCTCCATTCTCCTCCCTATTAATAAAATTATAACCATCATCAATTAC	intronic antisense	NM_134428	RFX3	transcription factor RFX3 isoform b	-	3224646	3525983
ASHG19A3A038309	4562.14	968.188	3956.93	1460.24	3489.52	2008.84	3086.88	1362.13	6570.95	1511.65	4900.26	1698.17	12.0937	10.0158	12.0724	10.8475	11.8835	10.7835	11.7871	10.9872	12.3829	10.4808	12.0927	10.5512	noncoding	uc003zhu.2	BC069756	UCSC_knowngene	1364	chr9	+	3479873	3481237		TCAACCTAGCTAGGCTCCATTCTCCTCCCTATTAATAAAATTATAACCATCATCAATTAC	intronic antisense	NM_002919	RFX3	transcription factor RFX3 isoform a	-	3247036	3525983
ASHG19A3A050225	97.7576	93.318	79.2698	76.7698	91.5222	99.3297	58.4374	68.8156	156.683	79.3472	66.4836	92.8718	6.4992	6.43363	6.56614	6.66767	6.5434	6.40768	5.95121	6.8963	6.74242	6.16718	6.08146	6.08963	noncoding	ENST00000431223	RP11-252B20.1	Ensembl	2055	chr13	+	56788506	56791076		TAAAATGTACATGTGGGTGATAACCCTGACTCTGTTCAGCCTGCACCAAGTAGATTCCTT	intergenic
ASHG19A3A028263	52.7298	45.2758	47.6059	19.6347	78.3122	71.4576	73.4246	25.2845	113.727	47.642	98.8124	45.0541	5.6072	5.33008	5.88504	4.50669	6.3213	5.91611	6.28151	5.42749	6.31506	5.41885	6.60259	4.95943	noncoding	uc003jsf.3	PART1	UCSC_knowngene	2315	chr5	+	59783539	59787091	NR_028508,	GAAAAATAGTTGCTTTTTAAAATGTCAGCAAGAAGGCCTGCCTCATCTTAACAAAGCAAA	natural antisense	NM_001165899	PDE4D	cAMP-specific 3',5'-cyclic phosphodiesterase 4D	-	58264865	59783925
ASHG19A3A009742	63.6202	41.508	49.3721	42.7084	52.906	68.4852	48.3469	25.5373	47.5302	39.5134	39.73	49.6042	5.8732	5.19623	5.93864	5.74792	5.77455	5.85305	5.67986	5.44095	5.10945	5.14744	5.39934	5.11805	noncoding	uc002itt.1	AK124832	UCSC_knowngene	2645	chr17	+	49414075	49419932		AGTTAGAAAGAATCAGCTTCAGGTGATCTTGAAGATCCCACTTGGATTCCACTCTCCAGC	intergenic
ASHG19A3A020318	10457.5	2801.41	10691.5	4290.74	7170.25	5842.99	5964.56	3552.72	12515.6	4061.24	12576.4	4617.63	13.3135	11.4944	13.5832	12.2495	12.9962	12.3224	12.8017	12.2178	13.4197	11.8989	13.5341	11.941	noncoding	ENST00000432130	RP1-56J10.8	Ensembl	249	chr22	+	30994295	31002674		GGCCTGGCTGGTCTGGGGCCAGCGGCACCCACCCTCCCCTCAATTGCCCAACTCCCCCCC	intergenic
ASHG19A3L0002225	3965.6	2667.77	2670.23	1189.98	3670.16	2995.6	2678.1	2094.6	3354.33	2425.87	3220.09	2610.25	11.8672	11.4199	11.4938	10.5801	11.9603	11.3566	11.5769	11.5422	11.3195	11.1317	11.4527	11.1637	noncoding	BC036853	lincRNA-PDCD1LG2-2	lincRNA	1660	chr9	-	5357968	5630071	NM_018465,	GGAGGTGCTCTAAATAACTTTTAGATTTCCTCTCTCTGTGTGCATTACCAATATCTAAGT	exon sense-overlapping	NM_018465	C9orf46	transmembrane protein C9orf46	-	5357966	5437937
ASHG19A3L0002225	3965.6	2667.77	2670.23	1189.98	3670.16	2995.6	2678.1	2094.6	3354.33	2425.87	3220.09	2610.25	11.8672	11.4199	11.4938	10.5801	11.9603	11.3566	11.5769	11.5422	11.3195	11.1317	11.4527	11.1637	noncoding	BC036853	lincRNA-PDCD1LG2-2	lincRNA	1660	chr9	-	5357968	5630071	NM_018465,	GGAGGTGCTCTAAATAACTTTTAGATTTCCTCTCTCTGTGTGCATTACCAATATCTAAGT	intronic antisense	NM_025239	PDCD1LG2	programmed cell death 1 ligand 2 precursor	+	5510544	5571282
ASHG19A3L0002225	3965.6	2667.77	2670.23	1189.98	3670.16	2995.6	2678.1	2094.6	3354.33	2425.87	3220.09	2610.25	11.8672	11.4199	11.4938	10.5801	11.9603	11.3566	11.5769	11.5422	11.3195	11.1317	11.4527	11.1637	noncoding	BC036853	lincRNA-PDCD1LG2-2	lincRNA	1660	chr9	-	5357968	5630071	NM_018465,	GGAGGTGCTCTAAATAACTTTTAGATTTCCTCTCTCTGTGTGCATTACCAATATCTAAGT	intronic antisense	NM_001135920	KIAA1432	protein RIC1 homolog isoform b	+	5629118	5769454
ASHG19A3L0002225	3965.6	2667.77	2670.23	1189.98	3670.16	2995.6	2678.1	2094.6	3354.33	2425.87	3220.09	2610.25	11.8672	11.4199	11.4938	10.5801	11.9603	11.3566	11.5769	11.5422	11.3195	11.1317	11.4527	11.1637	noncoding	BC036853	lincRNA-PDCD1LG2-2	lincRNA	1660	chr9	-	5357968	5630071	NM_018465,	GGAGGTGCTCTAAATAACTTTTAGATTTCCTCTCTCTGTGTGCATTACCAATATCTAAGT	intronic antisense	NM_001206557	KIAA1432	protein RIC1 homolog isoform c	+	5629118	5776556
ASHG19A3L0002225	3965.6	2667.77	2670.23	1189.98	3670.16	2995.6	2678.1	2094.6	3354.33	2425.87	3220.09	2610.25	11.8672	11.4199	11.4938	10.5801	11.9603	11.3566	11.5769	11.5422	11.3195	11.1317	11.4527	11.1637	noncoding	BC036853	lincRNA-PDCD1LG2-2	lincRNA	1660	chr9	-	5357968	5630071	NM_018465,	GGAGGTGCTCTAAATAACTTTTAGATTTCCTCTCTCTGTGTGCATTACCAATATCTAAGT	intronic antisense	NM_020829	KIAA1432	protein RIC1 homolog isoform a	+	5629118	5776556
ASHG19A3L0002225	3965.6	2667.77	2670.23	1189.98	3670.16	2995.6	2678.1	2094.6	3354.33	2425.87	3220.09	2610.25	11.8672	11.4199	11.4938	10.5801	11.9603	11.3566	11.5769	11.5422	11.3195	11.1317	11.4527	11.1637	noncoding	BC036853	lincRNA-PDCD1LG2-2	lincRNA	1660	chr9	-	5357968	5630071	NM_018465,	GGAGGTGCTCTAAATAACTTTTAGATTTCCTCTCTCTGTGTGCATTACCAATATCTAAGT	intronic antisense	NM_014143	CD274	programmed cell death 1 ligand 1 precursor	+	5450502	5470567
ASHG19A3A044659	67.03	45.5999	42.3068	26.0213	65.7345	86.0784	52.0142	41.5661	56.6739	97.8839	45.6965	41.5166	5.95083	5.34111	5.72801	4.96439	6.06521	6.19511	5.78762	6.15031	5.35384	6.4777	5.58712	4.82917	noncoding	ENST00000417351	CTAGE7	Ensembl	2823	chr10	+	131904272	131907095		CTGGCAATATTTTTGCTCTCTTCAAAAGTAATTCTGACTGATCTCATTTCAAGTAACTGC	intergenic
ASHG19A3A007744	366.115	271.521	393.848	218.354	362.115	349.159	266.057	211.536	489.138	294.154	491.211	366.588	8.38949	8.09088	8.7531	8.25046	8.49656	8.2341	8.13096	8.52993	8.33434	8.07657	8.72576	8.19335	noncoding	NR_033233	MOCS1	RefSeq_NR	3969	chr6	-	39872034	39902290		GGCAGGAAGAAGCGGCAGCATGCAGAGTTATTTTTGATGTTCCCCAATTCCCCACCAGCC	natural antisense	NM_001201427	DAAM2	disheveled-associated activator of morphogenesis	+	39760158	39872653
ASHG19A3A007744	366.115	271.521	393.848	218.354	362.115	349.159	266.057	211.536	489.138	294.154	491.211	366.588	8.38949	8.09088	8.7531	8.25046	8.49656	8.2341	8.13096	8.52993	8.33434	8.07657	8.72576	8.19335	noncoding	NR_033233	MOCS1	RefSeq_NR	3969	chr6	-	39872034	39902290		GGCAGGAAGAAGCGGCAGCATGCAGAGTTATTTTTGATGTTCCCCAATTCCCCACCAGCC	natural antisense	NM_015345	DAAM2	disheveled-associated activator of morphogenesis	+	39760772	39872653
ASHG19A3A007744	366.115	271.521	393.848	218.354	362.115	349.159	266.057	211.536	489.138	294.154	491.211	366.588	8.38949	8.09088	8.7531	8.25046	8.49656	8.2341	8.13096	8.52993	8.33434	8.07657	8.72576	8.19335	noncoding	NR_033233	MOCS1	RefSeq_NR	3969	chr6	-	39872034	39902290		GGCAGGAAGAAGCGGCAGCATGCAGAGTTATTTTTGATGTTCCCCAATTCCCCACCAGCC	exon sense-overlapping	NM_001075098	MOCS1	molybdenum cofactor biosynthesis protein 1	-	39872033	39902290
ASHG19A3A007744	366.115	271.521	393.848	218.354	362.115	349.159	266.057	211.536	489.138	294.154	491.211	366.588	8.38949	8.09088	8.7531	8.25046	8.49656	8.2341	8.13096	8.52993	8.33434	8.07657	8.72576	8.19335	noncoding	NR_033233	MOCS1	RefSeq_NR	3969	chr6	-	39872034	39902290		GGCAGGAAGAAGCGGCAGCATGCAGAGTTATTTTTGATGTTCCCCAATTCCCCACCAGCC	exon sense-overlapping	NM_005943	MOCS1	molybdenum cofactor biosynthesis protein 1	-	39872033	39895455
ASHG19A3A035078	18878.5	3161.97	14953.5	4422.84	10488	6663.73	7036.19	2673.61	7329.73	3978.54	16834.8	5228.43	14.285	11.6491	14.1635	12.2904	13.6065	12.5062	13.0468	11.8399	12.5404	11.8654	14.0741	12.1089	noncoding	HIT000338917		H-invDB	649	chr7	+	130147498	130148146		CAAAACCAACCCCCTCCCCAAATCATTTTAAATAAAACTGATCTCAATGAAAATCATGTC	natural antisense	NM_012133	COPG2	coatomer subunit gamma-2	-	130146079	130353598
ASHG19A3A048687	519.272	353.907	766.16	389.053	627.422	406.223	455.524	346.386	1086.19	508.372	976.674	662.58	8.89063	8.49559	9.68052	9.07669	9.29595	8.45954	8.92057	9.21782	9.49597	8.88413	9.68133	9.11233	noncoding	ENST00000452388	OR6C5P	Ensembl	923	chr12	+	55705618	55706541		CAAAGGAGTAGCTATTCTGAACACTTCAATTGCCCCCATGCTGAACCCTTCTATTTACAC	intergenic
ASHG19A3A041539	209.197	152.895	156.801	93.1875	204.622	200.263	123.591	61.6946	149.324	152.657	149.561	167.549	7.58946	7.19795	7.50303	6.97649	7.67121	7.42206	7.02982	6.73888	6.67868	7.12021	7.1467	6.9988	noncoding	ENST00000441399	RP5-842K24.2	Ensembl	3474	chrX	+	131352534	131566890		TATTCTCCTTGCTGGTATTTCTTCCACTTGCTATTTTGCTGAGAGATGCATGCAAACTAC	bidirectional	NM_021183	RAP2C	ras-related protein Rap-2c precursor	-	131337052	131352189
ASHG19A3A041539	209.197	152.895	156.801	93.1875	204.622	200.263	123.591	61.6946	149.324	152.657	149.561	167.549	7.58946	7.19795	7.50303	6.97649	7.67121	7.42206	7.02982	6.73888	6.67868	7.12021	7.1467	6.9988	noncoding	ENST00000441399	RP5-842K24.2	Ensembl	3474	chrX	+	131352534	131566890		TATTCTCCTTGCTGGTATTTCTTCCACTTGCTATTTTGCTGAGAGATGCATGCAAACTAC	intronic antisense	NM_001170701	MBNL3	muscleblind-like protein 3 isoform 3	-	131503342	131547603
ASHG19A3A041539	209.197	152.895	156.801	93.1875	204.622	200.263	123.591	61.6946	149.324	152.657	149.561	167.549	7.58946	7.19795	7.50303	6.97649	7.67121	7.42206	7.02982	6.73888	6.67868	7.12021	7.1467	6.9988	noncoding	ENST00000441399	RP5-842K24.2	Ensembl	3474	chrX	+	131352534	131566890		TATTCTCCTTGCTGGTATTTCTTCCACTTGCTATTTTGCTGAGAGATGCATGCAAACTAC	intronic antisense	NM_001170703	MBNL3	muscleblind-like protein 3 isoform 5	-	131503342	131547636
ASHG19A3A041539	209.197	152.895	156.801	93.1875	204.622	200.263	123.591	61.6946	149.324	152.657	149.561	167.549	7.58946	7.19795	7.50303	6.97649	7.67121	7.42206	7.02982	6.73888	6.67868	7.12021	7.1467	6.9988	noncoding	ENST00000441399	RP5-842K24.2	Ensembl	3474	chrX	+	131352534	131566890		TATTCTCCTTGCTGGTATTTCTTCCACTTGCTATTTTGCTGAGAGATGCATGCAAACTAC	intronic antisense	NM_133486	MBNL3	muscleblind-like protein 3 isoform 2	-	131503342	131573718
ASHG19A3A041539	209.197	152.895	156.801	93.1875	204.622	200.263	123.591	61.6946	149.324	152.657	149.561	167.549	7.58946	7.19795	7.50303	6.97649	7.67121	7.42206	7.02982	6.73888	6.67868	7.12021	7.1467	6.9988	noncoding	ENST00000441399	RP5-842K24.2	Ensembl	3474	chrX	+	131352534	131566890		TATTCTCCTTGCTGGTATTTCTTCCACTTGCTATTTTGCTGAGAGATGCATGCAAACTAC	intronic antisense	NM_018388	MBNL3	muscleblind-like protein 3 isoform 1	-	131503342	131573718
ASHG19A3A041539	209.197	152.895	156.801	93.1875	204.622	200.263	123.591	61.6946	149.324	152.657	149.561	167.549	7.58946	7.19795	7.50303	6.97649	7.67121	7.42206	7.02982	6.73888	6.67868	7.12021	7.1467	6.9988	noncoding	ENST00000441399	RP5-842K24.2	Ensembl	3474	chrX	+	131352534	131566890		TATTCTCCTTGCTGGTATTTCTTCCACTTGCTATTTTGCTGAGAGATGCATGCAAACTAC	intronic antisense	NM_001170702	MBNL3	muscleblind-like protein 3 isoform 4	-	131503342	131547603
ASHG19A3A041539	209.197	152.895	156.801	93.1875	204.622	200.263	123.591	61.6946	149.324	152.657	149.561	167.549	7.58946	7.19795	7.50303	6.97649	7.67121	7.42206	7.02982	6.73888	6.67868	7.12021	7.1467	6.9988	noncoding	ENST00000441399	RP5-842K24.2	Ensembl	3474	chrX	+	131352534	131566890		TATTCTCCTTGCTGGTATTTCTTCCACTTGCTATTTTGCTGAGAGATGCATGCAAACTAC	intronic antisense	NM_001170704	MBNL3	muscleblind-like protein 3 isoform 5	-	131503342	131623996
ASHG19A3A016139	149.258	131.535	135.169	102.716	175.41	141.206	105.818	76.2477	189.456	123.402	163.169	166.739	7.11541	6.9609	7.30752	7.12337	7.45108	6.91527	6.81004	7.04983	7.00564	6.81454	7.25819	6.99151	noncoding	ENST00000427208	AC019100.5	Ensembl	1875	chr2	+	108938693	108970255		ATATTGAGAAAAGCAGGCGCGCTTCCATTCAACTTCAACACCCTTTCCTGGAGTGGATAA	intergenic
ASHG19A3H0000061	68081.6	21086.3	52398.9	34780.2	39739.9	41567.3	24435.9	13353.8	49456.2	32055.6	67733.8	40149.1	16.2727	14.0501	16.0177	15.1287	15.7422	15.0454	14.9753	13.8034	15.7183	14.7476	16.461	14.9462	noncoding	nc-HOXB9-184-	nc-HOXB9-184	HOX cluster	198	chr17	-	46703989	46704187		CCCTTGCTCTCCCTCCCTCCCCGACCCGCCTGGGGAGAGGGCTCTACAGCCTGCGTCCCT	intergenic
ASHG19A3A046484	675.434	471.134	855.753	460.252	791.197	561.832	533.946	424.147	1386.69	733.83	1490.98	998.407	9.26738	8.91559	9.84152	9.30752	9.62949	8.93778	9.13833	9.48363	9.85932	9.43103	10.2835	9.75238	noncoding	uc001nry.2	BC040894	UCSC_knowngene	2344	chr11	+	61355965	61375017		ACCTTCAACCCCTGAGCTTTCCTGCCTTCGAGTCCTCGGAGCTCTCCTGGAGGCTGAGCA	intergenic
ASHG19A3L0002292	144.17	105.497	156.344	88.3729	111.115	154.062	78.4555	65.5779	114.317	120.203	167.806	117.756	7.05814	6.61729	7.49957	6.89186	6.81338	7.04191	6.37202	6.82792	6.32213	6.77243	7.29323	6.4612	noncoding	chrX:38863681-38944131-	lincRNA-MID1IP1-2	lincRNA	80451	chrX	-	38863681	38944131		TTAATTAGGTGCCTAACCTTGATTGCAGGGAGTCAGGATATCTCTCCAACTCCACCTTCT	intergenic
ASHG19A3A044502	401.722	392.098	358.96	328.624	454.758	273.831	478.189	138.668	539.098	388.874	416.115	171.8	8.52105	8.65651	8.62686	8.84189	8.82916	7.88305	8.98796	7.93107	8.48223	8.47728	8.5049	7.03693	noncoding	uc001laa.2	AL050000	UCSC_knowngene	4228	chr10	+	114583254	114587482		GGAAATGTGGCTCTACATATCGTTAGTACAAGTAATACATTTTGATTGTTGTTTCCTGGA	intergenic
ASHG19A3A040151	658.987	1280.59	579.257	536.758	1180.96	1644.25	1036.35	409.386	2451.23	1337.46	579.505	1004.75	9.23346	10.3984	9.28364	9.51338	10.2193	10.4834	10.1163	9.44102	10.8016	10.3132	8.95275	9.76336	noncoding	ENST00000456632	RP11-236M5.1	Ensembl	1027	chrX	-	92542731	92543758		TCAACCTAGGGCACAGAAAATTGCAGAACATCGGAGAAAGTATGGGTGAAAAAGTGAAGA	intergenic
ASHG19A3A033960	27660.9	80043.1	28381.5	42970.5	37172.4	110142	25796.5	65281.2	36508.7	78640.5	37404.8	94130.4	14.9428	15.6545	15.1647	15.4004	15.6379	16.4997	15.0475	15.6189	15.2126	15.9405	15.5127	16.2289	noncoding	ENST00000434621	GAPDHL13	Ensembl	1008	chr7	+	9654607	9655615		CATTTCCTGATATGACAATGAATTTGGCTACAGCAACAGGGTGGTGAACCTCATGACCCA	intergenic
ASHG19A3A026458	906.056	3308.53	1298.77	1495.41	812.261	1838.67	1168.71	1960.39	1383.58	1854.26	970.063	1988.77	9.69343	11.7085	10.4259	10.8786	9.66617	10.6677	10.3021	11.4634	9.85552	10.7671	9.67107	10.7705	noncoding	ENST00000412047	RP4-581O6.1	Ensembl	152	chr1	+	100308165	100308317	ENST00000495111,	TGGTAATAAAATCAGGTAGAACTCCAAAAGGAGACATTGGAGAAGAATCAAGCTGGGTCT	intergenic
ASHG19A3A047649	158.633	156.824	136.255	97.5951	90.8552	87.9899	107.367	63.8509	86.5282	117.195	63.3236	36.5498	7.19772	7.23485	7.31863	7.04745	6.53111	6.22654	6.82843	6.78845	5.94855	6.7348	6.01941	4.63204	noncoding	NR_026658	LOC100240735	RefSeq_NR	917	chr12	-	54472623	54475607		CATCCGGCTTTATGTACATGTGATATCCTGACAGATTTATATCTCTGAACAGCTATATAG	intergenic
ASHG19A3A016173	1443.11	4975.07	2061.51	3124.26	1272.01	2634.95	1895.68	2920.14	2728.01	2831.31	1365.37	2781.32	10.3684	12.2582	11.104	11.8293	10.3344	11.1782	11.044	11.9628	10.9676	11.352	10.1511	11.2496	noncoding	ENST00000401483	AC114776.1	Ensembl	387	chr2	+	111391523	111391910		TACAAATTACGTTCCTTCCAAATTAACCAGGACGAAGAAGAGGAGGAAGACGAGGATTAA	intergenic
ASHG19A3L0001219	122.473	78.82	93.9241	73.543	77.2757	74.2188	92.4156	66.878	218.796	105.6	148.725	145.148	6.82792	6.16843	6.80035	6.60175	6.30177	5.97506	6.61268	6.85603	7.21036	6.58865	7.14008	6.77679	noncoding	BX101700	lincRNA-TACR1-1	lincRNA	720	chr2	-	75555040	75555760		AAATGAATAGCTGATACTCCTCCTTCATCAGAGAACTTGTGAGGCAGAAAGCGGGGAAAG	intergenic
ASHG19A3A007350	5906.37	1847.66	7443.32	2384.98	5456.03	3086.43	5493.21	3093.08	14030	3329.79	9881.04	3893.34	12.4344	10.9189	13.0362	11.4802	12.5728	11.4032	12.6897	12.0347	13.6046	11.5963	13.1715	11.7098	noncoding	NR_024588	KIAA0652	RefSeq_NR	4680	chr11	+	46638825	46696367	NM_001142673,	TTTTTCCACCTCCCCACCATCCCAGCTCTCAAGCTCTCGCCTTTCCTATCAGCCTGCTGC	exon sense-overlapping	NM_001205121	ATG13	autophagy-related protein 13 isoform 2	+	46638825	46697568
ASHG19A3A007350	5906.37	1847.66	7443.32	2384.98	5456.03	3086.43	5493.21	3093.08	14030	3329.79	9881.04	3893.34	12.4344	10.9189	13.0362	11.4802	12.5728	11.4032	12.6897	12.0347	13.6046	11.5963	13.1715	11.7098	noncoding	NR_024588	KIAA0652	RefSeq_NR	4680	chr11	+	46638825	46696367	NM_001142673,	TTTTTCCACCTCCCCACCATCCCAGCTCTCAAGCTCTCGCCTTTCCTATCAGCCTGCTGC	exon sense-overlapping	NM_001205119	ATG13	autophagy-related protein 13 isoform 3	+	46638825	46697568
ASHG19A3A007350	5906.37	1847.66	7443.32	2384.98	5456.03	3086.43	5493.21	3093.08	14030	3329.79	9881.04	3893.34	12.4344	10.9189	13.0362	11.4802	12.5728	11.4032	12.6897	12.0347	13.6046	11.5963	13.1715	11.7098	noncoding	NR_024588	KIAA0652	RefSeq_NR	4680	chr11	+	46638825	46696367	NM_001142673,	TTTTTCCACCTCCCCACCATCCCAGCTCTCAAGCTCTCGCCTTTCCTATCAGCCTGCTGC	bidirectional	NM_173811	HARBI1	putative nuclease HARBI1	-	46624855	46638777
ASHG19A3A007350	5906.37	1847.66	7443.32	2384.98	5456.03	3086.43	5493.21	3093.08	14030	3329.79	9881.04	3893.34	12.4344	10.9189	13.0362	11.4802	12.5728	11.4032	12.6897	12.0347	13.6046	11.5963	13.1715	11.7098	noncoding	NR_024588	KIAA0652	RefSeq_NR	4680	chr11	+	46638825	46696367	NM_001142673,	TTTTTCCACCTCCCCACCATCCCAGCTCTCAAGCTCTCGCCTTTCCTATCAGCCTGCTGC	exon sense-overlapping	NM_001205120	ATG13	autophagy-related protein 13 isoform 1	+	46638825	46697568
ASHG19A3A007350	5906.37	1847.66	7443.32	2384.98	5456.03	3086.43	5493.21	3093.08	14030	3329.79	9881.04	3893.34	12.4344	10.9189	13.0362	11.4802	12.5728	11.4032	12.6897	12.0347	13.6046	11.5963	13.1715	11.7098	noncoding	NR_024588	KIAA0652	RefSeq_NR	4680	chr11	+	46638825	46696367	NM_001142673,	TTTTTCCACCTCCCCACCATCCCAGCTCTCAAGCTCTCGCCTTTCCTATCAGCCTGCTGC	exon sense-overlapping	NM_014741	ATG13	autophagy-related protein 13 isoform 2	+	46638825	46697568
ASHG19A3A007350	5906.37	1847.66	7443.32	2384.98	5456.03	3086.43	5493.21	3093.08	14030	3329.79	9881.04	3893.34	12.4344	10.9189	13.0362	11.4802	12.5728	11.4032	12.6897	12.0347	13.6046	11.5963	13.1715	11.7098	noncoding	NR_024588	KIAA0652	RefSeq_NR	4680	chr11	+	46638825	46696367	NM_001142673,	TTTTTCCACCTCCCCACCATCCCAGCTCTCAAGCTCTCGCCTTTCCTATCAGCCTGCTGC	exon sense-overlapping	NM_001205122	ATG13	autophagy-related protein 13 isoform 4	+	46638825	46697568
ASHG19A3A007350	5906.37	1847.66	7443.32	2384.98	5456.03	3086.43	5493.21	3093.08	14030	3329.79	9881.04	3893.34	12.4344	10.9189	13.0362	11.4802	12.5728	11.4032	12.6897	12.0347	13.6046	11.5963	13.1715	11.7098	noncoding	NR_024588	KIAA0652	RefSeq_NR	4680	chr11	+	46638825	46696367	NM_001142673,	TTTTTCCACCTCCCCACCATCCCAGCTCTCAAGCTCTCGCCTTTCCTATCAGCCTGCTGC	exon sense-overlapping	NM_001142673	ATG13	autophagy-related protein 13 isoform 1	+	46638825	46697568
ASHG19A3A018801	35056.9	81637.2	30987.2	32429.4	23897.5	60599.3	32514.9	72030.9	28225.9	78000.6	33247.2	39448.9	15.3588	15.6727	15.3098	14.9849	14.8912	15.6434	15.3387	15.7869	14.798	15.9263	15.3234	14.9185	noncoding	ENST00000444036	AP000281.1	Ensembl	316	chr21	-	34213805	34214121		AGACTTCACCAAGTTCAATGCAGATGAATTTGAAGACATGGTGGCTGAGAAGCGGCTCAT	intergenic
ASHG19A3A029377	9324.95	1616.39	5679.29	4009.71	4470.77	5129.43	3920.3	1427.43	13442.9	3426.96	10326.6	5186.04	13.1449	10.7152	12.6171	12.1424	12.2563	12.1442	12.182	11.0405	13.5449	11.639	13.2432	12.0963	noncoding	G36445		misc_RNA	2584	chr6	-	7155256	7157840		GAAAATATTCTTCTAGTGCGACTGAACTATCTCCCTCTGAGAAACCACTTCCCACTAGGC	intronic antisense	NM_001003699	RREB1	ras-responsive element-binding protein 1 isoform	+	7108085	7252213
ASHG19A3A029377	9324.95	1616.39	5679.29	4009.71	4470.77	5129.43	3920.3	1427.43	13442.9	3426.96	10326.6	5186.04	13.1449	10.7152	12.6171	12.1424	12.2563	12.1442	12.182	11.0405	13.5449	11.639	13.2432	12.0963	noncoding	G36445		misc_RNA	2584	chr6	-	7155256	7157840		GAAAATATTCTTCTAGTGCGACTGAACTATCTCCCTCTGAGAAACCACTTCCCACTAGGC	intronic antisense	NM_001003698	RREB1	ras-responsive element-binding protein 1 isoform	+	7108085	7252213
ASHG19A3A029377	9324.95	1616.39	5679.29	4009.71	4470.77	5129.43	3920.3	1427.43	13442.9	3426.96	10326.6	5186.04	13.1449	10.7152	12.6171	12.1424	12.2563	12.1442	12.182	11.0405	13.5449	11.639	13.2432	12.0963	noncoding	G36445		misc_RNA	2584	chr6	-	7155256	7157840		GAAAATATTCTTCTAGTGCGACTGAACTATCTCCCTCTGAGAAACCACTTCCCACTAGGC	intronic antisense	NM_001003700	RREB1	ras-responsive element-binding protein 1 isoform	+	7108085	7252213
ASHG19A3A029377	9324.95	1616.39	5679.29	4009.71	4470.77	5129.43	3920.3	1427.43	13442.9	3426.96	10326.6	5186.04	13.1449	10.7152	12.6171	12.1424	12.2563	12.1442	12.182	11.0405	13.5449	11.639	13.2432	12.0963	noncoding	G36445		misc_RNA	2584	chr6	-	7155256	7157840		GAAAATATTCTTCTAGTGCGACTGAACTATCTCCCTCTGAGAAACCACTTCCCACTAGGC	intronic antisense	NM_001168344	RREB1	ras-responsive element-binding protein 1 isoform	+	7107829	7252213
ASHG19A3A008281	82.9363	62.5582	53.0296	71.3719	76.7149	65.6446	47.0708	47.0016	132.914	77.3345	62.866	139.168	6.26572	5.81363	6.0297	6.55375	6.29232	5.79221	5.64196	6.32949	6.52114	6.12886	6.01003	6.7175	noncoding	ENST00000426038	RP11-357J22.2	Ensembl	703	chr1	-	176336834	176337537		TTTTTCAACTTCATATAGTGCCAACAATTATGAGTGTGGTTCCTCCTGAGTATCATCATT	intergenic
ASHG19A3A030715	51.0734	107.958	73.1672	80.9153	60.7586	88.7808	69.4796	105.007	80.2509	95.0421	64.3905	130.968	5.56419	6.65479	6.4519	6.75498	5.95785	6.24002	6.20412	7.52997	5.84637	6.43045	6.04087	6.6291	noncoding	ENST00000405959	RP1-101K10.4	Ensembl	362	chr6	-	153280411	153280773		CAAAAGAGGACAAAAGTCCCCCAGGACATAGAAATGAAGGACCTTGAAGATGAGAGCTAA	intergenic
ASHG19A3A008475	407.612	741.068	364.736	339.906	491.264	738.368	475.474	242.461	897.543	936.978	337.591	520.239	8.53673	9.61387	8.64957	8.88717	8.94673	9.34833	8.98101	8.72058	9.22101	9.80444	8.22975	8.73477	noncoding	uc010wkl.1	DQ589083	UCSC_knowngene	1661	chr17	-	45126240	45127901	NR_027418,BC065911,	AACTCTGCTTAGGATTATTTCATTGATCCCCAGGGTCCAATTGCCCAGTGCTCAGTCAAA	intergenic
ASHG19A3A026492	205.283	158.52	272.772	202.889	175.288	161.296	178.923	135.246	629.757	256.244	463.095	334.366	7.56702	7.25144	8.25548	8.14067	7.45088	7.10909	7.56601	7.89496	8.69899	7.88354	8.652	8.05272	noncoding	NR_028351	FLJ33360	RefSeq_NR	2419	chr5	-	6310553	6337405		AGTCATTGACTTTCTTTGTTGTTACTTTCAGCATATCCCCTGTCTGGCACAAAGGGAGCA	intergenic
ASHG19A3A012470	46.0065	58.2105	78.7733	68.4533	93.4941	77.585	84.4473	44.0659	103.182	66.378	71.5961	143.229	5.41442	5.70388	6.55772	6.48549	6.57314	6.04364	6.47921	6.23561	6.18516	5.90923	6.1768	6.75841	noncoding	ENST00000499403	AC073544.1	Ensembl	1178	chr19	+	23928159	23937704		TCCTATGTCTCTTTCTAGTCCAAGGCTCTTTTTCTTGTTCCAGACAGGTGATCAGGTCTG	natural antisense	NM_138286	ZNF681	zinc finger protein 681	-	23921996	23941693
ASHG19A3A011827	144.914	84.6447	126.407	103.463	120.058	127.452	127.746	81.6609	148.363	135.483	144.375	121.758	7.06778	6.28508	7.20996	7.13295	6.92273	6.76173	7.08144	7.15489	6.66897	6.94333	7.099	6.51317	noncoding	BC020462		misc_RNA	715	chr19	-	54705040	54711515		TCGATGTGCTTCTGGGAATCCAGGCGGACAATGAAGGACGGGATGTTCACCACCTGCTTG	natural antisense	NM_001013	RPS9	40S ribosomal protein S9	+	54704725	54711515
ASHG19A3A030874	1127.23	432.672	1644.69	582.788	1304.01	826.471	1422.89	769.878	3248.32	832.775	2977.63	1229.34	10.0084	8.79605	10.7612	9.61457	10.3733	9.51454	10.6018	10.2923	11.2718	9.62572	11.3419	10.0761	noncoding	G36936		misc_RNA	458	chr6	+	996540	996998		AAATGAAACTATAACTTTGAGACACTCCCTAGTCCCCCATTGTGAGCAGGTGCACCCAAT	intergenic
ASHG19A3A028120	29218.5	95310.7	30989.6	51212.9	23963.1	53695.5	33750	83160.9	57161.7	73359.1	31014	52311.4	15.0222	15.9008	15.3117	15.608	14.8978	15.4522	15.3835	15.9995	15.9435	15.8205	15.1861	15.3835	noncoding	ENST00000477670	CTD-2284O10.1	Ensembl	797	chr5	+	37085157	37085954	NM_001007,	ATTTCTCTTCCCCGAGGAAAGGGTATCTGCCTCACTATTGCTGAAGAGAGAGACAAAAGA	intergenic
ASHG19A3L0000752	928.741	366.161	599.611	410.713	593.061	790.445	546.586	231.341	664.4	458.984	640.963	582.626	9.72768	8.54714	9.33015	9.14685	9.21476	9.44829	9.1732	8.65331	8.78093	8.72632	9.08389	8.90578	noncoding	chr14:66457497-66472547+	lincRNA-GPHN-4	lincRNA	15051	chr14	+	66457497	66472547		GTAGAAAAGATTTGCTCATCCCAAGTCAAGATGTTCTCCCATGTTTTTTCTTAGCAGCTT	intergenic
ASHG19A3A047739	1014.66	557.048	1135.84	453.608	901.766	482.524	1065.02	453.661	1856.73	557.872	1350.48	374.036	9.85154	9.17583	10.2462	9.28649	9.82443	8.72134	10.1577	9.5681	10.3502	9.00853	10.1315	8.2269	noncoding	AF318328		misc_RNA	1179	chr12	-	58211996	58213155		TTTCACCTATCCCTAGAGAAAGATGGTATGGAGCAAGGCAGGAGGAGTTAAAACCAGCTT	intergenic
ASHG19A3A033794	119.454	198.296	127.685	240.545	123.059	159.833	117.377	113.538	193.072	182.865	137.346	279.319	6.7897	7.6152	7.2248	8.39188	6.96008	7.09451	6.95544	7.64055	7.03251	7.37807	7.03442	7.78241	noncoding	G30861		misc_RNA	277	chr7	-	154721353	154721630		TTCTGTCTATATTATTCCTGCCTGGATGACATAGTGAGGTCTTCACTGCTGGAGAAGGGA	intergenic
ASHG19A3H0000141	64.8693	62.298	42.8699	50.3657	64.3144	82.0227	50.8962	37.1922	72.9146	70.6742	64.0202	103.331	5.90193	5.80855	5.74512	6.00695	6.03469	6.12685	5.76205	5.98923	5.706	6.00341	6.03412	6.25898	noncoding	nc-HOXC6-247-	nc-HOXC6-247	HOX cluster	138	chr12	+	54417941	54418079		CAGTGGCACAAAAGGGGCCAGCGGGGCAACCGTTCTTCTCTTGCTCAGAAAAGTGAGACT	intron sense-overlapping	NM_014620	HOXC4	homeobox protein Hox-C4	+	54410641	54449814
ASHG19A3H0000141	64.8693	62.298	42.8699	50.3657	64.3144	82.0227	50.8962	37.1922	72.9146	70.6742	64.0202	103.331	5.90193	5.80855	5.74512	6.00695	6.03469	6.12685	5.76205	5.98923	5.706	6.00341	6.03412	6.25898	noncoding	nc-HOXC6-247-	nc-HOXC6-247	HOX cluster	138	chr12	+	54417941	54418079		CAGTGGCACAAAAGGGGCCAGCGGGGCAACCGTTCTTCTCTTGCTCAGAAAAGTGAGACT	intron sense-overlapping	NM_153693	HOXC6	homeobox protein Hox-C6 isoform 2	+	54410641	54424607
ASHG19A3L0000937	3743.12	723.817	2812.06	1331.18	1529.05	1630.54	1344.81	461.892	3337.1	1121.28	3667.45	1426.41	11.7782	9.57758	11.5656	10.7284	10.6128	10.4698	10.5122	9.59639	11.3115	10.0531	11.6674	10.2917	noncoding	exon1959+	lincRNA-RBBP8-2	lincRNA	93	chr18	+	20043793	20043885		AAGATGTCAAGGACACACACCAAGCCCATCTTGTTCAAAACCTAATGAGCTCCCCTCCCT
ASHG19A3A024990	182.163	125.356	89.9136	37.872	187.684	101.725	156.363	76.3567	114.064	88.1654	165.152	269.609	7.39771	6.88367	6.73903	5.56014	7.54545	6.44494	7.37027	7.05241	6.31872	6.31947	7.27283	7.73289	noncoding	ENST00000513791	RP11-485C11.1	Ensembl	460	chr4	-	173301178	173301638		ATCCATTAGCAAATGATGCAGAGGAGCAGTGGAAACACCAACGAAGCCCAAGCCATATAA	intronic antisense	NM_001034845	GALNTL6	polypeptide	+	172734574	173961558
ASHG19A3A055217	1424.39	2297.4	1149.96	2058.65	1303.79	1640.06	1158.65	496.699	1377.37	1196.14	970.11	8667.86	10.343	11.2154	10.26	11.2878	10.3725	10.4784	10.2917	9.70277	9.85073	10.1476	9.67142	12.8311	noncoding	uc003njq.2	FKSG62	UCSC_knowngene	588	chr6	+	27793689	27794715	uc011dtd.1,NM_145280,NM_001127395,	CCTCCCAGACGGGGCCGTGGCCGGGCAGAGGGGCTCCTCACTTCCCAGTAGGGGCGGCCG	intergenic
ASHG19A3A035243	201.547	115.338	100.611	71.6819	205.651	139.33	187.771	80.2137	421.087	143.845	266.127	189.321	7.54093	6.75748	6.89405	6.5621	7.67747	6.89271	7.62724	7.12603	8.11917	7.02708	7.91017	7.18665	noncoding	ENST00000291129	AC099548.6	Ensembl	2421	chr7	+	143497824	143515066	NM_173678,NM_001130026,NM_001130025,	AACTTGGAAAAGAGCTGTCTGGCAAAGTTGAGAGTTGATGGTGCAGCCTTCCTACAGATT	intergenic
ASHG19A3A014203	1536.84	7742.78	2046.2	3503.18	1551.47	2011.61	1772.51	1342.97	2981.32	1194.03	2405.36	1706.16	10.461	12.8822	11.0935	11.9847	10.6329	10.7857	10.9403	10.9709	11.1288	10.1446	11.0136	10.557	noncoding	NR_015395	LOC541471	RefSeq_NR	809	chr2	-	112124590	112252692		TTATAAATCTTCAATACATCCTGTCCCCCTAAAACGGCATCTGGGTCTTTTGAGGGTTAA	intergenic
ASHG19A3A050736	148.392	88.7322	177.332	94.5117	167.962	124.671	169.636	80.2932	285.468	99.7628	189.451	142.559	7.10547	6.35718	7.65999	6.99665	7.39249	6.73057	7.48846	7.12742	7.57332	6.50845	7.45132	6.75264	noncoding	ENST00000446249	RP11-439A17.4	Ensembl	664	chr1	-	120876262	120905153	ENST00000435113,	TCAGGCTTTTCATTATTATAGGAAGCATCTGGCCAAGGACCACCAACATCTTCCTGTCCT	intergenic
ASHG19A3L0002896	230.478	193.305	280.715	232.328	239.039	245.523	231.091	150.9	302.304	181.852	265.398	253.372	7.7231	7.56906	8.2965	8.34236	7.8971	7.72935	7.93	8.05773	7.65269	7.36944	7.90771	7.63705	noncoding	chr2:105731762-105737443+	lincRNA-GPR45	lincRNA	5682	chr2	+	105731762	105737443		GGACAAACTTGTTTATTTGTTGACTCAATCATTCACACATTCTCCAGCCATTTACTCTTT	intergenic
ASHG19A3A031526	165.874	92.1075	163.525	84.6092	137.894	131.667	145.409	79.6114	304.374	125.356	221.596	137.275	7.26395	6.41301	7.557	6.82363	7.1115	6.81139	7.26122	7.11541	7.66193	6.83703	7.65967	6.6966	noncoding	BC019949		misc_RNA	2413	chr1	-	24073204	24075608		TTGCAAGGTACATGTTGAGGCATCTCAGTTGTCCCCTGTACAATCCTTCAACCCAAAAAA	natural antisense	NM_003198	TCEB3	transcription elongation factor B polypeptide 3	+	24069855	24088549
ASHG19A3A008205	67.1326	46.3813	74.2246	63.9385	75.1207	77.6044	75.3546	47.4593	152.926	51.9544	80.7923	79.9637	5.95424	5.36578	6.47331	6.37746	6.26366	6.0444	6.31656	6.3455	6.70893	5.54543	6.33555	5.85531	noncoding	uc010ctx.1	AK125932	UCSC_knowngene	4399	chr17	-	34220710	34236953		TAAATACCCCTGGAAATGATGAACTTCCGCCAAATCTATCAAGAGCCCATGACTCCATCT	intergenic
ASHG19A3A021759	95.3613	87.6289	63.8903	72.1753	76.184	93.1852	66.2374	60.7952	129.425	87.7879	65.4672	99.0534	6.46739	6.33915	6.27055	6.57214	6.283	6.315	6.13284	6.7197	6.49075	6.31329	6.06331	6.1931	noncoding	AL833482		misc_RNA	4750	chr3	-	150103933	150108669		GTTTTATAAGACGCATGTCCTCCACTGCACAGCTGTATTCTATGACCAACCACAGAACAC	intergenic
ASHG19A3A027674	87.1109	250.958	58.9141	62.0046	92.9442	88.2108	128.472	140.031	289.833	772.439	148.871	46.4416	6.33769	7.97253	6.16474	6.33258	6.56451	6.23102	7.08888	7.9446	7.59559	9.50796	7.14099	5.00984	noncoding	BC062365		misc_RNA	1461	chr5	-	168088744	168090184		AAGTCTGATGCTTCAAAAAGATGAGAAGAAGGGCAAGAAGAGGGATAACTCCCAAGCTCA	intergenic
ASHG19A3L0002034	69.5466	103.515	68.3684	68.4837	58.033	74.1376	50.3472	45.6774	83.2886	84.5427	68.6878	101.836	6.0043	6.59313	6.36278	6.4862	5.89548	5.974	5.74478	6.28521	5.8947	6.26025	6.12338	6.2362	noncoding	DB302442	lincRNA-TSNARE1-4	lincRNA	536	chr8	+	143085513	143086049		TTGTAACCACAAAGCTCAGGAGCCACATGCATGCCCAGCACCAGGAGGAAGCCAGTCAAG	intergenic
ASHG19A3A055306	178.576	145.728	131.878	99.3671	139.577	184.678	118.979	74.5997	191.615	166.732	155.704	210.583	7.37185	7.11601	7.27256	7.07358	7.12661	7.30752	6.97616	7.01892	7.02095	7.24421	7.19548	7.35428	noncoding	uc010ury.1	DKFZp434I1020	UCSC_knowngene	3075	chr15	-	100330989	100347132		GCTGCGGCTCCTGGTTCTTGTGGAAGGACAGCAAGGCTGAGGAGAATGGCTCCCACAGCT	intergenic
ASHG19A3A008585	95.3044	121.356	94.2601	118.606	94.3849	93.3768	84.1567	124.489	124.764	130.7	97.8992	134.28	6.46658	6.8362	6.80522	7.33673	6.58907	6.31821	6.47301	7.77077	6.44127	6.89471	6.58851	6.66383	noncoding	G43341		misc_RNA	150	chr17	-	49248955	49249105		AGAATGATCAATCCTGTTGCCTCTAAGTCAATGGAATGAAGAGCTGTGTCCAGGGACACA	natural antisense	NM_001018136	NME1-NME2	NME1-NME2 protein	+	49230896	49249105
ASHG19A3A008585	95.3044	121.356	94.2601	118.606	94.3849	93.3768	84.1567	124.489	124.764	130.7	97.8992	134.28	6.46658	6.8362	6.80522	7.33673	6.58907	6.31821	6.47301	7.77077	6.44127	6.89471	6.58851	6.66383	noncoding	G43341		misc_RNA	150	chr17	-	49248955	49249105		AGAATGATCAATCCTGTTGCCTCTAAGTCAATGGAATGAAGAGCTGTGTCCAGGGACACA	natural antisense	NM_001198682	NME2	nucleoside diphosphate kinase B isoform b	+	49243632	49249105
ASHG19A3A008585	95.3044	121.356	94.2601	118.606	94.3849	93.3768	84.1567	124.489	124.764	130.7	97.8992	134.28	6.46658	6.8362	6.80522	7.33673	6.58907	6.31821	6.47301	7.77077	6.44127	6.89471	6.58851	6.66383	noncoding	G43341		misc_RNA	150	chr17	-	49248955	49249105		AGAATGATCAATCCTGTTGCCTCTAAGTCAATGGAATGAAGAGCTGTGTCCAGGGACACA	natural antisense	NM_001018138	NME2	nucleoside diphosphate kinase B isoform a	+	49244082	49249105
ASHG19A3A008585	95.3044	121.356	94.2601	118.606	94.3849	93.3768	84.1567	124.489	124.764	130.7	97.8992	134.28	6.46658	6.8362	6.80522	7.33673	6.58907	6.31821	6.47301	7.77077	6.44127	6.89471	6.58851	6.66383	noncoding	G43341		misc_RNA	150	chr17	-	49248955	49249105		AGAATGATCAATCCTGTTGCCTCTAAGTCAATGGAATGAAGAGCTGTGTCCAGGGACACA	natural antisense	NM_001018137	NME2	nucleoside diphosphate kinase B isoform a	+	49242795	49249105
ASHG19A3A008585	95.3044	121.356	94.2601	118.606	94.3849	93.3768	84.1567	124.489	124.764	130.7	97.8992	134.28	6.46658	6.8362	6.80522	7.33673	6.58907	6.31821	6.47301	7.77077	6.44127	6.89471	6.58851	6.66383	noncoding	G43341		misc_RNA	150	chr17	-	49248955	49249105		AGAATGATCAATCCTGTTGCCTCTAAGTCAATGGAATGAAGAGCTGTGTCCAGGGACACA	natural antisense	NM_002512	NME2	nucleoside diphosphate kinase B isoform a	+	49243632	49249105
ASHG19A3A008585	95.3044	121.356	94.2601	118.606	94.3849	93.3768	84.1567	124.489	124.764	130.7	97.8992	134.28	6.46658	6.8362	6.80522	7.33673	6.58907	6.31821	6.47301	7.77077	6.44127	6.89471	6.58851	6.66383	noncoding	G43341		misc_RNA	150	chr17	-	49248955	49249105		AGAATGATCAATCCTGTTGCCTCTAAGTCAATGGAATGAAGAGCTGTGTCCAGGGACACA	natural antisense	NM_001018139	NME2	nucleoside diphosphate kinase B isoform a	+	49243861	49249105
ASHG19A3A019319	851.084	421.733	2918.3	782.708	2251.03	903.37	1955.2	1076.25	2555.98	609.694	3311.51	1121.41	9.60372	8.75691	11.6171	10.0098	11.2139	9.64539	11.0917	10.7046	10.8671	9.15357	11.5061	9.93305	noncoding	ENST00000436359	AP001048.4	Ensembl	280	chr21	+	44885188	44887178		GGACATCAGGCTGGCAGATTGGAGCACACCCCTTCTTTCTAACCCCTCTTGAAAGCTTCC	intergenic
ASHG19A3A026383	656.231	1453.93	627.286	950.228	587.475	1240.49	491.591	481.745	914.494	1413.11	632.391	583.716	9.22716	10.568	9.39926	10.26	9.20036	10.0802	9.02997	9.66105	9.25008	10.3853	9.06869	8.90837	noncoding	uc003ixr.2	CR595267	UCSC_knowngene	1013	chr4	+	186346920	186348033		ACCTCTCCTGACGCTCCATCCGTACCTTTTGCAAGGGAACGTGCCATAATTCGGCTATGC	natural antisense	NM_018359	UFSP2	ufm1-specific protease 2	-	186320693	186347139
ASHG19A3A007318	167.43	151.125	165.978	191.997	207.651	183.938	158.276	166.936	288.314	162.231	203.422	209.904	7.27699	7.1797	7.57656	8.06155	7.69025	7.30159	7.38697	8.19831	7.58863	7.20486	7.54683	7.34941	noncoding	NR_024503	ASFMR1	RefSeq_NR	2380	chrX	-	146990948	147003676		GGCCAGAACGCCCATTTCTGCAGAGCTGCCTTAATCCATGTTCCCTTCGGGATGCTGGTA	natural antisense	NM_001185075	FMR1	fragile X mental retardation 1 protein isoform	+	146993468	147032647
ASHG19A3A007318	167.43	151.125	165.978	191.997	207.651	183.938	158.276	166.936	288.314	162.231	203.422	209.904	7.27699	7.1797	7.57656	8.06155	7.69025	7.30159	7.38697	8.19831	7.58863	7.20486	7.54683	7.34941	noncoding	NR_024503	ASFMR1	RefSeq_NR	2380	chrX	-	146990948	147003676		GGCCAGAACGCCCATTTCTGCAGAGCTGCCTTAATCCATGTTCCCTTCGGGATGCTGGTA	natural antisense	NM_002024	FMR1	fragile X mental retardation 1 protein isoform	+	146993468	147032647
ASHG19A3A007318	167.43	151.125	165.978	191.997	207.651	183.938	158.276	166.936	288.314	162.231	203.422	209.904	7.27699	7.1797	7.57656	8.06155	7.69025	7.30159	7.38697	8.19831	7.58863	7.20486	7.54683	7.34941	noncoding	NR_024503	ASFMR1	RefSeq_NR	2380	chrX	-	146990948	147003676		GGCCAGAACGCCCATTTCTGCAGAGCTGCCTTAATCCATGTTCCCTTCGGGATGCTGGTA	natural antisense	NM_001185076	FMR1	fragile X mental retardation 1 protein isoform	+	146993468	147032647
ASHG19A3A007318	167.43	151.125	165.978	191.997	207.651	183.938	158.276	166.936	288.314	162.231	203.422	209.904	7.27699	7.1797	7.57656	8.06155	7.69025	7.30159	7.38697	8.19831	7.58863	7.20486	7.54683	7.34941	noncoding	NR_024503	ASFMR1	RefSeq_NR	2380	chrX	-	146990948	147003676		GGCCAGAACGCCCATTTCTGCAGAGCTGCCTTAATCCATGTTCCCTTCGGGATGCTGGTA	natural antisense	NM_001185082	FMR1	fragile X mental retardation 1 protein isoform	+	146993468	147032647
ASHG19A3A007318	167.43	151.125	165.978	191.997	207.651	183.938	158.276	166.936	288.314	162.231	203.422	209.904	7.27699	7.1797	7.57656	8.06155	7.69025	7.30159	7.38697	8.19831	7.58863	7.20486	7.54683	7.34941	noncoding	NR_024503	ASFMR1	RefSeq_NR	2380	chrX	-	146990948	147003676		GGCCAGAACGCCCATTTCTGCAGAGCTGCCTTAATCCATGTTCCCTTCGGGATGCTGGTA	natural antisense	NM_001185081	FMR1	fragile X mental retardation 1 protein isoform	+	146993468	147032647
ASHG19A3A028444	13904.6	2582.09	8932.09	4210.53	5735.61	6597.66	4759.95	1818.28	9158.3	3531.77	10308.6	4062.58	13.7693	11.3758	13.3209	12.219	12.6681	12.4905	12.4798	11.3617	12.8909	11.6896	13.2353	11.7766	noncoding	BC142990		NRED	2185	chr5	+	79783804	79837842		GGTGAGTGTTCTCCCCTCCAGTATCCATCTCCAAAATTCATAGCCTCCCATTATGATATT	exon sense-overlapping	NM_205548	FAM151B	hypothetical protein LOC167555	+	79783799	79838382
ASHG19A3A045142	498.156	160.71	224.924	43.7121	687.791	224.075	284.918	20.6213	478.689	189.07	247.597	387.454	8.82975	7.27373	7.98976	5.78139	9.43223	7.58679	8.23104	5.12401	8.30344	7.43097	7.81447	8.28078	noncoding	ENST00000413181	AC135977.1	Ensembl	966	chr11	-	49455024	49455990	NM_032315,	AGAACAGAAAGTGAGGGGCTTTAAGCAGGTGAATACACTCCAGTGTGCTCGTTACGTTTA	intergenic
ASHG19A3A000380	152.179	231.758	153.982	177.989	137.266	128.541	153.941	220.484	253.941	319.989	114.102	118.728	7.1417	7.85424	7.47973	7.95012	7.10657	6.77587	7.34542	8.59007	7.40767	8.19831	6.79379	6.47176	noncoding	ENST00000462717	RP11-245J9.4	Ensembl	441	chr3	+	63997639	64001922		AAACCTTGGGATACCAGCCTTCCATTTTGTGCATATAATAAACGAGTAAAAGGCCGGGCG	intronic antisense	NM_014814	PSMD6	26S proteasome non-ATPase regulatory subunit 6	-	63996230	64009120
ASHG19A3A043559	393.102	922.062	431.65	335.337	384.235	441.492	334.691	568.716	539.925	586.459	559.945	528.794	8.48867	9.94011	8.88717	8.86671	8.58243	8.58066	8.46626	9.87868	8.48376	9.08689	8.90449	8.7604	noncoding	CR592477		misc_RNA	2305	chr10	+	6019376	6021681		CCTACTGCCTCATCCTGTCAAAACTTAATATGTCTGCTCAATGTTTGCTTCAGATATTTT	natural antisense	NM_002189	IL15RA	interleukin-15 receptor subunit alpha isoform 1	-	5994333	6019574
ASHG19A3A043559	393.102	922.062	431.65	335.337	384.235	441.492	334.691	568.716	539.925	586.459	559.945	528.794	8.48867	9.94011	8.88717	8.86671	8.58243	8.58066	8.46626	9.87868	8.48376	9.08689	8.90449	8.7604	noncoding	CR592477		misc_RNA	2305	chr10	+	6019376	6021681		CCTACTGCCTCATCCTGTCAAAACTTAATATGTCTGCTCAATGTTTGCTTCAGATATTTT	natural antisense	NM_172200	IL15RA	interleukin-15 receptor subunit alpha isoform 2	-	5994333	6019574
ASHG19A3A012226	575.685	380.274	528.158	417.589	475.258	537.351	355.775	347.074	669.529	522.688	756.124	636.999	9.04034	8.60529	9.15799	9.17055	8.89657	8.87388	8.55508	9.22034	8.79094	8.92208	9.33164	9.04401	noncoding	M28219		NRED	282	chr19	+	11234004	11242821		TTGGTCACGAGATGGAGTCCAGGTGTCGTCCTCACTCCCTTGCTGACCTTCTCTCACTTG	exon sense-overlapping	NM_001195803	LDLR	low-density lipoprotein receptor isoform 6	+	11200037	11244505
ASHG19A3A012226	575.685	380.274	528.158	417.589	475.258	537.351	355.775	347.074	669.529	522.688	756.124	636.999	9.04034	8.60529	9.15799	9.17055	8.89657	8.87388	8.55508	9.22034	8.79094	8.92208	9.33164	9.04401	noncoding	M28219		NRED	282	chr19	+	11234004	11242821		TTGGTCACGAGATGGAGTCCAGGTGTCGTCCTCACTCCCTTGCTGACCTTCTCTCACTTG	exon sense-overlapping	NM_001195800	LDLR	low-density lipoprotein receptor isoform 4	+	11200037	11244505
ASHG19A3A012226	575.685	380.274	528.158	417.589	475.258	537.351	355.775	347.074	669.529	522.688	756.124	636.999	9.04034	8.60529	9.15799	9.17055	8.89657	8.87388	8.55508	9.22034	8.79094	8.92208	9.33164	9.04401	noncoding	M28219		NRED	282	chr19	+	11234004	11242821		TTGGTCACGAGATGGAGTCCAGGTGTCGTCCTCACTCCCTTGCTGACCTTCTCTCACTTG	exon sense-overlapping	NM_000527	LDLR	low-density lipoprotein receptor isoform 1	+	11200037	11244505
ASHG19A3A012226	575.685	380.274	528.158	417.589	475.258	537.351	355.775	347.074	669.529	522.688	756.124	636.999	9.04034	8.60529	9.15799	9.17055	8.89657	8.87388	8.55508	9.22034	8.79094	8.92208	9.33164	9.04401	noncoding	M28219		NRED	282	chr19	+	11234004	11242821		TTGGTCACGAGATGGAGTCCAGGTGTCGTCCTCACTCCCTTGCTGACCTTCTCTCACTTG	exon sense-overlapping	NM_001195799	LDLR	low-density lipoprotein receptor isoform 3	+	11200037	11244505
ASHG19A3A012226	575.685	380.274	528.158	417.589	475.258	537.351	355.775	347.074	669.529	522.688	756.124	636.999	9.04034	8.60529	9.15799	9.17055	8.89657	8.87388	8.55508	9.22034	8.79094	8.92208	9.33164	9.04401	noncoding	M28219		NRED	282	chr19	+	11234004	11242821		TTGGTCACGAGATGGAGTCCAGGTGTCGTCCTCACTCCCTTGCTGACCTTCTCTCACTTG	exon sense-overlapping	NM_001195802	LDLR	low-density lipoprotein receptor isoform 5	+	11200037	11244505
ASHG19A3A012226	575.685	380.274	528.158	417.589	475.258	537.351	355.775	347.074	669.529	522.688	756.124	636.999	9.04034	8.60529	9.15799	9.17055	8.89657	8.87388	8.55508	9.22034	8.79094	8.92208	9.33164	9.04401	noncoding	M28219		NRED	282	chr19	+	11234004	11242821		TTGGTCACGAGATGGAGTCCAGGTGTCGTCCTCACTCCCTTGCTGACCTTCTCTCACTTG	exon sense-overlapping	NM_001195798	LDLR	low-density lipoprotein receptor isoform 2	+	11200037	11244505
ASHG19A3A027263	65.8279	128.227	59.181	111.335	68.7195	93.3673	57.7065	80.096	79.0203	148.947	53.6532	120.457	5.92327	6.91589	6.17063	7.24125	6.1323	6.31791	5.93412	7.12373	5.82181	7.08326	5.79863	6.49549	noncoding	AB002441		misc_RNA	561	chr5	-	115363741	115364181		TTAACAGTCTGGAGAGACCAGCCTACATGCTCTTTTGGCAAGATCAGTAGTTCTTGGCAT	intergenic
ASHG19A3A007732	109.372	109.698	91.2151	58.4301	102.403	150.216	76.6987	23.6471	67.306	108.4	70.5491	99.4539	6.66375	6.6762	6.76124	6.24098	6.70495	7.00486	6.34082	5.33028	5.59026	6.62483	6.16019	6.19879	noncoding	NR_033195	ZFAND1	RefSeq_NR	2148	chr8	-	82613567	82633539		AGTTGGACATCGGGCAGCACTGCCAGATTTTCTTCCATTTGTGTGTGATGATTGTTCAGG	exon sense-overlapping	NM_001170797	ZFAND1	AN1-type zinc finger protein 1 isoform c	-	82615148	82633539
ASHG19A3A007732	109.372	109.698	91.2151	58.4301	102.403	150.216	76.6987	23.6471	67.306	108.4	70.5491	99.4539	6.66375	6.6762	6.76124	6.24098	6.70495	7.00486	6.34082	5.33028	5.59026	6.62483	6.16019	6.19879	noncoding	NR_033195	ZFAND1	RefSeq_NR	2148	chr8	-	82613567	82633539		AGTTGGACATCGGGCAGCACTGCCAGATTTTCTTCCATTTGTGTGTGATGATTGTTCAGG	exon sense-overlapping	NM_024699	ZFAND1	AN1-type zinc finger protein 1 isoform a	-	82613565	82633539
ASHG19A3A007732	109.372	109.698	91.2151	58.4301	102.403	150.216	76.6987	23.6471	67.306	108.4	70.5491	99.4539	6.66375	6.6762	6.76124	6.24098	6.70495	7.00486	6.34082	5.33028	5.59026	6.62483	6.16019	6.19879	noncoding	NR_033195	ZFAND1	RefSeq_NR	2148	chr8	-	82613567	82633539		AGTTGGACATCGGGCAGCACTGCCAGATTTTCTTCCATTTGTGTGTGATGATTGTTCAGG	exon sense-overlapping	NM_001170796	ZFAND1	AN1-type zinc finger protein 1 isoform b	-	82613565	82633539
ASHG19A3A012966	3176.21	11339.8	4143.5	4627.76	3013.39	6211	2627.85	5175.48	3824.92	6866.44	3609.4	7024.91	11.5205	13.3226	12.1424	12.357	11.6555	12.4125	11.5523	12.7062	11.5221	12.6403	11.6444	12.5369	noncoding	ENST00000477141	CTD-3099C6.4	Ensembl	156	chr19	+	53067328	53067484	ENST00000490784,	AATAAAATCAGGTCCAACTTTAAAAGGAGACATTGGAGAAGAACCAAGCTGGGTCTATAA	intergenic
ASHG19A3A052327	2047.08	404.665	1694.99	670.286	1070.47	1202.45	648.74	196.534	1376.47	615.547	2201.85	758.853	10.8758	8.69787	10.8142	9.79409	10.0681	10.0434	9.42487	8.43021	9.84903	9.16342	10.8814	9.31187	noncoding	AK127294		misc_RNA	4073	chr15	-	70598856	70602887		ATGGTGGAGAGTACAGGGAAATAGATTTGACTAGATAGGAGGAGGTTCATTCCCTCCCAA	intergenic
ASHG19A3A032354	37.2389	87.6164	49.7173	59.2234	95.2473	109.1	42.157	28.9745	41.2248	63.6418	53.4069	140.924	5.10287	6.33883	5.94617	6.26257	6.60175	6.54085	5.47901	5.6235	4.91876	5.84461	5.79331	6.73452	noncoding	ENST00000420557	C6orf208	Ensembl	2318	chr6	+	170190416	170202969	NR_026780,	ATGCATGTTGCCCACATAGCTCAGCAACAGATGCTCTCACGCTTGTTAAAAGTAAAACCG	intergenic
ASHG19A3A024870	18402.7	58786.1	15720.2	55717.5	11819.8	32784.9	18242	71102.3	19608.3	48727.9	14747.5	96277.3	14.2424	15.2505	14.2527	15.7081	13.7631	14.7326	14.4987	15.7663	14.161	15.2665	13.8368	16.2468	noncoding	NR_001562	ANXA2P1	RefSeq_NR	1343	chr4	-	154228620	154229963	NR_001446,NM_004039,NM_001136015,NM_001002858,NM_001002857,	GAAACACTTTGCCTCCTGTGTACTGTGTCATAAACGGATTAATAAACTGAATTTGTACTT	intronic antisense	NM_001130067	TRIM2	tripartite motif-containing protein 2 isoform 2	+	154074269	154260474
ASHG19A3A024870	18402.7	58786.1	15720.2	55717.5	11819.8	32784.9	18242	71102.3	19608.3	48727.9	14747.5	96277.3	14.2424	15.2505	14.2527	15.7081	13.7631	14.7326	14.4987	15.7663	14.161	15.2665	13.8368	16.2468	noncoding	NR_001562	ANXA2P1	RefSeq_NR	1343	chr4	-	154228620	154229963	NR_001446,NM_004039,NM_001136015,NM_001002858,NM_001002857,	GAAACACTTTGCCTCCTGTGTACTGTGTCATAAACGGATTAATAAACTGAATTTGTACTT	intronic antisense	NM_015271	TRIM2	tripartite motif-containing protein 2 isoform 1	+	154125597	154260474
CUST_739_PI426073487	97.0822	62.0867	58.1826	80.9574	67.0904	63.5157	73.3445	66.3472	89.0467	86.11	100.678	73.5942	6.48898	5.80432	6.15072	6.75569	6.09677	5.73992	6.27942	6.84312	5.98923	6.28597	6.62999	5.72989	noncoding	uc.260-	uc.260	UCR	231	chr9	-	81472423	81472654		TTCATTTTTCTCTATCTTCCAGCCATCCAGCTGGCATCTATAATGGATATCCTGGGGGCT	intergenic
ASHG19A3A027720	139.447	481.544	129.443	347.846	46.6346	147.637	94.5202	106.301	95.9055	96.7749	58.0544	119.138	7.01243	8.95145	7.24421	8.92183	5.61087	6.97839	6.64322	7.55077	6.09062	6.4587	5.90541	6.47681	noncoding	ENST00000515403	RP11-844P9.2	Ensembl	3632	chr5	-	175570087	175612158	uc003mdn.2,	CCTGCCTGTTATGAGGGACAGGTAGGAGAGGATGGGCTTTCCATCAAAACAAACAAAAAA	intergenic
ASHG19A3A020915	444.776	239.794	455.411	254.323	416.441	403.912	469.709	253.884	1311.67	430.771	801.84	687.885	8.65966	7.90468	8.96289	8.47542	8.70101	8.45116	8.96197	8.78289	9.77759	8.63438	9.41045	9.16789	noncoding	BC040602		misc_RNA	2182	chr3	-	40496576	40498720		TTCATGGCTAGGTCTGTTCGCTCCTCACGTTCTCTCCTAATCTCAGTAACTTTGTTAACC	bidirectional	NM_001034996	RPL14	60S ribosomal protein L14	+	40498829	40503859
ASHG19A3A020915	444.776	239.794	455.411	254.323	416.441	403.912	469.709	253.884	1311.67	430.771	801.84	687.885	8.65966	7.90468	8.96289	8.47542	8.70101	8.45116	8.96197	8.78289	9.77759	8.63438	9.41045	9.16789	noncoding	BC040602		misc_RNA	2182	chr3	-	40496576	40498720		TTCATGGCTAGGTCTGTTCGCTCCTCACGTTCTCTCCTAATCTCAGTAACTTTGTTAACC	bidirectional	NM_003973	RPL14	60S ribosomal protein L14	+	40498800	40503859
ASHG19A3A044410	71.2907	46.5613	64.9856	39.2418	64.888	54.5573	60.6488	38.3604	82.3244	88.0018	69.7771	93.5301	6.04134	5.37218	6.29404	5.61853	6.0476	5.52051	6.00281	6.03694	5.88012	6.31679	6.14533	6.09994	noncoding	ENST00000412353	RP11-190J1.10	Ensembl	850	chr10	+	103578834	103588536		AGTAAATCTGCTTGAAGTTCTCCTCATTGACAATTCCGCTGGGACATTCCTGGAAGGAGA	natural antisense	NM_173194	KCNIP2	Kv channel-interacting protein 2 isoform 5	-	103585730	103599611
ASHG19A3A044410	71.2907	46.5613	64.9856	39.2418	64.888	54.5573	60.6488	38.3604	82.3244	88.0018	69.7771	93.5301	6.04134	5.37218	6.29404	5.61853	6.0476	5.52051	6.00281	6.03694	5.88012	6.31679	6.14533	6.09994	noncoding	ENST00000412353	RP11-190J1.10	Ensembl	850	chr10	+	103578834	103588536		AGTAAATCTGCTTGAAGTTCTCCTCATTGACAATTCCGCTGGGACATTCCTGGAAGGAGA	bidirectional	NM_012215	MGEA5	bifunctional protein NCOAT isoform a	-	103544199	103578222
ASHG19A3A044410	71.2907	46.5613	64.9856	39.2418	64.888	54.5573	60.6488	38.3604	82.3244	88.0018	69.7771	93.5301	6.04134	5.37218	6.29404	5.61853	6.0476	5.52051	6.00281	6.03694	5.88012	6.31679	6.14533	6.09994	noncoding	ENST00000412353	RP11-190J1.10	Ensembl	850	chr10	+	103578834	103588536		AGTAAATCTGCTTGAAGTTCTCCTCATTGACAATTCCGCTGGGACATTCCTGGAAGGAGA	bidirectional	NM_001142434	MGEA5	bifunctional protein NCOAT isoform b	-	103544199	103578222
ASHG19A3A044410	71.2907	46.5613	64.9856	39.2418	64.888	54.5573	60.6488	38.3604	82.3244	88.0018	69.7771	93.5301	6.04134	5.37218	6.29404	5.61853	6.0476	5.52051	6.00281	6.03694	5.88012	6.31679	6.14533	6.09994	noncoding	ENST00000412353	RP11-190J1.10	Ensembl	850	chr10	+	103578834	103588536		AGTAAATCTGCTTGAAGTTCTCCTCATTGACAATTCCGCTGGGACATTCCTGGAAGGAGA	natural antisense	NM_173197	KCNIP2	Kv channel-interacting protein 2 isoform 7	-	103587397	103603677
ASHG19A3A044410	71.2907	46.5613	64.9856	39.2418	64.888	54.5573	60.6488	38.3604	82.3244	88.0018	69.7771	93.5301	6.04134	5.37218	6.29404	5.61853	6.0476	5.52051	6.00281	6.03694	5.88012	6.31679	6.14533	6.09994	noncoding	ENST00000412353	RP11-190J1.10	Ensembl	850	chr10	+	103578834	103588536		AGTAAATCTGCTTGAAGTTCTCCTCATTGACAATTCCGCTGGGACATTCCTGGAAGGAGA	natural antisense	NM_014591	KCNIP2	Kv channel-interacting protein 2 isoform 1	-	103585730	103603677
ASHG19A3A044410	71.2907	46.5613	64.9856	39.2418	64.888	54.5573	60.6488	38.3604	82.3244	88.0018	69.7771	93.5301	6.04134	5.37218	6.29404	5.61853	6.0476	5.52051	6.00281	6.03694	5.88012	6.31679	6.14533	6.09994	noncoding	ENST00000412353	RP11-190J1.10	Ensembl	850	chr10	+	103578834	103588536		AGTAAATCTGCTTGAAGTTCTCCTCATTGACAATTCCGCTGGGACATTCCTGGAAGGAGA	natural antisense	NM_173191	KCNIP2	Kv channel-interacting protein 2 isoform 2	-	103585730	103603677
ASHG19A3A044410	71.2907	46.5613	64.9856	39.2418	64.888	54.5573	60.6488	38.3604	82.3244	88.0018	69.7771	93.5301	6.04134	5.37218	6.29404	5.61853	6.0476	5.52051	6.00281	6.03694	5.88012	6.31679	6.14533	6.09994	noncoding	ENST00000412353	RP11-190J1.10	Ensembl	850	chr10	+	103578834	103588536		AGTAAATCTGCTTGAAGTTCTCCTCATTGACAATTCCGCTGGGACATTCCTGGAAGGAGA	natural antisense	NM_173193	KCNIP2	Kv channel-interacting protein 2 isoform 4	-	103585730	103603677
ASHG19A3A044410	71.2907	46.5613	64.9856	39.2418	64.888	54.5573	60.6488	38.3604	82.3244	88.0018	69.7771	93.5301	6.04134	5.37218	6.29404	5.61853	6.0476	5.52051	6.00281	6.03694	5.88012	6.31679	6.14533	6.09994	noncoding	ENST00000412353	RP11-190J1.10	Ensembl	850	chr10	+	103578834	103588536		AGTAAATCTGCTTGAAGTTCTCCTCATTGACAATTCCGCTGGGACATTCCTGGAAGGAGA	natural antisense	NM_173195	KCNIP2	Kv channel-interacting protein 2 isoform 6	-	103585730	103603677
ASHG19A3A044410	71.2907	46.5613	64.9856	39.2418	64.888	54.5573	60.6488	38.3604	82.3244	88.0018	69.7771	93.5301	6.04134	5.37218	6.29404	5.61853	6.0476	5.52051	6.00281	6.03694	5.88012	6.31679	6.14533	6.09994	noncoding	ENST00000412353	RP11-190J1.10	Ensembl	850	chr10	+	103578834	103588536		AGTAAATCTGCTTGAAGTTCTCCTCATTGACAATTCCGCTGGGACATTCCTGGAAGGAGA	natural antisense	NM_173192	KCNIP2	Kv channel-interacting protein 2 isoform 3	-	103585730	103603677
ASHG19A3A040079	192.842	185.415	122.036	121.074	178.527	173.329	175.435	87.2909	160.203	228.693	187.312	248.154	7.47955	7.49815	7.16128	7.36973	7.47488	7.21507	7.53911	7.25444	6.77354	7.71567	7.43897	7.60141	noncoding	NR_028379	NCRNA00182	RefSeq_NR	2356	chrX	-	73247970	73513409		GCTTCCTTCTGTAAAATTTGGACTGTTTGTTCTTCCCATTATATTAATAGTTGCTTCAGG	intergenic
ASHG19A3A046568	598.591	420.351	582.687	444.49	839.011	654.442	788.298	486.237	1797.15	825.396	1385.78	1279.02	9.09992	8.75246	9.29225	9.25442	9.72287	9.17583	9.70862	9.67613	10.2947	9.61345	10.1724	10.1373	noncoding	ENST00000413292	AP001187.12	Ensembl	563	chr11	+	64685024	64691932		TGCGACTCCTTCCTGTCAGTGTCCTGGCATCACCCTACTTTCCTGGTGCAAACTCCTAAG	bidirectional	NM_015104	ATG2A	autophagy-related protein 2 homolog A	-	64662003	64684722
ASHG19A3A054279	93.7371	133.558	99.8339	162.428	82.6023	115.538	77.0465	71.1463	98.3725	76.8135	83.7617	154.473	6.44239	6.98124	6.8838	7.8169	6.39776	6.62302	6.34646	6.94849	6.12272	6.12013	6.38372	6.86998	noncoding	BC011942		misc_RNA	487	chr16	+	9079619	9086461		AACAAAAATTCAGGCAACGTAGTGAGACTCTGTCTCCTGCGGTTGATACCTGTTCTACCT	intergenic
ASHG19A3A048407	74.6522	157.315	86.2387	185.521	79.0986	116.085	80.138	88.9756	116.849	110.949	71.6157	200.273	6.1134	7.23998	6.67987	8.01091	6.33795	6.62842	6.40323	7.28248	6.35131	6.65933	6.17742	7.27582	noncoding	ENST00000363605	AC007535.2	Ensembl	345	chr12	+	13836475	13836820		TGTATTAGTTGTTATTATTATTACCTATTTTTTACATTGCCTGGGTGTCAGGGGAGTTAG	intronic antisense	NM_000834	GRIN2B	glutamate [NMDA] receptor subunit epsilon-2	-	13714409	14133022
ASHG19A3A018524	109.18	81.8215	117.464	80.6351	112.288	135.453	102.529	49.5345	166.963	100.563	120.13	120.136	6.6612	6.22992	7.11004	6.74984	6.82966	6.85149	6.76266	6.40897	6.83028	6.52089	6.86012	6.49127	noncoding	uc010gjw.1	AK309218	UCSC_knowngene	3684	chr20	+	58713536	59228976		GAGAAAAGACGTCCTTGCTGTGTTCCTGATATGAAGAGGAAAGCAGTCCTTCTCCATTAA	intergenic
ASHG19A3A007913	60668.8	20198.7	49289.6	32449.6	41882.6	45327.5	32245.2	12064.1	65090.4	28007.7	57230.2	33820.4	16.0747	13.9938	15.9145	14.99	15.8205	15.1798	15.3319	13.6868	16.1472	14.5182	16.1975	14.6821	noncoding	BC007549		misc_RNA	1798	chr1	-	171453554	171455327		TAAATTATGAACACCTCCCTCCCCACTAATATTAATTTGAAGTAGAAAAGTCTGGACTTG	natural antisense	NM_015172	PRRC2C	protein PRRC2C	+	171454665	171562650
ASHG19A3A036232	625.049	231.906	784.863	330.758	1061.3	455.72	568.164	303.821	1592.06	331.509	981.68	446.129	9.15771	7.85488	9.71339	8.84806	10.0552	8.62894	9.23165	9.03182	10.0973	8.25075	9.69059	8.50789	noncoding	ENST00000435492	RP11-317P15.3	Ensembl	259	chr1	+	182681996	182683679		AAGCTCCCACTAACACCTTACCACTCTCTACCATGTCAACTTATTTTATTATAACAATTG	intergenic
ASHG19A3A025030	220.137	356.833	234.461	448.371	192.688	265.79	225.213	212.002	188.47	294.741	136.336	151.558	7.65704	8.50847	8.04616	9.26926	7.57985	7.84269	7.89087	8.53351	6.99928	8.07928	7.02485	6.84241	noncoding	AK096223		NRED	1807	chr4	-	177239810	177241615		AGAGATCCTTAGTTGCGTTTAAAATCTTAGTTTTTAACTTCCAGGCTGGCACAGTTTGTT	natural antisense	NM_021928	SPCS3	signal peptidase complex subunit 3	+	177241089	177253396
ASHG19A3A051578	107.765	99.8603	85.8901	62.5817	104.566	104.014	94.0674	65.4838	174.81	150.568	128.254	203.757	6.63976	6.54061	6.67415	6.34575	6.7329	6.47491	6.63648	6.82506	6.89748	7.10031	6.9476	7.30436	noncoding	ENST00000444165	RP11-763B22.7	Ensembl	318	chr1	-	148853802	148854120		TGTGTCCAACGACCTCACCCAGCAGGAGATACAGACCCTGGAGGTAAGGGGTTCGGGGAC	intergenic
ASHG19A3A000058	90.8595	85.3595	80.3895	71.4492	81.2699	90.3999	72.9046	69.2183	91.6505	78.955	73.7668	111.181	6.39798	6.29906	6.58623	6.55524	6.37609	6.2701	6.26971	6.9066	6.03051	6.1599	6.2183	6.37173	noncoding	ENST00000332088	AL353997.4	Ensembl	839	chr17	+	18324132	18328200		TACAGCCGCTTGCTAGAGGTTGAGGACGCCCAGCTGGCCACTCAGTACTCCTTGTCCCTG	intergenic
ASHG19A3A050709	274.954	158.328	216.168	163.285	249.583	287.409	184.421	100.951	289.966	150.105	237.836	177.209	7.97609	7.24998	7.93901	7.8245	7.95534	7.95664	7.60579	7.47114	7.59672	7.09539	7.76468	7.08574	noncoding	ENST00000501776	AL162311.2	Ensembl	2867	chr14	-	36288429	36295971		TAACTGGTAGTAATGTGGAATGAAGCTGGATCCTATCTGCTCCCAAATTGGCTTGTCTCC	natural antisense	NM_032352	BRMS1L	breast cancer metastasis-suppressor 1-like	+	36295596	36341169
ASHG19A3A008065	651.533	76.8892	177.863	63.0164	785.072	216.494	334.056	38.6146	403.275	65.6586	289.238	159.121	9.2171	6.13029	7.66509	6.35643	9.61992	7.53644	8.46207	6.0462	8.05491	5.89205	8.01755	6.91513	noncoding	ENST00000428754	AC015818.5	Ensembl	107	chr17	-	20394650	20394757	NR_024178,ENST00000441958,ENST00000432936,	GGACAAACACCTTATTCCAGCAGCTAACACTGGCAAGTCCAAGGTTTTCTATTATGAAAT	intergenic
ASHG19A3A029342	448.022	1733.87	486.084	1255.79	904.833	908.751	716.328	98.4361	1025.06	385.806	258.121	846	8.66968	10.8148	9.05015	10.6518	9.83201	9.65421	9.57838	7.43295	9.40429	8.46724	7.87263	9.48558	noncoding	uc001ejz.1	AF379632	UCSC_knowngene	969	chr1	+	144162000	144167711	uc001erc.3,uc001ekp.3,NM_183372,NM_173638,NM_017940,NM_015383,NM_015383,NM_001170755,NM_001102663,NM_001101663,NM_001039703,NM_001039703,NM_001039703,NM_001039703,NM_001039703,NM_001039703,NM_001039703,NM_001039703,NM_001039703,NM_001039703,NM_001039703,NM_001039703,AX747492,	ATAGATGTTATTCGACTCCTTCAGGTTATCTTGAACTGCCTGACTTAGGCCAGCCCTACA	intergenic
ASHG19A3A008570	71.3046	74.3604	45.9821	64.3698	75.0919	80.7069	56.2269	65.7566	59.6658	85.8142	64.2383	98.8911	6.04179	6.07841	5.83921	6.3877	6.26309	6.10136	5.89758	6.83207	5.426	6.28089	6.03807	6.18935	noncoding	ENST00000502300	RP11-94C24.6	Ensembl	349	chr17	-	48580772	48585689		ACACAAGGAGGGATTTTCAGAGGCTTTGGAGTACAGTGTGTGTTTGCTTCTCAACTTTGC	bidirectional	NM_032133	MYCBPAP	MYCBP-associated protein	+	48585744	48608862
ASHG19A3A043608	446.151	260.788	417.87	299.125	391.73	379.178	354.374	239.8	574.67	305.202	435.219	390.968	8.66369	8.03141	8.84227	8.70608	8.60856	8.35779	8.55023	8.70578	8.57385	8.13191	8.56678	8.29444	noncoding	AK126099		misc_RNA	2985	chr10	+	11437806	11440791		GATCCAGCTCTGCTTCATTAATCTTTCCCTTCTAGAAATGCTTCCTCATGCACTACTTTT	intergenic
ASHG19A3A049685	282.912	82.6691	235.011	125.114	152.562	157.467	159.822	72.8793	183.032	108.702	196.957	106.086	8.01856	6.24479	8.04943	7.42273	7.25144	7.07369	7.40086	6.98751	6.9565	6.6289	7.50072	6.30078	noncoding	ENST00000452933	RP11-318G21.2	Ensembl	546	chr13	-	78563506	78564781		CCTTTTTCCAAACTATAGCATAAATCACAGAAAAGTATCTCCTCATTTGTTTGGGATGAG	intergenic
ASHG19A3A000510	162.578	110.74	89.8041	96.1322	135.301	151.857	113.386	62.0261	139.225	106.829	132.716	393.581	7.23462	6.69021	6.73745	7.02247	7.08837	7.02211	6.90855	6.74591	6.58225	6.60404	6.99044	8.30612	noncoding	ENST00000514568	AC092279.2	Ensembl	842	chr19	-	24224401	24225364		ctccacgtcctcaccagagcagctagatacagtgtggattggtgcactcacaaaccttga	intergenic
ASHG19A3A025505	130.235	134.494	117.699	134.873	124.936	129.221	117.338	102.98	200.64	114.269	135.683	706.027	6.91589	6.99044	7.11401	7.53341	6.98313	6.78314	6.9551	7.50021	7.08395	6.69777	7.01901	9.20537	noncoding	ENST00000509521	RP11-241F15.4	Ensembl	1163	chr4	+	49517189	49518352		GTCACACTCTTGCCAGCAGAAGAGGCCCCTGTCATGGCCGATATTACCACCCAGTCTATC	intergenic
ASHG19A3A013526	164.528	98.7363	145.261	44.3187	62.2396	71.03	80.3975	48.3313	120.199	140.662	87.3862	35.3684	7.25346	6.52114	7.40286	5.80442	5.99028	5.90833	6.40935	6.37109	6.39151	6.99508	6.43938	4.5778	noncoding	NR_028386	LOC375196	RefSeq_NR	1068	chr2	-	39186430	39187485		TGGAAAACTCAACTTCTGTTCGACTTGTGGATCTTCACACTCAGAAACAAATTACGTTCC	natural antisense	NM_001145451	ARHGEF33	rho guanine nucleotide exchange factor 33	+	39146503	39202590
ASHG19A3A015138	115.986	90.2915	106.895	93.3156	115.506	121.828	97.7044	83.1505	121.958	84.6165	94.3701	132.826	6.74775	6.38388	6.97751	6.97911	6.87388	6.69876	6.69042	7.18231	6.41114	6.26138	6.54221	6.64922	noncoding	AF130098		misc_RNA	1668	chr2	-	234970685	234971785		TTCTCATTCCTGTTGTAATGGAGTTCTGTCCATTTCAACCCACCAGCTTTCCTGGCAATT	intronic antisense	NM_006944	SPP2	secreted phosphoprotein 24 precursor	+	234959345	234985776
ASHG19A3A038303	217.533	109.274	257.828	116.891	252.694	153.838	219.897	111.725	522.678	113.915	307.676	137.94	7.64214	6.67161	8.17367	7.31676	7.97757	7.03993	7.85682	7.61813	8.44244	6.69335	8.10049	6.704	noncoding	ENST00000445631	RP11-91N2.3	Ensembl	206	chr9	+	2541096	2541635		CTCTGAAAGAATCCAGTTATGGGAACACAAATTACCTCATCCTCAGTTTCACTTTAAAAT	intergenic
ASHG19A3A038809	2121.91	1528.35	1866.64	1262.57	2714.52	1913.39	1779.89	1514.13	1635.06	1813.52	2466.66	2441.88	10.9346	10.6299	10.9535	10.6608	11.4888	10.7134	10.9473	11.1256	10.1365	10.7331	11.0594	11.0562	noncoding	ENST00000451550	ATP5J2P3	Ensembl	258	chr9	+	79655331	79655589	ENST00000437332,	AAGAGGTTACTACTGGTACTACAACAAATACATCAACGTGAAGAAGGGGAGCATCTCGGG	intergenic
ASHG19A3A055165	51.7996	51.4355	51.0756	30.3808	52.6885	87.1753	39.0856	31.743	57.4664	63.6996	60.2053	102.309	5.58498	5.51543	5.98091	5.20553	5.76975	6.21313	5.36827	5.7589	5.37491	5.84605	5.9516	6.24462	noncoding	uc002ske.2	AK123453	UCSC_knowngene	1654	chr2	+	74375171	74377170		CTCCTCAGCTCAGAAACACTCCAAGGTGCGGGGACTCGTGGAAGGATTTGATTCGCGCTT	bidirectional	NM_001035505	BOLA3	bolA-like protein 3 isoform 2	-	74362527	74375039
ASHG19A3A055165	51.7996	51.4355	51.0756	30.3808	52.6885	87.1753	39.0856	31.743	57.4664	63.6996	60.2053	102.309	5.58498	5.51543	5.98091	5.20553	5.76975	6.21313	5.36827	5.7589	5.37491	5.84605	5.9516	6.24462	noncoding	uc002ske.2	AK123453	UCSC_knowngene	1654	chr2	+	74375171	74377170		CTCCTCAGCTCAGAAACACTCCAAGGTGCGGGGACTCGTGGAAGGATTTGATTCGCGCTT	bidirectional	NM_212552	BOLA3	bolA-like protein 3 isoform 1	-	74362527	74375039
ASHG19A3A010292	144.883	112.55	156.756	94.3013	139.411	151.571	136.304	111.057	258.089	132.059	207.045	177.686	7.0671	6.71844	7.50272	6.99241	7.12507	7.01873	7.17203	7.61072	7.4299	6.90973	7.56839	7.09089	noncoding	AK091642		misc_RNA	2600	chr18	-	44366661	44369260		TGTAGAGCTTGGACTCCTTCAACTTAATGGTAAAGCCTCCTCTGAGTTCAAGAATTTTTT	intergenic
ASHG19A3A024191	8378.06	20435	8587.47	10589.3	6196.88	14849.8	6530.16	13704.3	7005.31	12525	6129.87	13817.1	12.9711	14.0056	13.2668	13.4954	12.7671	13.6529	12.9373	13.8403	12.4842	13.5016	12.4092	13.48	noncoding	ENST00000484463	RP11-463H12.1	Ensembl	214	chr4	-	55842324	55842538		TCCTTTATACCCTGATCATCACTGACAAAGAGAAGGCAGAGAAACTGAACTAGTCCCTGC	intergenic
ASHG19A3A036531	255.789	81.8974	388.435	103.937	366.141	173.086	326.003	107.693	657.764	170.699	544.436	176.03	7.86877	6.23214	8.73896	7.13916	8.51284	7.2131	8.42086	7.5713	8.76383	7.27958	8.86392	7.07431	noncoding	ENST00000516854	AC124073.1	Ensembl	280	chr8	+	36124002	36124282		CCCTTCTACAGCCTCCATATCAGCAGCTAAATGCCATTTATTTAAGTTTATAGAAAACAA	intergenic
ASHG19A3A031631	136.38	136.641	67.7674	141.542	92.3445	262.724	94.4025	35.8553	231.696	238.536	71.394	118	6.982	7.01892	6.35064	7.60823	6.55465	7.82714	6.64126	5.93604	7.2868	7.77703	6.17367	6.46512	noncoding	AL049354		NRED	1275	chr6	+	52532698	52533951	NR_024405,NR_024403,	ACTTCACAGAAATGGAAGGTAACCTCTTTAGACGTGTGCCTGCAAGATGGCTGTCATTGT	intergenic
ASHG19A3A042749	105.024	118.434	39.8786	53.9666	85.8163	160.255	65.0811	28.3442	87.6419	91.5545	59.8792	92.0673	6.60175	6.79968	5.65008	6.11435	6.45091	7.09863	6.10644	5.59106	5.96791	6.37415	5.94489	6.07557	noncoding	NR_029396	LOC399753	RefSeq_NR	2141	chr10	-	49218160	49239658	uc001jeu.3,uc001jei.2,NM_001077685,NM_001077665,ENST00000436180,ENST00000417888,ENST00000399470,ENST00000339771,	ACTGTTGAAGTTGGTGAGGACCTCCACATGCACCAGGTTCGTGACCGGGAGATGCCTGAA	intergenic
ASHG19A3A023503	6791.81	902.865	4680.33	2181.64	3078.4	3039.82	2235.33	644.019	5335.5	1520.07	6005.45	2263.94	12.6403	9.9062	12.3202	11.3641	11.6888	11.382	11.2999	10.0522	12.0454	10.4892	12.3822	10.9505	noncoding	ENST00000494900	RP11-152C17.1	Ensembl	429	chr3	+	168720861	168723254		CGGTCCAAAGTATTTGACTTGCTAAAGAATCTTTCCCTCCTAGAAGTATAAAATTCTACT	intergenic
ASHG19A3H0000066	293.727	383.654	266.309	312.54	309.901	382.638	221.427	256.934	424.267	463.635	389.204	588.074	8.07768	8.62325	8.22072	8.7692	8.27583	8.37394	7.86806	8.80082	8.13286	8.74207	8.41904	8.91841	noncoding	nc-HOXB9-189-	nc-HOXB9-189	HOX cluster	138	chr17	-	46720237	46720375		AGCAACCTTTTTGCTTCAGGGCTCCTCCTGGGGGCTGAGTGGTCCCCTTTGCTTTGCTAT	intergenic
ASHG19A3A031608	325.694	767.337	130.57	47.8705	496.37	430.386	259.074	73.4137	262.207	341.529	394.272	784.83	8.22758	9.66909	7.25918	5.92779	8.96416	8.54381	8.09461	6.99596	7.45398	8.29263	8.43786	9.36029	noncoding	ENST00000402892	RP1-142O9.2	Ensembl	195	chr6	+	49241240	49241435		AGTCCTACCTCAGATTCTGCATCTGTACAGAGAGCAGACACCAGCTTAAATGACTGTGAA	intergenic
ASHG19A3A041217	432.023	248.723	412.695	226.359	380.639	404.801	250.193	200.084	596.991	370.012	552.048	444.221	8.6204	7.9598	8.82386	8.30435	8.56871	8.45447	8.04349	8.45591	8.62703	8.40347	8.88521	8.49999	noncoding	ENST00000453566	RP3-346O6.2	Ensembl	213	chrX	+	76983343	76983556		TTAGCGGTAGAATGTGTTATGTACAATGCCACCTCTCCTCGAATCCATAAAAAAGTGTAA	intronic antisense	NM_000489	ATRX	transcriptional regulator ATRX isoform 1	-	76760355	77041719
ASHG19A3A041217	432.023	248.723	412.695	226.359	380.639	404.801	250.193	200.084	596.991	370.012	552.048	444.221	8.6204	7.9598	8.82386	8.30435	8.56871	8.45447	8.04349	8.45591	8.62703	8.40347	8.88521	8.49999	noncoding	ENST00000453566	RP3-346O6.2	Ensembl	213	chrX	+	76983343	76983556		TTAGCGGTAGAATGTGTTATGTACAATGCCACCTCTCCTCGAATCCATAAAAAAGTGTAA	intronic antisense	NM_138270	ATRX	transcriptional regulator ATRX isoform 2	-	76760355	77041719
ASHG19A3A036131	80.9781	75.5287	101.3	59.6397	101.978	75.1391	58.7586	41.4811	85.4156	63.3762	87.0023	90.3514	6.23261	6.10227	6.9034	6.27182	6.69904	5.99529	5.95906	6.1476	5.92938	5.83842	6.43411	6.04552	noncoding	uc003ysg.2	BC042052	UCSC_knowngene	3296	chr8	-	128698589	128746210		AAGAGATGGTGAAAATTAACCTATCACCACTGCTAATGAACATCACCCTATGGAGAACCG	intergenic
ASHG19A3A039633	387.455	1455.24	490.547	306.306	458.582	935.86	586.84	516.902	795.322	1137.74	567.445	1258.23	8.46449	10.57	9.06198	8.74434	8.84055	9.68977	9.27654	9.75722	9.04885	10.0742	8.92322	10.1137	noncoding	ENST00000399997	RP11-431J24.4	Ensembl	855	chrX	-	16216550	16217414		ATCTGCTATGTGTTGCAGAAAGGCCATGTACAAGCGGAAGTACTCAGCTGCTAAATCCAA	intergenic
ASHG19A3A016397	97.8235	50.1147	63.5557	73.2435	59.4485	73.6723	59.0631	71.1832	106.919	60.2405	74.8072	103.768	6.5002	5.47558	6.26241	6.59596	5.92689	5.96442	5.96645	6.94916	6.23156	5.76273	6.23595	6.26452	noncoding	NR_024275	LOC151162	RefSeq_NR	5251	chr2	+	135206959	135212191		TTTTTTCTTAGGCCCACTGAGATCCCTGCTCAGTGCGTCTCAATTGTATCTCCAGTCTAA	intergenic
CUST_471_PI426073487	182.371	131.874	197.755	236.296	147.388	179.739	183.081	175.128	250.437	298.131	264.339	476.95	7.39931	6.96488	7.81317	8.36667	7.20182	7.2667	7.59701	8.26585	7.38934	8.09425	7.90201	8.60592	noncoding	uc.473+	uc.473	UCR	222	chrX	+	70373223	70373445		GCAGTCATGCTGTTTTTGAATTCTCTCTCTGTTTTGTTCTCTGTTCTGTGCTGTTGTGTC	exon sense-overlapping	NM_181303	NLGN3	neuroligin-3 isoform 1	+	70364680	70391051
CUST_471_PI426073487	182.371	131.874	197.755	236.296	147.388	179.739	183.081	175.128	250.437	298.131	264.339	476.95	7.39931	6.96488	7.81317	8.36667	7.20182	7.2667	7.59701	8.26585	7.38934	8.09425	7.90201	8.60592	noncoding	uc.473+	uc.473	UCR	222	chrX	+	70373223	70373445		GCAGTCATGCTGTTTTTGAATTCTCTCTCTGTTTTGTTCTCTGTTCTGTGCTGTTGTGTC	intron sense-overlapping	NM_001166660	NLGN3	neuroligin-3 isoform 3	+	70364680	70391051
CUST_471_PI426073487	182.371	131.874	197.755	236.296	147.388	179.739	183.081	175.128	250.437	298.131	264.339	476.95	7.39931	6.96488	7.81317	8.36667	7.20182	7.2667	7.59701	8.26585	7.38934	8.09425	7.90201	8.60592	noncoding	uc.473+	uc.473	UCR	222	chrX	+	70373223	70373445		GCAGTCATGCTGTTTTTGAATTCTCTCTCTGTTTTGTTCTCTGTTCTGTGCTGTTGTGTC	exon sense-overlapping	NM_018977	NLGN3	neuroligin-3 isoform 2	+	70364680	70391051
ASHG19A3A017906	292.909	158.939	249.507	172.159	247.222	208.36	257.893	192.463	745.703	273.338	414.089	358.07	8.0711	7.256	8.12763	7.90294	7.94311	7.48261	8.0849	8.40212	8.95325	7.97587	8.49889	8.16007	noncoding	NR_028295	NCRNA00029	RefSeq_NR	1764	chr20	-	61665569	61668380		GCAGCTGAGAGGCTCCCCGTCACGATGGCCAATAGCCCTTTCTCCAAGGACAAGGATGGG	intergenic
ASHG19A3A030892	2323.8	891.6	2165.8	965.614	2313.29	1154.59	2117.79	842.863	4402.56	974.151	3328.67	1512.93	11.0652	9.88888	11.1705	10.2814	11.2526	9.9923	11.2163	10.3984	11.7518	9.86123	11.5181	10.377	noncoding	BC043429		misc_RNA	2596	chr6	+	3020389	3022972		GACCCCGACCGTTTGCTGTTTTCTCCTCCTAATCATAATTTTTTCTTAGTTGGTTTCCAG	intergenic
ASHG19A3A044384	1545.51	1635.35	1185.42	1016.45	2477.18	2683.2	1929.09	827.54	2557.45	1706.67	1919.96	2426.66	10.4674	10.7306	10.2997	10.3564	11.3508	11.2003	11.0705	10.3737	10.8682	10.6488	10.667	11.0497	noncoding	ENST00000453578	RP11-316M21.5	Ensembl	825	chr10	+	102008027	102008852		TGAGATCCTCAAGTCAGTGGTGGCTCACTTTGATGCTGGAGAACTAATCACCTAAAGAGA	intronic antisense	NM_018294	CWF19L1	CWF19-like protein 1	-	101992054	102027437
ASHG19A3L0001694	109.439	76.6906	81.4302	104.873	80.8336	126.327	106.445	78.9566	196.645	113.989	117.286	208.564	6.66494	6.12514	6.60381	7.15228	6.36765	6.75014	6.81585	7.10232	7.06032	6.69443	6.82689	7.34044	noncoding	chr5:82684694-82704544+	lincRNA-VCAN	lincRNA	19851	chr5	+	82684694	82704544		TGATTTGACTAAATCAATTGTGATCATTCCATTTTCCCTGTCACTATTGTCTGAGGAAGT	intergenic
ASHG19A3A007134	453.247	473.735	408.401	411.052	415.426	574.749	455.115	273.725	513.2	556.652	456.364	648.006	8.68731	8.92568	8.80874	9.14804	8.69661	8.96956	8.91814	8.89216	8.4113	9.00463	8.63426	9.07585	noncoding	NR_003239	SNHG11	RefSeq_NR	1101	chr20	+	37075296	37079564		CATGCTAGACCTCAGTATCCTTGAGGGATGCTGCCTTGGGTCTGGAAACTGTTAGAGGAA	intergenic
ASHG19A3A016770	348.223	145.129	228.89	664.336	102.491	477.617	103.649	172.949	211.97	460.547	59.9088	160.399	8.31944	7.11062	8.0152	9.78304	6.7058	8.70642	6.77971	8.24467	7.16734	8.7333	5.94562	6.92744	noncoding	uc010fsr.1	AK096649	UCSC_knowngene	2600	chr2	+	200323330	200325930		CTTCCGATTTAAAGGAGAGTTCTAGGAAGTTTTGTGATCTATGTCCGGTGTGGGTTTTTG	natural antisense	NM_001172517	SATB2	DNA-binding protein SATB2	-	200134222	200329831
ASHG19A3A016770	348.223	145.129	228.89	664.336	102.491	477.617	103.649	172.949	211.97	460.547	59.9088	160.399	8.31944	7.11062	8.0152	9.78304	6.7058	8.70642	6.77971	8.24467	7.16734	8.7333	5.94562	6.92744	noncoding	uc010fsr.1	AK096649	UCSC_knowngene	2600	chr2	+	200323330	200325930		CTTCCGATTTAAAGGAGAGTTCTAGGAAGTTTTGTGATCTATGTCCGGTGTGGGTTTTTG	natural antisense	NM_015265	SATB2	DNA-binding protein SATB2	-	200134222	200335989
ASHG19A3A016770	348.223	145.129	228.89	664.336	102.491	477.617	103.649	172.949	211.97	460.547	59.9088	160.399	8.31944	7.11062	8.0152	9.78304	6.7058	8.70642	6.77971	8.24467	7.16734	8.7333	5.94562	6.92744	noncoding	uc010fsr.1	AK096649	UCSC_knowngene	2600	chr2	+	200323330	200325930		CTTCCGATTTAAAGGAGAGTTCTAGGAAGTTTTGTGATCTATGTCCGGTGTGGGTTTTTG	bidirectional	NM_001172509	SATB2	DNA-binding protein SATB2	-	200134222	200322819
ASHG19A3A009926	178.033	113.116	256.92	103.75	243.405	169.381	217.83	135.743	684.022	172.468	442.948	220.569	7.36657	6.72679	8.16882	7.13638	7.9233	7.18231	7.84239	7.89903	8.82035	7.29471	8.59024	7.42429	noncoding	AK094291		RNAdb	2161	chr17	+	73126977	73129138		TCAGGACTTTATGTGGAACTGACATCGCTTACCTACTCCCGTCTAGAAAATGCTGAACAG	natural antisense	NM_014595	NT5C	5'(3')-deoxyribonucleotidase, cytosolic type	-	73126322	73127877
ASHG19A3A023158	687.547	272.221	953.63	330.806	855.451	385.751	811.133	464.774	2104.22	556.57	1668.77	643.012	9.29515	8.09519	9.99869	8.84885	9.75671	8.38486	9.75177	9.6052	10.5506	9.00374	10.4546	9.06281	noncoding	ENST00000485218	RP11-525K18.2	Ensembl	588	chr3	+	127794652	127797899		GAAAAAATAGGAGGAAAATTAAAATAATCCCACCTTCCTACCTATCCAGAACCATCTCCC	intergenic
ASHG19A3A012619	90.0643	82.4207	81.6462	212.075	88.4863	114.196	81.803	82.3461	95.2952	124.909	97.3012	123.507	6.38503	6.24154	6.60822	8.21176	6.49278	6.60746	6.43482	7.16601	6.08146	6.83302	6.58104	6.53402	noncoding	ENST00000504080	AC016590.1	Ensembl	2659	chr19	+	37816411	37820601		GTGACGTGCCTTTTTGTCTTGGTTGGGTATTTATTTGCAATACAAGAATGATTGTTTTCT	intergenic
ASHG19A3L0002146	882.468	188.037	1298.64	169.975	305.193	314.983	341.591	131.998	1244.64	224.641	285.949	268.635	9.65677	7.52134	10.4249	7.88449	8.25075	8.09254	8.49744	7.85444	9.69503	7.68819	8.00363	7.72738	noncoding	DB239440	lincRNA-SLC7A13	lincRNA	578	chr8	-	87229854	87333375	NM_138817,	GGCCAGCTGCCTTTGCTATTTAATACACTTAATAGTCACTCTTCTCCATTTACAGCTGTG	exon sense-overlapping	NM_138817	SLC7A13	solute carrier family 7 member 13	-	87226287	87242604
ASHG19A3H0000025	1848.88	558.772	1529.16	785.427	1072.14	1333.62	1063.2	466.592	1678.25	655.386	1435.11	909.192	10.7248	9.1815	10.6541	10.0155	10.0716	10.1884	10.1546	9.61074	10.1783	9.25178	10.2193	9.59743	noncoding	nc-HOXA4-63-	nc-HOXA4-63	HOX cluster	108	chr7	-	27176447	27176555		CTAAGCTCCCACCCAAGTAGGGGAGGGGATCCACAGCCCCAGCCATTCTAAGCCCCAGAA	intergenic
ASHG19A3A043471	61.0047	124.72	54.6973	38.1988	48.5951	91.2949	62.6312	96.1601	142.668	168.638	62.005	116.363	5.81673	6.87592	6.0681	5.5741	5.66188	6.28425	6.0469	7.39918	6.61495	7.26069	5.99213	6.44417	noncoding	ENST00000418634	RP13-439H18.7	Ensembl	693	chr10	-	134958115	134958808		TCTGAAAACAAGGAATTTAATGCAGAAGTACACGGAAGGGCATCATGGGCCAGAATGTTG	intergenic
ASHG19A3A010149	310.548	821.349	348.615	339.62	638.904	1396.34	462.817	2322.41	919.25	1369.61	470.877	6623.59	8.15843	9.76155	8.59285	8.88413	9.32312	10.2574	8.9423	11.6674	9.25811	10.3466	8.67624	12.4462	noncoding	ENST00000399792	AP000902.2	Ensembl	540	chr18	-	9678756	9679297	ENST00000488218,	TTCATGAAGAAGAACCATGAAGAGGAAGTAAAAGGCCTACAAGCCCAGACTGCCAGATCT	intergenic
ASHG19A3A007680	1531.34	782.237	1619.37	911.042	1813.98	997.471	1362.32	966.632	3042.9	1048.1	2445.6	1423.99	10.4551	9.69408	10.7394	10.2037	10.8807	9.78602	10.5349	10.5687	11.1613	9.95595	11.0443	10.2873	noncoding	NR_028582	G6PC3	RefSeq_NR	1713	chr17	+	42148097	42153711		GGTCCCCACCCCCGAGGGCCCTGAGTCATGTGTTTCTTTTTGGAGACAGGCCCTTTTGGT	exon sense-overlapping	NM_138387	G6PC3	glucose-6-phosphatase 3	+	42148097	42153712
ASHG19A3A022563	61.1663	46.2976	43.61	54.4104	57.6735	70.9924	61.4116	57.2555	54.9487	62.041	48.4648	76.0824	5.81924	5.36287	5.76655	6.12886	5.88835	5.90749	6.02205	6.62606	5.31394	5.80912	5.66422	5.7809	noncoding	AJ312775		misc_RNA	2291	chr3	+	46598887	46601178		GAGAAATGTAATTCTAGTTCCCATCTTAGAGGAATGGTCTCTTCTTAATGTCTTTGTGTT	intronic antisense	NM_024512	LRRC2	leucine-rich repeat-containing protein 2	-	46556877	46608011
ASHG19A3A011204	2342.19	5459.67	3739.01	4084.83	2387.66	3070.03	2930.97	5366.36	4206.5	3905.65	3166.26	2265.37	11.0734	12.3955	11.9931	12.169	11.2939	11.3937	11.7067	12.7488	11.6681	11.8387	11.4312	10.9512	noncoding	ENST00000469924	CTD-3131K8.1	Ensembl	477	chr19	-	17700403	17700880	NR_026911,NM_000982,ENST00000497298,ENST00000495531,ENST00000494303,ENST00000491435,ENST00000485945,ENST00000482905,ENST00000480465,ENST00000472093,ENST00000471393,ENST00000461458,ENST00000441274,ENST00000422570,ENST00000418441,ENST00000417077,ENST00000416102,ENST00000407436,ENST00000403916,ENST00000401418,ENST00000396599,	AAATGATCAGAAAAAGAAAGAAGCCAAAGAGAAAGGTGCCTGGGTTCAACTGAAGCGCCA	intergenic
ASHG19A3A010639	129.016	94.2068	109.78	87.7853	141.529	184.875	127.264	58.8296	116.828	122.495	125.33	155.169	6.90329	6.44793	7.01767	6.87915	7.1445	7.30903	7.07564	6.66694	6.35095	6.80455	6.91527	6.87655	noncoding	ENST00000432117	AC037473.1	Ensembl	741	chr18	+	45156482	45157223		CCTGGGAAAGAAGTTTCAATATCTCCTGTGTGTCTTTCTTACGATCCAACTAAACATCCA	intergenic
ASHG19A3A043485	107.283	52.1726	78.6849	69.7632	64.7746	91.3196	65.4133	49.7265	105.405	65.8002	94.9609	93.2617	6.63223	5.53744	6.5557	6.51661	6.04504	6.28508	6.11386	6.41525	6.21387	5.89538	6.55098	6.09621	noncoding	ENST00000394842	XX-2136C111.2	Ensembl	485	chr10	-	135450911	135451396	ENST00000514074,	AAATGGACTGTGAGGATAAGGTTCTGGGCAGGATGGTTCGCTGCCCTCCAGAGACGCAGA	intergenic
ASHG19A3L0000558	4537.34	713.821	2617.96	1571.05	1978.94	2059.01	1430.51	432.463	3495.35	941.206	2903.63	1308.48	12.081	9.55926	11.4647	10.9369	11.0187	10.8182	10.6097	9.50664	11.38	9.81105	11.2969	10.1677	noncoding	AI014992	lincRNA-KLRB1	lincRNA	458	chr12	+	9486815	9488187		TATAAACACTTCCTCCCAGATTCTGAGCAGGATGACAGATCCCAGGACCAACTCTAAAGT	intergenic
ASHG19A3A000524	294.574	283.59	287.746	325.419	291.493	466.421	210.107	192.381	276.85	279.496	209.445	573.426	8.0817	8.16365	8.32903	8.82642	8.18448	8.66775	7.79083	8.40172	7.52846	8.00547	7.58493	8.88329	noncoding	HIT000391139_02		H-invDB	320	chr9	+	44990250	44991184		GGCCTGCCCGGACGGTGTTGGTTGGGGAGAGCAGCGGATCCACGCCAGAGAAGATGCTTG	intergenic
ASHG19A3A031671	1210.27	654.368	1036.13	507.418	1048.87	944.004	1000.27	462.51	1804.34	653.108	1556.57	826.655	10.1119	9.42829	10.1163	9.43506	10.0372	9.70042	10.0652	9.59809	10.299	9.24655	10.3464	9.44448	noncoding	ENST00000403408	RP11-184C23.3	Ensembl	250	chr6	+	63937387	63937637	NM_178324,NM_006415,ENST00000457558,ENST00000450718,ENST00000435997,ENST00000407089,	AAAGAAGAACTGATTGAAGAGTGGCAACCACAACCTCTTGTTCCTCCTGTCCCAAAAGAC	intergenic
ASHG19A3A025034	49.7396	56.5716	51.5171	66.1272	54.8938	65.2571	41.7094	43.5476	83.1397	40.9269	54.5627	75.9836	5.52487	5.66003	5.99198	6.43127	5.8226	5.78233	5.46355	6.21747	5.89152	5.19551	5.81933	5.77925	noncoding	ENST00000506895	RP11-376O6.2	Ensembl	753	chr4	-	178264157	178278186		TGACTTTTAAAAAGTTTTACTAGGGTACCACGTCCAGTGTCTTGACCCCAGGCTGGTAAC	intronic antisense	NM_018248	NEIL3	endonuclease 8-like 3	+	178230990	178284092
ASHG19A3L0000092	72.0385	63.785	54.7495	73.2578	62.4826	87.2476	50.1868	46.7277	72.5578	64.0846	49.8328	86.8419	6.05848	5.84482	6.0699	6.59626	5.99562	6.21423	5.73935	6.31981	5.699	5.85542	5.70006	5.98358	noncoding	chr1:231020477-231031277-	lincRNA-C1orf198	lincRNA	10801	chr1	-	231020477	231031277		AATGCCCCATGTGCATTTGGATGACAAATGGACAATACTGGTTTCTTTCCAGCCAAGCTG	intergenic
ASHG19A3A031612	75.0256	70.5416	75.2245	82.7902	89.7439	90.2169	78.8865	64.3577	74.6184	74.1622	73.2731	86.8262	6.12164	6.0012	6.49127	6.79082	6.51411	6.26647	6.37968	6.79968	5.7398	6.07078	6.20982	5.98312	noncoding	AK126282		misc_RNA	2077	chr6	+	49689643	49691720		CCCCTGGCATACAGCAGTAAAAACTGTGATCCTCTTTATCATTATCTTGGTTTTTTCTTT	intergenic
ASHG19A3A051898	61387	154484	56789.2	93423.8	45681.5	109607	51614	101587	57391.5	112738	48037.1	80809.2	16.0936	16.697	16.179	16.3715	15.9475	16.4935	16.0023	16.2607	15.9569	16.4225	15.9405	16.0377	noncoding	ENST00000460876	RP11-2F9.1	Ensembl	624	chr15	-	22440222	22440846	uc003jhx.2,NM_001012,ENST00000467270,ENST00000392301,	AGCAGATGGGTATGTGCTAGAGGGCAAAGAGTTGGAGTTCTATCTTAGGAAAATCAAGGC	intergenic
ASHG19A3A047824	428.409	292.096	234.206	220.3	313.173	364.392	238.185	174.652	478.756	378.707	327.27	331.93	8.60856	8.20466	8.04446	8.26413	8.28917	8.29944	7.97181	8.26167	8.30363	8.44128	8.18282	8.04279	noncoding	AK093825		misc_RNA	3180	chr12	-	75885884	75889064		GAGACTGCCCTGTTCTCCTTTGGAGCTCAGTAAAACAAATATTTGTTGAATAAATGAATA	intronic antisense	NM_006851	GLIPR1	glioma pathogenesis-related protein 1 precursor	+	75874512	75895716
ASHG19A3A032325	73.618	67.7709	38.7992	57.6341	61.8687	77.8995	45.0102	47.9584	109.712	71.0584	59.3434	99.034	6.09125	5.93917	5.61053	6.21956	5.98215	6.04998	5.57623	6.36034	6.26688	6.00974	5.93338	6.19264	noncoding	AK095067		misc_RNA	2140	chr6	+	167064993	167067133		AATACAGCTGTCCAGGCCCTGCACATATTTTGTATCACTTGATAAAAATAGCTAATAGCA	intronic antisense	NM_001006932	RPS6KA2	ribosomal protein S6 kinase alpha-2 isoform b	-	166822853	167275771
ASHG19A3A020083	2595.84	480.44	1590.91	908.735	1168.55	1276.55	834.813	370.455	2023.39	684.149	1866.43	899.847	11.2227	8.94845	10.7148	10.2016	10.203	10.1238	9.79541	9.30959	10.4828	9.32287	10.6188	9.58186	noncoding	U84522		misc_RNA	258	chr22	+	19384143	19384288		ATTCCCCAGGTGGCCTGGCCCATGGCCAGCTCCCTCTCTGTACACAGAAGTCAGGAAGAG	intronic antisense	NM_003325	HIRA	protein HIRA	-	19318223	19419219
ASHG19A3A027020	414.817	851.543	400.834	802.257	454.307	657.213	425.477	571.361	361.603	894.961	594.235	915.175	8.56099	9.81799	8.78	10.0437	8.8278	9.18166	8.82109	9.88733	7.89514	9.7388	8.98429	9.60796	noncoding	NR_003665	LOC441089	RefSeq_NR	1362	chr5	-	79646423	79647785	NM_004269,	CTTGTGTTTTGTGGGGCTTGGGGTTTGGTAACTTATTTTTATAAGCAATAAACCTTTTGT	intergenic
ASHG19A3A029872	33228.6	5945.29	24119.6	11881.9	16648.3	15268.8	10849.3	3562.52	26973.8	10261	34049.4	14627.1	15.2797	12.5249	14.9102	13.6972	14.285	13.7072	13.725	12.2217	14.72	13.2088	15.3507	13.5514	noncoding	ENST00000444731	RP11-552E20.1	Ensembl	539	chr6	-	40239304	40243976		AGGCTGTGTCTCCCTCCTCAGACTGAAGGATCTTTGTGATCAGATGCTGTGTCTATATCC	intergenic
ASHG19A3A053205	75.8077	67.2037	77.4746	68.3266	94.1509	87.5988	55.5328	43.3784	63.6008	68.4775	55.157	76.5196	6.13695	5.92689	6.53262	6.48234	6.58496	6.21922	5.88012	6.21164	5.51432	5.95611	5.83468	5.78937	noncoding	NR_026869	NCRNA00052	RefSeq_NR	1786	chr15	+	88120159	88122917		CTCTAAGACTCAGAAGAACTTTCTCAGGCATTCATTTTCCTATCTATTTTGAGCCATTTT	intergenic
ASHG19A3A019396	562.243	129.976	812.909	190.853	588.941	168.077	424.424	267.334	1267.31	211.488	1081.1	239.824	9.00781	6.93925	9.75904	8.05156	9.2043	7.16972	8.8186	8.85858	9.72039	7.59892	9.81718	7.54603	noncoding	ENST00000447478	RP4-534N18.2	Ensembl	517	chr1	+	32398620	32399576		CTCTACCATCACCCTATTCGATAAACATAACTAAGTCCACCATGTTAAAACTATGGATCC	intronic antisense	NM_080391	PTP4A2	protein tyrosine phosphatase type IVA 2 isoform	-	32372021	32403988
ASHG19A3A025723	3473.84	2154.59	3064.02	3026.58	1827.84	3363.58	1363.19	1195.93	1657.53	2707.65	4805.74	2972.52	11.6643	11.1256	11.7027	11.7842	10.8953	11.5205	10.5365	10.8296	10.158	11.2809	12.0713	11.3415	noncoding	uc010ijm.1	AK094144	UCSC_knowngene	3134	chr4	+	79834383	79837517		AACTTCAGTCCTCAAATATAGCTGGGAAACAATTATGAGATAGACTCAGTCTCCCCCTCC	intergenic
ASHG19A3A025660	1060.72	385.052	980.185	490.574	803.874	685.812	787.792	514.735	2443.67	766.741	1848.89	844.613	9.92578	8.62971	10.0412	9.39386	9.6507	9.24402	9.70746	9.74815	10.7969	9.49597	10.6033	9.48136	noncoding	ENST00000432395	RP5-943J3.1	Ensembl	509	chr1	+	90254472	90256051		ATGAAGTTTTGCCATGAACGTAGATCCTCCCTTACAAATCCCTCCATTTTCAAACCCGAG	intergenic
ASHG19A3A019456	92.0165	185.878	67.4427	183.969	62.7006	99.3812	66.5456	114.144	161.097	183.43	98.4502	269.715	6.41667	7.50216	6.34357	7.99786	6.00052	6.40897	6.13954	7.64731	6.78208	7.38345	6.59764	7.73349	noncoding	ENST00000481698	AC000095.8	Ensembl	905	chr22	-	19019076	19022077	ENST00000424817,	AATGGACACTGATCCTCAGAACCACCTGGAGATTTGGGAGGCTGGGCTGCTGTTGCCTGT	intergenic
ASHG19A3A008456	398.583	78.7145	213.576	172.282	133.553	174.582	148.42	95.873	246.159	144.001	284.384	140.364	8.50864	6.16691	7.92234	7.90387	7.07266	7.22573	7.28995	7.39416	7.36657	7.02856	7.99597	6.72887	noncoding	uc010wjv.1	LRRC37A2	UCSC_knowngene	1355	chr17	-	43616528	43629863	AK126994,	AGAAATCTGATTATAACAATAGCTCCATCCCTAAATGAGGTGAATCTTGGAATCTCTTCC	intergenic
CUST_425_PI426073487	1579.41	382.202	940.999	665.105	722.384	757.098	668.737	422.063	1726.42	692.09	1506.53	1001.13	10.4983	8.61672	9.98006	9.78554	9.50057	9.38471	9.47088	9.47638	10.2252	9.33925	10.2976	9.75722	noncoding	uc.427+	uc.427	UCR	215	chr18	+	24237198	24237413		GTCAGATCTTACCTGAAACATTGAAGCACAAAGTCTCTCTCCAAGTCCCCTTTTCCTTTT	intergenic
ASHG19A3A025486	118.133	149.142	64.4614	185.161	96.5086	125.772	102.438	118.211	236.2	231.961	137.488	340.272	6.77318	7.1585	6.28182	8.00852	6.61999	6.74324	6.76117	7.69687	7.31131	7.73406	7.03496	8.08016	noncoding	AK094991		misc_RNA	2342	chr4	+	47430468	47432807		GTAAATTCTGTACATAGTTCATTGACCCTGTTGTGTGGTGGTCCTCAGCTTTGGGTGGAT	intergenic
ASHG19A3A054205	277.646	267.008	400.961	810.995	357.229	469.333	409.835	279.969	312.512	429.589	411.695	167.426	7.98922	8.06683	8.78037	10.0574	8.4788	8.67522	8.76897	8.92275	7.69883	8.62971	8.49103	6.99782	noncoding	AK096317		NRED	1993	chr16	+	2694129	2696122	NR_024492,	TTTAAAAGCACTTTTAAGCATCAATTGTGAAATAAAAAGCCCGAGCAAAAGCCCTCTTTG
ASHG19A3A008104	1130.93	359.628	1083.69	480.989	833.939	710.711	739.7	414.937	1631.75	612.145	1732.48	919.519	10.0121	8.51984	10.1767	9.36999	9.71361	9.29172	9.61914	9.45774	10.1319	9.15742	10.5077	9.61492	noncoding	HIT000389890		H-invDB	326	chr17	-	26700694	26701019		TTTTAACCTTGAGATATAGCAGTACTGTTTGCATCTTGCAACCCTCCTCTCCTTGGGCTG	intronic antisense	NM_015077	SARM1	sterile alpha and TIR motif-containing protein	+	26698986	26728065
ASHG19A3A051854	739.336	729.212	863.886	621.711	742.159	867.723	884.808	749.194	2011.59	1191.96	1581.81	1243.72	9.3947	9.58968	9.85788	9.69642	9.54068	9.5877	9.88365	10.2537	10.4747	10.1422	10.3704	10.0926	noncoding	NR_024396	MGC23270	RefSeq_NR	2518	chr14	+	105287537	105290055		AGCATTTTCATGGATTACAAATGTCTTAGCCCCTGCCCTTTCAAGCAGTTCCTTAGCTCC	intergenic
ASHG19A3A047181	53.971	81.4728	42.9013	66.6291	64.2148	96.3136	62.3958	61.6371	92.0191	83.0255	67.9983	143.654	5.63781	6.22222	5.74631	6.4436	6.03293	6.36214	6.04225	6.73816	6.03662	6.23261	6.11083	6.76266	noncoding	ENST00000415549	RP4-650F12.4	Ensembl	382	chr1	-	74832266	74844486		GACATTTTCCTATGTACCTTGCATCCAACTGTGGCCTTGCGACATATTTTCATGAAGGGA	natural antisense	NM_001199327	FPGT-TNNI3K	FPGT-TNNI3K fusion protein isoform b	+	74663895	74930609
ASHG19A3A047181	53.971	81.4728	42.9013	66.6291	64.2148	96.3136	62.3958	61.6371	92.0191	83.0255	67.9983	143.654	5.63781	6.22222	5.74631	6.4436	6.03293	6.36214	6.04225	6.73816	6.03662	6.23261	6.11083	6.76266	noncoding	ENST00000415549	RP4-650F12.4	Ensembl	382	chr1	-	74832266	74844486		GACATTTTCCTATGTACCTTGCATCCAACTGTGGCCTTGCGACATATTTTCATGAAGGGA	natural antisense	NM_015978	TNNI3K	serine/threonine-protein kinase TNNI3K	+	74701070	75010116
ASHG19A3A047181	53.971	81.4728	42.9013	66.6291	64.2148	96.3136	62.3958	61.6371	92.0191	83.0255	67.9983	143.654	5.63781	6.22222	5.74631	6.4436	6.03293	6.36214	6.04225	6.73816	6.03662	6.23261	6.11083	6.76266	noncoding	ENST00000415549	RP4-650F12.4	Ensembl	382	chr1	-	74832266	74844486		GACATTTTCCTATGTACCTTGCATCCAACTGTGGCCTTGCGACATATTTTCATGAAGGGA	natural antisense	NM_001112808	FPGT-TNNI3K	FPGT-TNNI3K fusion protein isoform a	+	74663895	75010116
ASHG19A3A048496	237.961	1968.97	211.796	656.194	185.508	975.796	286.11	970.597	212.706	879.941	166.977	1149.87	7.76319	11.0162	7.91222	9.76223	7.5302	9.75471	8.23764	10.575	7.1729	9.71396	7.28601	9.97242	noncoding	AL117598		misc_RNA	2367	chr12	+	32534219	32536566		CCAGAAGCCAATATATCGATTCTTATATCTCGGTTTATGTTACCAACTGAATATGGTGTA	intergenic
ASHG19A3A046621	156.57	65.1406	132.041	100.916	117.7	106.033	94.953	57.6463	110.186	64.0782	104.088	91.173	7.17887	5.87665	7.27413	7.09502	6.89771	6.50074	6.64805	6.63667	6.27358	5.85531	6.67383	6.06087	noncoding	ENST00000416342	RP4-537K17.2	Ensembl	429	chr1	-	62580419	62584681		GATCTACCTACCTACATTTTTGGTGCAAACTATTACTTTGGGGACATCTTTCTTTTTTCC	intronic antisense	NM_176877	INADL	inaD-like protein	+	62208148	62629591
ASHG19A3L0002373	55.0216	40.4378	37.5575	44.4321	47.0732	54.8821	40.156	37.4068	62.2192	43.5824	46.3378	62.4035	5.6689	5.15143	5.56782	5.80912	5.62513	5.52865	5.40778	5.99699	5.48346	5.28832	5.60483	5.46863	noncoding	AL133825	lincRNA-KCND3-1	lincRNA	817	chr1	-	112677638	112678462		TCACAACTGATCTTTAACATCAGAACTGCGTGTATTAATGGCCCGGCTCACTTGTGAATG	intergenic
ASHG19A3A020270	211.887	146.039	159.91	141.524	184.961	208.091	164.027	99.3671	179.294	149.101	173.999	186.13	7.6084	7.12057	7.52793	7.60778	7.52677	7.47955	7.43874	7.44711	6.9313	7.08533	7.34218	7.16108	noncoding	ENST00000437071	CTA-211A9.5	Ensembl	1006	chr22	+	27068767	27176170		TTTGCTGCAAGAGGATGGAAAGGATCACTGTGATTTTGTTTTTCTCCTGCTGCTCTGTCT	intergenic
ASHG19A3A022416	65296.7	94915.1	57619.3	71528.9	42757.2	82217.7	52786.5	80411.9	46434.8	81816	49652.6	63029.3	16.1943	15.8869	16.2047	16.0424	15.8531	16.0873	16.0377	15.9541	15.5927	15.9844	15.9935	15.7461	noncoding	ENST00000396544	AC104306.1	Ensembl	369	chr3	+	32549446	32549817	NM_000993,ENST00000413849,ENST00000395150,ENST00000393325,	ACCTATGTACCGGTTACCACTTTCAAAAATCTACAGACAGTCAATGTGGATGAGAACTAA	intergenic
ASHG19A3A009319	162.357	124.263	146.584	141.683	163.128	151.589	121.67	102.206	278.176	144.176	218.666	173.277	7.23342	6.86948	7.4126	7.61039	7.34598	7.01892	7.00708	7.48937	7.5344	7.03086	7.64214	7.04983	noncoding	BC033139		misc_RNA	1079	chr17	+	27078189	27079232		TCAAATTGACTTACTTATCTAGGGAGAAATGGGGCCCTCCTGCCTAGGTGAGAAACTAGA	intergenic
ASHG19A3A009606	985.202	1672.47	866.244	2065.39	806.314	763.349	570.189	292.224	431.55	156.723	218.686	185.437	9.80848	10.756	9.86199	11.2955	9.65535	9.39793	9.23858	8.98366	8.1549	7.15469	7.64226	7.15469	noncoding	ENST00000514828	AC091132.1	Ensembl	429	chr17	+	43594141	43594671	uc010wkm.1,ENST00000510581,ENST00000508811,	ATGCCAAGATGAGTTTGTCAGTATAGCCGTATCCTGGAACTTCTTTTGTGAGCTAAAAAA	intergenic
ASHG19A3A033062	225.828	100.543	131.508	104.785	175.181	213.956	130.722	76.2851	189.601	123.745	145.411	141.775	7.69486	6.54967	7.26801	7.15098	7.44954	7.51994	7.11024	7.05066	7.00619	6.81777	7.10803	6.74386	noncoding	ENST00000434531	AC005522.7	Ensembl	453	chr7	-	76601995	76606278		CAACATTTAGTAACCAACATCAAATGTACTTGTCTCTCCTAAGCTGCACAGACTGCCAAG	intergenic
ASHG19A3L0000880	96.4702	58.0625	116.427	70.7995	108.924	81.4421	133.343	85.7384	139.564	72.5816	115.133	70.3124	6.48213	5.70006	7.09765	6.54098	6.78702	6.11768	7.14053	7.22767	6.58458	6.04364	6.80362	5.65992	noncoding	AA054416	lincRNA-WDR59-2	lincRNA	282	chr16	+	74821102	74821380		AAGAAAAGGGAGGACTACAGATGGGTATATACTACTCCAGCAATCCCAGAGTCTCTGCTT	intergenic
ASHG19A3L0002396	87.2579	94.999	93.5563	78.9472	102.666	103.336	89.5857	70.3291	145.024	84.072	87.3117	122.701	6.34108	6.45999	6.7946	6.7145	6.70734	6.4663	6.56451	6.93251	6.63879	6.25125	6.43812	6.52459	noncoding	EH335967	lincRNA-LMO4-1	lincRNA	66	chr1	-	88065357	88065423		CATGCATACTTGCATAGTTTAATGGATCTTACATTCTTGAATTAGCCTCCATTCCTTCAA	intergenic
ASHG19A3A021874	113.292	38.1746	89.853	46.4059	76.6477	64.7072	72.284	45.683	117.596	40.8521	83.8622	62.9341	6.71475	5.07313	6.73838	5.88036	6.29004	5.76757	6.25944	6.28582	6.36097	5.19233	6.38529	5.4826	noncoding	ENST00000497285	RP11-774I5.1	Ensembl	483	chr3	-	161534696	161539696		TTTAGAATCACCCACTCAAGTTGACACCAATTCTGAATGGTGAGGTCTCACCCTTCTTAT	intergenic
ASHG19A3A035657	83.6194	558.965	57.4242	730.384	70.0905	731.18	82.0255	144.592	84.8068	455.322	61.6093	505.817	6.27817	9.18218	6.13413	9.90589	6.1618	9.33367	6.43812	7.99786	5.92084	8.71297	5.98312	8.69173	noncoding	BC012900		misc_RNA	2118	chr8	-	29190579	29192682		CATCTTTCAGAGTGATACCATTTCTACATTTGATAATGCCTGTATTCCTGTAGGATGTAT	exon sense-overlapping	NM_001394	DUSP4	dual specificity protein phosphatase 4 isoform	-	29190578	29208267
ASHG19A3A035657	83.6194	558.965	57.4242	730.384	70.0905	731.18	82.0255	144.592	84.8068	455.322	61.6093	505.817	6.27817	9.18218	6.13413	9.90589	6.1618	9.33367	6.43812	7.99786	5.92084	8.71297	5.98312	8.69173	noncoding	BC012900		misc_RNA	2118	chr8	-	29190579	29192682		CATCTTTCAGAGTGATACCATTTCTACATTTGATAATGCCTGTATTCCTGTAGGATGTAT	exon sense-overlapping	NM_057158	DUSP4	dual specificity protein phosphatase 4 isoform	-	29190578	29206322
ASHG19A3A043812	430.726	259.339	264.736	251.615	314.993	500.133	268.575	181.416	441.618	304.236	360.952	392.764	8.6164	8.02265	8.21243	8.46015	8.29997	8.77715	8.14317	8.3199	8.18726	8.12637	8.319	8.30149	noncoding	ENST00000425494	RP11-175J10.1	Ensembl	1454	chr10	+	37811938	37833629		TTGAATGTTCCAGTGCTCCCATGTCTACCATAAATCATGCGTTTTCATCCTCAGAAGCAG	intergenic
ASHG19A3A012736	312.322	135.106	271.021	164.124	261.223	199.186	228.578	144.416	713.261	145.377	325.688	238.054	8.16619	6.99856	8.24693	7.83207	8.0237	7.41313	7.91531	7.99552	8.88329	7.04291	8.17404	7.53712	noncoding	ENST00000424872	RP11-293G6__B.6	Ensembl	1797	chr1	-	235701348	235703145		TAACGAAAATAACCCCTTCCTAATTAAACACCTAACAATCAGCAGCATCTTCGCCGGATT	intergenic
ASHG19A3A000132	200.572	195.929	367.39	198.054	330.653	175.26	251.637	199.408	396.569	195.943	483.956	253.377	7.53497	7.59311	8.65882	8.10862	8.36707	7.23159	8.05108	8.45066	8.02934	7.4833	8.70677	7.63731	noncoding	ENST00000419303	PRAMEL	Ensembl	1869	chr22	-	22345495	22398256		GAACAGAGGAGGCAGGCACAGAGAGGTCCATGGAGGTGAACCACCCAGCACCCCTCAGCC	intergenic
ASHG19A3A031015	2523.11	7263.51	2237.36	2317.13	3084.56	5306.54	2728.48	4375.48	3554.25	7039.91	3172.95	9770.42	11.1768	12.8101	11.2193	11.4461	11.6934	12.1882	11.6017	12.4802	11.4073	12.68	11.4351	12.9933	noncoding	ENST00000397300	RP11-401E14.1	Ensembl	534	chr6	+	15935012	15935548	NM_005719,ENST00000437218,	AAACCCAGCAAGTGGTGGGCTTGCTTTGTGAAGAGACAGTTCATGAACAAGAGTCTTTCA	intergenic
ASHG19A3A039449	327.333	979.62	285.241	688.417	133.374	221.415	132.205	637.862	186.699	488.438	71.9842	218.2	8.23424	10.0298	8.31855	9.82932	7.07018	7.56861	7.1283	10.0385	6.98594	8.82475	6.18545	7.40563	noncoding	AK021425		misc_RNA	1832	chr1	+	210417766	210419598		GATGGTTTAAACTAGGTGCAGAACTGTCCCATGAAGAGAAGAATGATATCAGTATTTAAA	intergenic
ASHG19A3A031531	299.276	756.109	228.736	421.871	141.834	500.289	254.521	136.453	605.277	582.738	132.317	181.076	8.10128	9.64481	8.01325	9.18741	7.1484	8.778	8.06782	7.90807	8.64715	9.07558	6.98732	7.12084	noncoding	AK096036		misc_RNA	2642	chr6	+	42750664	42753300		ACATACAGGCTTCTAGGTCTAGCCAGGCCATCTAGTTTAGTCAAGACAGCTGTGTAACAA	intergenic
CUST_4_PI426073487	237.695	94.4901	151.761	117.468	140.989	252.633	107.897	72.7432	178.731	116.19	127.596	119.218	7.76062	6.4531	7.45998	7.32404	7.13941	7.7712	6.83679	6.98354	6.92709	6.722	6.93959	6.47811	noncoding	uc.4+	uc.4	UCR	359	chr1	+	10758248	10758607		GGGTCCCGGTAATCAAATAAAATTGAAAATCATCTTCCCATTAAATTCAATTAGCCGCAA	intronic antisense	NM_017766	CASZ1	zinc finger protein castor homolog 1 isoform b	-	10707269	10856707
CUST_4_PI426073487	237.695	94.4901	151.761	117.468	140.989	252.633	107.897	72.7432	178.731	116.19	127.596	119.218	7.76062	6.4531	7.45998	7.32404	7.13941	7.7712	6.83679	6.98354	6.92709	6.722	6.93959	6.47811	noncoding	uc.4+	uc.4	UCR	359	chr1	+	10758248	10758607		GGGTCCCGGTAATCAAATAAAATTGAAAATCATCTTCCCATTAAATTCAATTAGCCGCAA	intronic antisense	NM_001079843	CASZ1	zinc finger protein castor homolog 1 isoform a	-	10696665	10856707
ASHG19A3A021314	105.912	64.0512	90.6001	81.2578	78.824	147.713	72.2205	49.1078	112.839	80.2091	91.1773	98.6288	6.61322	5.8517	6.75049	6.75993	6.33121	6.97882	6.25797	6.39479	6.30476	6.18231	6.49802	6.18557	noncoding	BC018424		RNAdb	3519	chr3	-	88185088	88188592		GCACAACCACATATTTCAACACAAATTTGCAAGCCTTCTTCTTCAACCTGTAAAAAGAAA	natural antisense	NM_018293	ZNF654	zinc finger protein 654	+	88188261	88193814
ASHG19A3A021314	105.912	64.0512	90.6001	81.2578	78.824	147.713	72.2205	49.1078	112.839	80.2091	91.1773	98.6288	6.61322	5.8517	6.75049	6.75993	6.33121	6.97882	6.25797	6.39479	6.30476	6.18231	6.49802	6.18557	noncoding	BC018424		RNAdb	3519	chr3	-	88185088	88188592		GCACAACCACATATTTCAACACAAATTTGCAAGCCTTCTTCTTCAACCTGTAAAAAGAAA	intron sense-overlapping	NM_001195308	CGGBP1	CGG triplet repeat-binding protein 1	-	88101099	88199016
ASHG19A3A029186	376.782	1706.99	240.844	16370.5	197.329	7655.53	232.084	765.564	236.418	6160.94	388.869	1226.67	8.42995	10.7954	8.08204	14.1355	7.61734	12.7164	7.93727	10.2846	7.31315	12.5029	8.41766	10.0726	noncoding	ENST00000514034	CTC-251I16.1	Ensembl	1154	chr5	+	175136605	175137759		GTGGGACCCCAAATCCATGTTTGTGTTACCATCGTGTTCCAATAAAACTATCGAAACAGA	intergenic
ASHG19A3A027828	1126.41	267.338	669.118	434.4	542.274	660.887	389.853	180.641	600.084	361.783	663.206	393.824	10.0062	8.06889	9.48763	9.22517	9.08939	9.18825	8.6974	8.31329	8.63438	8.37263	9.13333	8.30751	noncoding	ENST00000507432	AC138035.2	Ensembl	2386	chr5	-	180756043	180758857	HIT000047146,ENST00000502609,ENST00000457191,ENST00000455800,ENST00000447359,ENST00000444451,ENST00000443330,ENST00000434745,ENST00000432801,ENST00000432723,ENST00000425003,ENST00000424045,ENST00000422015,ENST00000420675,ENST00000418553,ENST00000416803,ENST00000406017,	TTTCCTCCCAATGGATCCTGCCACCTTCTGGTGCAAGAGACCTGAAAGTGTGGGCGACCT	intergenic
ASHG19A3A051349	4698.3	14344.7	6376	10834.5	4638.34	7825	4267.07	12598	5957.78	9994.96	5178.73	9502.6	12.1424	13.6279	12.7818	13.532	12.3224	12.7549	12.3068	13.7557	12.2276	13.1704	12.1674	12.9572	noncoding	ENST00000480072	RP11-829H16.1	Ensembl	201	chr14	+	31288919	31289120		AAGTTTGAAAAGAGGTACAAGACAGGCAAGAACAAGTGGTTCTTCCAGGACCTAGATTTT	intergenic
ASHG19A3A040937	469.194	594.608	425.058	41.4735	1099.65	363.808	551.761	26.5609	944.56	578.889	346.241	565.688	8.73875	9.27623	8.86593	5.70551	10.1103	8.2981	9.18825	5.49486	9.29196	9.06495	8.263	8.86277	noncoding	ENST00000453735	RP11-344N17.6	Ensembl	523	chrX	+	48166203	48168490	ENST00000457562,ENST00000448031,ENST00000413071,	AAATGTCAGACCTGATATAGTCCTCCTTGGAAAGGCCTTTTCTGAGGGCTGATACTCTGT	intergenic
ASHG19A3A039520	298490	216888	238750	191482	238607	185557	153473	188184	210431	239599	267162	200879	18.0254	17.4949	17.9055	17.5178	17.8231	17.3004	17.4417	17.5178	17.66	17.8231	18.0745	17.4791	noncoding	HIT000195205		H-invDB	337	chrM	+	15552	15888		ACAATCCTAATCCTAATACCAACTATCTCCCTAATTGAAAACAAAATACTCAAATGGGCC	intergenic
ASHG19A3L0001450	149.543	171.736	186.603	124.583	171.856	162.869	122.702	127.679	218.64	180.478	215.524	234.288	7.11744	7.38047	7.72805	7.41506	7.42206	7.12034	7.02095	7.80837	7.209	7.35863	7.6255	7.51492	noncoding	chr4:114709776-114720551-	lincRNA-CAMK2D	lincRNA	10776	chr4	-	114709776	114720551		CTCTTGTCTGTCTCTGAATTCACCCTCATATTAATCAGAATCACTTTATTCCTAGAGTAT	intergenic
ASHG19A3A053011	1474.14	1595.38	662.204	445.256	1535.77	1763.18	1056.6	522.527	795.937	870.559	1209.31	2114.87	10.3998	10.6923	9.47488	9.25716	10.62	10.6018	10.1458	9.77631	9.05096	9.69642	9.96174	10.851	noncoding	ENST00000395459	AC107871.1	Ensembl	270	chr15	+	68546970	68547242	ENST00000395520,	AATGGAGATGCCCAAACAGACCAGACACAGAAAGCTGAAGGTGCTGCAGATGCCAAGTGA	intergenic
ASHG19A3A037409	117.484	72.4283	64.5143	61.4054	100.307	126.975	75.8687	43.2973	114.013	113.259	56.8122	117.619	6.76451	6.03649	6.283	6.31669	6.67757	6.75727	6.32705	6.20891	6.31779	6.68542	5.87984	6.45968	noncoding	uc004acs.2	DQ587119	UCSC_knowngene	4111	chr9	-	43027663	43031774		ATCTGCATATAACGTGGTCCTGAATTTCTGGCTGGGAAGTGCTTCCAGGGTTTCATATGT	intergenic
ASHG19A3A013545	95.3012	70.4788	51.7582	30.8315	87.5578	201.718	65.9831	29.725	96.3842	135.575	70.728	66.3425	6.46647	5.99953	5.99687	5.22754	6.47721	7.43386	6.12773	5.65929	6.09688	6.94434	6.16316	5.56904	noncoding	AK126362		misc_RNA	2241	chr2	-	42558384	42560624		GCCCAAAAGAGTAGGATAGCCACATTAGACTTACAAGACTTACAGCAACTCCACCAGAAA	natural antisense	NM_001145076	EML4	echinoderm microtubule-associated protein-like 4	+	42396489	42559688
ASHG19A3A013545	95.3012	70.4788	51.7582	30.8315	87.5578	201.718	65.9831	29.725	96.3842	135.575	70.728	66.3425	6.46647	5.99953	5.99687	5.22754	6.47721	7.43386	6.12773	5.65929	6.09688	6.94434	6.16316	5.56904	noncoding	AK126362		misc_RNA	2241	chr2	-	42558384	42560624		GCCCAAAAGAGTAGGATAGCCACATTAGACTTACAAGACTTACAGCAACTCCACCAGAAA	natural antisense	NM_019063	EML4	echinoderm microtubule-associated protein-like 4	+	42396489	42559688
ASHG19A3A053500	22936.6	56434.7	10984.9	10574.3	17586.5	30435.7	9995.58	10118.3	13989.5	11956.6	11815.4	22560.5	14.6303	15.1948	13.6295	13.4929	14.3656	14.6362	13.5963	13.4562	13.5994	13.4282	13.443	14.1274	noncoding	ENST00000463867	CTD-2135D7.1	Ensembl	348	chr16	-	14016188	14016536	NR_002309,ENST00000469206,	TGTGCAATTCACAACAAAGTAGTCAGGAATCGATCTTGTGAAGCCTGCAAGGACCGAACA	intronic antisense	NM_005236	ERCC4	DNA repair endonuclease XPF	+	14014013	14046205
ASHG19A3A051990	70.1094	66.9251	46.4456	59.9201	56.9526	82.0878	58.0932	56.6966	132.778	103.37	64.5201	72.9593	6.01807	5.91907	5.85258	6.27924	5.87132	6.12838	5.94183	6.61072	6.51957	6.56112	6.04354	5.71588	noncoding	AK022275		misc_RNA	1882	chr15	-	35619557	35621439		AGGGGCTGCTCACTCTAAAGTTACTCAAAATACTCTATTTATCTAACAAAGCATGGGCTT	intergenic
ASHG19A3A027931	122.873	86.8137	93.9253	92.8771	126.654	85.0624	90.2989	84.5348	317.464	124.442	143.815	206.561	6.83269	6.32646	6.80044	6.97094	7.00227	6.17952	6.57593	7.20486	7.7214	6.82667	7.09485	7.32418	noncoding	HIT000062015		H-invDB	209	chr5	+	9199553	9199761		GACCTGCAGCCACCTGTTCCAATCTGGCTTCTATCAGCAATCAAGGTAATAACTTACAAG	intronic antisense	NM_003966	SEMA5A	semaphorin-5A precursor	-	9035137	9546233
ASHG19A3A040716	84.6761	54.7786	83.4295	86.8399	79.1675	87.0323	66.0878	67.3561	164.696	60.1088	85.6337	153.509	6.29569	5.61296	6.63741	6.86193	6.33894	6.21076	6.12962	6.86542	6.8115	5.75905	6.4127	6.86223	noncoding	AF086422		misc_RNA	381	chrX	+	16607671	16627697		TTCCAACTCAGCTATCCTTGGCTCTGAAAAGCTGTCATCACTGGCATCACTGTATCTATC	natural antisense	NM_019857	CTPS2	CTP synthase 2	-	16606121	16731059
ASHG19A3A040716	84.6761	54.7786	83.4295	86.8399	79.1675	87.0323	66.0878	67.3561	164.696	60.1088	85.6337	153.509	6.29569	5.61296	6.63741	6.86193	6.33894	6.21076	6.12962	6.86542	6.8115	5.75905	6.4127	6.86223	noncoding	AF086422		misc_RNA	381	chrX	+	16607671	16627697		TTCCAACTCAGCTATCCTTGGCTCTGAAAAGCTGTCATCACTGGCATCACTGTATCTATC	natural antisense	NM_001144002	CTPS2	CTP synthase 2	-	16606121	16730340
ASHG19A3A040716	84.6761	54.7786	83.4295	86.8399	79.1675	87.0323	66.0878	67.3561	164.696	60.1088	85.6337	153.509	6.29569	5.61296	6.63741	6.86193	6.33894	6.21076	6.12962	6.86542	6.8115	5.75905	6.4127	6.86223	noncoding	AF086422		misc_RNA	381	chrX	+	16607671	16627697		TTCCAACTCAGCTATCCTTGGCTCTGAAAAGCTGTCATCACTGGCATCACTGTATCTATC	natural antisense	NM_175859	CTPS2	CTP synthase 2	-	16606121	16730775
CUST_112_PI426075208	151.792	130.626	202.894	130.545	188.896	156.893	172.027	90.8696	239.21	170.435	234.995	264.434	7.13829	6.94849	7.8489	7.48633	7.55473	7.06934	7.50866	7.31302	7.32973	7.27633	7.7432	7.70599	noncoding	nc-HOXC11-110+	nc-HOXC11-110	HOX cluster	838	chr12	-	54359624	54360462		GAAAAAGAGAGAAAAGTTTCCCGGAGTCTTCATTAGTTGATTTCCCTGTCCGCCGCTTTC	intergenic
ASHG19A3A037924	734.291	221.604	632.028	284.817	529.994	515.098	428.118	154.953	801.19	395.084	914.758	458.956	9.38413	7.78416	9.41074	8.6321	9.05314	8.81331	8.83015	8.09761	9.05933	8.50088	9.58504	8.54839	noncoding	ENST00000439875	C9orf110	Ensembl	7380	chr9	-	115865617	115873753	ENST00000434051,	TAGGCACCTCCTTCCCTTAGGAAGAAGCCAAACATTTCACGAAGTCCTTCTGTGCTTTTA	intergenic
ASHG19A3A030636	110.405	71.8722	80.0079	59.4187	110.399	88.7488	73.7405	60.9487	159.581	133.593	115.346	168.25	6.67757	6.02547	6.58001	6.26679	6.80307	6.23921	6.28651	6.72279	6.76812	6.92521	6.80608	7.00586	noncoding	ENST00000454588	RP1-45I4.3	Ensembl	552	chr6	-	143360561	143363461		GGTCCAAGTCAATCATCTTTGCTTCTCTCACATTGTCATCGACATTTACCCCAGCATTAT	intergenic
ASHG19A3L0003378	95.737	82.6849	51.2096	80.5547	78.6747	160.725	73.6041	74.7966	125.787	160.437	101.861	209.652	6.4725	6.24518	5.98521	6.74825	6.32755	7.10319	6.2843	7.02233	6.45216	7.18809	6.64481	7.34735	noncoding	BF116112	lincRNA-C5orf53-1	lincRNA	588	chr5	-	139527790	139528378		AATGTCTGTGTCCCCTATAAACCATGACTCTACACGGTGGCATTCTAAGGATGGCAGAAT	intergenic
ASHG19A3A020928	47.8002	62.9961	43.0407	85.4258	43.735	84.9296	55.6947	99.2001	103.96	162.268	69.5576	147.027	5.47148	5.82593	5.75124	6.83689	5.51878	6.17742	5.88438	7.44382	6.19586	7.20539	6.14102	6.79753	noncoding	ENST00000434712	RP11-193I22.2	Ensembl	514	chr3	-	42092672	42093186		AGCTATCAGGATCTACAACAATGACAGATATGATGAGATCTGCACTGCTGGGGAGGCAAT	intergenic
ASHG19A3A036568	121.907	303.312	106.916	179.374	173.735	286.258	176.172	149.843	276.647	327.577	243.049	286.035	6.82086	8.25699	6.97803	7.96165	7.43766	7.94915	7.54471	8.04817	7.5261	8.23396	7.7905	7.81534	noncoding	AK026601		misc_RNA	1700	chr8	+	41685789	41687453		CACTAGGGGAGCTCATTGTCTAAGACTGCCATCCCTAACTGCCTTTTAAAAAGAAATCTG	intronic antisense	NM_001142446	ANK1	ankyrin-1 isoform 9	-	41510743	41754280
ASHG19A3A053282	14067.5	29417.9	17026.5	21405.7	11158.8	22734.9	14065.2	27287.8	11207.1	25036.8	14347.1	18807.9	13.7844	14.4551	14.3887	14.4817	13.7002	14.2286	14.0984	14.6552	13.2388	14.359	13.789	13.8655	noncoding	ENST00000465747	RP11-522B15.1	Ensembl	340	chr15	+	96991383	96991723		TTTGGTTACCTATGTACCTGTTACCACGTGAAAAAATCTACAGTCAATGTGGATGAGAAC	intergenic
ASHG19A3A015223	13138.1	15627.5	10632.8	4458.45	10364.1	17026.7	12471.5	7731.68	17349.3	15223.9	12824.4	16813.2	13.6566	13.7156	13.5779	12.2987	13.5832	13.8485	13.9011	13.1599	13.9631	13.7565	13.5658	13.7219	noncoding	ENST00000425872	RP3-477M7.4	Ensembl	743	chr1	+	8953467	8954210	uc002eea.2,	TTGTGGTGTGGAAAAACAAATTTGTTTTTATGTCCTCTTCTCCCTTTCCATCTTTCAGCA	intergenic
ASHG19A3L0001775	140.719	39.1634	135.233	70.9001	132.39	104.59	125.741	67.7659	205.799	74.5033	137.04	98.4438	7.02603	5.10515	7.30804	6.54288	7.06148	6.48284	7.05766	6.87478	7.1207	6.07731	7.03102	6.18265	noncoding	chr6:23664596-23678671+	lincRNA-NRSN1-2	lincRNA	14076	chr6	+	23664596	23678671		TCCTATGCTAAATGTCTTCCTTCACATGTGCTAACATTCTGTATTCATTGCAGGATATCA	intergenic
ASHG19A3A008649	509.386	1270.95	402.987	920.582	379.587	1079.37	425.191	514.715	482.42	925.884	365.42	507.454	8.86161	10.3901	8.78684	10.2185	8.56339	9.89899	8.8208	9.74768	8.31457	9.78433	8.33507	8.69619	noncoding	BC040714		misc_RNA	1546	chr17	-	58118818	58120351		GAATCTTGGAACTTCCGTCTCTTGAATACATTCTTAGTAGTAGCTTCTTGGCATTTTCAA	intergenic
ASHG19A3A029808	311.461	136.182	233.217	153.638	318.229	249.436	279.654	132.191	497.24	138.544	348.737	156.515	8.16211	7.01202	8.03834	7.73138	8.31374	7.75091	8.20479	7.85699	8.36185	6.97288	8.27136	6.88951	noncoding	AK026168		NRED	2638	chr6	-	34247460	34250085		AGCTAAAGCAGTGACAGATCCACGTAGCCTCTTTAACCTCTTTATTATCTTGCCAAAAAA	intergenic
ASHG19A3A014717	1394.7	648.017	1983.5	898.11	1725.24	1044.47	1519.09	877.522	2332.14	901.793	2460.78	1289.81	10.3074	9.40991	11.0494	10.1828	10.8046	9.84973	10.6998	10.4487	10.7212	9.74841	11.0567	10.149	noncoding	AK026877		misc_RNA	1573	chr2	-	181891254	181892811		TTCACCCCTCTCTCACTTTCTGTTTCCTCAGCCTTTGGAAAGCATGTATCAAGGATTTAA	intronic antisense	NM_006357	UBE2E3	ubiquitin-conjugating enzyme E2 E3	+	181845341	181928150
ASHG19A3A014717	1394.7	648.017	1983.5	898.11	1725.24	1044.47	1519.09	877.522	2332.14	901.793	2460.78	1289.81	10.3074	9.40991	11.0494	10.1828	10.8046	9.84973	10.6998	10.4487	10.7212	9.74841	11.0567	10.149	noncoding	AK026877		misc_RNA	1573	chr2	-	181891254	181892811		TTCACCCCTCTCTCACTTTCTGTTTCCTCAGCCTTTGGAAAGCATGTATCAAGGATTTAA	intronic antisense	NM_182678	UBE2E3	ubiquitin-conjugating enzyme E2 E3	+	181845111	181928150
ASHG19A3A036612	225.117	471.453	186.16	121.682	184.542	293.976	225.131	279.936	282.66	346.5	213.046	185.393	7.68931	8.91673	7.72504	7.37725	7.52326	7.9902	7.8899	8.92246	7.55913	8.31457	7.60968	7.1545	noncoding	ENST00000471393	RP11-400K9.1	Ensembl	478	chr8	+	54445467	54446264		ACAAAGGGAAAGAGGAGAGACACCTGACCCGTGTTCTCTAGGCCTTTTAGAAGACATGGA	intergenic
ASHG19A3A041494	71.1325	76.6658	59.9007	75.269	75.5033	83.0335	59.7797	52.3168	80.7158	64.6838	48.1788	98.5432	6.03771	6.12487	6.18562	6.63615	6.27094	6.14695	5.98158	6.49197	5.85498	5.86821	5.65617	6.18422	noncoding	ENST00000418891	RP5-1052M9.4	Ensembl	459	chrX	+	123466767	123467226		TCATTAACAATGAAGTCCTCATGGACGGCAGCGGCCCAGCCTTTTACGTGGCCTTCCGCT	intergenic
ASHG19A3A041484	4987.55	5523.23	6348.97	9595.5	5788.2	10652.6	3265.76	7327.9	7678.1	9656.07	5572.7	12307.6	12.2292	12.4105	12.7746	13.3602	12.68	13.2113	11.8841	13.0941	12.6146	13.12	12.2761	13.3255	noncoding	ENST00000450755	MIR220A	Ensembl	1325	chrX	+	122695492	122696817	NM_006087,	AACATGAATGACCTGGTATCTGAGTACCAGCAGTACCAGGATGCCACAGCCGAGGAGGGC	intergenic
ASHG19A3A030207	1700.42	893.101	1597.26	1334.1	2457.22	1335.01	1515.31	1120.66	3321.2	1133.23	4115.1	1604.65	10.6018	9.89173	10.7198	10.7312	11.3394	10.1906	10.6956	10.7522	11.3022	10.0672	11.8442	10.473	noncoding	ENST00000454172	RP1-90L14.1	Ensembl	411	chr6	-	85130748	85265870		GCTCTGCTCTGTCCTCACCCCTCAAGAGAATTTCCCTTATTATTATGAAAACTTTTTATC	intergenic
CUST_75_PI426073487	4453.13	768.362	2777.44	1630.07	2015.24	2583.87	1765.94	524.172	3337.3	1085.05	2905.1	1460.04	12.0502	9.67107	11.5444	10.9884	11.0451	11.1473	10.9296	9.77977	11.312	10.0062	11.2986	10.3252	noncoding	uc.77+	uc.77	UCR	296	chr2	+	145185764	145186060		TTATCTTTCAAGCATCTTTGGCTGAGTTCTCCCTCATAGTTGAAAATCTAAAACCTTAAG	intronic antisense	NM_001171653	ZEB2	zinc finger E-box-binding homeobox 2 isoform 2	-	145141941	145277958
CUST_75_PI426073487	4453.13	768.362	2777.44	1630.07	2015.24	2583.87	1765.94	524.172	3337.3	1085.05	2905.1	1460.04	12.0502	9.67107	11.5444	10.9884	11.0451	11.1473	10.9296	9.77977	11.312	10.0062	11.2986	10.3252	noncoding	uc.77+	uc.77	UCR	296	chr2	+	145185764	145186060		TTATCTTTCAAGCATCTTTGGCTGAGTTCTCCCTCATAGTTGAAAATCTAAAACCTTAAG	intronic antisense	NM_014795	ZEB2	zinc finger E-box-binding homeobox 2 isoform 1	-	145141941	145277958
ASHG19A3A035847	490.676	163.627	347.698	178.241	273.756	254.582	241.14	110.08	370.854	136.588	328.194	196.498	8.8062	7.30436	8.58982	7.95193	8.08954	7.78303	7.99264	7.59892	7.93405	6.95544	8.18739	7.24862	noncoding	ENST00000500152	AL359853.1	Ensembl	1760	chr1	+	179836661	179846917		TTAAATCGTAAAACTGTTAGTATCAGGAGAGCCCTTCGAGTATTCTCTCCGCTCCACACC	natural antisense	NM_145034	TOR1AIP2	torsin-1A-interacting protein 2 isoform b	-	179809101	179846941
ASHG19A3A035847	490.676	163.627	347.698	178.241	273.756	254.582	241.14	110.08	370.854	136.588	328.194	196.498	8.8062	7.30436	8.58982	7.95193	8.08954	7.78303	7.99264	7.59892	7.93405	6.95544	8.18739	7.24862	noncoding	ENST00000500152	AL359853.1	Ensembl	1760	chr1	+	179836661	179846917		TTAAATCGTAAAACTGTTAGTATCAGGAGAGCCCTTCGAGTATTCTCTCCGCTCCACACC	natural antisense	NM_022347	TOR1AIP2	interferon alpha responsive protein isoform a	-	179828164	179846941
ASHG19A3A035847	490.676	163.627	347.698	178.241	273.756	254.582	241.14	110.08	370.854	136.588	328.194	196.498	8.8062	7.30436	8.58982	7.95193	8.08954	7.78303	7.99264	7.59892	7.93405	6.95544	8.18739	7.24862	noncoding	ENST00000500152	AL359853.1	Ensembl	1760	chr1	+	179836661	179846917		TTAAATCGTAAAACTGTTAGTATCAGGAGAGCCCTTCGAGTATTCTCTCCGCTCCACACC	natural antisense	NM_001199260	TOR1AIP2	torsin-1A-interacting protein 2 isoform b	-	179809101	179846941
ASHG19A3L0001145	144.244	146.405	113.266	132.326	135.463	190.77	131.56	118.725	214.774	175.513	129.418	232.158	7.05928	7.12386	7.06077	7.5068	7.09042	7.34795	7.11968	7.70276	7.18598	7.32133	6.95843	7.50106	noncoding	AI760638	lincRNA-PTH2R-1	lincRNA	500	chr2	-	209407667	209689050		GCAATTCTCTTGTCCTTCTCATGGTGTCAAGCTGGCTGTAGCAGGTATCTTATCCATACA	intergenic
ASHG19A3A034053	463.587	369.087	542.95	366.773	483.584	380.606	406.32	336.851	1205.03	422.88	699.789	556.25	8.71698	8.56006	9.19986	8.99613	8.92439	8.36445	8.75673	9.1779	9.64777	8.60339	9.21455	8.84016	noncoding	CR933627		misc_RNA	3185	chr7	+	23253693	23279376		TGATACTCACTTTCCATAAAAATCAGGCACAACCCTGTACCCTTGCCCACTGGAGTTTGT	intergenic
ASHG19A3A018332	10928.2	16380.1	8928.98	9362.27	10811.2	16045.8	10791.8	14782.8	17812	19299.8	10052.2	28250.1	13.3699	13.7736	13.3197	13.3155	13.6491	13.7723	13.7128	13.9568	14.0073	14.06	13.1926	14.472	noncoding	ENST00000464473	PPIAL	Ensembl	501	chr20	+	41859399	41859900		TCCAGGAATGGCAAGACCAGCAAGAAGATAATCATTGCTGACTGCAGACAACTTCGATAA	intergenic
ASHG19A3A038356	3840.23	6728.43	3054.32	2387.43	2782.82	5732.11	2765.37	2034.79	2752.86	4603.6	3004.64	5799.18	11.8162	12.6957	11.696	11.4813	11.5301	12.2926	11.6224	11.5073	10.9851	12.0707	11.3541	12.261	noncoding	ENST00000391389	RP11-134K1.2	Ensembl	531	chr9	+	8713310	8713841		AAGAAAATGAAGAAGTCTTCAGGGGAGACTGTCTACTGTGGTCAGGTGTTTGAGAAGTCC	intronic antisense	NM_001171025	PTPRD	receptor-type tyrosine-protein phosphatase delta	-	8314245	8733946
ASHG19A3A038356	3840.23	6728.43	3054.32	2387.43	2782.82	5732.11	2765.37	2034.79	2752.86	4603.6	3004.64	5799.18	11.8162	12.6957	11.696	11.4813	11.5301	12.2926	11.6224	11.5073	10.9851	12.0707	11.3541	12.261	noncoding	ENST00000391389	RP11-134K1.2	Ensembl	531	chr9	+	8713310	8713841		AAGAAAATGAAGAAGTCTTCAGGGGAGACTGTCTACTGTGGTCAGGTGTTTGAGAAGTCC	intronic antisense	NM_001040712	PTPRD	receptor-type tyrosine-protein phosphatase delta	-	8314245	8733946
ASHG19A3A038356	3840.23	6728.43	3054.32	2387.43	2782.82	5732.11	2765.37	2034.79	2752.86	4603.6	3004.64	5799.18	11.8162	12.6957	11.696	11.4813	11.5301	12.2926	11.6224	11.5073	10.9851	12.0707	11.3541	12.261	noncoding	ENST00000391389	RP11-134K1.2	Ensembl	531	chr9	+	8713310	8713841		AAGAAAATGAAGAAGTCTTCAGGGGAGACTGTCTACTGTGGTCAGGTGTTTGAGAAGTCC	intronic antisense	NM_002839	PTPRD	receptor-type tyrosine-protein phosphatase delta	-	8314245	10612723
ASHG19A3A038356	3840.23	6728.43	3054.32	2387.43	2782.82	5732.11	2765.37	2034.79	2752.86	4603.6	3004.64	5799.18	11.8162	12.6957	11.696	11.4813	11.5301	12.2926	11.6224	11.5073	10.9851	12.0707	11.3541	12.261	noncoding	ENST00000391389	RP11-134K1.2	Ensembl	531	chr9	+	8713310	8713841		AAGAAAATGAAGAAGTCTTCAGGGGAGACTGTCTACTGTGGTCAGGTGTTTGAGAAGTCC	intronic antisense	NM_130391	PTPRD	receptor-type tyrosine-protein phosphatase delta	-	8314245	8733946
ASHG19A3A038356	3840.23	6728.43	3054.32	2387.43	2782.82	5732.11	2765.37	2034.79	2752.86	4603.6	3004.64	5799.18	11.8162	12.6957	11.696	11.4813	11.5301	12.2926	11.6224	11.5073	10.9851	12.0707	11.3541	12.261	noncoding	ENST00000391389	RP11-134K1.2	Ensembl	531	chr9	+	8713310	8713841		AAGAAAATGAAGAAGTCTTCAGGGGAGACTGTCTACTGTGGTCAGGTGTTTGAGAAGTCC	intronic antisense	NM_130393	PTPRD	receptor-type tyrosine-protein phosphatase delta	-	8314245	8733946
ASHG19A3A038356	3840.23	6728.43	3054.32	2387.43	2782.82	5732.11	2765.37	2034.79	2752.86	4603.6	3004.64	5799.18	11.8162	12.6957	11.696	11.4813	11.5301	12.2926	11.6224	11.5073	10.9851	12.0707	11.3541	12.261	noncoding	ENST00000391389	RP11-134K1.2	Ensembl	531	chr9	+	8713310	8713841		AAGAAAATGAAGAAGTCTTCAGGGGAGACTGTCTACTGTGGTCAGGTGTTTGAGAAGTCC	intronic antisense	NM_130392	PTPRD	receptor-type tyrosine-protein phosphatase delta	-	8314245	8733946
ASHG19A3A038131	6416.66	1363.4	4101.15	2555.09	3225.83	3118.27	2501.47	968.902	6227.05	1749.48	5212.07	2568.34	12.5587	10.4863	12.1243	11.5758	11.7573	11.4133	11.4775	10.5725	12.3053	10.685	12.1772	11.1379	noncoding	uc004cas.1	LQFBS-1	UCSC_knowngene	2713	chr9	-	134372865	134375578		AGTTACTTCAGCAGTTCCTAAGATGCTCCTTCCCCATGTTCTACACTAGACACAGAGCTT	natural antisense	NM_013318	PRRC2B	protein PRRC2B	+	134305476	134375575
ASHG19A3A037600	3354.97	880.112	3119.45	1218.81	2410.39	1750.92	1771.93	1010.25	3781.99	1160.05	3579.3	1413.68	11.6113	9.86674	11.7262	10.6153	11.3111	10.5916	10.9379	10.6286	11.4988	10.1022	11.6299	10.2777	noncoding	ENST00000505936	AL353710.1	Ensembl	1751	chr9	-	79808707	79810652		AGGACACCGTCACCCACAGCCTCCCCCGACGGCTTTTCCAATGTATATGCAGGCCTTACC	intronic antisense	NM_001018037	VPS13A	vacuolar protein sorting-associated protein 13A	+	79792360	80032399
ASHG19A3A037600	3354.97	880.112	3119.45	1218.81	2410.39	1750.92	1771.93	1010.25	3781.99	1160.05	3579.3	1413.68	11.6113	9.86674	11.7262	10.6153	11.3111	10.5916	10.9379	10.6286	11.4988	10.1022	11.6299	10.2777	noncoding	ENST00000505936	AL353710.1	Ensembl	1751	chr9	-	79808707	79810652		AGGACACCGTCACCCACAGCCTCCCCCGACGGCTTTTCCAATGTATATGCAGGCCTTACC	intronic antisense	NM_015186	VPS13A	vacuolar protein sorting-associated protein 13A	+	79792360	80000106
ASHG19A3A037600	3354.97	880.112	3119.45	1218.81	2410.39	1750.92	1771.93	1010.25	3781.99	1160.05	3579.3	1413.68	11.6113	9.86674	11.7262	10.6153	11.3111	10.5916	10.9379	10.6286	11.4988	10.1022	11.6299	10.2777	noncoding	ENST00000505936	AL353710.1	Ensembl	1751	chr9	-	79808707	79810652		AGGACACCGTCACCCACAGCCTCCCCCGACGGCTTTTCCAATGTATATGCAGGCCTTACC	intronic antisense	NM_033305	VPS13A	vacuolar protein sorting-associated protein 13A	+	79792360	80032399
ASHG19A3A037600	3354.97	880.112	3119.45	1218.81	2410.39	1750.92	1771.93	1010.25	3781.99	1160.05	3579.3	1413.68	11.6113	9.86674	11.7262	10.6153	11.3111	10.5916	10.9379	10.6286	11.4988	10.1022	11.6299	10.2777	noncoding	ENST00000505936	AL353710.1	Ensembl	1751	chr9	-	79808707	79810652		AGGACACCGTCACCCACAGCCTCCCCCGACGGCTTTTCCAATGTATATGCAGGCCTTACC	intronic antisense	NM_001018038	VPS13A	vacuolar protein sorting-associated protein 13A	+	79792360	79997921
ASHG19A3A007466	49.8696	53.2155	68.0345	63.7096	60.1107	53.907	44.0581	55.3499	86.5547	47.6891	72.8995	84.2207	5.52855	5.56904	6.35491	6.37211	5.94335	5.50465	5.54556	6.57506	5.94943	5.4204	6.2023	5.93511	noncoding	NR_027077	LOC283761	RefSeq_NR	1368	chr15	-	90048161	90067265		TAGCATAAGACCTGGCTTGTGACAGATCTGCCACCCTCTAGCTGGGTGACTTTTAGACAA	intergenic
ASHG19A3A010126	78.1865	54.1034	93.6487	61.9957	84.9823	67.926	82.8262	39.5506	154.084	76.4401	94.6442	83.6073	6.18246	5.5954	6.79547	6.33226	6.43545	5.84368	6.45069	6.08146	6.7214	6.11109	6.54562	5.92327	noncoding	ENST00000400144	AP005380.2	Ensembl	366	chr18	-	5132780	5133150		TTATTTCTCAGACAGTGGATCCAAAATTAAACCACATCCTCAGGCCACCAGTGGAAGGAG	intergenic
ASHG19A3L0001046	176.253	146.028	134.805	159.231	187.017	182.444	131.912	109.807	306.978	199.577	216.975	228.618	7.35211	7.1201	7.30518	7.78564	7.54152	7.28933	7.12308	7.59581	7.67381	7.51126	7.63329	7.4772	noncoding	exon2235-	lincRNA-INHBB-4	lincRNA	102	chr2	-	121155131	121155232		GTCCGTTTCCCTGCTCTTCACCAAGGGCTGGCCTAGGTCAGGCACCGAGCTGGGAGCTGG
ASHG19A3A037645	169.007	138.967	136.199	154.016	218.993	160.21	128.118	113.991	225.306	155.833	136.862	201.512	7.28933	7.04522	7.31763	7.73491	7.77233	7.09812	7.08516	7.64594	7.24904	7.147	7.02921	7.28517	noncoding	ENST00000447148	RP11-202I11.2	Ensembl	429	chr9	-	88370956	88380027	ENST00000421734,	ATCACTCAAGTGATCCATCATACAGCACCTCCAGTTCCAAAGAATACTGACTTACTTCAG	intergenic
ASHG19A3A007338	156.189	144.118	147.516	108.261	223.417	180.084	137.722	78.9165	225.36	196.023	222.805	199.252	7.1768	7.0984	7.42143	7.20078	7.79973	7.26904	7.18759	7.10186	7.2495	7.48389	7.66779	7.26686	noncoding	NR_024538	GSTM4	RefSeq_NR	1359	chr1	+	110198697	110204330		CAAGCTGGGCCTGGACTTTCCCAATGTGGGGAGACAGAAGAGGAGAAGATTCGTGTGGAC	exon sense-overlapping	NM_000850	GSTM4	glutathione S-transferase Mu 4 isoform 1	+	110198697	110204331
ASHG19A3A007338	156.189	144.118	147.516	108.261	223.417	180.084	137.722	78.9165	225.36	196.023	222.805	199.252	7.1768	7.0984	7.42143	7.20078	7.79973	7.26904	7.18759	7.10186	7.2495	7.48389	7.66779	7.26686	noncoding	NR_024538	GSTM4	RefSeq_NR	1359	chr1	+	110198697	110204330		CAAGCTGGGCCTGGACTTTCCCAATGTGGGGAGACAGAAGAGGAGAAGATTCGTGTGGAC	exon sense-overlapping	NM_147148	GSTM4	glutathione S-transferase Mu 4 isoform 2	+	110198697	110208123
ASHG19A3A032717	116.114	86.0256	85.0328	58.6149	117.24	71.864	60.8901	51.4104	93.9149	115.594	49.9355	68.2348	6.74922	6.31187	6.66132	6.24625	6.89169	5.92517	6.00974	6.46411	6.06331	6.71259	5.70313	5.61452	noncoding	uc003thg.2	CR606158	UCSC_knowngene	1572	chr7	-	39893287	39894859		GAACAGTCACTCCATAGTGCAATCCATATTAATAGCCTTCTTATCTTAAGTCTTCATCTC	intergenic
ASHG19A3A026160	302.204	211.6	384.34	208.304	349.058	215.709	252.285	217.502	624.295	273.198	545.552	363.125	8.11694	7.71381	8.7244	8.18052	8.44419	7.53163	8.05527	8.56846	8.68647	7.97521	8.86963	8.17889	noncoding	uc003imn.2	BC035179	UCSC_knowngene	2650	chr4	+	152877142	152890531		GCCCCACGCTCTGGTTTCTATCCCACGTACTGTATTTAATTTTAGCAAAATCCTAGTAAA	intergenic
ASHG19A3A012995	88001.4	73175.1	100250	7995.24	148867	16116.6	78253.8	24535.6	113740	18619.7	133497	115904	16.6521	15.5449	16.9514	13.0839	17.2479	13.7804	16.6398	14.5129	16.8957	14.0219	17.2479	16.4935	noncoding	uc001hyk.1	BC133032	UCSC_knowngene	316	chr1	-	237167402	237167718	NM_005951,ENST00000464121,	AGTGCAAAAAGTGCAAATGCACCTCCTGCAAGAAGAGCTGCTGCTCCTGTTGCCCCCTGG	intergenic
ASHG19A3A019559	126.485	173.783	139.214	133.813	164.039	152.754	104.096	106.741	164.643	207.438	263.606	242.44	6.87313	7.39963	7.34629	7.52251	7.35524	7.03086	6.78499	7.55825	6.81131	7.56618	7.89903	7.56259	noncoding	BC127773		misc_RNA	425	chr22	-	23587586	23587990		TTGCATCCACGCCAAGTGCCTCAAAATTCTTTATAAATGAGACGTGCCCCATCCAGTTAG	intronic antisense	NM_021574	BCR	breakpoint cluster region protein isoform 2	+	23522551	23660224
ASHG19A3A019559	126.485	173.783	139.214	133.813	164.039	152.754	104.096	106.741	164.643	207.438	263.606	242.44	6.87313	7.39963	7.34629	7.52251	7.35524	7.03086	6.78499	7.55825	6.81131	7.56618	7.89903	7.56259	noncoding	BC127773		misc_RNA	425	chr22	-	23587586	23587990		TTGCATCCACGCCAAGTGCCTCAAAATTCTTTATAAATGAGACGTGCCCCATCCAGTTAG	intronic antisense	NM_004327	BCR	breakpoint cluster region protein isoform 1	+	23522551	23660224
ASHG19A3A027345	310.391	372.917	252.981	373.041	285.293	448.759	237.936	352.309	260.197	642.489	280.824	190.489	8.1573	8.57305	8.14643	9.01823	8.15468	8.60443	7.97043	9.23622	7.44235	9.22048	7.97757	7.19676	noncoding	NR_015360	FLJ33630	RefSeq_NR	2977	chr5	-	127357245	127418766		GAGCCAATACACTGAGGTCACTGGATAAATAAACAGATTCTTGCAAGTGCTTTGGAAATG	bidirectional	NM_001046	SLC12A2	solute carrier family 12 member 2	+	127419482	127525380
ASHG19A3H0000038	119.729	88.8432	75.4799	75.9394	124.019	100.899	90.421	82.1289	223.787	134.325	180.596	183.258	6.79397	6.35987	6.49549	6.65046	6.97229	6.43101	6.57835	7.16339	7.23913	6.93178	7.38832	7.13829	noncoding	nc-HOXA9-79-	nc-HOXA9-79	HOX cluster	248	chr7	-	27209027	27209275		TTGTTGGGATCCACCTTTCTCTCGACAGCACGACACTGCCTTCATTACTTCAGTTGAAAT	intergenic
ASHG19A3A017833	256.215	134.994	184.221	161.849	176.006	171.846	148.406	152.809	428.11	254.429	319.689	283.408	7.87148	6.99701	7.71235	7.8113	7.45549	7.20368	7.28983	8.07768	8.14358	7.8732	8.15271	7.80422	noncoding	NR_027042	MDS2	RefSeq_NR	1027	chr1	+	23953823	23967056		TTTCATGGTGTCTGCTTAATGTTAATCTCTCCAAGCTTCCCACCAGACTGCAAAGGCTGA	intergenic
ASHG19A3A013487	728.397	104.382	287.391	257.214	203.923	214.942	183.159	102.259	425.086	159.947	490.661	227.553	9.37417	6.60404	8.32764	8.49559	7.66673	7.52677	7.59781	7.48982	8.13557	7.18448	8.72405	7.4718	noncoding	ENST00000431951	AC068274.1	Ensembl	384	chr2	-	35949824	35950208		AAATTTGATGAACTTGATGCCAATAATCTGCCTCTCAATTTGAAAACCACCTGAAGTTAC	intergenic
ASHG19A3A014042	254.88	1228.55	286.087	2148.6	204.185	669.18	311.686	125.65	254.551	270.651	94.5187	283.1	7.86381	10.3426	8.32387	11.3432	7.6687	9.2027	8.35559	7.78288	7.41196	7.96251	6.54434	7.80276	noncoding	uc002sva.1	DKFZp667P0924	UCSC_knowngene	2442	chr2	-	96523056	96610442	NM_025190,NM_025190,NM_001164315,NM_001164315,	AGAAAGTTTCTCTTTTGAATATTGCCACAAGAATAACGGGCGGTGGGAAATCTGGAACAG	intergenic
ASHG19A3L0000384	187.558	126.807	118.057	167.072	97.8577	135.267	139.811	128.461	254.139	184.868	206.593	319.83	7.43787	6.89997	7.11831	7.8593	6.6394	6.84913	7.21126	7.81828	7.40892	7.39754	7.56544	7.9873	noncoding	chr11:44557524-44573924-	lincRNA-ALX4	lincRNA	16401	chr11	-	44557524	44573924		GTATAAGCACCCAGCACCTTACATACATATTGCTAGATCCTTTCTTTTCTCTCTCTATCT	intergenic
ASHG19A3A032328	114.12	83.1791	84.0372	117.858	91.4291	217.596	91.4462	71.359	203.298	165.841	156.032	265.744	6.72538	6.25495	6.64584	7.32825	6.54161	7.54372	6.59481	6.95367	7.10267	7.23646	7.19816	7.71381	noncoding	ENST00000455390	RP11-514O12.2	Ensembl	627	chr6	+	167317185	167318323		TTGCGGTTTCTTCCTTGCTCCTTGCAGGTTATATTTGAAATGAATGTCAGAGCCATGCGG	intergenic
ASHG19A3A031845	2000.51	425.903	1097.51	724.025	777.453	1016.19	767.973	384.077	1608.26	768.775	1448.35	960.267	10.8428	8.77056	10.1952	9.89647	9.60796	9.81253	9.67359	9.35904	10.1125	9.50015	10.2328	9.68977	noncoding	ENST00000404337	KRT18P50	Ensembl	1243	chr6	+	96438982	96440225		AGGATAGTGGACGGCAAAGTAGCATCTCCCACCAATGACACTAAAGTTCTGAGGTTTTGA	intergenic
ASHG19A3A041225	7076.91	23136.5	7430.29	11299.6	5723.71	13129	7802.58	15719.3	9350.24	15325.8	6159.95	18687.3	12.701	14.1635	13.0331	13.6059	12.6656	13.5016	13.2041	14.0201	12.919	13.7677	12.4226	13.8546	noncoding	ENST00000438336	RP11-475D8.3	Ensembl	660	chrX	+	78018722	78019382		ACCTATTTTGTAGAAGGTGAAGATGCTGGCAACAGGAGGACTAGATCAACAGTTTTATTA	intergenic
ASHG19A3A054139	182.79	140.766	144.496	69.0401	125.048	159.664	128.621	77.6029	182.524	164.147	153.274	251.188	7.40215	7.06396	7.39582	6.49974	6.98415	7.09342	7.09089	7.07686	6.95212	7.22207	7.17573	7.62069	noncoding	BC111535		RNAdb	593	chr1	-	160057810	160058342		TGTCCATCCATCCACTCATGAACAAATGTGAAGGTCAAACACAGACTGGCATTTTCACCC	natural antisense	NM_004983	KCNJ9	G protein-activated inward rectifier potassium	+	160051359	160059212
ASHG19A3A037977	2314.51	1684.52	2093.36	1646.95	1948.73	2113.66	1808.98	1528.51	4140.85	2524.42	3455.54	3043.97	11.0551	10.7691	11.1275	11.0004	10.9991	10.859	10.9687	11.1406	11.6444	11.182	11.5765	11.3696	noncoding	NR_002930	PTPRVP	RefSeq_NR	4095	chr1	+	202137178	202158577		ATTTGCCTGCCCTTCCCCAACAAAAGGTCCTGTTTCTCTGCCCAGGTTCAGCGTTGCAGC	intergenic
ASHG19A3H0000034	17730.7	3567.74	12839.6	7470.27	9332.84	9518.62	7926.27	2912.28	22992.6	6897.55	20340.7	10104.5	14.171	11.8123	13.9319	12.9941	13.4252	13.0428	13.2339	11.9582	14.4504	12.6473	14.4302	13.0362	noncoding	nc-HOXA7-74-	nc-HOXA7-74	HOX cluster	238	chr7	-	27197697	27197935		TGCGCAGGAACTGGGGCTCCGTGGCGTCCCGATCTGAACCCTCCCTCCACCTTTTGTATT	intergenic
ASHG19A3A038266	148.34	60.0456	114.378	128.778	135.677	155.512	134.779	51.6077	151.056	147.079	200.242	138.692	7.10486	5.75267	7.07319	7.46276	7.0927	7.05445	7.15325	6.47187	6.69524	7.06112	7.52493	6.71272	noncoding	AK097764		RNAdb	1701	chr9	-	140144670	140147949		AATTTGCCAGGAATTTCACTGCCTTCTGGTCAGAATTCATCATCAGAGTCTCCTGGCTCT	natural antisense	NM_001004353	C9orf173	hypothetical protein LOC441476	+	140145729	140147934
ASHG19A3A033328	352.813	185.505	404.826	184.333	446.865	327.025	507.521	228.991	1071.45	351.003	763.516	342.641	8.33691	7.49878	8.79409	8.00132	8.80494	8.1429	9.07632	8.63977	9.47388	8.33372	9.34243	8.09172	noncoding	ENST00000453666	RP11-325F22.5	Ensembl	640	chr7	-	104558006	104567077		GCTATCAGAATATTGACTATTAGTGCTTTCATCACGCGGCTCCATCCAAACCCCTGCTTT	intergenic
ASHG19A3A027952	684.111	345.119	614.935	356.09	565.655	498.402	470.796	288.692	852.589	400.611	709.024	507.924	9.28771	8.45529	9.36937	8.95547	9.15043	8.76884	8.96584	8.96392	9.14721	8.51966	9.23595	8.69805	noncoding	AF056438		RNAdb	318	chr5	+	10342924	10343235		TAGCTGTAAGTAAGAATAGTTCATCACCCACTGCTGGGTTTGCATCCTCCTCCAAATAGG	intergenic
ASHG19A3A025467	57.3101	94.3535	58.7344	94.6596	43.1012	63.5462	59.6642	97.3905	99.5304	134.745	71.2158	123.813	5.72582	6.45091	6.16092	6.99912	5.49824	5.74086	5.97938	7.41655	6.13827	6.93599	6.17091	6.53812	noncoding	ENST00000463499	RP11-49F1.1	Ensembl	571	chr4	+	42473826	42474397		ATAGGAGAACAACATGGAAAGCAAGGCTGAAACTTTTTCTGGTGTCTATAAGCAGCTCAC	intronic antisense	NM_006095	ATP8A1	probable phospholipid-transporting ATPase IA	-	42410391	42659122
ASHG19A3A025467	57.3101	94.3535	58.7344	94.6596	43.1012	63.5462	59.6642	97.3905	99.5304	134.745	71.2158	123.813	5.72582	6.45091	6.16092	6.99912	5.49824	5.74086	5.97938	7.41655	6.13827	6.93599	6.17091	6.53812	noncoding	ENST00000463499	RP11-49F1.1	Ensembl	571	chr4	+	42473826	42474397		ATAGGAGAACAACATGGAAAGCAAGGCTGAAACTTTTTCTGGTGTCTATAAGCAGCTCAC	intronic antisense	NM_001105529	ATP8A1	probable phospholipid-transporting ATPase IA	-	42410391	42659122
ASHG19A3A028654	66.4896	151.522	43.364	188.245	43.0713	244.017	54.7462	98.4045	60.1395	178.879	55.0239	73.2934	5.94074	7.18503	5.75919	8.03304	5.49734	7.71882	5.85934	7.43205	5.44037	7.3465	5.83093	5.72361	noncoding	ENST00000508517	AC010226.4	Ensembl	539	chr5	+	114937940	114955975		TTACTGAACATCGGATGAGACCATGGATAGTAAATTGGGAGTGAAGGTCCATACCTGGGT	intronic antisense	NM_001164469	TMED7-TICAM2	TRAM adaptor with GOLD domain isoform 2	-	114914338	114961876
ASHG19A3A028654	66.4896	151.522	43.364	188.245	43.0713	244.017	54.7462	98.4045	60.1395	178.879	55.0239	73.2934	5.94074	7.18503	5.75919	8.03304	5.49734	7.71882	5.85934	7.43205	5.44037	7.3465	5.83093	5.72361	noncoding	ENST00000508517	AC010226.4	Ensembl	539	chr5	+	114937940	114955975		TTACTGAACATCGGATGAGACCATGGATAGTAAATTGGGAGTGAAGGTCCATACCTGGGT	intronic antisense	NM_181836	TMED7	transmembrane emp24 domain-containing protein 7	-	114948904	114961876
ASHG19A3A028654	66.4896	151.522	43.364	188.245	43.0713	244.017	54.7462	98.4045	60.1395	178.879	55.0239	73.2934	5.94074	7.18503	5.75919	8.03304	5.49734	7.71882	5.85934	7.43205	5.44037	7.3465	5.83093	5.72361	noncoding	ENST00000508517	AC010226.4	Ensembl	539	chr5	+	114937940	114955975		TTACTGAACATCGGATGAGACCATGGATAGTAAATTGGGAGTGAAGGTCCATACCTGGGT	natural antisense	NM_021649	TICAM2	TIR domain-containing adapter molecule 2	-	114914338	114938176
ASHG19A3A028654	66.4896	151.522	43.364	188.245	43.0713	244.017	54.7462	98.4045	60.1395	178.879	55.0239	73.2934	5.94074	7.18503	5.75919	8.03304	5.49734	7.71882	5.85934	7.43205	5.44037	7.3465	5.83093	5.72361	noncoding	ENST00000508517	AC010226.4	Ensembl	539	chr5	+	114937940	114955975		TTACTGAACATCGGATGAGACCATGGATAGTAAATTGGGAGTGAAGGTCCATACCTGGGT	intronic antisense	NM_001164468	TMED7-TICAM2	TRAM adaptor with GOLD domain isoform 1	-	114914338	114961876
ASHG19A3A043542	151.103	148.2	173.81	165.49	168.076	181.365	154.067	118.405	256.439	157.46	157.129	231.983	7.13114	7.14641	7.63466	7.84656	7.39282	7.27958	7.34661	7.69883	7.42288	7.16098	7.20704	7.49951	noncoding	ENST00000451575	RP11-499O7.7	Ensembl	432	chr10	+	5038044	5039569		ATGCTATTTCTGAGCACAAGCAACTCCATGAACCCTATCCTGGTTTCTCAATAACTCCGA	natural antisense	NM_001354	AKR1C2	aldo-keto reductase family 1 member C2 isoform	-	5031964	5060207
ASHG19A3A043542	151.103	148.2	173.81	165.49	168.076	181.365	154.067	118.405	256.439	157.46	157.129	231.983	7.13114	7.14641	7.63466	7.84656	7.39282	7.27958	7.34661	7.69883	7.42288	7.16098	7.20704	7.49951	noncoding	ENST00000451575	RP11-499O7.7	Ensembl	432	chr10	+	5038044	5039569		ATGCTATTTCTGAGCACAAGCAACTCCATGAACCCTATCCTGGTTTCTCAATAACTCCGA	natural antisense	NM_205845	AKR1C2	aldo-keto reductase family 1 member C2 isoform	-	5031964	5060207
ASHG19A3A054808	295.504	269.953	310.524	247.201	274.016	287.569	273.891	233.827	467.644	276.781	353.735	357.123	8.08565	8.08257	8.42927	8.43242	8.09025	7.95783	8.17679	8.66708	8.26721	7.99007	8.29075	8.15605	noncoding	ENST00000411871	VN2R10P	Ensembl	853	chr16	+	77254302	77255155		GCTTTCAGTGCTGAGCTACTTGGCTGCATCTTTGCCCCCATATATTACGTTACTCTTATG	intergenic
ASHG19A3A015701	5647.43	9406.98	4224.5	11191.6	2046.14	3262.44	3484.29	3501.36	4052.45	5125.55	2801.99	1485.01	12.3864	13.12	12.18	13.5864	11.0753	11.4785	11.9771	12.1933	11.6068	12.2023	11.2379	10.3502	noncoding	AL050376		misc_RNA	3204	chr2	+	61415148	61418338		ACCTTTTCCCCCCATAAACACTGCAAGGGTAAACAATAAATCTTCTTTCCTAATTATCTC	natural antisense	NM_014709	USP34	ubiquitin carboxyl-terminal hydrolase 34	-	61414589	61697849
ASHG19A3A024408	1589.66	4007.89	886.99	1131.94	895.43	2487.06	1506.17	959.431	2296.88	3508.75	825.802	1767.5	10.5063	11.9681	9.8974	10.5122	9.81438	11.0846	10.6844	10.5609	10.6998	11.6777	9.45114	10.6122	noncoding	NR_003249	HNRPDL	RefSeq_NR	3615	chr4	-	83344348	83351378	uc.144-,	ATCTCTGGGGGTCGCACGTTGCGGGCAGAGCGCAAGGCATACACCAGAAAACGCTGTCCT	exon sense-overlapping	NM_001207000	HNRPDL	heterogeneous nuclear ribonucleoprotein D-like	-	83343716	83351378
ASHG19A3A024408	1589.66	4007.89	886.99	1131.94	895.43	2487.06	1506.17	959.431	2296.88	3508.75	825.802	1767.5	10.5063	11.9681	9.8974	10.5122	9.81438	11.0846	10.6844	10.5609	10.6998	11.6777	9.45114	10.6122	noncoding	NR_003249	HNRPDL	RefSeq_NR	3615	chr4	-	83344348	83351378	uc.144-,	ATCTCTGGGGGTCGCACGTTGCGGGCAGAGCGCAAGGCATACACCAGAAAACGCTGTCCT	exon sense-overlapping	NM_031372	HNRPDL	heterogeneous nuclear ribonucleoprotein D-like	-	83343716	83351378
ASHG19A3A024408	1589.66	4007.89	886.99	1131.94	895.43	2487.06	1506.17	959.431	2296.88	3508.75	825.802	1767.5	10.5063	11.9681	9.8974	10.5122	9.81438	11.0846	10.6844	10.5609	10.6998	11.6777	9.45114	10.6122	noncoding	NR_003249	HNRPDL	RefSeq_NR	3615	chr4	-	83344348	83351378	uc.144-,	ATCTCTGGGGGTCGCACGTTGCGGGCAGAGCGCAAGGCATACACCAGAAAACGCTGTCCT	bidirectional	NM_021204	ENOPH1	enolase-phosphatase E1	+	83351725	83382244
ASHG19A3H0000208	1473.14	454.372	1570.83	576.995	920.056	854.896	851.326	541.925	1170.24	527.373	1900.78	677.593	10.3987	8.8626	10.699	9.60475	9.85265	9.56495	9.82443	9.82484	9.60372	8.93443	10.6453	9.14466	noncoding	nc-HOXC9-135-	nc-HOXC9-135	HOX cluster	138	chr12	+	54389365	54389503		CGGGCAGGGCAGGGAGCGGCTCTAGCTCTGGGGCGGCTCCCCCTCCAGCCACTCCCAGGC	intergenic
ASHG19A3A000286	2699.61	539.058	1735.66	939.872	1264.08	1434.93	1000.5	351.013	1700.03	647.143	1719.1	779.177	11.2803	9.12508	10.8495	10.2482	10.3227	10.2969	10.0656	9.23231	10.1981	9.23099	10.4952	9.35088	noncoding	ENST00000445039	RP4-784A16.5	Ensembl	326	chr1	+	53793920	53802890		ATACAAGGCCTGACACATAACAAGCATGAGacggagtctccctctgttgcccagtctgga	bidirectional	NM_017522	LRP8	low-density lipoprotein receptor-related protein	-	53711216	53793726
ASHG19A3A000286	2699.61	539.058	1735.66	939.872	1264.08	1434.93	1000.5	351.013	1700.03	647.143	1719.1	779.177	11.2803	9.12508	10.8495	10.2482	10.3227	10.2969	10.0656	9.23231	10.1981	9.23099	10.4952	9.35088	noncoding	ENST00000445039	RP4-784A16.5	Ensembl	326	chr1	+	53793920	53802890		ATACAAGGCCTGACACATAACAAGCATGAGacggagtctccctctgttgcccagtctgga	bidirectional	NM_033300	LRP8	low-density lipoprotein receptor-related protein	-	53711211	53793821
ASHG19A3A000286	2699.61	539.058	1735.66	939.872	1264.08	1434.93	1000.5	351.013	1700.03	647.143	1719.1	779.177	11.2803	9.12508	10.8495	10.2482	10.3227	10.2969	10.0656	9.23231	10.1981	9.23099	10.4952	9.35088	noncoding	ENST00000445039	RP4-784A16.5	Ensembl	326	chr1	+	53793920	53802890		ATACAAGGCCTGACACATAACAAGCATGAGacggagtctccctctgttgcccagtctgga	bidirectional	NM_001018054	LRP8	low-density lipoprotein receptor-related protein	-	53711216	53793726
ASHG19A3A000286	2699.61	539.058	1735.66	939.872	1264.08	1434.93	1000.5	351.013	1700.03	647.143	1719.1	779.177	11.2803	9.12508	10.8495	10.2482	10.3227	10.2969	10.0656	9.23231	10.1981	9.23099	10.4952	9.35088	noncoding	ENST00000445039	RP4-784A16.5	Ensembl	326	chr1	+	53793920	53802890		ATACAAGGCCTGACACATAACAAGCATGAGacggagtctccctctgttgcccagtctgga	bidirectional	NM_004631	LRP8	low-density lipoprotein receptor-related protein	-	53711216	53793726
ASHG19A3A024775	63.083	68.8254	59.3885	56.246	65.6799	96.5209	57.7615	38.2335	90.836	59.5346	63.186	81.3185	5.86225	5.96186	6.17568	6.17875	6.06437	6.36533	5.93502	6.03158	6.01807	5.74478	6.01655	5.88249	noncoding	ENST00000515383	AC112236.1	Ensembl	1095	chr4	-	140539292	140544386		TGAGGAATACGGTCGTGTCTGTTAAACTAATTGTAGCTGTTCACTCCACTATATAATTTT	intergenic
ASHG19A3A017000	3514.26	1165.97	2207.62	1360.86	2121.78	1104.16	1442.26	1238.35	3378.14	1426.21	3131.34	2949.94	11.6841	10.2735	11.1953	10.7593	11.127	9.92645	10.621	10.8666	11.3317	10.3987	11.4162	11.3322	noncoding	NR_026909	STK16	RefSeq_NR	3118	chr2	+	220110200	220115059		CGCCTGACCCCACCCCTGAAGCTGGCGACGGAGCAGGGCCTGTTTTCTCTACACTATAGT	bidirectional	NM_024506	GLB1L	beta-galactosidase-1-like protein precursor	-	220101502	220110131
ASHG19A3A017000	3514.26	1165.97	2207.62	1360.86	2121.78	1104.16	1442.26	1238.35	3378.14	1426.21	3131.34	2949.94	11.6841	10.2735	11.1953	10.7593	11.127	9.92645	10.621	10.8666	11.3317	10.3987	11.4162	11.3322	noncoding	NR_026909	STK16	RefSeq_NR	3118	chr2	+	220110200	220115059		CGCCTGACCCCACCCCTGAAGCTGGCGACGGAGCAGGGCCTGTTTTCTCTACACTATAGT	natural antisense	NM_006000	TUBA4A	tubulin alpha-4A chain	-	220115000	220118638
ASHG19A3A017000	3514.26	1165.97	2207.62	1360.86	2121.78	1104.16	1442.26	1238.35	3378.14	1426.21	3131.34	2949.94	11.6841	10.2735	11.1953	10.7593	11.127	9.92645	10.621	10.8666	11.3317	10.3987	11.4162	11.3322	noncoding	NR_026909	STK16	RefSeq_NR	3118	chr2	+	220110200	220115059		CGCCTGACCCCACCCCTGAAGCTGGCGACGGAGCAGGGCCTGTTTTCTCTACACTATAGT	exon sense-overlapping	NM_001008910	STK16	serine/threonine-protein kinase 16	+	220110191	220115059
ASHG19A3A018261	57710.7	137737	57494.5	117538	38808.9	83631.2	39887	106290	44677.8	98146.1	55682.5	112894	16.0103	16.4651	16.1975	16.6609	15.7081	16.118	15.6434	16.3208	15.5277	16.1993	16.1637	16.4579	noncoding	ENST00000432310	RPL37P1	Ensembl	284	chr20	+	34176245	34176529		TGTGAAGGAACAACACCTAAACCCAAGAGGGTACCTGTTGCAGCATCCAGTTCATCTTAA	intergenic
ASHG19A3A035132	6601.7	1201.35	3973.29	2538.36	2918.6	3219.65	2371.4	1051.64	8496.35	2437.44	7351.06	3347.82	12.6009	10.3168	12.0788	11.5666	11.6053	11.4594	11.3932	10.6764	12.7798	11.1394	12.6791	11.4957	noncoding	uc003vts.1	AK094915	UCSC_knowngene	1835	chr7	+	137003338	137011700		CAAATGACTACAGGCATTATCCGAATGATATGATCTTCCTTCCCCATCTTTCTGGGTGTC	intronic antisense	NM_002825	PTN	pleiotrophin	-	136912091	137028546
ASHG19A3A024374	410.227	822.701	305.264	465.043	556.904	731.207	458.789	100.799	590.571	447.621	269.732	659.185	8.5461	9.76498	8.40652	9.31819	9.12842	9.33391	8.93098	7.46879	8.6102	8.68767	7.92503	9.10382	noncoding	ENST00000470927	RP11-1E1.1	Ensembl	724	chr4	-	78003555	78004279	NM_198486,ENST00000423238,	AAGTTTGGTGTCATTTGCTTGGAAGACCTCATTCATGAAACTGCCTTCCCAGGGAAGCAT	intergenic
ASHG19A3A022617	2739.51	4125.9	2823.69	3581.3	3831.83	5290.05	3314.18	3476.47	3621.35	3495.79	3245.8	5788.31	11.3031	12.0054	11.5716	12.0081	12.0367	12.182	11.908	12.182	11.4351	11.6728	11.4652	12.2577	noncoding	ENST00000450668	RP11-159C21.3	Ensembl	321	chr1	+	53174793	53175114		CAGAAAACGATGAGACGTCTGAGTACCATTAGGAAGCAGCGGGATAAGCTGATAAAGGAA	intergenic
ASHG19A3A035252	213.992	163.039	126.867	167.441	140.436	143.034	141.282	156.327	249.42	232.96	182.589	342.242	7.62142	7.29869	7.21454	7.86241	7.13446	6.93271	7.22302	8.1093	7.38258	7.74229	7.40242	8.08954	noncoding	ENST00000473586	OR2A41P	Ensembl	105	chr7	+	143774813	143774918	NM_001004488,	ATTTTAGGAGTCTTACTGGCCCTTGTCCATCTAGTGTTACTGCTACCACTGTCCTTCTGT	intergenic
ASHG19A3A049982	486.54	897.283	397.668	505.773	545.027	524.309	628.839	653.721	943.715	1019.3	446.557	353.42	8.79356	9.89793	8.76956	9.43165	9.09655	8.83801	9.37356	10.0716	9.29035	9.9215	8.60215	8.14187	noncoding	HIT000192534		H-invDB	288	chr13	+	26979087	26979374		GTGCCCTTACTTCAGCAAAGGAGAAGGAGTAGGAGAGCCTTAGAATTTTTGAGGAAAAAA	intergenic
ASHG19A3A038136	130.272	139.042	101.93	133.754	113.412	168.716	107.539	164.126	324.418	234.358	183.566	348.816	6.91671	7.04632	6.91146	7.52134	6.84442	7.17698	6.83176	8.17729	7.7506	7.75356	7.41168	8.12501	noncoding	ENST00000411431	RP11-569A11.2	Ensembl	365	chr1	+	202601555	202602039		TTTCCCTGTTCTGGATGTGCTTCCTCTTCTATAAACTAGAGACGCTACAAATTCCCACCA	intronic antisense	NM_177402	SYT2	synaptotagmin-2	-	202559724	202679551
ASHG19A3A038136	130.272	139.042	101.93	133.754	113.412	168.716	107.539	164.126	324.418	234.358	183.566	348.816	6.91671	7.04632	6.91146	7.52134	6.84442	7.17698	6.83176	8.17729	7.7506	7.75356	7.41168	8.12501	noncoding	ENST00000411431	RP11-569A11.2	Ensembl	365	chr1	+	202601555	202602039		TTTCCCTGTTCTGGATGTGCTTCCTCTTCTATAAACTAGAGACGCTACAAATTCCCACCA	intronic antisense	NM_001136504	SYT2	synaptotagmin-2	-	202559724	202612581
ASHG19A3A049698	48.4375	62.203	68.314	57.7437	72.2683	60.1639	60.5977	41.36	78.5523	55.6703	53.9943	102.843	5.48764	5.80684	6.36203	6.22234	6.20734	5.6608	6.00175	6.14382	5.81248	5.64534	5.80557	6.25125	noncoding	BC039360		misc_RNA	1155	chr13	-	81800002	81801118		CCTGGCAGAATCAATTATGTATCCACATTCATTCTAATTGTCTTCCTTTCTTAAGATTGG	intergenic
ASHG19A3L0002833	6834.16	1897.04	5843.75	3188.33	3528.38	4391.79	3153.34	1463.61	7551.43	3208.77	8978.12	4301.5	12.6493	10.961	12.6452	11.8594	11.9002	11.897	11.8189	11.0753	12.5814	11.5372	13.0127	11.8392	noncoding	chrX:118607438-118617354+	lincRNA-CXorf56-3	lincRNA	9917	chrX	+	118607438	118617354		ATGGGACAAATCTTGGCTCAACAATATCATACTTTGCATTTCTCCCCCGAGTCACACACG	intergenic
ASHG19A3A038372	480.659	940.384	552.427	1185.21	546.913	1800.42	445.252	230.003	430.273	1057.86	597.339	1382.57	8.77329	9.97135	9.22283	10.5742	9.10104	10.6383	8.88346	8.64582	8.15164	9.97197	8.98982	10.2406	noncoding	ENST00000449745	RP11-284P20.2	Ensembl	1735	chr9	+	13986173	13987908	NM_014303,	AAGAAGTGGGAGAAGTACCTGTACCAGAAGATCATGTTTGGCAAGAGGCGAAAAATCCGA	intergenic
ASHG19A3A050248	136.751	118.616	118.059	90.4925	116.564	146.504	109.596	104.928	254.199	206.323	213.249	232.678	6.9857	6.80249	7.11849	6.93078	6.88449	6.96665	6.8589	7.52846	7.40955	7.55874	7.611	7.50436	noncoding	ENST00000427086	RP11-429G17.1	Ensembl	527	chr13	+	62379282	62379809		TGAGGACTCAAGACAGTGTTTAATGAAGTTATCCCATCAGCTGTCTGCCCACTCCATAAA	intergenic
ASHG19A3A039998	106.995	55.5928	66.6392	41.4174	98.1159	113.641	105.603	26.2559	122.581	107.645	94.4642	165.879	6.62793	5.63641	6.32842	5.70354	6.64362	6.59883	6.80715	5.47609	6.41773	6.61354	6.5433	6.9827	noncoding	ENST00000426799	RP11-314A15.2	Ensembl	995	chrX	-	65041096	65042091	NM_152523,NM_001142300,	CTTCGCTCCTTAGCAGATGACAATAACCTGAATTTTCTATTTGCTCCTCTTAGCAAAAAA	intergenic
ASHG19A3A012783	146.37	160.988	155.496	127.798	278.058	387.499	182.972	193.327	438.029	259.968	501.691	479.942	7.08395	7.27667	7.49163	7.45152	8.11129	8.39249	7.59649	8.40882	8.176	7.9057	8.75967	8.61402	noncoding	ENST00000425131	AC092066.6	Ensembl	317	chr19	+	45268404	45268721		TGGCATCAGATACATCCCCAATCATAGGCCCCTGGAATAGTGGCGAGCCCTGCTTACTCA	intergenic
ASHG19A3A023200	97.5746	103.39	90.9921	142.319	78.2501	110.937	95.2171	88.3754	54.7087	180.963	86.2739	55.4085	6.49631	6.59152	6.7583	7.61655	6.32026	6.56493	6.65285	7.27432	5.30908	7.3628	6.42297	5.28761	noncoding	ENST00000419531	RP4-794H19.2	Ensembl	2273	chr1	+	59250831	59366668		CCAATTCTGATCACTGCTCTTATGGTTTGTAATACATTATTTTGGGTTTGGATGATCCTG	intergenic
ASHG19A3A018537	103.16	499.309	83.3412	194.867	88.9853	379.111	82.3298	427.195	194.372	177.641	117.244	1314.23	6.5776	9.0066	6.63615	8.08565	6.50125	8.35697	6.44305	9.49216	7.04355	7.33602	6.8261	10.172	noncoding	ENST00000487421	RP11-157P1.5	Ensembl	612	chr20	+	60928068	60931536		CAGCTCAGCTGCCAGTGCTGACCTTTCCGCTGCTACATGGTTCTGTGCAGAAAGAAAAAA	natural antisense	NM_005560	LAMA5	laminin subunit alpha-5 precursor	-	60884120	60942368
ASHG19A3A027680	120.876	290.1	90.6083	350.362	49.9212	314.336	83.1169	326.759	65.7964	252.555	65.394	325.334	6.80497	8.19523	6.75066	8.93205	5.699	8.08891	6.455	9.13416	5.56043	7.8616	6.06125	8.01074	noncoding	AF086367		misc_RNA	630	chr5	-	169673244	169673861		TCATACACTTGCCATTAGTGACGTAAGTTAAGCCATTCTTCAAAACATTAAACAGCCTTC	intergenic
ASHG19A3A032982	1728.12	9715.22	2501.32	3953.73	1997.88	2493.77	3078.49	2703.04	3325.78	5727.6	2850.39	5984.76	10.6228	13.1502	11.3896	12.1274	11.0322	11.0922	11.7818	11.8584	11.3051	12.3853	11.2659	12.3036	noncoding	AK094163		misc_RNA	2354	chr1	+	158067697	158070051		AACCATTGTAGGTTTTTAGCAATGTGTATCTGTGTGTCCCTCACACCTTTTCCTATTCTA	intergenic
ASHG19A3A015940	1616.35	1053.52	903.773	733.665	1327.62	2185.62	1098.38	291.466	1173.74	1280.09	1376.21	1065.68	10.5325	10.1341	9.92322	9.91347	10.4006	10.9039	10.206	8.97996	9.60613	10.2479	10.1615	9.8564	noncoding	ENST00000431142	AC108479.2	Ensembl	427	chr2	+	88272174	88272601	NM_012477,ENST00000417574,	ATCAACTTGTTGGCCTATCATGGGGCATGCCATGGGGCTGGTCCTTTCCCTACCGGTTCA	intronic antisense	NM_001024457	RGPD1	RANBP2-like and GRIP domain-containing protein	-	88055478	88285309
ASHG19A3A055053	430.956	445.039	849.418	742.174	327.433	385.283	634.971	444.796	457.377	434.351	547.635	271.626	8.61751	8.83089	9.82831	9.93119	8.35344	8.38205	9.38966	9.54537	8.23863	8.64407	8.87303	7.74352	noncoding	U23864		misc_RNA	124	chr8	+	144900687	144903822		TCTCCAAAGCCCATTGTCACTGCTGCCACCTGCAGGTTGGTGAGCTGCTGCTGCTGGTGC	natural antisense	NM_001136033	PUF60	poly(U)-binding-splicing factor PUF60 isoform c	-	144898552	144911196
ASHG19A3A055053	430.956	445.039	849.418	742.174	327.433	385.283	634.971	444.796	457.377	434.351	547.635	271.626	8.61751	8.83089	9.82831	9.93119	8.35344	8.38205	9.38966	9.54537	8.23863	8.64407	8.87303	7.74352	noncoding	U23864		misc_RNA	124	chr8	+	144900687	144903822		TCTCCAAAGCCCATTGTCACTGCTGCCACCTGCAGGTTGGTGAGCTGCTGCTGCTGGTGC	natural antisense	NM_014281	PUF60	poly(U)-binding-splicing factor PUF60 isoform b	-	144898546	144911537
ASHG19A3A055053	430.956	445.039	849.418	742.174	327.433	385.283	634.971	444.796	457.377	434.351	547.635	271.626	8.61751	8.83089	9.82831	9.93119	8.35344	8.38205	9.38966	9.54537	8.23863	8.64407	8.87303	7.74352	noncoding	U23864		misc_RNA	124	chr8	+	144900687	144903822		TCTCCAAAGCCCATTGTCACTGCTGCCACCTGCAGGTTGGTGAGCTGCTGCTGCTGGTGC	natural antisense	NM_078480	PUF60	poly(U)-binding-splicing factor PUF60 isoform a	-	144898546	144911537
ASHG19A3A031255	486.183	338.071	437.253	384.253	463.373	476.839	407.589	303.335	862.923	485.417	544.196	642.762	8.79165	8.42398	8.90407	9.05585	8.85458	8.70268	8.76162	9.02997	9.16586	8.80978	8.86368	9.0616	noncoding	ENST00000442150	XXbac-BPG27H4.7	Ensembl	738	chr6	+	30670843	30680961		TCTTTATATGTATAATGGCTGACCCTGGCGGGACTTCCTTCTCCACTTGTGTGTTGATGT	natural antisense	NM_014641	MDC1	mediator of DNA damage checkpoint protein 1	-	30667583	30685458
ASHG19A3A034440	677.178	102.33	215.146	89.6217	667.421	200.777	327.562	71.1573	285.024	86.4345	321.773	201.555	9.27184	6.57553	7.93276	6.91413	9.38938	7.42613	8.42762	6.94884	7.5708	6.29117	8.15918	7.28588	noncoding	ENST00000453697	RP11-321E8.1	Ensembl	763	chr7	+	63894207	63894970	NR_029404,	AGGTCTTGCTCTCAAATTTTTCTGTATTCTACTACGAAATTCTTAATTCCCCTGACCATG	intergenic
ASHG19A3A009662	99.3908	101.911	120.751	110.673	113.515	103.994	93.8917	83.5379	158.746	109.826	113.491	134.326	6.52181	6.56912	7.14894	7.23462	6.8469	6.47438	6.63405	7.18832	6.76025	6.64647	6.78737	6.66418	noncoding	ENST00000502398	RP11-463M16.5	Ensembl	195	chr17	+	46958483	46958678		AAGTGCAACTGGCCAGCAGTCACACAGCTCCATGACTCCAAGGTTGAGTTCCTGCTGCCT	intergenic
ASHG19A3A024199	1031.3	1341.62	970.532	1358.17	964.452	1168.82	905.356	939.46	893.495	2037.6	1050.74	962.487	9.87841	10.4625	10.0225	10.757	9.91389	10.0072	9.92104	10.5349	9.21516	10.9011	9.78089	9.69371	noncoding	uc003hay.2	AK096319	UCSC_knowngene	3518	chr4	-	56294073	56297591		CACCTGCTTCATGTGGCACATAACTTGTAAGAATCACATTTTGGATTTTAAAGAAAGACT	intergenic
ASHG19A3A040508	436.095	140.718	630.802	232.452	469.215	230.585	545.933	211.561	1620.89	316.851	1009.22	369.658	8.63284	7.06349	9.40656	8.34302	8.87425	7.62896	9.17102	8.53015	10.1235	8.18435	9.72535	8.20479	noncoding	uc010nta.2	LW-1	UCSC_knowngene	2329	chrX	-	148674182	148676975	NM_001164415,	TTGCCACAACTTCGATAAAGAGCTTCTTCCGCCAGCTAAACTTGTATGGCTTCCGAAAAC	exon sense-overlapping	NM_016153	HSFX1	heat shock transcription factor, X-linked	-	148674182	148676974
ASHG19A3A040508	436.095	140.718	630.802	232.452	469.215	230.585	545.933	211.561	1620.89	316.851	1009.22	369.658	8.63284	7.06349	9.40656	8.34302	8.87425	7.62896	9.17102	8.53015	10.1235	8.18435	9.72535	8.20479	noncoding	uc010nta.2	LW-1	UCSC_knowngene	2329	chrX	-	148674182	148676975	NM_001164415,	TTGCCACAACTTCGATAAAGAGCTTCTTCCGCCAGCTAAACTTGTATGGCTTCCGAAAAC	exon sense-overlapping	NM_001164415	HSFX2	heat shock transcription factor, X-linked	-	148674171	148676974
ASHG19A3A008218	682.403	351.395	588.295	366.125	488.423	546.93	422.893	262.943	837.424	405.737	686.907	524.2	9.28434	8.48332	9.30695	8.99441	8.93841	8.89686	8.81298	8.83291	9.11708	8.54244	9.18472	8.74758	noncoding	AB007979		NRED	5596	chr1	-	175284332	175289747		AGGTTTAGAATCTATGTGAGTCTATTTTGGTTAACACACAGGCTCCTCCTTCCAATCATT	intergenic
ASHG19A3A054709	93.7484	257.664	76.4929	93.1168	84.7857	172.868	93.6348	19.5161	266.324	170.202	80.3385	153.422	6.44272	8.01266	6.51411	6.97527	6.43272	7.21224	6.62999	5.03366	7.47592	7.2742	6.32646	6.86124	noncoding	ENST00000400979	RP11-7G12.2	Ensembl	1969	chr1	-	166244865	166246834		AAAGATTTTCAAGGGAGCAAACTTAAAGTCTCTCTTGCTCGGAAGAGGCCTCCAGTGAAC	intergenic
ASHG19A3A033064	89.5553	102.537	57.2365	75.5473	80.9766	136.631	75.6696	69.1652	91.152	87.2805	77.4319	156.947	6.37695	6.57904	6.13069	6.64159	6.37068	6.86466	6.32281	6.90534	6.02296	6.30591	6.28005	6.89305	noncoding	ENST00000445314	AC007000.12	Ensembl	939	chr7	-	76682094	76688755	NR_003666,NM_001099435,ENST00000515340,ENST00000420373,	TTCCAGAAACTTCGGTTCCAGTTCTTCTGTTCCATGAGCGGCAGGGCTTGGGTTTCCCGG	intergenic
ASHG19A3A052268	470.973	824.306	496.627	397.44	460.835	757.724	473.798	220.727	742.758	496.926	434.644	467.077	8.74353	9.76995	9.07727	9.10325	8.84651	9.38659	8.97638	8.59097	8.94609	8.8531	8.56525	8.57414	noncoding	AK021773		misc_RNA	1839	chr15	-	65244282	65248504		ATAAGAAATTTCAGCTTCTCAGTCCCTCTAGCCAACATTTCAGGTGCATGACAGCCTCAG	intronic antisense	NM_182703	ANKDD1A	ankyrin repeat and death domain-containing	+	65204100	65251041
ASHG19A3A034004	2726.48	1176.3	1664.57	1137.12	1217.22	3699.82	987.947	440.732	1785.79	874.222	1691.02	1669.04	11.295	10.2841	10.784	10.5171	10.2661	11.6617	10.0475	9.53249	10.2858	9.70309	10.4743	10.529	noncoding	ENST00000419463	AC019117.1	Ensembl	837	chr7	+	17414490	17506288		ATAACATGAAGTGAAGTCTTCATCTCCATTCCCAACAGTCCCCATTCTACTTGCAGAAAG	intergenic
ASHG19A3A049554	50.8688	117.482	78.8009	66.3717	63.1023	99.0414	45.8248	38.808	83.4384	80.3065	72.0299	105.647	5.55753	6.78626	6.55804	6.43716	6.00901	6.40323	5.60222	6.05364	5.89758	6.18477	6.18578	6.29322	noncoding	ENST00000452288	RP11-165D7.3	Ensembl	413	chr13	-	49144774	49147453		TTTCATTATTTTCCTGAAGAATTACCACTACCCTTTGAGGTGAACCCCTAAGCTGGGATG	intergenic
ASHG19A3A049264	552.328	256.686	346.79	227.798	355.224	496.734	253.58	132.83	442.645	363.318	453.882	384.911	8.97956	8.00699	8.58497	8.31141	8.47072	8.76362	8.06358	7.86565	8.19179	8.37914	8.62615	8.271	noncoding	ENST00000435385	RP11-523H24.5	Ensembl	499	chr13	-	20392260	20392759		ACCGTTTCATCACCAAGGAGGCATCTTCTCCCACTGGACCAAGAGGAAGCCTGTCCTGGA	intergenic
ASHG19A3A030634	192.666	235.247	252.62	203.818	287.669	238.088	178.626	171.598	441.974	316.707	382.933	394.04	7.47854	7.87568	8.14481	8.14925	8.16574	7.67932	7.56273	8.2341	8.18941	8.18282	8.39845	8.30873	noncoding	ENST00000446115	RP11-439L18.3	Ensembl	783	chr6	-	143288169	143343090		GCAGCAACATCAGAAAGCCCCTCTGCTGTGCTTCAGGATCACTCTTATCACTGCATAAAG	intergenic
ASHG19A3A018330	197.955	140.284	144.084	105.867	127.383	126.835	92.5249	92.4022	227.513	129.297	142.047	215.181	7.51492	7.05884	7.39096	7.1662	7.00784	6.7552	6.61457	7.33688	7.26211	6.88182	7.07564	7.385	noncoding	ENST00000412519	RP4-753D4.2	Ensembl	1586	chr20	+	41597382	41600132		GTCTCTCGGCCAGCTATACTTGCCTCTGCTCAACAATGATGATTTGAACGTACATGTACA	intronic antisense	NM_007050	PTPRT	receptor-type tyrosine-protein phosphatase T	-	40701391	41818557
ASHG19A3A018330	197.955	140.284	144.084	105.867	127.383	126.835	92.5249	92.4022	227.513	129.297	142.047	215.181	7.51492	7.05884	7.39096	7.1662	7.00784	6.7552	6.61457	7.33688	7.26211	6.88182	7.07564	7.385	noncoding	ENST00000412519	RP4-753D4.2	Ensembl	1586	chr20	+	41597382	41600132		GTCTCTCGGCCAGCTATACTTGCCTCTGCTCAACAATGATGATTTGAACGTACATGTACA	intronic antisense	NM_133170	PTPRT	receptor-type tyrosine-protein phosphatase T	-	40701391	41818557
ASHG19A3A019003	190.63	205.19	185.662	134.733	167.749	217.917	115.194	103.995	166.784	173.098	231.952	226.409	7.46341	7.66793	7.7198	7.53252	7.39044	7.54603	6.92905	7.51524	6.82825	7.30049	7.7245	7.46475	noncoding	ENST00000446475	BX322563.3	Ensembl	552	chr21	-	46827300	46829980		CTGAAATTCAAAACTATCTTCCAAAGTCCTTGCATCTGAATCCTGAAGACTCCCCAGTGG	intronic antisense	NM_130445	COL18A1	collagen alpha-1(XVIII) chain isoform 2	+	46825096	46933634
ASHG19A3A038531	383.049	486.961	275.333	492.708	421.083	520.845	275.732	454.879	966.742	796.654	668.173	1004.4	8.45026	8.96769	8.26778	9.39957	8.71611	8.8307	8.18448	9.57069	9.32566	9.5565	9.14466	9.76193	noncoding	BC042185		RNAdb	964	chr9	+	35646266	35647470		GGTTCCTCCTCTGTGGCTTCCTGTGGCACTCCAAGTGGGAAGAAGAGAAGCTTGGAAGTG	intergenic
ASHG19A3A011831	1424.58	736.053	1219.52	704.751	1192.89	1039.19	1073.3	661.428	2661.79	1137.65	1970.06	1439.67	10.3434	9.60282	10.339	9.86534	10.2378	9.84475	10.1698	10.0867	10.9324	10.0735	10.7079	10.306	noncoding	ENST00000506567	AC010492.4	Ensembl	219	chr19	-	54749952	54751181		TTGTCCTGCCGCTCGTCCTCCTCCTCCAATGTCGGCGTCAGAGCAAACACAGGACATTGG	intergenic
ASHG19A3A032134	145.602	79.0162	101.808	80.1545	77.2634	74.125	71.8294	72.0692	149.049	85.4177	167.255	103.155	7.07467	6.17259	6.90961	6.73871	6.30154	5.97329	6.25269	6.96781	6.67512	6.27432	7.28781	6.25604	noncoding	ENST00000441249	RP11-445F6.2	Ensembl	914	chr6	+	139592498	139608444	DA201452,	TGCCAAGGGGAAAGTGACTTTACCCACGAGAGAGATTTTTAAATATTCCCCCAACTGCTC	intronic antisense	NM_153235	TXLNB	beta-taxilin	-	139561198	139613208
ASHG19A3A029809	718.07	1274.37	738.276	624.257	994.768	1107.32	978.214	439.562	1272.24	736.29	502.101	607.395	9.35289	10.394	9.62811	9.70087	9.96174	9.92993	10.0353	9.52828	9.726	9.43649	8.76089	8.9653	noncoding	AK025759		NRED	2209	chr6	-	34250999	34253191		GAGAAAATGATACCTCTCACCTTCAAATTAATCAAATAGTTTGTCCTTCTAGTCCCCTTA	intergenic
ASHG19A3A045075	8301.67	22572.9	11458.1	15058.7	7100.65	15940.3	10065.9	24457.9	12646.2	20928.4	9087.75	16586.3	12.9557	14.1299	13.6956	14.0201	12.9834	13.7588	13.6059	14.5099	13.4441	14.161	13.0318	13.6956	noncoding	ENST00000478433	RP5-916O11.1	Ensembl	450	chr11	-	36018775	36019225		ATGTGGCACTGATCTTTAGCCAGAGAACTCTCTGAAACCACTAAAGAGATCCTGGGAACT	intronic antisense	NM_174902	LDLRAD3	low-density lipoprotein receptor class A	+	35965611	36252841
ASHG19A3L0001674	824.719	160.315	406.93	372.142	332.618	392.389	273.067	138.133	714.621	303.62	678.891	397.472	9.55438	7.26948	8.80209	9.0146	8.37814	8.40943	8.17144	7.92393	8.88616	8.12314	9.17055	8.32573	noncoding	chr5:67675269-67719019-	lincRNA-PIK3R1-3	lincRNA	43751	chr5	-	67675269	67719019		AACCTTCCTCCTGGTTGAAGTTAAATGGTGCTTTAGACTCAAGAAGATCTGGGTTTGAAC	intergenic
ASHG19A3A045584	2683.29	2237.07	1892.65	1750.34	2852.62	2960.46	2865.59	1961.75	3159.83	2555.31	3424.72	3263.91	11.2737	11.1825	10.978	11.078	11.5673	11.341	11.6736	11.4641	11.2307	11.2007	11.5635	11.4632	noncoding	ENST00000455818	NDUFB11P1	Ensembl	496	chr11	-	92069197	92069693		AAGGACCCCATTTTGGACATCTGGAACATGTGAGTTGTCTTCTTCTTTGGCGTCTCCATT	intergenic
ASHG19A3A039231	1283.59	259.556	648.639	523.748	543.004	635.691	416.076	196.767	1347.2	398.127	1067.75	564.396	10.1929	8.0243	9.4461	9.4809	9.09139	9.12637	8.78964	8.4317	9.81823	8.51239	9.79956	8.85874	noncoding	ENST00000438380	RP11-175D17.3	Ensembl	617	chr9	+	127532401	127535206		TCTCCCTGCCGCTGCGGGACAAATTGGACCGGAGATTAAAGGACCGGAGTTTAACTCGAG	intronic antisense	NM_001489	NR6A1	nuclear receptor subfamily 6 group A member 1	-	127284702	127533576
ASHG19A3A039231	1283.59	259.556	648.639	523.748	543.004	635.691	416.076	196.767	1347.2	398.127	1067.75	564.396	10.1929	8.0243	9.4461	9.4809	9.09139	9.12637	8.78964	8.4317	9.81823	8.51239	9.79956	8.85874	noncoding	ENST00000438380	RP11-175D17.3	Ensembl	617	chr9	+	127532401	127535206		TCTCCCTGCCGCTGCGGGACAAATTGGACCGGAGATTAAAGGACCGGAGTTTAACTCGAG	intronic antisense	NM_033334	NR6A1	nuclear receptor subfamily 6 group A member 1	-	127284702	127533576
ASHG19A3A015707	267.03	524.46	225.842	362.55	193.939	376.144	255.263	518.332	302.894	543.401	247.118	458.139	7.92853	9.08372	7.99535	8.98053	7.58837	8.34614	8.07205	9.76356	7.65515	8.97225	7.81249	8.5461	noncoding	ENST00000414975	RP11-681L4.1	Ensembl	361	chr2	+	62083829	62084190		ACTGTGGTTACCTGTATACCTGTTACCACTTTCAAAAATCTAGATAGTCAGTGTGGATGA	intergenic
ASHG19A3A046506	179.868	72.7478	196.721	82.9757	450.544	183.075	206.297	101.421	519.871	137.486	327.005	156.969	7.3797	6.04305	7.80709	6.7946	8.81482	7.29383	7.76675	7.47772	8.43324	6.96367	8.18156	6.89316	noncoding	AF083120		misc_RNA	158	chr11	+	62321164	62321291		TACCAAGCTACCCTTACCAAGCTACGGGTGCAGGAAGCCTTTAGATGCCTCGCTCTCCCT	intergenic
ASHG19A3A037781	1056.29	2258.87	987.013	2321.65	817.227	1669.81	1159.2	1889.4	1459.6	2998.52	954.761	1206.11	9.91852	11.1945	10.0525	11.4494	9.67487	10.5133	10.2933	11.4181	9.94938	11.4432	9.65001	10.0486	noncoding	uc004axb.2	BC070371	UCSC_knowngene	1370	chr9	-	99957619	99958989	NM_024639,	GCCAACCTAAATCTACCTCAGGTAAGTAGTTAGATTAACTTTTTCAAGATTTCAGACCAA	intergenic
ASHG19A3A026035	346.658	1073.68	390.906	432.115	248.005	724.322	329.377	993.95	424.765	1095.44	418.1	586.613	8.31316	10.161	8.74664	9.21757	7.94717	9.31496	8.43605	10.6025	8.13457	10.0183	8.51119	8.91505	noncoding	ENST00000512403	RP11-614F17.1	Ensembl	343	chr4	+	132689387	132689730	ENST00000446396,ENST00000414918,ENST00000412428,	ATTTTAAGACTTGGTGGCTGAGAAACAACTCATCCTGGATGGCTGTGGGGCTAGATATAG	intergenic
ASHG19A3A020755	7752.83	8323	7616.62	4697.87	7228.2	6177.64	8224.2	3811.24	8695.97	9033.9	6353.57	3672.62	12.8471	12.9808	13.0839	12.3734	13.0093	12.4081	13.2914	12.3068	12.8101	13.0303	12.4723	11.6339	noncoding	uc003bze.1	CR623576	UCSC_knowngene	1632	chr3	-	14984293	14985925		TTCCCATAGACTGGGGAAGCTTAATTGCCTTTACAAGTACTTATGTACAACTTTGTATCA	intergenic
ASHG19A3A024396	134.295	114.171	101.315	136.255	129.682	157.687	111.335	108.894	118.812	115.094	91.9539	173.553	6.95988	6.74504	6.90373	7.55288	7.03234	7.07623	6.88182	7.58557	6.37695	6.7067	6.50894	7.05241	noncoding	ENST00000426775	RP3-333A15.1	Ensembl	749	chr1	+	71413061	71417176		GTATCAAAGTCAGGAGCAATTTCTTCTGTTCCCTGTATTTCAATATCTTTGCCTTTTACT	intronic antisense	NM_198716	PTGER3	prostaglandin E2 receptor EP3 subtype isoform 6	-	71318035	71513491
ASHG19A3A024396	134.295	114.171	101.315	136.255	129.682	157.687	111.335	108.894	118.812	115.094	91.9539	173.553	6.95988	6.74504	6.90373	7.55288	7.03234	7.07623	6.88182	7.58557	6.37695	6.7067	6.50894	7.05241	noncoding	ENST00000426775	RP3-333A15.1	Ensembl	749	chr1	+	71413061	71417176		GTATCAAAGTCAGGAGCAATTTCTTCTGTTCCCTGTATTTCAATATCTTTGCCTTTTACT	intronic antisense	NM_198717	PTGER3	prostaglandin E2 receptor EP3 subtype isoform 7	-	71318035	71513491
ASHG19A3A024396	134.295	114.171	101.315	136.255	129.682	157.687	111.335	108.894	118.812	115.094	91.9539	173.553	6.95988	6.74504	6.90373	7.55288	7.03234	7.07623	6.88182	7.58557	6.37695	6.7067	6.50894	7.05241	noncoding	ENST00000426775	RP3-333A15.1	Ensembl	749	chr1	+	71413061	71417176		GTATCAAAGTCAGGAGCAATTTCTTCTGTTCCCTGTATTTCAATATCTTTGCCTTTTACT	intronic antisense	NM_198714	PTGER3	prostaglandin E2 receptor EP3 subtype isoform 4	-	71318035	71513491
ASHG19A3A048240	1058.33	2897.45	488.235	494.061	805.155	1460.22	436.397	456.167	650.006	551.879	606.365	1034.95	9.9219	11.5338	9.05518	9.40408	9.65292	10.3174	8.85691	9.57448	8.74579	8.99273	9.01324	9.80539	noncoding	ENST00000468701	RP11-476M19.1	Ensembl	347	chr12	+	3578115	3578462		AGCTATATTCCTGTGTGAGTGTGCAATTCACAGCAAAGTAGTCAGGAACAGATCTAGTGA	intergenic
ASHG19A3A047138	15980.7	40773.9	12759.7	23144.9	12500.6	26451	12369.5	32478.9	17730	27077.2	12013.6	13266.3	14.0201	14.798	13.9047	14.5984	13.8655	14.4625	13.8913	14.8486	14.0031	14.4599	13.4739	13.4282	noncoding	ENST00000492051	RP11-237N19.1	Ensembl	246	chr11	+	129407763	129408009		AAAGGATCTCCTTCATCCCTCTCCAGAAGACAACAAGAGGAAACACACGAAGAAGTGCTT	intergenic
ASHG19A3A035773	221.815	155.954	289.204	148.157	248.707	183.862	229.799	150.943	663.929	172.604	381.857	231.888	7.66728	7.22748	8.33484	7.67691	7.95133	7.30076	7.92267	8.05841	8.77973	7.29542	8.39554	7.49866	noncoding	HIT000092079		H-invDB	680	chr8	-	55370507	55371798		ATTCTGCTGCGCCAGCCGCTTGCGCTCGTCCTTAGCCCACACCATGAAAGCGTTCATCGG	natural antisense	NM_022454	SOX17	transcription factor SOX-17	+	55370494	55373456
CUST_42_PI426075208	49127.5	10807.6	37196.2	21426.1	28506.1	25509.2	22610.2	8867.95	49660.1	16696.7	45173.1	21636.7	15.7934	13.2724	15.5561	14.4837	15.2051	14.4029	14.842	13.3093	15.7272	13.8913	15.8348	14.0722	noncoding	nc-HOXB13-207+	nc-HOXB13-207	HOX cluster	108	chr17	+	46806423	46806531		AGGAAGAGGGGACGAGGAGCCGGGCCCCACCTCCTTCTCCTCCTCTCCCTCCCTAGCTTT	bidirectional	NM_006361	HOXB13	homeobox protein Hox-B13	-	46802126	46806111
ASHG19A3A047303	57.7636	71.913	46.9279	48.4145	60.0996	85.3121	49.9093	48.7264	75.8739	61.7426	52.2231	80.8588	5.73674	6.02618	5.86661	5.94498	5.94307	6.18365	5.73124	6.38413	5.76236	5.80166	5.76332	5.87285	noncoding	ENST00000420905	AC091814.3	Ensembl	3956	chr12	-	10100735	10105935		TTTTGGGATTCTACAGATTCTCACCATTAGGATTTCAGTGTCTGGCAGTCCTCTGGGAAA	intergenic
ASHG19A3A022189	124.623	114.922	106.27	118.074	97.9457	154.676	98.7884	90.7168	176.092	140.709	129.988	167.603	6.85108	6.75386	6.96924	7.33129	6.64114	7.04872	6.70688	7.31036	6.90778	6.99583	6.96269	7.00032	noncoding	ENST00000423193	AC090044.2	Ensembl	497	chr3	+	898806	899774		TTAAAAAGCATCACTGGCTCCTGACCAGGATTCCAGCTCCATGAACCTCAAACTAGAACA	intergenic
ASHG19A3A022192	83.8074	234.524	68.8475	140.833	60.3335	137.298	60.9419	137.82	112.055	200.04	88.3644	167.583	6.28151	7.87115	6.37498	7.60068	5.94909	6.87303	6.01174	7.92173	6.29541	7.51457	6.45675	6.99966	noncoding	ENST00000415533	AC090042.1	Ensembl	405	chr3	+	1771753	1772158		GACATATGTTCCATTGACTCCTGCTATGAGGCTTTGGATGTTGCCAACAAAATTGGAATC	intergenic
ASHG19A3A025491	82.0245	80.2977	68.1142	54.921	68.7829	102.824	55.7757	38.5758	103.388	93.5065	56.5121	79.0939	6.24987	6.19959	6.35718	6.14237	6.13345	6.46098	5.88678	6.04464	6.18839	6.40561	5.87107	5.84048	noncoding	G36690		misc_RNA	434	chr4	+	47886344	47886778		TCCAGTTTATAAATGGTAGAACAAAGGCAGTGTAGCCTCCTTTACTTCCAATAAGGAAAT	natural antisense	NM_152995	NFXL1	NF-X1-type zinc finger protein NFXL1	-	47849257	47916633
ASHG19A3A034743	250.688	277.995	168.14	183.329	288.354	257.662	231.604	61.1996	233.758	269.532	180.46	138.867	7.8396	8.12367	7.59135	7.99264	8.16916	7.79824	7.93462	6.72836	7.29618	7.95725	7.38738	6.71475	noncoding	ENST00000413484	AC007875.3	Ensembl	514	chr7	+	97512593	97513107	AK124574,	ATCATAAACACAAACATTCCTCTTCACAAAGGGACCTCAAGTAACCTTAGGCTGGAGGGC	intergenic
ASHG19A3A033694	488.918	443.883	333.045	201.532	437.3	407.785	297.522	83.2106	486.445	548.772	509.57	594.512	8.80082	8.82858	8.52699	8.13118	8.77036	8.46449	8.29026	7.18289	8.32534	8.9863	8.77973	8.93279	noncoding	NR_002157	OR2A9P	RefSeq_NR	985	chr7	-	143947563	143948548	uc003weh.1,ENST00000479102,	AGGGCAAGTCTTCTCTCGTTTTTTGCAGATAAAATTTTAGATGTGTTGCATTCATTGGGT	intergenic
ASHG19A3A032078	70.1845	139.08	56.7302	39.561	69.6616	105.312	63.4416	47.9126	163.677	242.582	96.6067	136.901	6.01927	7.04678	6.11993	5.63061	6.15306	6.4914	6.06602	6.3587	6.80412	7.80074	6.57253	6.69235	noncoding	ENST00000427807	RP1-248E1.2	Ensembl	1351	chr6	+	132593120	132594471		TTTGCTGTTCATGATATGAGATAGACAGCTGCTGAAGTGTCATTAGAGCAGTGGCTGCTG	intergenic
ASHG19A3L0000058	3166.95	4571.62	1103	2665.46	548.562	3781.34	1295.89	2058.59	763.542	4035.29	1317.27	4353.52	11.517	12.141	10.203	11.6286	9.10519	11.6875	10.4477	11.5193	8.99066	11.8903	10.0913	11.8569	noncoding	Y00062	lincRNA-ATP6V1G3-2	lincRNA	4597	chr1	+	198284952	198726330	NM_080922,NM_080921,NM_002838,	GCTGTCTTTACATGGGGTTTTCAATTTTGCATGCTCGATTATTCCCTGTACAATATTTAA	intronic antisense	NM_133262	ATP6V1G3	V-type proton ATPase subunit G 3 isoform a	-	198492351	198510075
ASHG19A3L0000058	3166.95	4571.62	1103	2665.46	548.562	3781.34	1295.89	2058.59	763.542	4035.29	1317.27	4353.52	11.517	12.141	10.203	11.6286	9.10519	11.6875	10.4477	11.5193	8.99066	11.8903	10.0913	11.8569	noncoding	Y00062	lincRNA-ATP6V1G3-2	lincRNA	4597	chr1	+	198284952	198726330	NM_080922,NM_080921,NM_002838,	GCTGTCTTTACATGGGGTTTTCAATTTTGCATGCTCGATTATTCCCTGTACAATATTTAA	exon sense-overlapping	NM_080921	PTPRC	receptor-type tyrosine-protein phosphatase C	+	198608136	198726545
ASHG19A3L0000058	3166.95	4571.62	1103	2665.46	548.562	3781.34	1295.89	2058.59	763.542	4035.29	1317.27	4353.52	11.517	12.141	10.203	11.6286	9.10519	11.6875	10.4477	11.5193	8.99066	11.8903	10.0913	11.8569	noncoding	Y00062	lincRNA-ATP6V1G3-2	lincRNA	4597	chr1	+	198284952	198726330	NM_080922,NM_080921,NM_002838,	GCTGTCTTTACATGGGGTTTTCAATTTTGCATGCTCGATTATTCCCTGTACAATATTTAA	intron sense-overlapping	NM_133494	NEK7	serine/threonine-protein kinase Nek7	+	198126107	198291548
ASHG19A3L0000058	3166.95	4571.62	1103	2665.46	548.562	3781.34	1295.89	2058.59	763.542	4035.29	1317.27	4353.52	11.517	12.141	10.203	11.6286	9.10519	11.6875	10.4477	11.5193	8.99066	11.8903	10.0913	11.8569	noncoding	Y00062	lincRNA-ATP6V1G3-2	lincRNA	4597	chr1	+	198284952	198726330	NM_080922,NM_080921,NM_002838,	GCTGTCTTTACATGGGGTTTTCAATTTTGCATGCTCGATTATTCCCTGTACAATATTTAA	exon sense-overlapping	NM_080923	PTPRC	receptor-type tyrosine-protein phosphatase C	+	198608136	198662334
ASHG19A3L0000058	3166.95	4571.62	1103	2665.46	548.562	3781.34	1295.89	2058.59	763.542	4035.29	1317.27	4353.52	11.517	12.141	10.203	11.6286	9.10519	11.6875	10.4477	11.5193	8.99066	11.8903	10.0913	11.8569	noncoding	Y00062	lincRNA-ATP6V1G3-2	lincRNA	4597	chr1	+	198284952	198726330	NM_080922,NM_080921,NM_002838,	GCTGTCTTTACATGGGGTTTTCAATTTTGCATGCTCGATTATTCCCTGTACAATATTTAA	exon sense-overlapping	NM_002838	PTPRC	receptor-type tyrosine-protein phosphatase C	+	198608136	198726545
ASHG19A3L0000058	3166.95	4571.62	1103	2665.46	548.562	3781.34	1295.89	2058.59	763.542	4035.29	1317.27	4353.52	11.517	12.141	10.203	11.6286	9.10519	11.6875	10.4477	11.5193	8.99066	11.8903	10.0913	11.8569	noncoding	Y00062	lincRNA-ATP6V1G3-2	lincRNA	4597	chr1	+	198284952	198726330	NM_080922,NM_080921,NM_002838,	GCTGTCTTTACATGGGGTTTTCAATTTTGCATGCTCGATTATTCCCTGTACAATATTTAA	intronic antisense	NM_133326	ATP6V1G3	V-type proton ATPase subunit G 3 isoform b	-	198492351	198510075
ASHG19A3A044517	1274.35	2273.69	1127.81	2720.34	1210.89	1514.61	1398.1	1525.18	1349.87	2626.84	1357.6	1150.71	10.184	11.2028	10.2356	11.6498	10.2574	10.3634	10.5807	11.1332	9.82203	11.2388	10.1409	9.9755	noncoding	uc001laz.2	AK000154	UCSC_knowngene	5435	chr10	+	115671514	115676949		GGTGAGAATGTGTTTATACTGTATATGGAAACCTAATGCCTCTTTTCTAAAGCTTTGTAC	exon sense-overlapping	NM_198514	NHLRC2	NHL repeat-containing protein 2	+	115614390	115672265
ASHG19A3H0000158	122.552	69.2852	113.371	70.1534	113.42	87.5033	91.9813	60.3885	244.445	104.715	156.93	119.913	6.82906	5.97265	7.06148	6.52699	6.84483	6.21768	6.60642	6.70971	7.35767	6.57809	7.20486	6.48794	noncoding	nc-HOXC9-132-	nc-HOXC9-132	HOX cluster	148	chr12	+	54386125	54386273		CCTTCCCCTTCTATAGCTCCATCTCCAGGGGAAGGACATGTTTGGGGTGTTGGTAGGTTA	intergenic
ASHG19A3A039435	287.433	174.914	328.863	225.193	291.969	235.922	264.12	230.553	1030.56	305.161	544.866	324.125	8.04349	7.41059	8.51039	8.2962	8.18679	7.66312	8.12093	8.64842	9.41171	8.1313	8.86655	8.00638	noncoding	uc004cgm.2	BC101937	UCSC_knowngene	108	chr9	+	138585382	138585490		ACAGCCTGGCTGCTAGCAGGCAAAGAAGTCAGGGAAGATGCTCTCCACCTCGTCCTTCAG	natural antisense	NM_001101677	SOHLH1	spermatogenesis- and oogenesis-specific basic	-	138585254	138591374
ASHG19A3A039435	287.433	174.914	328.863	225.193	291.969	235.922	264.12	230.553	1030.56	305.161	544.866	324.125	8.04349	7.41059	8.51039	8.2962	8.18679	7.66312	8.12093	8.64842	9.41171	8.1313	8.86655	8.00638	noncoding	uc004cgm.2	BC101937	UCSC_knowngene	108	chr9	+	138585382	138585490		ACAGCCTGGCTGCTAGCAGGCAAAGAAGTCAGGGAAGATGCTCTCCACCTCGTCCTTCAG	natural antisense	NM_001012415	SOHLH1	spermatogenesis- and oogenesis-specific basic	-	138585254	138591374
ASHG19A3A041575	779.31	697.917	862.912	1187.09	1425.54	680.303	1009.87	172.009	686.982	752.716	1184.79	114.995	9.47359	9.52555	9.85552	10.5769	10.5122	9.22885	10.0776	8.23799	8.8278	9.47051	9.93594	6.42655	noncoding	ENST00000417443	NCRNA00086	Ensembl	2913	chrX	+	134555867	134559682	NR_024493,NR_024359,	AGACACTGACCGGAATGACATACTTTTCTGTGTGTGATTCACTGTGTACTGGTCAGCACA	intergenic
ASHG19A3A011217	4480.08	14314.6	5481.46	6755.4	3839.73	8467.64	5341.88	7933.1	6630.59	7790.73	4494.34	8796.55	12.06	13.6262	12.5598	12.8581	12.0437	12.8785	12.6457	13.1978	12.3955	12.8242	11.9688	12.8496	noncoding	ENST00000467018	CTC-251H24.1	Ensembl	154	chr19	-	18396152	18396306	NM_001000,ENST00000495111,ENST00000460281,ENST00000446011,ENST00000424573,ENST00000422215,	GAAATAAAATCAGGTACAACTCCAAAAGGACACTGGAGAAGAACCAAGCTGGGTCTATAA	intergenic
ASHG19A3A039081	192.565	110.772	190.118	131.711	170.602	134.037	157.063	102.449	450.866	146.214	265.596	208.924	7.47789	6.69095	7.75467	7.49975	7.41245	6.838	7.37807	7.49285	8.2185	7.05228	7.90807	7.34353	noncoding	ENST00000435485	RP11-308N19.1	Ensembl	1686	chr9	+	109040672	109367076		TGTGTCTTAAGCTGGGTCATTGAAGTGGAATGTTTTCACAAGACCTCCTCCACTTGCTAC	intergenic
ASHG19A3A032563	33279.6	64590.5	27810.6	31729.8	29059.9	57578.7	34117.5	43390.5	33493.2	59542.3	30926.7	49751	15.2855	15.3899	15.1254	14.9591	15.2417	15.5642	15.3979	15.1948	15.0798	15.5364	15.173	15.271	noncoding	ENST00000396414	AC004129.9	Ensembl	783	chr7	-	25251785	25252582		GTGGATACCATCCAGCTGGTTGTCTTCCTGCCTGCCTTATGTCGTAAAATGGGGGTCTCT	intergenic
ASHG19A3A033939	285.291	191.608	188.907	192.345	181.379	287.021	192.162	179.75	582.959	304.209	342.691	509.82	8.03114	7.55436	7.74703	8.06462	7.49721	7.9541	7.66387	8.30771	8.59144	8.12625	8.24827	8.70268	noncoding	ENST00000348899	PMS2CL	Ensembl	569	chr7	+	6769411	6771575		TCAGGTCACCGCTTGCTCTAGTTCCCAGGCTTTGGCCCCCAGTGGACGAGAATCGCTGAG	intergenic
ASHG19A3A013030	833.697	213.115	419.84	312.509	415.514	498.339	352.448	200.231	1078.55	428.392	823.95	594.932	9.57037	7.72471	8.84842	8.76897	8.69699	8.76858	8.54227	8.45718	9.48386	8.62424	9.44726	8.93414	noncoding	ENST00000441512	AC011515.2	Ensembl	579	chr19	+	55182681	55184042		AAGAAAAAGATACATCACCTTCCCCAGAGTTCTGGCCAGAAGTTCTCCCAAGATGACTTC	intergenic
ASHG19A3A031776	66038.8	155690	59525.9	88907.9	89369.4	234617	58975.2	120444	61683.2	146535	78204	183126	16.212	16.7164	16.2588	16.3072	16.7927	17.66	16.2089	16.5049	16.0644	16.9645	16.6674	17.3004	noncoding	ENST00000403475	RP11-378G13.2	Ensembl	994	chr6	+	84102134	84103128	NM_002046,ENST00000513513,ENST00000434621,ENST00000425487,ENST00000423411,BC078673,	CTCAACGACCACTTTGTCAAGCTCATTTCCTGGTATGACAATGAATTTGGCTGCAGCAAC	intronic antisense	NM_002395	ME1	NADP-dependent malic enzyme	-	83920109	84140938
ASHG19A3A030686	114.447	107.875	90.8435	104.981	119.677	190.694	107.588	68.847	180.445	168.087	125.604	155.46	6.72986	6.65298	6.75489	7.15388	6.91827	7.34711	6.83237	6.89713	6.93945	7.25582	6.9192	6.87959	noncoding	ENST00000419134	RP1-12G14.7	Ensembl	340	chr6	-	149912890	149913799		CTCCTGCATCTCAGCCATTCTTACCTGGGCAAAGGTTTTATATCAGTGTAACCAAAACAG	intergenic
ASHG19A3A014388	88.7292	80.9488	70.5382	85.8062	95.876	93.3561	97.0618	62.6068	184.597	122.199	193.154	161.045	6.36278	6.21182	6.40681	6.8435	6.61112	6.31756	6.68037	6.75876	6.97039	6.80035	7.47561	6.93419	noncoding	ENST00000419784	RP1-156L9.1	Ensembl	840	chr2	-	132741509	132751734	ENST00000448748,	AGATGAGGAGAAATTCGAAGTATTCCAACGTCTGCCCTCATGAATAGATCAAGCCTTGGG	intergenic
ASHG19A3A021731	58.5182	143.263	54.1968	78.8158	46.4884	116.296	49.1187	91.0017	125.984	132.904	75.9556	198.009	5.75633	7.08811	6.05618	6.71194	5.60609	6.63089	5.70701	7.31502	6.45387	6.91712	6.2546	7.25775	noncoding	ENST00000460914	RP11-505J9.1	Ensembl	211	chr3	-	148413780	148413991		AGAAGGCAGAGAAACTGAAGCAGTTCTGGCACCCTGGTTTGTTAGAGAAGGAGATGAAAT	intergenic
ASHG19A3A009370	648.007	455.374	965.598	632.992	990.218	602.365	942.568	1068.08	2868.68	1029.77	2268.48	1477.64	9.20766	8.86655	10.0148	9.7154	9.95633	9.04337	9.97801	10.6948	11.0601	9.93537	10.9239	10.3419	noncoding	AF086167		misc_RNA	550	chr1	-	200295521	200296221		ATGATTACTGGACTTCTGTGCTGCCCAGTTCCACCACACCCCTACTGTGCCTTTCCTTTT	intergenic
ASHG19A3A009102	26794.5	64725.1	11642.7	12271	20268.1	35686.5	11234.3	10660.8	15801.5	14596.8	14696	27491.8	14.8789	15.3959	13.7295	13.743	14.6089	14.8378	13.7693	13.5289	13.789	13.7072	13.8295	14.4323	noncoding	ENST00000479856	RP11-713H12.1	Ensembl	347	chr17	+	8464547	8464894	NR_002309,NM_001029,ENST00000473326,ENST00000471178,ENST00000470205,ENST00000447425,ENST00000444468,ENST00000419089,ENST00000419030,ENST00000393490,ENST00000391676,	ACATTACCGTGTGAGTTGTGCAATTCACAGCAAAGTAGTCAGGAATCGATCTCGTGAAGC	intronic antisense	NM_005964	MYH10	myosin-10	-	8377529	8534036
ASHG19A3A018316	3617.36	5488.76	2649.95	4814.02	3925.94	5162.4	3496.62	666.645	4670.38	4406.5	3478.29	9859.34	11.7246	12.3997	11.4806	12.4096	12.0763	12.1519	11.9878	10.0973	11.8348	12.0116	11.5852	13.0021	noncoding	CR604483		RNAdb	1073	chr20	+	39752035	39753108	NR_002719,NM_003286,	GAAACCATTTTCCCATCATCCTTTGTTCTGAGCATTCGCTGTACCCTTTAAGATATCCAT	exon sense-overlapping	NM_003286	TOP1	DNA topoisomerase 1	+	39657461	39753126
ASHG19A3A040778	973.49	251.671	1097.48	321.418	793.314	426.448	949.838	373.485	1746.53	381.952	1479.8	458.5	9.79073	7.97739	10.1949	8.80886	9.633	8.52786	9.99025	9.32373	10.2432	8.45329	10.2727	8.54714	noncoding	ENST00000450430	GS1-466O4.3	Ensembl	606	chrX	+	26218158	26218764		AAAGTCAATGATACCATCCCAAGGTGTCTTCCTATCCCTTTATACAAGGCACTGAGACAT	intergenic
ASHG19A3L0000958	109.886	56.8565	77.3702	73.37	79.6016	101.672	71.444	47.4008	74.5202	61.0309	62.535	63.1604	6.67113	5.6673	6.53078	6.59896	6.34559	6.44369	6.24377	6.3433	5.73836	5.7837	6.00387	5.48876	noncoding	chr18:38893677-38905677+	lincRNA-PIK3C3-1	lincRNA	12001	chr18	+	38893677	38905677		TATTACTTTCTCCTAAAGAGCCAACACTACCTTTTTGCATATATGGCATTCACTTCTCAT	intergenic
ASHG19A3A046604	269.427	296.945	306.137	375.611	287.655	307.421	291.61	228.272	339.361	271.077	251.789	361.234	7.94278	8.22543	8.4113	9.02739	8.16558	8.05432	8.26413	8.63502	7.8122	7.96474	7.83784	8.17116	noncoding	AK024558		misc_RNA	1243	chr1	-	61691244	61692464		TTCCTTTTGGTGATACAAAATAAAATTTCCTGCTATAGTTGCTCCATCTCTTTCACATGC	intronic antisense	NM_001145512	NFIA	nuclear factor 1 A-type isoform 4	+	61547533	61928460
ASHG19A3A046604	269.427	296.945	306.137	375.611	287.655	307.421	291.61	228.272	339.361	271.077	251.789	361.234	7.94278	8.22543	8.4113	9.02739	8.16558	8.05432	8.26413	8.63502	7.8122	7.96474	7.83784	8.17116	noncoding	AK024558		misc_RNA	1243	chr1	-	61691244	61692464		TTCCTTTTGGTGATACAAAATAAAATTTCCTGCTATAGTTGCTCCATCTCTTTCACATGC	intronic antisense	NM_001134673	NFIA	nuclear factor 1 A-type isoform 1	+	61547979	61928460
ASHG19A3A046604	269.427	296.945	306.137	375.611	287.655	307.421	291.61	228.272	339.361	271.077	251.789	361.234	7.94278	8.22543	8.4113	9.02739	8.16558	8.05432	8.26413	8.63502	7.8122	7.96474	7.83784	8.17116	noncoding	AK024558		misc_RNA	1243	chr1	-	61691244	61692464		TTCCTTTTGGTGATACAAAATAAAATTTCCTGCTATAGTTGCTCCATCTCTTTCACATGC	intronic antisense	NM_001145511	NFIA	nuclear factor 1 A-type isoform 3	+	61542945	61928460
ASHG19A3A046604	269.427	296.945	306.137	375.611	287.655	307.421	291.61	228.272	339.361	271.077	251.789	361.234	7.94278	8.22543	8.4113	9.02739	8.16558	8.05432	8.26413	8.63502	7.8122	7.96474	7.83784	8.17116	noncoding	AK024558		misc_RNA	1243	chr1	-	61691244	61692464		TTCCTTTTGGTGATACAAAATAAAATTTCCTGCTATAGTTGCTCCATCTCTTTCACATGC	intronic antisense	NM_005595	NFIA	nuclear factor 1 A-type isoform 2	+	61547979	61928460
ASHG19A3A038930	104.051	107.764	142.686	72.6043	145.338	91.7324	123.174	68.9031	227.103	102.256	172.048	115.687	6.58986	6.65151	7.37961	6.58178	7.18289	6.29165	7.02643	6.89854	7.2599	6.54362	7.32553	6.43619	noncoding	ENST00000432119	RP11-100G15.3	Ensembl	779	chr9	+	94871294	94872377		TATTGACACTTTGTAGATGTCGTATGACTATTCCCATGTGTCTCTATCTACTGGTGAGGG	intronic antisense	NM_178324	SPTLC1	serine palmitoyltransferase 1 isoform b	-	94841345	94877690
ASHG19A3A038930	104.051	107.764	142.686	72.6043	145.338	91.7324	123.174	68.9031	227.103	102.256	172.048	115.687	6.58986	6.65151	7.37961	6.58178	7.18289	6.29165	7.02643	6.89854	7.2599	6.54362	7.32553	6.43619	noncoding	ENST00000432119	RP11-100G15.3	Ensembl	779	chr9	+	94871294	94872377		TATTGACACTTTGTAGATGTCGTATGACTATTCCCATGTGTCTCTATCTACTGGTGAGGG	intronic antisense	NM_006415	SPTLC1	serine palmitoyltransferase 1 isoform a	-	94793426	94877690
ASHG19A3A020576	8006.97	1910.98	6138.75	3237.34	3905.04	4639.82	4080.44	1800.4	8339.55	2922.15	8382.03	3909.42	12.8965	10.9715	12.7132	11.8815	12.0713	11.9756	12.2395	11.3508	12.7441	11.4103	12.8965	11.7138	noncoding	uc003bhg.1	AK091355	UCSC_knowngene	2233	chr22	+	46646309	46648542	CR624447,	TCCCGGATAGCTGAGGGGCGCGAGGGCGCCTCCAGTCTCCCACCTGCCCTCCCGCGCCGC	bidirectional	NM_207327	C22orf40	hypothetical protein LOC150383	-	46639909	46646193
ASHG19A3A023852	649.154	661.584	686.499	599.529	642.444	701.125	661.787	575.372	1407.9	776.028	1009.24	958.897	9.21025	9.44512	9.52235	9.65001	9.33316	9.27433	9.45392	9.90016	9.88832	9.51522	9.72551	9.68704	noncoding	AK123130		misc_RNA	3345	chr4	-	2264891	2268236		TTTTGCATTTTTTGTTCAGTTTCATTGCCAGCAGCAGCCCCTGTGTCCCACTGAGTACTT	intergenic
ASHG19A3A030189	52.5347	49.7384	56.8085	51.7981	47.5138	57.9601	64.6618	38.4983	91.633	45.3317	69.0938	81.3447	5.60296	5.46289	6.12118	6.05531	5.63641	5.60296	6.09657	6.04209	6.03001	5.34465	6.13109	5.88337	noncoding	ENST00000415381	RP11-301M17.1	Ensembl	517	chr1	+	147718439	147718956		TGTGACCAGCGCGACTCACCGCTCTAATCGCTCCGATTTTCCAAGGCCTTGCTCAGTAGT	intergenic
ASHG19A3A036211	314.491	247.301	281.311	245.887	280.324	281.654	275.744	214.288	553.008	320.562	392.028	400.647	8.17652	7.9506	8.2981	8.42379	8.12662	7.92439	8.18477	8.54654	8.51966	8.20098	8.4288	8.33883	noncoding	G43337		misc_RNA	150	chr8	-	144335604	144335754		TCTTCACGGGAGAGCTAGTTGTTTAAAGCAGTGGTCCCCAACCTTCTGTGGTCCCCCGTG	intronic antisense	NM_173832	ZFP41	zinc finger protein 41 homolog	+	144329108	144344875
ASHG19A3A049694	47.8573	61.3226	48.8777	60.9083	64.0156	67.8686	57.0507	38.7181	51.2458	56.0262	46.1084	61.3887	5.47331	5.78715	5.92401	6.30442	6.02983	5.84148	5.91872	6.04974	5.21522	5.65367	5.59813	5.44238	noncoding	ENST00000450187	RP11-25J23.3	Ensembl	348	chr13	-	80140880	80144983		CTAGCAAATAGGTGTAAGTAGTCCCAGACTTTTTCTATGCATCTCAACTGCATTCTGCGG	intergenic
ASHG19A3A047274	141.323	161.484	52.7577	106.638	58.3195	126.928	69.9949	66.9139	54.8981	66.5958	61.0793	128.15	7.03155	7.28305	6.02296	7.17732	5.9018	6.75671	6.2154	6.85663	5.31262	5.91392	5.9717	6.58944	noncoding	NR_024420	LOC389634	RefSeq_NR	682	chr12	-	8509561	8543348		CTGGAAAGTGGTGGTAGTTCCAGATTTATGTGGATGTTACTTTGTTTTTCCCTATAAAAT	intergenic
ASHG19A3A044516	170.51	169.711	131.046	144.124	141.762	184.527	131.046	134.876	211.764	174.985	161.711	260.932	7.30175	7.36414	7.26383	7.63378	7.14736	7.3067	7.11371	7.89057	7.16564	7.31753	7.24467	7.68473	noncoding	ENST00000396885	RP11-506B15.4	Ensembl	699	chr1	-	43913446	43914315		TCGATGTCCCCAATGGATTTGGCATGGACTGCTTCTAGGAGTTCCTCCAGCTCTGCCAGG	natural antisense	NM_015284	KIAA0467	protein SZT2	+	43888796	43918304
ASHG19A3A046173	301.929	49.7895	263.075	62.8167	344.421	191.589	288.14	65.4991	540.683	130.028	270.83	175.083	8.11507	5.46446	8.20217	6.3514	8.42479	7.35428	8.24827	6.82586	8.48503	6.88788	7.93044	7.06611	noncoding	ENST00000333752	AC116533.3	Ensembl	264	chr11	+	17073577	17073845	BC008657,	AACAACAGATGTCTCAATATTCCTCGTCCTAGAACTCTCAGAGGATCCAGAACTACAGCC	intergenic
ASHG19A3A025276	75.4952	160.673	114.887	106.985	91.154	169.073	104.909	152.234	225.517	243.124	102.773	228.988	6.13092	7.27322	7.07834	7.18301	6.53616	7.18017	6.79639	8.07239	7.25058	7.8037	6.65528	7.47904	noncoding	ENST00000468675	RP11-1396O13.2	Ensembl	780	chr4	+	9564790	9565570		AATCATGACCTGAGAGGTGCGGCAAATGACTTGAAAGAATTGGTCAATAAAATGATTCCA	intergenic
ASHG19A3A000137	5405.12	4553.93	6438.98	8077.49	4831.85	5063.09	4805.82	5253.08	8597.15	6359.91	6266.66	5284.14	12.325	12.1353	12.7931	13.0989	12.387	12.1264	12.4917	12.7214	12.7962	12.5415	12.4516	12.1264	noncoding	ENST00000419923	POLR2J4	Ensembl	6167	chr7	-	43980493	44056090		AGACCACACACTGGGAAACATCATTAAATCacgtgcctgcttccccttcgccttctgccg	natural antisense	NM_015983	UBE2D4	ubiquitin-conjugating enzyme E2 D4	+	43966034	43995735
ASHG19A3A000137	5405.12	4553.93	6438.98	8077.49	4831.85	5063.09	4805.82	5253.08	8597.15	6359.91	6266.66	5284.14	12.325	12.1353	12.7931	13.0989	12.387	12.1264	12.4917	12.7214	12.7962	12.5415	12.4516	12.1264	noncoding	ENST00000419923	POLR2J4	Ensembl	6167	chr7	-	43980493	44056090		AGACCACACACTGGGAAACATCATTAAATCacgtgcctgcttccccttcgccttctgccg	intronic antisense	NM_175064	SPDYE1	putative WBSCR19-like protein 6	+	44040488	44049723
ASHG19A3A038687	276.487	167.198	211.72	167.041	214.757	276.258	194.455	111.622	284.513	160.37	216.117	244.823	7.98372	7.34036	7.9111	7.85873	7.74229	7.89496	7.68149	7.61699	7.56668	7.18778	7.62857	7.57883	noncoding	ENST00000427875	RP11-459O16.7	Ensembl	228	chr9	+	66396885	66397113	ENST00000442795,ENST00000420308,	AAAGTTGTAGGTCTGCCAAGTGGTGCTGGATTCAACACATCTTCTCACCTTCTCTTTCCA	intergenic
ASHG19A3A049789	279.451	183.484	217.242	183.777	167.585	242.389	159.172	134.054	272.26	208.407	231.606	247.472	7.99849	7.4822	7.94652	7.99664	7.38967	7.70644	7.39599	7.87942	7.50497	7.57369	7.72245	7.59781	noncoding	AK125572		RNAdb	3355	chr13	-	100504863	100609401		ATGACAATGTGTCTGGCAAGTTCTTCCCCTGTGTGACTTGCTCATATTTCAAATAGTGGA	intronic antisense	NM_206808	CLYBL	citrate lyase subunit beta-like protein,	+	100258918	100549388
ASHG19A3A039461	967.165	444.837	1000.78	493.337	834.042	727.999	770.896	488.205	1750.66	645.793	1526.48	787.95	9.78286	8.82992	10.0726	9.40183	9.71396	9.32629	9.67819	9.68083	10.2489	9.22659	10.3178	9.36785	noncoding	uc004ciz.1	AK128864	UCSC_knowngene	2702	chr9	+	139640612	139644363		ATTAAATATAAAAAGTCCCTGAAAGCCTTTTGAAAAAGGCTCCCACCTCCTCCTGGCCCA	natural antisense	NM_198946	LCN6	epididymal-specific lipocalin-6 precursor	-	139638468	139642980
CUST_469_PI426073487	795.356	1389.82	420.81	118.101	1106.31	1387.9	614.86	41.286	360.373	67.2097	490.515	1038.29	9.50469	10.5087	8.85188	7.33202	10.1198	10.2482	9.34326	6.14114	7.89117	5.92735	8.72348	9.80944	noncoding	uc.471+	uc.471	UCR	239	chrX	+	41208370	41208609	NM_001356,	GCCCTTGTACATTTTGCCCATAACTTTTTACAAAGTACTTCTTTTATTGCACATTCAGAG	exon sense-overlapping	NM_001193416	DDX3X	ATP-dependent RNA helicase DDX3X isoform 2	+	41192650	41209524
CUST_469_PI426073487	795.356	1389.82	420.81	118.101	1106.31	1387.9	614.86	41.286	360.373	67.2097	490.515	1038.29	9.50469	10.5087	8.85188	7.33202	10.1198	10.2482	9.34326	6.14114	7.89117	5.92735	8.72348	9.80944	noncoding	uc.471+	uc.471	UCR	239	chrX	+	41208370	41208609	NM_001356,	GCCCTTGTACATTTTGCCCATAACTTTTTACAAAGTACTTCTTTTATTGCACATTCAGAG	exon sense-overlapping	NM_001193417	DDX3X	ATP-dependent RNA helicase DDX3X isoform 3	+	41192650	41209524
CUST_469_PI426073487	795.356	1389.82	420.81	118.101	1106.31	1387.9	614.86	41.286	360.373	67.2097	490.515	1038.29	9.50469	10.5087	8.85188	7.33202	10.1198	10.2482	9.34326	6.14114	7.89117	5.92735	8.72348	9.80944	noncoding	uc.471+	uc.471	UCR	239	chrX	+	41208370	41208609	NM_001356,	GCCCTTGTACATTTTGCCCATAACTTTTTACAAAGTACTTCTTTTATTGCACATTCAGAG	exon sense-overlapping	NM_001356	DDX3X	ATP-dependent RNA helicase DDX3X isoform 1	+	41192650	41209524
ASHG19A3A041119	78872	126316	67214.2	90805.8	57251.3	97338.9	56104.8	101500	53712.4	101495	56174.8	77719.9	16.5082	16.3148	16.4307	16.3319	16.3427	16.3072	16.1351	16.2551	15.8764	16.2468	16.177	15.9995	noncoding	ENST00000422565	RP13-470G3.1	Ensembl	375	chrX	+	67819940	67820315	NM_000993,ENST00000413849,ENST00000396544,ENST00000395150,ENST00000393325,	GTTACCTATGTACCTGTTACCACTTTCGAAAATCTACAGACAGTCAATGTGGATGAGAAC	intergenic
ASHG19A3A020179	283.812	320.449	726.731	23.5883	278.59	202.238	68.297	190.664	83.1596	118.35	145.639	2645.83	8.02415	8.33602	9.60338	4.8059	8.11546	7.43822	6.17917	8.38643	5.89184	6.7503	7.11037	11.182	noncoding	HIT000326532		H-invDB	282	chr22	+	22735460	22735741		ACCATCTCTTGTTCTGGAAGCAGCTCCAACATCGGAAGTAATACTGTAAACTGGTACCAG	intergenic
ASHG19A3A033656	964.48	225.007	670.911	361.165	443.881	541.884	363.446	154.959	552.8	266.452	674.331	371.712	9.77585	7.80837	9.49186	8.97429	8.79215	8.88579	8.58904	8.09778	8.51881	7.94072	9.15992	8.215	noncoding	CR610450		misc_RNA	863	chr7	-	142159449	142160308		ACGCTGGTGACTAACTTTTCTTTTAATACTGTGTCTGAAGTCTCTCTCACCCAGAGGGTC	intergenic
ASHG19A3A018714	18166	32984	14051.8	14195.2	19608.2	27845.7	12608.9	6110.37	15410.9	23692	24979.8	46750.8	14.2208	14.5662	14.0704	13.9353	14.5379	14.5417	13.9152	12.8909	13.7517	14.2919	14.8024	15.1771	noncoding	ENST00000400028	GPXP2	Ensembl	600	chr21	-	28515662	28516271	NM_201397,NM_000581,ENST00000388829,	TTCCAGACCATTGACATCGAGCCTGACATCGAAGCCCTGCTGTCTCAAGGGCCCAGATGT	intergenic
ASHG19A3A030626	738.938	1030.97	607.626	452.584	411.283	798.087	332.551	686.758	552.775	859.379	533.652	767.767	9.39386	10.098	9.34925	9.28235	8.68324	9.4633	8.45474	10.1365	8.51863	9.67487	8.83766	9.32791	noncoding	ENST00000407538	RP11-471B18.1	Ensembl	456	chr6	-	141243592	141244048		CAAAATCTACCCCAGTACAAGATCCCAGACTGGTCCTTAAACAGACAGAAGTATATAAAG	intergenic
ASHG19A3A046121	104.149	97.5986	86.4233	105.055	99.9171	128.037	75.3039	69.9127	86.5248	88.1382	77.1308	123.52	6.59141	6.50213	6.68303	7.15489	6.67125	6.77062	6.3156	6.92387	5.94845	6.319	6.27561	6.53447	noncoding	NR_027713	FLJ46111	RefSeq_NR	1828	chr11	+	9115909	9117737		TCAAAACGAAGCTCATGACCTAGAAGAAGCTTCTCTGCTTTCTCGAATCTCTGCCTGGTT	intergenic
ASHG19A3A047909	14840.8	19267.6	12192.7	4296.2	13829.5	16520.7	9345.79	4655.32	9172.69	15796.8	14246.8	11917.6	13.8869	13.9512	13.8221	12.2516	14.0073	13.798	13.5181	12.5556	12.893	13.8196	13.7766	13.2813	noncoding	ENST00000478358	RP11-490G8.1	Ensembl	465	chr12	-	95861172	95861637	NM_000992,ENST00000494408,ENST00000458386,	TGAAAATGGCACAGAAATGGTATCAAGAAACCCCGATCACAAAGATACGAATCTCTTAAG	intergenic
ASHG19A3L0000845	117.254	86.777	74.7123	57.2526	73.6151	131.452	51.8299	36.1322	74.6167	76.2869	103.354	87.2656	6.76147	6.32539	6.48085	6.20819	6.23571	6.80937	5.78265	5.94831	5.73968	6.10772	6.66369	5.99097	noncoding	BF850330	lincRNA-MESDC2	lincRNA	177	chr15	+	81260381	81260482		ATAAATTTCCATGTACCAGCAAGCAGCATGGTCATATTGCAGTCTCCTGCTAGACCGCTT	intergenic
ASHG19A3A024271	470.113	187.088	679.442	216.788	1002.34	308.952	468.098	287.376	1470.78	307.146	952.303	274.892	8.74057	7.51217	9.50772	8.24226	9.97312	8.06358	8.95655	8.95763	9.9632	8.14248	9.64645	7.76102	noncoding	ENST00000510547	RP11-1267H10.3	Ensembl	851	chr4	-	69492564	69494617	ENST00000509021,	AATTTCTTCACCCACCCTTACCAAATGTCGATTTTGTGGGGGAACTCCACTGTAAACCAG	intergenic
ASHG19A3A043876	162.054	125.262	87.1789	123.33	106.238	159.797	109.86	99.3418	304.366	217.322	215.259	301.651	7.23033	6.88247	6.69321	7.39963	6.75264	7.09431	6.86209	7.44678	7.66181	7.64226	7.62441	7.89763	noncoding	ENST00000436165	OR6D1P	Ensembl	939	chr10	+	45753632	45754571		ATTGTCCTCTCTCTGGTGTATGGCAGCTGTGTCTTCATATATGTGAAGCCGAAGCAAATG	intergenic
ASHG19A3A023034	689.376	359.042	703.574	327.451	648.078	450.994	484.581	358.824	1428.35	329.801	915.012	1475.85	9.2983	8.51691	9.55959	8.83541	9.34673	8.6099	9.00895	9.26138	9.91586	8.24372	9.58582	10.341	noncoding	ENST00000442226	RP3-340N1.5	Ensembl	510	chr1	-	20510734	20512979		CTTCATCACCCACCCAAAAAAGATTAAAGTGGATTCTTCATCAGCTATTTTAAAATCACC	intronic antisense	NM_152376	UBXN10	UBX domain-containing protein 10	+	20512577	20519942
ASHG19A3A033179	419.537	214.446	273.772	206.801	284.018	324.134	258.003	231.022	706.462	434.627	501.882	509.59	8.57674	7.73555	8.2601	8.16709	8.14721	8.12962	8.08546	8.65129	8.86937	8.645	8.76007	8.70182	noncoding	G31789		misc_RNA	239	chr7	-	94721144	94721383		GTCCATGAATTAAAAAACCATGCTTTTCTCTCCTTGCCACACAGCTTTAGTTTGAAAAAA	intronic antisense	NM_001166163	PPP1R9A	neurabin-1 isoform 5	+	94539209	94925727
ASHG19A3A033179	419.537	214.446	273.772	206.801	284.018	324.134	258.003	231.022	706.462	434.627	501.882	509.59	8.57674	7.73555	8.2601	8.16709	8.14721	8.12962	8.08546	8.65129	8.86937	8.645	8.76007	8.70182	noncoding	G31789		misc_RNA	239	chr7	-	94721144	94721383		GTCCATGAATTAAAAAACCATGCTTTTCTCTCCTTGCCACACAGCTTTAGTTTGAAAAAA	intronic antisense	NM_001166161	PPP1R9A	neurabin-1 isoform 2	+	94539209	94925727
ASHG19A3A033179	419.537	214.446	273.772	206.801	284.018	324.134	258.003	231.022	706.462	434.627	501.882	509.59	8.57674	7.73555	8.2601	8.16709	8.14721	8.12962	8.08546	8.65129	8.86937	8.645	8.76007	8.70182	noncoding	G31789		misc_RNA	239	chr7	-	94721144	94721383		GTCCATGAATTAAAAAACCATGCTTTTCTCTCCTTGCCACACAGCTTTAGTTTGAAAAAA	intronic antisense	NM_017650	PPP1R9A	neurabin-1 isoform 4	+	94536948	94925727
ASHG19A3A033179	419.537	214.446	273.772	206.801	284.018	324.134	258.003	231.022	706.462	434.627	501.882	509.59	8.57674	7.73555	8.2601	8.16709	8.14721	8.12962	8.08546	8.65129	8.86937	8.645	8.76007	8.70182	noncoding	G31789		misc_RNA	239	chr7	-	94721144	94721383		GTCCATGAATTAAAAAACCATGCTTTTCTCTCCTTGCCACACAGCTTTAGTTTGAAAAAA	intronic antisense	NM_001166160	PPP1R9A	neurabin-1 isoform 1	+	94536948	94925727
ASHG19A3A033179	419.537	214.446	273.772	206.801	284.018	324.134	258.003	231.022	706.462	434.627	501.882	509.59	8.57674	7.73555	8.2601	8.16709	8.14721	8.12962	8.08546	8.65129	8.86937	8.645	8.76007	8.70182	noncoding	G31789		misc_RNA	239	chr7	-	94721144	94721383		GTCCATGAATTAAAAAACCATGCTTTTCTCTCCTTGCCACACAGCTTTAGTTTGAAAAAA	intronic antisense	NM_001166162	PPP1R9A	neurabin-1 isoform 3	+	94539209	94925727
ASHG19A3A015966	114.415	79.6832	90.9918	91.4048	103.55	97.4873	119.773	74.2115	277.023	147.546	147.148	213.728	6.72927	6.18557	6.75819	6.94577	6.71882	6.37946	6.9853	7.0112	7.52922	7.06611	7.12507	7.37636	noncoding	ENST00000443031	AC116050.1	Ensembl	1804	chr2	+	91777535	91809447	NM_177998,	TTATCAGCCACTGAAGGAGTTTTCCCTGTCACCCATTCAGTGCATACTTTGTTGCAGGTA	intergenic
ASHG19A3A053582	267.254	353.605	235.279	336.425	239.637	201.491	201.405	48.6802	184.172	88.7039	104.177	187.036	7.92969	8.49237	8.05124	8.8712	7.90019	7.43189	7.7305	6.38306	6.96639	6.32797	6.67561	7.16961	noncoding	AK097966		misc_RNA	1908	chr16	-	22424506	22427098		TCAGGTAATTACCCCCGCTCAAAACTAAAAACTGTCCAGTCGCCATTTTTTCTGTTTTTT	intergenic
ASHG19A3A041433	43402.2	82327.5	41632.7	33367.3	43580.8	73983.5	48482.9	70765.9	54613.8	77932.5	45632.7	74358.9	15.6208	15.6884	15.7248	15.0544	15.8843	15.9505	15.9124	15.7515	15.8957	15.9192	15.859	15.9378	noncoding	ENST00000434365	RP1-241P17.3	Ensembl	1310	chrX	+	114937130	114938440	NM_001404,	AAGAATGCCTTCGCCAGTGTCATCCTCTTTGGAACCAACAATATCAGCTCCATTTCTGGA	intergenic
ASHG19A3A052798	2244.89	681.668	1962.98	841.692	823.959	1079.43	767.263	523.88	3848.88	1074.51	3067.49	1150	11.0128	9.49098	11.0322	10.1022	9.68952	9.89933	9.67056	9.77924	11.5291	9.99613	11.38	9.97312	noncoding	uc001znn.1	LOC729082	UCSC_knowngene	1379	chr15	+	41576200	41601901		CTGCATTTCCCCTCCATTCTTGAAGCCAATCTTTTTCAAGAAATGACTAAGCAGCACCTG	natural antisense	NM_007280	OIP5	protein Mis18-beta	-	41601465	41624819
ASHG19A3A042761	227.446	64.9026	98.9924	120.922	141.952	141.148	121.798	55.82	224.219	132.788	228.081	179.152	7.70413	5.87075	6.87198	7.36752	7.14919	6.91478	7.00977	6.58889	7.24247	6.91622	7.70186	7.1041	noncoding	ENST00000414178	RP11-563N6.4	Ensembl	511	chr10	-	50042956	50044714		TCTTTCTCCCAGATCTCTCAATGTGAGCCAAGAGCAAACTGTTAAAAGCCACTTGGGACA	intronic antisense	NM_020945	WDFY4	WD repeat- and FYVE domain-containing protein 4	+	49893517	50191001
ASHG19A3A044906	260.79	344.495	195.51	335.268	287.601	385.651	246.152	290.144	574.176	476.846	373.791	603.634	7.89844	8.45158	7.79692	8.86635	8.16538	8.38406	8.0216	8.97167	8.57237	8.78	8.36685	8.95547	noncoding	uc001mfx.2	BC027619	UCSC_knowngene	1561	chr11	-	8032826	8038036		TTTTAAGTTGGTTCCTGCTCCTTGGTGCTGCTCTATTACCTCGAAACTTTCAGAAAAAGT	intergenic
CUST_784_PI426073487	210.191	168.567	192.265	172.44	237.316	209.03	217.003	145.222	561.917	203.456	288.124	292.938	7.59632	7.35365	7.7712	7.90557	7.88665	7.48809	7.83769	8.00299	8.54143	7.53934	8.01303	7.85308	noncoding	uc.305-	uc.305	UCR	305	chr10	-	103211434	103211739		ATTACTGACCCTCTGCCATACGGTGCCTATTGATTAACCTGACAGAGATGATGAGCTTGA	intronic antisense	NM_033637	BTRC	F-box/WD repeat-containing protein 1A isoform 1	+	103113824	103317070
CUST_784_PI426073487	210.191	168.567	192.265	172.44	237.316	209.03	217.003	145.222	561.917	203.456	288.124	292.938	7.59632	7.35365	7.7712	7.90557	7.88665	7.48809	7.83769	8.00299	8.54143	7.53934	8.01303	7.85308	noncoding	uc.305-	uc.305	UCR	305	chr10	-	103211434	103211739		ATTACTGACCCTCTGCCATACGGTGCCTATTGATTAACCTGACAGAGATGATGAGCTTGA	intronic antisense	NM_003939	BTRC	F-box/WD repeat-containing protein 1A isoform 2	+	103113824	103317070
ASHG19A3A021821	177.611	215.293	115.129	163.136	192.3	338.685	161.867	89.2547	139.211	221.222	196.637	356.958	7.36344	7.74	7.08222	7.82306	7.57738	8.19103	7.41865	7.28693	6.58178	7.66817	7.4985	8.15522	noncoding	ENST00000482834	RP11-111F10.3	Ensembl	794	chr3	-	155761943	155762737	NM_001136152,ENST00000502317,	TACATGAGCTGGTGAAACATGAAGAAAACAGCTTGGTCTTTGAGGACTCAGAGGAACTGG	intergenic
ASHG19A3A034856	592.678	550.927	620.934	375.139	513.415	423.827	559.172	367.941	1162.77	427.035	801.871	539.551	9.08302	9.15742	9.38258	9.02568	9.00415	8.51881	9.20848	9.29736	9.59713	8.61886	9.41074	8.7938	noncoding	ENST00000502615	AC093668.5	Ensembl	917	chr7	+	102213834	102220258	ENST00000510452,	AGACTATGCAGGATAATGAGCCCCCACATACTCCGCATCTCTTGTCTGTAATTATCAGCT	natural antisense	NM_006989	RASA4	ras GTPase-activating protein 4 isoform 1	-	102220092	102257205
ASHG19A3A034856	592.678	550.927	620.934	375.139	513.415	423.827	559.172	367.941	1162.77	427.035	801.871	539.551	9.08302	9.15742	9.38258	9.02568	9.00415	8.51881	9.20848	9.29736	9.59713	8.61886	9.41074	8.7938	noncoding	ENST00000502615	AC093668.5	Ensembl	917	chr7	+	102213834	102220258	ENST00000510452,	AGACTATGCAGGATAATGAGCCCCCACATACTCCGCATCTCTTGTCTGTAATTATCAGCT	natural antisense	NM_001079877	RASA4	ras GTPase-activating protein 4 isoform 2	-	102220092	102257205
ASHG19A3A034856	592.678	550.927	620.934	375.139	513.415	423.827	559.172	367.941	1162.77	427.035	801.871	539.551	9.08302	9.15742	9.38258	9.02568	9.00415	8.51881	9.20848	9.29736	9.59713	8.61886	9.41074	8.7938	noncoding	ENST00000502615	AC093668.5	Ensembl	917	chr7	+	102213834	102220258	ENST00000510452,	AGACTATGCAGGATAATGAGCCCCCACATACTCCGCATCTCTTGTCTGTAATTATCAGCT	bidirectional	NM_001097615	POLR2J3	DNA-directed RNA polymerase II subunit RPB11-b2	-	102178365	102213068
ASHG19A3A007431	34.5655	64.1688	40.7704	45.8875	42.8721	53.9933	40.6992	60.6835	96.5323	110.431	76.2813	102.44	5.00367	5.8551	5.67814	5.86215	5.49132	5.50728	5.42695	6.71675	6.09943	6.6533	6.26092	6.2469	noncoding	NR_026871	LOC441869	RefSeq_NR	1501	chr1	-	1353801	1356650		GGCAAGGTGCCAGCGTGGAGGAGAGGACATTGAGGTGCTGCTGGGCCACGGGGCAGACCC	exon sense-overlapping	NM_001145210	LOC441869	hypothetical protein LOC441869	-	1353799	1356650
ASHG19A3A039512	31152.4	2084.15	43727.4	2481.17	120134	18248.4	86464.5	3118.43	26140.4	1137.55	28922.7	29231.8	15.1392	11.0866	15.7847	11.5415	17.0508	13.9475	16.751	12.0454	14.6626	10.0731	15.0648	14.5157	noncoding	uc004coq.3	DQ582201	UCSC_knowngene	132	chrM	-	236	368		GTTTTTGGGGTTTGGCAGAGATGTGTTTAAGTGCTGTGGCCAGAAGCGGGGGGAGGGGGG	intergenic
ASHG19A3A021376	131.748	123.058	148.356	138.365	154.736	147.736	144.915	94.8904	292.287	149.836	171.202	199.411	6.93399	6.85547	7.42908	7.57481	7.27396	6.97935	7.25489	7.3797	7.60744	7.09245	7.31851	7.26767	noncoding	AK055050		misc_RNA	2452	chr3	-	107643945	107646398		CTCCAGCCCTAGAACTCAGCACGTGAACAAACTTTCCTCTGGGATTCAGTGAAACATATT	intergenic
ASHG19A3A039774	98.0927	58.4882	108.913	59.6218	98.6094	82.3256	104.322	52.8545	163.015	63.9806	117.621	80.8887	6.50422	5.7128	7.00462	6.27141	6.65142	6.1323	6.78845	6.50655	6.79937	5.85289	6.83129	5.87419	noncoding	NR_002191	PPP1R2P9	RefSeq_NR	894	chrX	-	42636618	42637486		GCTTAGAAGATATCTGCTTCACCCTTGCAATTGTTTGTGAAATACAAACCTTGTTACTGT	intergenic
CUST_708_PI426073487	129.129	55.3202	94.8368	75.1398	101.641	126.111	91.522	46.4637	118.538	71.3618	80.4206	77.6809	6.9044	5.62841	6.81422	6.63314	6.69643	6.74759	6.59645	6.31074	6.37335	6.01521	6.32797	5.81295	noncoding	uc.229-	uc.229	UCR	296	chr7	-	115134644	115134940		GTTCTCTGATATAACTTCATTTCTCCTGACAGTGACAATTTTCACCTCAGTACAATTTCT	intergenic
ASHG19A3A052850	457.627	721.957	304.208	954.442	405.263	1292.33	432.085	472.17	716.583	864.582	536.19	758.322	8.69899	9.57275	8.39938	10.2651	8.66096	10.1409	8.84139	9.62949	8.89189	9.68254	8.84609	9.31009	noncoding	ENST00000507729	AC122108.1	Ensembl	1916	chr15	+	45021319	45025045	uc001zue.2,	TGTGGACATTCTGGACCACATAAATAAAGACAACACCCTAGAGATGGTGAAGTAAGTTGT	intergenic
ASHG19A3A028388	20000.4	48186.6	18596.3	22139.9	13510.2	29235.3	16897.3	24091.1	20661.1	26487.2	14540	27097.9	14.3849	15.0018	14.5239	14.5356	13.9595	14.6014	14.3849	14.4945	14.2676	14.4323	13.8048	14.4009	noncoding	ENST00000477662	CTD-2503O16.1	Ensembl	156	chr5	+	74227486	74227642	NM_001000,ENST00000495111,ENST00000446011,ENST00000424573,ENST00000422215,	AATAAAATCAGGTACAACTCCAAAAGGAGACATTGGAGAAGAACTAAGCTGGGTCTATTA	intergenic
ASHG19A3A034507	52.2734	134.76	48.798	46.5349	46.5795	104.92	51.0104	94.7934	100.012	127.453	66.9125	137.977	5.59669	6.99508	5.92129	5.88497	5.60919	6.48594	5.76364	7.37792	6.14479	6.8593	6.08963	6.70464	noncoding	ENST00000422817	RP3-455J7.3	Ensembl	456	chr1	+	167560628	167561084		TGTAAAGGATGGAAACTATAGCTAGGTCCTGGTCTGGAAAACAAGCTCTGTGAAGACCTG	intergenic
ASHG19A3A011941	171.125	141.693	259.957	184.797	254.373	222.031	202.948	128.047	457.713	291.235	333.72	244.702	7.30713	7.07319	8.18521	8.00504	7.9869	7.57175	7.74278	7.81239	8.23999	8.06538	8.21125	7.57799	noncoding	uc002qrx.1	BC063675	UCSC_knowngene	1562	chr19	-	58769781	58790174	ENST00000499062,	TCCTTTGGCAACACATTAACTACACTCTGTGGCCATCCCTTGACTTCTGAGAGGATGTTT	bidirectional	NM_021089	ZNF8	zinc finger protein 8	+	58790317	58807254
ASHG19A3A011941	171.125	141.693	259.957	184.797	254.373	222.031	202.948	128.047	457.713	291.235	333.72	244.702	7.30713	7.07319	8.18521	8.00504	7.9869	7.57175	7.74278	7.81239	8.23999	8.06538	8.21125	7.57799	noncoding	uc002qrx.1	BC063675	UCSC_knowngene	1562	chr19	-	58769781	58790174	ENST00000499062,	TCCTTTGGCAACACATTAACTACACTCTGTGGCCATCCCTTGACTTCTGAGAGGATGTTT	intronic antisense	NM_014480	ZNF544	zinc finger protein 544	+	58740069	58775008
ASHG19A3A027629	429.583	428.481	434.372	397.994	449.446	520.41	355.445	361.598	677.771	534.079	558.726	682.131	8.61298	8.77773	8.89515	9.10589	8.81298	8.82797	8.55392	9.27354	8.8062	8.95008	8.90166	9.15452	noncoding	ENST00000509655	AC016571.1	Ensembl	1991	chr5	-	156790390	156792509		ATCAATATTGGAAACCTGTGCTTTAGTTCTTCCACCTCTGCTGCTGCTATGCTGTGTGAC	intronic antisense	NM_014376	CYFIP2	cytoplasmic FMR1-interacting protein 2	+	156696361	156822606
ASHG19A3A027629	429.583	428.481	434.372	397.994	449.446	520.41	355.445	361.598	677.771	534.079	558.726	682.131	8.61298	8.77773	8.89515	9.10589	8.81298	8.82797	8.55392	9.27354	8.8062	8.95008	8.90166	9.15452	noncoding	ENST00000509655	AC016571.1	Ensembl	1991	chr5	-	156790390	156792509		ATCAATATTGGAAACCTGTGCTTTAGTTCTTCCACCTCTGCTGCTGCTATGCTGTGTGAC	intronic antisense	NM_001037332	CYFIP2	cytoplasmic FMR1-interacting protein 2	+	156693186	156822606
ASHG19A3A027629	429.583	428.481	434.372	397.994	449.446	520.41	355.445	361.598	677.771	534.079	558.726	682.131	8.61298	8.77773	8.89515	9.10589	8.81298	8.82797	8.55392	9.27354	8.8062	8.95008	8.90166	9.15452	noncoding	ENST00000509655	AC016571.1	Ensembl	1991	chr5	-	156790390	156792509		ATCAATATTGGAAACCTGTGCTTTAGTTCTTCCACCTCTGCTGCTGCTATGCTGTGTGAC	intronic antisense	NM_001037333	CYFIP2	cytoplasmic FMR1-interacting protein 2	+	156693090	156822606
ASHG19A3A053340	97.6926	103.975	123.017	269.311	159.494	201.42	82.7461	72.6148	106.268	146.896	140.621	235.397	6.49791	6.59883	7.17144	8.56145	7.31291	7.43151	6.4492	6.9803	6.2248	7.05963	7.06164	7.52166	noncoding	ENST00000455294	AL022341.3	Ensembl	389	chr16	-	698472	699200		AAGGGGAGTTTGTGCTGGGCCTGGCGTCCCAGGCTGTGGACTGGAACTGGACATGAGAAC	bidirectional	NM_145294	WDR90	WD repeat-containing protein 90	+	699362	717829
ASHG19A3A053340	97.6926	103.975	123.017	269.311	159.494	201.42	82.7461	72.6148	106.268	146.896	140.621	235.397	6.49791	6.59883	7.17144	8.56145	7.31291	7.43151	6.4492	6.9803	6.2248	7.05963	7.06164	7.52166	noncoding	ENST00000455294	AL022341.3	Ensembl	389	chr16	-	698472	699200		AAGGGGAGTTTGTGCTGGGCCTGGCGTCCCAGGCTGTGGACTGGAACTGGACATGAGAAC	natural antisense	NM_138418	FAM195A	hypothetical protein LOC84331	+	691848	698474
CUST_45_PI426073487	52.343	66.0948	41.3798	44.9923	51.1864	62.0351	35.5812	35.8692	64.7375	79.6669	57.4562	93.8652	5.59877	5.89868	5.6981	5.83188	5.73196	5.70411	5.22942	5.93644	5.53835	6.17276	5.89389	6.10521	noncoding	uc.47+	uc.47	UCR	227	chr2	+	7774650	7774877		AATGACATCTTGCTGCCTCAGCCTTGTCATTAAGTATAGCAGAATGGCCTTCATTTATGA	intergenic
ASHG19A3A015460	88.5605	72.1344	124.94	100.074	144.847	111.859	77.9663	56.6915	383.562	107.746	207.599	180.463	6.35987	6.03124	7.19314	7.08533	7.17911	6.57506	6.36327	6.61044	7.98301	6.6158	7.57332	7.11554	noncoding	AK130631		misc_RNA	1398	chr2	+	28613583	28614776		AAGAATTGGGTAAACTGAGGCTAACACAGACCCTGGACCAAAACCTAAGTTCCCTGACTT	intergenic
ASHG19A3L0001037	574.353	172.689	401.598	192.972	263.255	429.582	215.263	88.8313	352.175	232.636	549.372	233.034	9.03825	7.39085	8.78346	8.06852	8.03492	8.53909	7.8245	7.2812	7.85979	7.73946	8.87792	7.50618	noncoding	chr2:113359154-113374304-	lincRNA-CHCHD5-1	lincRNA	15151	chr2	-	113359154	113374304		TGGTTATACAGTCAAATAATACTCTAGGCAATATCCCCCATGGGATGGTGTTCTCCCCAG	intergenic
ASHG19A3H0000047	2549.04	676.178	1627.94	1404.98	1066.49	1306.05	953.233	554.496	2171.54	1012.23	2360.47	1251.06	11.192	9.47736	10.7477	10.7992	10.0627	10.1533	9.99365	9.8494	10.6078	9.91431	10.9831	10.106	noncoding	nc-HOXB4-167-	nc-HOXB4-167	HOX cluster	348	chr17	-	46656230	46656578		CTAACCGTGCAGCTAAATGAGATTTGGAAGGCGAAGTCTCCCCGAATTAGTGCATGAATT	intergenic
ASHG19A3A009172	53.6871	178.404	50.6283	65.2347	89.4024	130.318	80.6546	100.412	158.888	142.75	78.9377	312.697	5.63158	7.44063	5.96854	6.40973	6.50706	6.79601	6.4137	7.4616	6.76189	7.01509	6.30578	7.95547	noncoding	ENST00000419919	AC098850.1	Ensembl	791	chr17	+	16586750	16587541	NM_002936,	TGGTATAACTAACTGGGTTCAAGGTTGGAAGAAAAATGGGTGGAAGACAAGTGCAGGGAA	intergenic
ASHG19A3A032916	392.123	82.8373	412.702	184.539	345.21	128.228	345.678	260.476	1325.44	238.725	968.679	219.704	8.48363	6.24808	8.82398	8.00299	8.42971	6.77299	8.5131	8.8186	9.79476	7.77842	9.66849	7.41732	noncoding	ENST00000430604	RP11-3N2.4	Ensembl	821	chr7	-	63572129	63572950	ENST00000435196,	TTCTACCACTTACACTAGTATTCTGTATATGACATATCTCAATACCCATCCTAATCTCCA	intergenic
ASHG19A3A053339	58.2793	78.9057	65.0022	75.1772	56.1245	69.4423	61.1629	65.7588	114.502	89.1284	56.2849	142.142	5.75105	6.17118	6.29437	6.63395	5.85084	5.87571	6.01655	6.83221	6.32378	6.33516	5.86611	6.74728	noncoding	ENST00000356631	AL022341.1	Ensembl	648	chr16	-	691038	691688		CCCTGTGCTGGGGGGATCCCTGGGCTGGGGGGGTCCCTGTGCTGGGGGGCCCTGTGCTGA	bidirectional	NM_138418	FAM195A	hypothetical protein LOC84331	+	691848	698474
ASHG19A3L0002962	144.871	259.061	114.621	184.008	147.593	179.873	108.271	148.998	285.76	261.787	169.667	318.606	7.06676	8.02057	7.07554	7.99849	7.20368	7.2681	6.84229	8.04097	7.57511	7.91425	7.30585	7.98067	noncoding	AA769057	lincRNA-UBE2G1	lincRNA	456	chr17	-	4298328	4298629		TTAAAGTGCTTAGAATGGGGGTTCTTGCTGCCCCTGAGAGATATCTTCATTTGGGATTGG	intergenic
ASHG19A3A023632	11312	39801.1	10797.6	15342	8280.72	22991.9	11435.4	21489.1	14303.8	29400.6	9862.13	21217.2	13.4103	14.7689	13.6059	14.0514	13.2178	14.248	13.8048	14.3765	13.6471	14.6067	13.1677	14.0338	noncoding	ENST00000433853	RP11-778D9.4	Ensembl	732	chr3	+	183867491	183868223		AAATCCATGAAGTTTGTGGATGGCCTGACGATCCACAGTGGAGACCCTATTAACTACTAC	intergenic
ASHG19A3A034057	946.464	167.027	1443.4	287.32	892.241	299.671	1046.2	542.938	2615.49	321.756	1553.58	359.305	9.7541	7.33873	10.5691	8.64582	9.8104	8.02014	10.1315	9.82667	10.9024	8.20711	10.3441	8.16538	noncoding	G30841		misc_RNA	279	chr7	+	23501235	23501514		CAATTTGTGGAAGATGACATACAAAGATAGCCACCATCAATTCCTCTCTCGGTACATGCA	intronic antisense	NM_006547	IGF2BP3	insulin-like growth factor 2 mRNA-binding	-	23349827	23509995
ASHG19A3A028350	162.796	42.7699	90.3487	41.4678	97.8507	62.97	75.9777	41.0385	301.078	75.2252	152.574	87.8929	7.23764	5.24207	6.7465	5.70529	6.63933	5.72678	6.32911	6.1326	7.64761	6.08999	7.16993	6.00165	noncoding	ENST00000450213	PMCHL2	Ensembl	1917	chr5	+	70671612	70681621	NR_003921,ENST00000418902,	CCCTCCTTGGTTTACCTCCATCATTAAAAAACAACAATGACAACGACAACAAAAAACAAA	intergenic
ASHG19A3A027669	2830.84	4970.8	2897.29	4206.3	3020.84	3626.13	3412.73	1971.48	2817.29	4419.7	2807.17	3490.99	11.3566	12.2563	11.6094	12.2156	11.6587	11.6364	11.9485	11.4706	11.0258	12.0155	11.2411	11.5543	noncoding	BC082768		NRED	1750	chr5	-	167975501	167977154	uc003lzy.3,	CTTGGGTTTTGCTTGTTTGTATTGGATAACCATTAAGCCAACTTCAGTTTCTCTGCCTTT	intergenic
ASHG19A3A029436	263.113	173.74	273.641	183.622	305.275	203.13	292.098	144.899	550.369	261.213	388.824	362.865	7.91069	7.39931	8.25948	7.99507	8.25144	7.44606	8.26585	8.00052	8.51023	7.9105	8.4173	8.17801	noncoding	uc003nbk.2	BC033996	UCSC_knowngene	474	chr6	-	15248048	15248887	ENST00000441978,	GCATTCTACCCAGCCCTCTGCAATGCGGATGTATTTTAATTCTTAAATTCTTTATGGAAC	intronic antisense	NM_004973	JARID2	protein Jumonji	+	15246526	15522253
ASHG19A3A007161	119.713	76.0819	68.3078	47.9714	66.5012	99.1649	69.2862	35.9849	66.4912	85.9219	73.2114	88.53	6.79353	6.11263	6.36175	5.93025	6.08307	6.40511	6.20026	5.94143	5.5741	6.28229	6.20855	6.01265	noncoding	uc011kfs.1	SPDYE8P	UCSC_knowngene	5766	chr7	+	74936532	74974605	uc010lcg.2,NR_003664,NM_175064,NM_001146210,NM_001099435,NM_001031618,NM_001004351,ENST00000445314,ENST00000420373,ENST00000412399,ENST00000398408,ENST00000380425,ENST00000380407,ENST00000359797,	GGGACAAAGATCTGAGGGTGTCGGACAAGTATCTCCTGGCTATGGTCATAGCGTATTTCA	intergenic
ASHG19A3A033895	44.1467	67.371	58.6733	80.4308	50.3845	51.5441	47.717	37.315	74.3184	71.2477	42.8233	65.4966	5.35177	5.93012	6.1596	6.74496	5.71138	5.43812	5.66137	5.99347	5.73524	6.01304	5.49985	5.5471	noncoding	AK058118		misc_RNA	1687	chr7	+	4487920	4489606		AGAGCACAACAGTGTTCAGTCGTTTAATATTTGCACTCAAGCCATTTTTTGTTTTGGTTT	intergenic
ASHG19A3A040035	66.7752	133.317	62.9899	65.6877	61.9495	93.32	54.2749	59.328	85.9365	75.302	80.634	84.7087	5.94617	6.97824	6.25026	6.41892	5.98378	6.31701	5.84711	6.67833	5.93794	6.09136	6.33288	5.94489	noncoding	AY927528		RNAdb	1257	chrX	-	70469142	70471507		GGAAGCTGAGGAAATGAGAGGGTGGTCTTGAGTGAATATTCAAACCTGTTCCCACCTCTA	exon sense-overlapping	NM_001171163	ZMYM3	zinc finger MYM-type protein 3 isoform 3	-	70469054	70474499
ASHG19A3A040035	66.7752	133.317	62.9899	65.6877	61.9495	93.32	54.2749	59.328	85.9365	75.302	80.634	84.7087	5.94617	6.97824	6.25026	6.41892	5.98378	6.31701	5.84711	6.67833	5.93794	6.09136	6.33288	5.94489	noncoding	AY927528		RNAdb	1257	chrX	-	70469142	70471507		GGAAGCTGAGGAAATGAGAGGGTGGTCTTGAGTGAATATTCAAACCTGTTCCCACCTCTA	exon sense-overlapping	NM_201599	ZMYM3	zinc finger MYM-type protein 3 isoform 1	-	70459473	70474038
ASHG19A3A040035	66.7752	133.317	62.9899	65.6877	61.9495	93.32	54.2749	59.328	85.9365	75.302	80.634	84.7087	5.94617	6.97824	6.25026	6.41892	5.98378	6.31701	5.84711	6.67833	5.93794	6.09136	6.33288	5.94489	noncoding	AY927528		RNAdb	1257	chrX	-	70469142	70471507		GGAAGCTGAGGAAATGAGAGGGTGGTCTTGAGTGAATATTCAAACCTGTTCCCACCTCTA	exon sense-overlapping	NM_005096	ZMYM3	zinc finger MYM-type protein 3 isoform 1	-	70459473	70474499
ASHG19A3A040035	66.7752	133.317	62.9899	65.6877	61.9495	93.32	54.2749	59.328	85.9365	75.302	80.634	84.7087	5.94617	6.97824	6.25026	6.41892	5.98378	6.31701	5.84711	6.67833	5.93794	6.09136	6.33288	5.94489	noncoding	AY927528		RNAdb	1257	chrX	-	70469142	70471507		GGAAGCTGAGGAAATGAGAGGGTGGTCTTGAGTGAATATTCAAACCTGTTCCCACCTCTA	exon sense-overlapping	NM_001171162	ZMYM3	zinc finger MYM-type protein 3 isoform 2	-	70459473	70475047
ASHG19A3A052999	106.755	94.8855	83.7573	78.5453	106.694	165.638	71.495	77.436	132.911	142.908	94.8952	164.173	6.62366	6.45802	6.64145	6.70557	6.75819	7.14489	6.24491	7.07358	6.521	7.01626	6.55032	6.96536	noncoding	ENST00000502544	AC087482.1	Ensembl	1784	chr15	+	67332911	67340583		TAAAATCTCAGGCAGGTCTTGTAGGTTTTCTGGGCCCCTTCAGTTTCCAAGACAGTCTTA	intergenic
ASHG19A3A033735	442.362	166.137	367.298	188.346	345.164	291.399	274.076	143.647	506.603	220.06	403.561	246.508	8.65239	7.32973	8.65816	8.03389	8.42908	7.97691	8.17773	7.98858	8.39091	7.66341	8.46427	7.59088	noncoding	ENST00000497366	RP4-584D14.6	Ensembl	420	chr7	-	150076942	150080973		ATCTCCACACCTTCCACATGTAGATATCCTCAACGTTCTTCACAGAGGGGATGCCCGCAC	intronic antisense	NM_173680	ZNF775	zinc finger protein 775	+	150076405	150095719
ASHG19A3A018084	173.343	138.145	217.508	140.181	189.339	168.379	185.265	122.932	250.869	131.787	202.949	195.839	7.32947	7.03614	7.94779	7.59449	7.55874	7.1729	7.61072	7.75219	7.39217	6.90641	7.54307	7.24215	noncoding	ENST00000455902	RP4-706G24.1	Ensembl	420	chr1	+	25534629	25535360		TTAGTTGAGATTTCTGCTGCTAACGGCCAAAGCCATTCCTCACTGCTATTGACTTTCCCA	intergenic
ASHG19A3A043632	67.5019	84.4336	61.8733	51.6861	68.5676	152.109	54.8486	30.1328	81.3166	127.009	67.4	46.5343	5.96332	6.28111	6.22746	6.05115	6.12863	7.02409	5.86254	5.68144	5.86375	6.85482	6.09714	5.01261	noncoding	ENST00000440878	RP11-295P9.3	Ensembl	397	chr10	+	13673332	13690230		GAAAATCACAAGGCATCTGTGCATATACTGGTGGATTTTAATGAGAGTCCTGTGTTTGGA	natural antisense	NM_018027	FRMD4A	FERM domain-containing protein 4A	-	13685705	14372866
ASHG19A3A030964	813.64	343.914	495.079	259.968	433.192	582.622	412.637	183.366	499.817	323.019	487.375	380.28	9.5394	8.44879	9.07301	8.51023	8.75916	8.99644	8.78	8.33299	8.36852	8.21223	8.71576	8.25407	noncoding	NR_004855	HULC	RefSeq_NR	500	chr6	+	8652441	8654077	ENST00000503668,	GAACACAAATTAAGTGTTCAACCTGTGGCAAATTTGTACTTTCTCCCTGAATTATGTTGT	intergenic
ASHG19A3A015206	66571.9	144862	56790.4	86806.2	48231.4	93352.7	53758.8	101104	51863.5	97831.2	46499.4	90731.5	16.2427	16.5612	16.182	16.276	16.0303	16.251	16.0936	16.251	15.799	16.1943	15.8829	16.1682	noncoding	ENST00000436229	RP11-185B14.1	Ensembl	259	chr1	+	8891172	8891431	ENST00000471227,	GCATATGTTCGACTGGCTCCTGATTATGATGCTTTGAATGTTGCCGACAAAATTGGGATC	intergenic
ASHG19A3A030249	10462.8	9607.09	4096.89	2394.35	14657.2	11522.5	10726.6	351.174	9138.65	3529.88	10269.3	19061	13.315	13.1381	12.1232	11.4851	14.0952	13.3209	13.7019	9.23324	12.8893	11.6882	13.2289	13.8899	noncoding	ENST00000403258	RP11-459O1.1	Ensembl	1108	chr6	-	88985600	88986708		ATGACACTACCTTCAACTCCATTATGAAGTGTGACGTGGACAACCACAAAGACCTGTACG	intergenic
ASHG19A3A019494	84.3177	52.0182	54.4504	55.9733	90.5713	85.2403	54.0423	49.6312	97.5672	83.3074	78.8119	104.383	6.29103	5.53331	6.06254	6.1718	6.52579	6.18265	5.84136	6.41226	6.11298	6.237	6.30423	6.27451	noncoding	ENST00000434754	XXbac-B33L19.10	Ensembl	758	chr22	-	20473205	20475156	NM_019601,ENST00000422450,	AGGACTTTGTGGTGCGGCACTTCAAGATGTCCAGCCCCACAGACACCAGTGTGATCTGCA	intergenic
ASHG19A3A016533	1565.65	1815.35	1451.4	2015.02	1497.84	1404.2	1241.83	710.759	912.136	1159.95	1278.61	949.677	10.4859	10.8905	10.5756	11.2621	10.5848	10.2651	10.386	10.1843	9.24751	10.1018	10.042	9.67056	noncoding	uc001awz.2	CR622439	UCSC_knowngene	2770	chr1	+	15992765	15995535		GCTAGATGCATTTGGGTTTGAATTTTTGTCACATACTGAAATGTAAGTCAGCCCTAAATA	intergenic
ASHG19A3A034382	2510.65	845.974	1709.27	1183.23	1540.77	1491.84	1284.84	620.938	2955.74	1276.13	2283.94	1728.45	11.1697	9.80625	10.8284	10.57	10.6238	10.3441	10.4312	9.99996	11.1089	10.2403	10.9346	10.5745	noncoding	ENST00000455912	RP11-1217F2.3	Ensembl	772	chr7	+	57235586	57236358		AAGGGCTCTCTCCTCTCTCCTAGTTACATCCAGCTTAGCTATATGATTTCACTTTAACTC	intergenic
ASHG19A3A025587	64.4168	86.9681	52.4916	111.814	58.4836	81.77	59.382	51.9937	110.296	91.6707	64.603	450.102	5.89113	6.32878	6.01553	7.24846	5.90482	6.12324	5.97387	6.48284	6.2746	6.37633	6.04595	8.52105	noncoding	ENST00000507344	RP11-51P8.1	Ensembl	768	chr4	+	66724478	66725922		CAAACATTTTTAGGTATGTAGAAACAATGTATACACACACATGCACACACACATTAGTGC	intergenic
ASHG19A3A017696	85.5159	69.1169	80.2795	56.2905	75.1572	74.6893	84.0512	52.3298	100.908	57.6148	87.2571	121.882	6.31147	5.96908	6.58443	6.18043	6.26467	5.98489	6.4701	6.49254	6.15681	5.69569	6.43716	6.51508	noncoding	ENST00000445420	RP11-445H22.4	Ensembl	452	chr20	-	43323842	43374636		ACTTCAGGGAACCCTGAATAGCCATGGGAGCCAAATGTATTACTCCTCTGATGCCTACAA	intronic antisense	NM_003881	WISP2	WNT1-inducible-signaling pathway protein 2	+	43343884	43356452
ASHG19A3A017696	85.5159	69.1169	80.2795	56.2905	75.1572	74.6893	84.0512	52.3298	100.908	57.6148	87.2571	121.882	6.31147	5.96908	6.58443	6.18043	6.26467	5.98489	6.4701	6.49254	6.15681	5.69569	6.43716	6.51508	noncoding	ENST00000445420	RP11-445H22.4	Ensembl	452	chr20	-	43323842	43374636		ACTTCAGGGAACCCTGAATAGCCATGGGAGCCAAATGTATTACTCCTCTGATGCCTACAA	natural antisense	NM_022358	KCNK15	potassium channel subfamily K member 15	+	43374487	43379668
ASHG19A3A028520	209.927	160.227	114.194	92.8119	186.213	288.286	146.029	40.5941	160.52	203.343	186.192	271.654	7.59434	7.26861	7.07116	6.96943	7.53414	7.96111	7.2675	6.11688	6.77774	7.53814	7.4299	7.74368	noncoding	ENST00000395970	AC008500.1	Ensembl	1242	chr5	+	92603043	92604293		AAACTAAAAGGCACCATTGACGTGTCAAAGTTGGTTACAGGGATCATCCTGGCCGTGTTT	intergenic
ASHG19A3A045459	740.092	534.568	734.042	560.624	759.363	627.659	697.398	390.622	1696.41	666.229	1009.48	933.629	9.39666	9.11412	9.61846	9.56669	9.57373	9.10654	9.53281	9.3785	10.196	9.27841	9.72629	9.63805	noncoding	ENST00000502328	AP000867.13	Ensembl	121	chr11	-	71290773	71290894		AGTCCAGCTGCTGCAAGCCCTGCTGCTCCCAGTCCAGCTGCTGTGTCCCTATTTGCTGTC	intergenic
ASHG19A3A042598	638.068	1675.58	880.528	1441.72	492.244	934.24	705.393	1633.95	923.119	1056.19	615.993	1143.36	9.18693	10.7593	9.88433	10.8296	8.94959	9.68607	9.55098	11.2235	9.26217	9.9693	9.03265	9.96426	noncoding	ENST00000442520	RP11-460H18.2	Ensembl	397	chr10	-	32520776	32521173		AAGAACAGAATGAAGAAAGTCAGGGGACTGTAAAGGCCAATGTTTGTGTGGGCAAAAAGC	intergenic
ASHG19A3A033094	11257.6	6579.71	9559.99	5614.64	5833.68	7040.77	6028.21	3762.69	9258.45	7387.87	9240.56	5919.05	13.4058	12.6636	13.4282	12.6059	12.6889	12.5851	12.8176	12.2853	12.9043	12.7488	13.0637	12.2861	noncoding	uc003uhq.1	AK092048	UCSC_knowngene	3218	chr7	-	81575759	81578977		GCCAACTGGCTTTTGTGAACAATAGATCTTTTCTCCCCTTTATTTTGTTCTCTTGACACT	intergenic
ASHG19A3A010989	12340.3	30373	9261.91	22575.1	12356.7	23372.8	10086.1	15536.7	11954	23781.5	10803.9	15397.5	13.535	14.4837	13.3758	14.5599	13.8403	14.2729	13.6081	13.9938	13.3347	14.2953	13.3121	13.6081	noncoding	ENST00000503096	RP11-365D23.1	Ensembl	1137	chr1	-	214778812	214782183	uc010crb.1,NM_031213,NM_001130111,	AGAGCTACGCACTCCTTTCCTTTTGGAAGCAAGAAGAAAATACGTGAAAACAGAAATTAA	intronic antisense	NM_016343	CENPF	centromere protein F	+	214776531	214837914
ASHG19A3H0000203	997.93	566.697	1555.19	566.387	1329.28	545.367	1293.99	572.607	3662.37	714.266	2482.57	850.6	9.82735	9.20282	10.6803	9.58038	10.4052	8.89277	10.4447	9.89145	11.4519	9.38911	11.0701	9.49571	noncoding	nc-HOXD9-17-	nc-HOXD9-17	HOX cluster	168	chr2	+	176986678	176986846		GTGTGTGAGTGTGGCAGGGGGAGGGGGCCCTCCGATCTGCTCCATCCGTCCGTTTTATTA	intergenic
ASHG19A3A019553	60.4471	48.3074	73.201	55.4614	61.8578	66.9122	55.8841	34.1385	109.278	50.7011	85.021	67.313	5.80361	5.41801	6.45245	6.15591	5.98169	5.81914	5.88985	5.86353	6.25997	5.50768	6.40388	5.59372	noncoding	NR_024591	POM121L1P	RefSeq_NR	3995	chr22	-	22974027	22987012	NR_024593,NR_024583,NR_003714,ENST00000420508,ENST00000419222,ENST00000319850,	AAAGGCTGGACTCAGCAGGAACACCAAATCCCGGACCAGGCAGAAACCACCCAAGACTGA	intergenic
ASHG19A3A052744	499.176	396.206	448.603	335.319	578.826	490.476	470.699	249.654	766.469	395.83	601.276	625.266	8.83337	8.67032	8.94564	8.86655	9.17876	8.74413	8.9657	8.75883	8.9974	8.50313	8.9994	9.0114	noncoding	NR_003144	LOC723972	RefSeq_NR	738	chr15	+	35529526	35530262	NM_006305,AK311417,	GTAACCAACCTGAACGACTACCGAGAAAATGTGTTCAAGCTCCTCCTGCAACTCACATAT	intergenic
ASHG19A3A014050	1015.42	350.175	802.833	473.993	584.682	669.83	534.546	358.364	923.675	444.863	913.897	560.506	9.85295	8.47814	9.74406	9.34749	9.19149	9.2038	9.13983	9.25916	9.26273	8.67985	9.58318	8.85168	noncoding	AK023895		NRED	1727	chr2	-	96868403	96870129		TACGACATTCCACCAGTGGAAACATGCTCCCCTTTATTATGTGGCAAGAATGATAATTCG	intron sense-overlapping	NM_020151	STARD7	stAR-related lipid transfer protein 7,	-	96850602	96874573
ASHG19A3A041501	527.302	154.916	612.254	213.527	509.369	258.088	473.09	230.408	1209.73	233.827	932.089	313.385	8.91161	7.21734	9.36061	8.22202	8.99385	7.8015	8.97275	8.64735	9.65206	7.74992	9.61515	7.95868	noncoding	ENST00000417160	RP11-375A20.1	Ensembl	1123	chrX	+	125863086	125864209		GCTAGCCCTCATATCTTCCATTCTCATTCTACAAGTTATTCTTGTACTTCACGTGTCTAA	intergenic
ASHG19A3A038141	409.226	924.361	473.716	653.684	483.447	854.914	361.669	568.981	444.222	970.55	534.208	2119.72	8.54289	9.94445	9.01744	9.75573	8.92383	9.56524	8.58212	9.88024	8.19759	9.85552	8.83898	10.8559	noncoding	ENST00000411521	RP11-323H21.2	Ensembl	244	chr9	-	134657956	134658200		GAGAACTTCTACAACACTTCCATTGAGGAAATTCCCCTCAATGTTCCTGACCTCATCTGA	intergenic
ASHG19A3A013814	24139.1	58118.2	23518.1	28539.1	17770.2	35002.3	18052	28919.8	22743.6	35171.6	18540.5	39196	14.72	15.2308	14.8736	14.8667	14.3795	14.8171	14.4795	14.7113	14.4323	14.8593	14.248	14.9044	noncoding	ENST00000446011	AC016700.6	Ensembl	156	chr2	-	70480986	70481142	uc002qbl.2,NR_003699,NM_052969,NM_001000,ENST00000495111,ENST00000477662,ENST00000460281,ENST00000459631,ENST00000453780,ENST00000424573,ENST00000422215,ENST00000416137,CD048049,	AATAAAATCAGGTACAACTCCAAAAGGAGACATTGGAGAAGAACCAAGCTGGGTCTATAA	intergenic
ASHG19A3A052698	302.014	379.486	258.709	281.482	332.964	352.062	229.485	229.455	521.497	404.101	417.951	532.506	8.11582	8.60311	8.17773	8.61725	8.38024	8.24809	7.92045	8.64208	8.43907	8.5349	8.51093	8.77081	noncoding	uc001zcp.1	BC043570	UCSC_knowngene	2525	chr15	+	29967193	29971367		ATTACCTGTGCTGTCCCTGCATTCTCAAGCTCCAAATTGTCAACTAAGAAATGGTCACTT	intergenic
ASHG19A3A041085	160.428	119.532	208.954	142.847	206.805	166.535	155.937	130.697	377.768	124.87	280.511	167.278	7.21454	6.81398	7.89289	7.62019	7.68529	7.15536	7.36399	7.84025	7.96165	6.83237	7.97609	6.99674	noncoding	ENST00000449206	RP1-267M5.1	Ensembl	961	chrX	+	62062011	62062972		GTATTTTCCACCCTTTACACTAGCCTTACACATATGACACATTTCAATGTCCATCTTAAT	intergenic
ASHG19A3A017022	164.702	46.4302	59.165	69.9502	79.6892	92.1732	64.7333	35.1655	137.396	86.8518	145.049	112.788	7.25574	5.36856	6.17007	6.52171	6.34735	6.29847	6.09794	5.90956	6.56322	6.29814	7.10394	6.39684	noncoding	ENST00000424395	AC093843.1	Ensembl	512	chr2	+	221655797	221662613		AGCCTAAAAGATGAACGATACGGTGTTTATACTTCTCCCTAGGAAGAGCCATAGGCCTTG	intergenic
ASHG19A3A013555	78.9717	90.9388	54.9569	77.1345	52.7393	82.5391	62.3434	76.958	148.008	105.918	99.6974	136.036	6.19664	6.39471	6.07446	6.67708	5.77087	6.13609	6.04066	7.06349	6.66733	6.59197	6.61729	6.68303	noncoding	ENST00000457457	AC016735.1	Ensembl	400	chr2	-	43228461	43233380		AAAGATGTCACAGAGAGTAAAATGAGAAAAATCCAGTAGCCCGTGCCCAGAGCAGTTCCT	intergenic
ASHG19A3L0000524	80.6462	68.2612	76.1061	102.568	71.2482	48.9441	56.5795	62.6866	219.148	96.3506	96.5741	521.744	6.22606	5.94909	6.50591	7.1201	6.18686	5.3631	5.90669	6.76117	7.21324	6.45224	6.57199	8.73875	noncoding	BG898852	lincRNA-RAB3IP	lincRNA	605	chr12	-	70474248	70474753		AGATTTCATTAGGCACACACACACCTACACACATTACAGAAGGAAACTAAAATATTTCAG	intergenic
ASHG19A3A018389	1768.48	462.855	1003.16	848.95	775.021	812.201	638.04	274.134	1874.82	645.874	1705.26	841.1	10.6562	8.88903	10.0761	10.1141	9.60441	9.49098	9.39855	8.8948	10.3651	9.22751	10.4866	9.47359	noncoding	G43266		misc_RNA	101	chr20	+	44577291	44577392		ATTGAGACTGACAGGCCAGTGGGTCCACCCAAACAAAAATAAATTTCTCTCCCAAAGCCT	natural antisense	NM_022095	ZNF335	zinc finger protein 335	-	44577291	44600833
ASHG19A3A035032	2407.21	3563.08	1638.71	2789.32	2026.25	2294.72	2441.7	650.519	2100.66	2517.27	2809.42	4005.89	11.1054	11.811	10.7567	11.6835	11.0546	10.9697	11.4377	10.0642	10.5457	11.1761	11.2429	11.7535	noncoding	ENST00000450885	RP11-274B21.3	Ensembl	754	chr7	+	128294022	128294776	uc002khh.2,NR_028327,NR_028326,NR_028324,NR_028322,NR_024368,ENST00000412867,	CGCTTTTGACTTTTGGCAGCCTCTTCAGGCGCAGAACTTGATCTCCAGTCGGCCTTTGCA	intergenic
ASHG19A3L0000659	113.548	75.8466	87.964	79.3517	74.884	86.5673	101.319	68.3347	257.636	144.8	146.87	144.849	6.71784	6.10753	6.707	6.72193	6.25848	6.20342	6.74202	6.88732	7.42871	7.03633	7.12269	6.7741	noncoding	chr13:58433499-58448524+	lincRNA-DIAPH3	lincRNA	15026	chr13	+	58433499	58448524		GCTCTCATCCTCTGCTGAATAAGGAACAATTCCTTTTAAAGTATTAACTGATAACCACAT	intergenic
ASHG19A3A025793	66.4769	68.0425	50.6404	64.7795	69.8107	65.3876	68.8267	45.7213	241.963	57.9028	128.7	131.032	5.9404	5.94476	5.96919	6.39929	6.15591	5.78606	6.19121	6.28775	7.34372	5.70313	6.95196	6.62973	noncoding	ENST00000508021	RP11-115D19.1	Ensembl	567	chr4	+	90472540	90647654		CAAAATCCACAGCACACAAAGACCCTGCTACCATGTATTCACTTCAGTGAAAGGGAAGCA	natural antisense	NM_000345	SNCA	alpha-synuclein isoform NACP140	-	90645249	90758350
ASHG19A3A025793	66.4769	68.0425	50.6404	64.7795	69.8107	65.3876	68.8267	45.7213	241.963	57.9028	128.7	131.032	5.9404	5.94476	5.96919	6.39929	6.15591	5.78606	6.19121	6.28775	7.34372	5.70313	6.95196	6.62973	noncoding	ENST00000508021	RP11-115D19.1	Ensembl	567	chr4	+	90472540	90647654		CAAAATCCACAGCACACAAAGACCCTGCTACCATGTATTCACTTCAGTGAAAGGGAAGCA	natural antisense	NM_001146055	SNCA	alpha-synuclein isoform NACP140	-	90645249	90759447
ASHG19A3A025793	66.4769	68.0425	50.6404	64.7795	69.8107	65.3876	68.8267	45.7213	241.963	57.9028	128.7	131.032	5.9404	5.94476	5.96919	6.39929	6.15591	5.78606	6.19121	6.28775	7.34372	5.70313	6.95196	6.62973	noncoding	ENST00000508021	RP11-115D19.1	Ensembl	567	chr4	+	90472540	90647654		CAAAATCCACAGCACACAAAGACCCTGCTACCATGTATTCACTTCAGTGAAAGGGAAGCA	natural antisense	NM_001146054	SNCA	alpha-synuclein isoform NACP140	-	90645249	90758127
ASHG19A3A025793	66.4769	68.0425	50.6404	64.7795	69.8107	65.3876	68.8267	45.7213	241.963	57.9028	128.7	131.032	5.9404	5.94476	5.96919	6.39929	6.15591	5.78606	6.19121	6.28775	7.34372	5.70313	6.95196	6.62973	noncoding	ENST00000508021	RP11-115D19.1	Ensembl	567	chr4	+	90472540	90647654		CAAAATCCACAGCACACAAAGACCCTGCTACCATGTATTCACTTCAGTGAAAGGGAAGCA	natural antisense	NM_007308	SNCA	alpha-synuclein isoform NACP112	-	90645249	90758127
ASHG19A3A015598	541.715	806.687	479.41	1058.95	591.832	855.802	566.544	689.104	1035.07	863.179	657.507	811.819	8.94827	9.73675	9.03223	10.4137	9.21127	9.56669	9.22659	10.1401	9.4203	9.68052	9.12184	9.41717	noncoding	ENST00000423051	AC012354.8	Ensembl	461	chr2	+	45223551	45224012		ATTCTGGAGAATCTTGTGTTTGGCAAAGGATCCCAAGCAAAGACCTTCCCTGAGATTCTC	intergenic
ASHG19A3A007131	426.938	376.68	70.4209	618.567	137.236	681.993	196.964	206.571	192.047	496.28	266.24	594.696	8.60257	8.59186	6.40378	9.68952	7.10639	9.23324	7.70097	8.49627	7.02409	8.85048	7.9105	8.93348	noncoding	NR_003186	NCF1B	RefSeq_NR	1552	chr7	+	72634673	72649978	NR_003187,NM_000265,	TCAAGCGGGGGGCGCCGCCCCGCAGGTCGTCCATCCGCAACGTGCACAGCATCCACCAGC	intergenic
ASHG19A3A051092	543.254	298.447	550.427	342.005	505.664	252.994	487.719	388.616	1985.6	480.919	1007.6	626.46	8.95355	8.23379	9.21866	8.89597	8.98484	7.77308	9.01624	9.37229	10.4571	8.79427	9.72326	9.01424	noncoding	uc001eng.1	AX747132	UCSC_knowngene	1711	chr1	-	145372087	145373798	uc001els.1,	GAAAAATGTGTCTTCCTTAATTTTTCCCATAAGAACCACCCTACTTCATGCCCTGTCTCT	intergenic
ASHG19A3A026995	423.731	113.532	332.899	54.3566	173.134	87.535	227.111	83.3499	541.346	112.596	207.532	146.128	8.5931	6.73414	8.52609	6.12671	7.43348	6.21788	7.9053	7.18575	8.48753	6.67745	7.57242	6.7877	noncoding	BC021677		misc_RNA	2008	chr5	-	78516740	78518726		AGCTACAGGAAAAGCCCCATTGGAATAGACCTCCACCAATAATAATATTATCTATAATAG	intergenic
ASHG19A3L0001763	70.6749	87.1506	79.4173	75.7212	92.8372	84.2622	85.5011	48.9507	168.092	106.183	105.918	137.682	6.02873	6.33244	6.56996	6.64595	6.56342	6.1679	6.49696	6.38967	6.83995	6.59549	6.69589	6.70116	noncoding	exon3669-	lincRNA-FRMD1-3	lincRNA	345	chr6	-	168674673	168675017		TGTTCTTGTGCCACGATAGGGGGCTCTTTGATCCACCCCTGGGCATTGTAAAGGGTGGGA
ASHG19A3A022826	119.807	105.732	145.187	75.3051	153.108	112.889	170.145	71.2139	327.173	125.306	218.509	193.532	6.7945	6.62064	7.40192	6.63697	7.25558	6.58919	7.49181	6.95053	7.76268	6.83679	7.64135	7.22188	noncoding	uc003dpu.2	BC039495	UCSC_knowngene	1450	chr3	+	75721423	75728453		ACGGGCCGCCGCTTGGGTTTCTCTCGTGTTCAGGGTAGTATGGACGTGGACAATGGCAGT	intergenic
ASHG19A3A016442	20991	4651.35	17816.2	9506.12	12576.3	12893.9	10373.7	3104.75	29407.1	8992.21	28929.1	12756.3	14.4945	12.1719	14.4567	13.3431	13.8768	13.4791	13.6505	12.0412	14.8689	13.0236	15.0669	13.384	noncoding	ENST00000427278	ZEB2AS	Ensembl	1187	chr2	+	145275981	145278683		ATACCTTGAAGTCTCCGCAAACGCTTTAGTGGAAGAAATGAAATTCCACCTCCCTCCCTT	natural antisense	NM_001171653	ZEB2	zinc finger E-box-binding homeobox 2 isoform 2	-	145141941	145277958
ASHG19A3A016442	20991	4651.35	17816.2	9506.12	12576.3	12893.9	10373.7	3104.75	29407.1	8992.21	28929.1	12756.3	14.4945	12.1719	14.4567	13.3431	13.8768	13.4791	13.6505	12.0412	14.8689	13.0236	15.0669	13.384	noncoding	ENST00000427278	ZEB2AS	Ensembl	1187	chr2	+	145275981	145278683		ATACCTTGAAGTCTCCGCAAACGCTTTAGTGGAAGAAATGAAATTCCACCTCCCTCCCTT	natural antisense	NM_014795	ZEB2	zinc finger E-box-binding homeobox 2 isoform 1	-	145141941	145277958
ASHG19A3A030800	159.577	126.348	199.36	143.146	230.569	182.414	256.062	163.021	465.917	242.314	427.796	371.378	7.20747	6.89583	7.82311	7.62331	7.84546	7.28892	8.07723	8.16882	8.26184	7.79844	8.54177	8.21341	noncoding	ENST00000434356	RP11-347L18.1	Ensembl	466	chr6	-	164767521	164769677		GAAGAGTCTTAAATGCCTTCTTTACCCTTTTACTCCATGTCCATGCAGTCTACCTGCTTT	intergenic
ASHG19A3A038937	159.95	123.173	189.949	132.015	181.9	176.553	188.891	146.738	350.764	185.861	298.901	231.998	7.21067	6.85746	7.75356	7.50391	7.50049	7.24269	7.63675	8.01787	7.8559	7.40544	8.06358	7.49957	noncoding	ENST00000414425	RP11-62C3.5	Ensembl	1803	chr9	+	94933973	94935776		GGTACTCATCAACCTGGACAAATTGGAGATCCCCCAGCCCAATTTGGAGGTGCCTGGCAC	intergenic
ASHG19A3A042588	126.886	119.701	120.232	114.382	134.399	155.251	155.553	110.208	259.91	146.814	153.584	173.244	6.87755	6.81555	7.14279	7.28248	7.08114	7.05241	7.36111	7.60031	7.4404	7.05857	7.17805	7.04951	noncoding	AF086437		misc_RNA	432	chr10	-	31477801	31478223		ATCTTTGCCAAACAATGTGCAGTGAAATGAGAGACCACCTTCCTTATGGCATGTTTCATA	intergenic
ASHG19A3A054167	113.776	98.646	76.671	89.098	122.91	111.095	115.102	43.1513	209.317	117.455	138.216	142.989	6.72095	6.52017	6.51736	6.90613	6.9576	6.56711	6.92774	6.20387	7.14679	6.73852	7.04066	6.75628	noncoding	NR_028105	DCAF8	RefSeq_NR	1728	chr1	-	160209012	160232318	NR_028106,	TTGAGCATGTGGACTGTTGGAAGCCTCATAGGTAGGGTGCATGCAGCTTATTAAATGTGT	exon sense-overlapping	NM_015726	DCAF8	DDB1- and CUL4-associated factor 8	-	160185504	160232350
ASHG19A3L0002425	139.948	78.449	112.839	82.3265	123.19	122.834	120.175	73.9041	103.935	100.976	87.1979	107.402	7.0174	6.1599	7.0548	6.78133	6.96179	6.71016	6.99044	7.00586	6.19571	6.52716	6.43646	6.31872	noncoding	chr9:110999314-111011179-	lincRNA-KLF4-5	lincRNA	11866	chr9	-	110999314	111011179		GATGGGGGCAGAGATTCCTTTTACAGAACTCCACAGTAACTTCTCCATATGTCTCAATGG	intergenic
ASHG19A3H0000155	410.828	268.991	299.429	234.119	264.574	338.786	251.755	177.013	495.274	327.782	392.205	368.141	8.54839	8.07677	8.37976	8.35412	8.04149	8.19191	8.05249	8.28258	8.35363	8.23515	8.42943	8.19884	noncoding	nc-HOXC8-150-	nc-HOXC8-150	HOX cluster	723	chr12	+	54402165	54402888		TGATGCCTGAAGTATTTGGGAGTATGGTGTGCTTGTTCCTCCTCAAAGTCTCCAGACTTA	intergenic
ASHG19A3A049940	310.425	197.7	193	159.442	216.185	237.089	210.28	133.412	380.206	244.905	299.54	377.047	8.15787	7.6084	7.77867	7.78885	7.75254	7.67151	7.79271	7.87148	7.97269	7.81534	8.06519	8.23799	noncoding	ENST00000418454	HMGA1L6	Ensembl	1082	chr13	+	23708312	23709394		TTCACTATTCCCTCTGGCTTCCCAATAGTGGGGACTGGGAGGGTTCCCCTGGCCTGAAAA	intergenic
ASHG19A3A000147	3220.45	952.62	2485.51	1583.9	1949.64	1878.21	1765.95	813.555	3373.78	1231.03	2964.42	1798.16	11.5426	9.9888	11.3815	10.95	11.0004	10.689	10.9301	10.355	11.3294	10.1906	11.3342	10.6398	noncoding	ENST00000421181	AC080094.1	Ensembl	201	chr2	+	17151300	17155764		TAACCCTGATACTCCCATGTCTCAAAAGTTCTCATTCTTCTCCTTCCTGCTGCCACATGA	intergenic
ASHG19A3A030158	173.183	215.61	114.727	124.728	166.286	189.711	138.424	89.9949	245.918	184.383	182.658	235.004	7.32835	7.74259	7.07674	7.41768	7.37587	7.34098	7.195	7.29951	7.36485	7.39282	7.40364	7.51873	noncoding	ENST00000436798	XXyac-YX155B6.2	Ensembl	1537	chr1	+	147552867	147566056	NR_024442,NM_014644,ENST00000449715,ENST00000444082,ENST00000420737,	AGATAGTGTCTCTTGTGAGATCAGCGTGCAGCTTCCCTGGCCTTGAAGCCCAAGGCACAG	intergenic
ASHG19A3A038765	551.012	566.378	477.443	623.241	617.077	585.615	496.686	479.31	961.606	678.414	630.537	836.994	8.97541	9.20147	9.02766	9.69917	9.2726	9.00415	9.04477	9.65162	9.31556	9.31116	9.06281	9.46429	noncoding	ENST00000415119	RP11-141J10.2	Ensembl	337	chr9	+	73340955	73345772		CATTCCTGCTGCACCTGCCAGACCCTGCTGACAAAATTTCTGTTTCTCCATTGACCAAAT	intronic antisense	NM_206946	TRPM3	transient receptor potential cation channel	-	73149965	73483974
ASHG19A3A038765	551.012	566.378	477.443	623.241	617.077	585.615	496.686	479.31	961.606	678.414	630.537	836.994	8.97541	9.20147	9.02766	9.69917	9.2726	9.00415	9.04477	9.65162	9.31556	9.31116	9.06281	9.46429	noncoding	ENST00000415119	RP11-141J10.2	Ensembl	337	chr9	+	73340955	73345772		CATTCCTGCTGCACCTGCCAGACCCTGCTGACAAAATTTCTGTTTCTCCATTGACCAAAT	intronic antisense	NM_001007471	TRPM3	transient receptor potential cation channel	-	73149965	73736514
ASHG19A3A038765	551.012	566.378	477.443	623.241	617.077	585.615	496.686	479.31	961.606	678.414	630.537	836.994	8.97541	9.20147	9.02766	9.69917	9.2726	9.00415	9.04477	9.65162	9.31556	9.31116	9.06281	9.46429	noncoding	ENST00000415119	RP11-141J10.2	Ensembl	337	chr9	+	73340955	73345772		CATTCCTGCTGCACCTGCCAGACCCTGCTGACAAAATTTCTGTTTCTCCATTGACCAAAT	intronic antisense	NM_206947	TRPM3	transient receptor potential cation channel	-	73149965	73483974
ASHG19A3A038765	551.012	566.378	477.443	623.241	617.077	585.615	496.686	479.31	961.606	678.414	630.537	836.994	8.97541	9.20147	9.02766	9.69917	9.2726	9.00415	9.04477	9.65162	9.31556	9.31116	9.06281	9.46429	noncoding	ENST00000415119	RP11-141J10.2	Ensembl	337	chr9	+	73340955	73345772		CATTCCTGCTGCACCTGCCAGACCCTGCTGACAAAATTTCTGTTTCTCCATTGACCAAAT	intronic antisense	NM_020952	TRPM3	transient receptor potential cation channel	-	73149965	73483974
ASHG19A3A038765	551.012	566.378	477.443	623.241	617.077	585.615	496.686	479.31	961.606	678.414	630.537	836.994	8.97541	9.20147	9.02766	9.69917	9.2726	9.00415	9.04477	9.65162	9.31556	9.31116	9.06281	9.46429	noncoding	ENST00000415119	RP11-141J10.2	Ensembl	337	chr9	+	73340955	73345772		CATTCCTGCTGCACCTGCCAGACCCTGCTGACAAAATTTCTGTTTCTCCATTGACCAAAT	intronic antisense	NM_206945	TRPM3	transient receptor potential cation channel	-	73149965	73483974
ASHG19A3A038765	551.012	566.378	477.443	623.241	617.077	585.615	496.686	479.31	961.606	678.414	630.537	836.994	8.97541	9.20147	9.02766	9.69917	9.2726	9.00415	9.04477	9.65162	9.31556	9.31116	9.06281	9.46429	noncoding	ENST00000415119	RP11-141J10.2	Ensembl	337	chr9	+	73340955	73345772		CATTCCTGCTGCACCTGCCAGACCCTGCTGACAAAATTTCTGTTTCTCCATTGACCAAAT	intronic antisense	NM_024971	TRPM3	transient receptor potential cation channel	-	73149965	73483974
ASHG19A3A038765	551.012	566.378	477.443	623.241	617.077	585.615	496.686	479.31	961.606	678.414	630.537	836.994	8.97541	9.20147	9.02766	9.69917	9.2726	9.00415	9.04477	9.65162	9.31556	9.31116	9.06281	9.46429	noncoding	ENST00000415119	RP11-141J10.2	Ensembl	337	chr9	+	73340955	73345772		CATTCCTGCTGCACCTGCCAGACCCTGCTGACAAAATTTCTGTTTCTCCATTGACCAAAT	intronic antisense	NM_206944	TRPM3	transient receptor potential cation channel	-	73149965	73483974
ASHG19A3A053991	93.6834	75.627	105.124	75.052	92.9866	91.9016	98.3966	79.4503	162.443	73.2689	90.3278	120.895	6.44162	6.10381	6.95453	6.63159	6.56559	6.29392	6.7002	7.11206	6.79291	6.0548	6.4846	6.50281	noncoding	AF220234		misc_RNA	968	chr16	-	81497496	81498464		AATGAAGGAGAACTCTCCAAGGCCTGCCTTGTTGTCCAACCAACACCTACTTCATTTTTC	intronic antisense	NM_198390	CMIP	C-Maf-inducing protein isoform C-mip	+	81478774	81745367
ASHG19A3A029813	11153.6	46799.7	12311.5	12935.3	9145.33	21985.1	14041.1	28292	18855.3	43613.2	18179.7	35060.1	13.3931	14.9753	13.8472	13.8248	13.3804	14.1859	14.0938	14.6866	14.1049	15.119	14.2193	14.722	noncoding	ENST00000339867	RP3-391O22.3	Ensembl	399	chr6	-	34544034	34544433		TTCATAGCATTTGCTTATTCCGTGAAGTCTAGGGACAGGAAGATGGTTGGTGACCTGACT	intergenic
ASHG19A3A020006	376.176	57.7563	222.405	115.888	171.893	226.91	142.566	51.6297	200.349	79.8057	193.757	95.0712	8.42799	5.69277	7.97422	7.30315	7.42244	7.60614	7.23355	6.47266	7.0828	6.17553	7.47989	6.12423	noncoding	uc002zkt.2	BC040855	UCSC_knowngene	724	chr22	+	16162065	16172264	uc001vvo.1,ENST00000440946,	TTCTCAAATGTATGAAGATGGGTGCTCAAAGATCTCTCTCTAAACATGGAACAGGGCCTG	intergenic
ASHG19A3A035851	602.716	560.442	336.096	164.254	731.293	634.385	535.745	72.295	607.048	411.131	373.443	642.886	9.11059	9.18541	8.54048	7.83379	9.51886	9.12398	9.14368	6.97346	8.65223	8.56164	8.36466	9.06225	noncoding	BC047111		NRED	1825	chr8	-	71022010	71023821		TAGAAGCAAAAGCCAAATCAGTTCCCTTCATTATCAGTATTTCTCATGCTGTACACAATA	intergenic
ASHG19A3A043955	172.091	147.027	156.24	118.822	178.237	175.085	135.693	103.445	235.019	149.151	189.739	209.756	7.31794	7.13237	7.49798	7.33979	7.47257	7.23033	7.16327	7.50647	7.30422	7.08556	7.45263	7.34841	noncoding	ENST00000432986	RP11-564C4.5	Ensembl	1668	chr10	+	52436717	52445819	NM_017561,NM_001170741,NM_001099338,NM_001045477,NM_001009610,	TCATTCATCCCCAATTCCTGGAAGAATTGCTTTCCCCAGATCCACAGATGGATTTCTTGG	intergenic
ASHG19A3A010455	117.71	245.043	93.8369	192.507	109.197	219.021	112.809	135.302	147.945	177.649	121.989	212.391	6.76736	7.93791	6.79861	8.06538	6.78944	7.55178	6.90124	7.89548	6.66674	7.33612	6.88002	7.36618	noncoding	uc002knb.2	BC040631	UCSC_knowngene	2044	chr18	+	6256745	6260932		GCTCCTTCTTGGAAAGCTGACATGAACCATCTGCCTTTTTGATTATATTAAAACCTATTT	intronic antisense	NM_173464	L3MBTL4	lethal(3)malignant brain tumor-like protein 4	-	5954704	6414910
ASHG19A3L0002796	244.181	223.746	259.319	237.9	289.433	329.216	242.005	191.618	314.628	255.516	260.288	339.534	7.79951	7.80053	8.18198	8.37668	8.17404	8.14968	7.99808	8.39566	7.70764	7.87965	7.88339	8.07657	noncoding	BP232819	lincRNA-EPHB1-1	lincRNA	582	chr3	+	134400866	134670682	NM_004441,	CTCGCTTTTCAGGAATTATGGAGCCTGTATGTCTCTTCTTTTCTGTCCGTGTCTTCTTCA	exon sense-overlapping	NM_004441	EPHB1	ephrin type-B receptor 1 precursor	+	134514098	134979307
CUST_350_PI426073487	454.541	332.709	678.222	363.34	473.188	366.872	455.356	340.423	793.035	422.854	868.289	540.894	8.69074	8.39921	9.5054	8.98275	8.88903	8.30973	8.91973	9.1926	9.04337	8.60311	9.50881	8.79777	noncoding	uc.352+	uc.352	UCR	200	chr13	+	72694164	72694364		ACATTTTAAAGGCCAAGTCTAAAATAGATTTGCACCCACGCCCCCAGTGTGAATTTTTCA	intergenic
ASHG19A3A029580	110.465	84.7055	100.864	80.4041	114.26	173.261	102.442	95.6022	103.14	125.017	95.0664	36.5572	6.67833	6.28633	6.89782	6.74444	6.85879	7.21447	6.76124	7.3887	6.1845	6.83375	6.55244	4.6323	noncoding	uc003nkf.2	CR606685	UCSC_knowngene	683	chr6	-	28046572	28048908		CCCAGTGGAACTCAGATATTCAAAATGGTATTAATTAAAACCACTGGCTGTCATTGGTCC	natural antisense	NM_003447	ZNF165	zinc finger protein 165	+	28048481	28057340
ASHG19A3A012829	1392.36	3670.07	1348.07	1251.44	1872.85	5268.55	1064.74	2174.2	1599.17	3896.37	1875.31	4336.59	10.3018	11.8569	10.4742	10.6484	10.9359	12.178	10.1571	11.5861	10.1042	11.837	10.6247	11.8504	noncoding	ENST00000503632	AC011551.1	Ensembl	1002	chr19	+	47061897	47062899		GGACCTGACCTGCCATCTGGGAAAACCCTGCCAAATATGATGATGTCAAGAAAATGATGA	intronic antisense	NM_001205281	LOC100506012	serine/threonine-protein phosphatase 5-like	-	46984044	47104457
ASHG19A3A010489	160.822	214.992	173.985	196.282	212.033	170.862	124.43	186.602	89.4908	179.087	238.872	219.658	7.21771	7.73831	7.63641	8.09549	7.72266	7.1948	7.04109	8.35991	5.99699	7.34785	7.76975	7.41683	noncoding	CR593590		NRED	2329	chr18	+	11883319	11885648		GTAGAAGGAGAGAAATTTGTGTGTGGCTTTTGTAAATTTTGACCGATTGCAGCAATTAAA	natural antisense	NM_023075	MPPE1	metallophosphoesterase 1	-	11883471	11908641
ASHG19A3A040396	1670.1	827.346	2117.31	908.733	1862.11	1141.38	1626.75	908.987	4497.4	1330.66	3509.34	1799.74	10.5708	9.77323	11.1394	10.2013	10.9258	9.97376	10.8107	10.4958	11.7829	10.3054	11.6017	10.6413	noncoding	ENST00000451431	RP1-23K20.2	Ensembl	401	chrX	-	130115563	130173820		AAGCCCTCTCTCTCTAAAGACTTGAATGCCTACTCCCTTCACTGAGTGGTTTCTTCTGTT	intergenic
ASHG19A3A030145	188.38	108.435	154.629	120.414	151.77	124.837	126.107	126.379	420.37	168.967	257.31	207.801	7.44404	6.66088	7.48544	7.35948	7.24607	6.73239	7.06191	7.79312	8.1182	7.26395	7.86806	7.33378	noncoding	DQ656037		misc_RNA	391	chr6	-	74171806	74176311		CTTCCCTCATTAAATGTCCCTTTCCGATGCCACCAAAGGAAGGATTACATGACATCTGAC	natural antisense	NM_012123	MTO1	protein MTO1 homolog, mitochondrial isoform a	+	74171453	74211179
ASHG19A3A030145	188.38	108.435	154.629	120.414	151.77	124.837	126.107	126.379	420.37	168.967	257.31	207.801	7.44404	6.66088	7.48544	7.35948	7.24607	6.73239	7.06191	7.79312	8.1182	7.26395	7.86806	7.33378	noncoding	DQ656037		misc_RNA	391	chr6	-	74171806	74176311		CTTCCCTCATTAAATGTCCCTTTCCGATGCCACCAAAGGAAGGATTACATGACATCTGAC	natural antisense	NM_133645	MTO1	protein MTO1 homolog, mitochondrial isoform b	+	74171453	74211179
ASHG19A3A030145	188.38	108.435	154.629	120.414	151.77	124.837	126.107	126.379	420.37	168.967	257.31	207.801	7.44404	6.66088	7.48544	7.35948	7.24607	6.73239	7.06191	7.79312	8.1182	7.26395	7.86806	7.33378	noncoding	DQ656037		misc_RNA	391	chr6	-	74171806	74176311		CTTCCCTCATTAAATGTCCCTTTCCGATGCCACCAAAGGAAGGATTACATGACATCTGAC	natural antisense	NM_001123226	MTO1	protein MTO1 homolog, mitochondrial isoform c	+	74171453	74211179
ASHG19A3A038491	188.385	147.41	116.547	138.874	130.191	148.783	121.408	131.003	325.38	229.638	257.411	251.081	7.44417	7.13881	7.09991	7.57921	7.0383	6.98848	7.00391	7.84344	7.7553	7.7194	7.86857	7.61989	noncoding	ENST00000432077	RP11-384P7.3	Ensembl	417	chr9	+	33695708	33696125		ATACTATAGCATCTTTTCTCCTGACCCTGAAGTCTGCTAGCACCAACCAGACATGTGTGT	intergenic
ASHG19A3A010086	94.8469	44.8594	66.9775	83.6245	62.8174	73.0519	51.6398	55.9518	122.758	76.4685	98.9524	135.728	6.45968	5.31551	6.33516	6.80623	6.00255	5.95196	5.77827	6.59302	6.41953	6.11173	6.6052	6.68026	noncoding	NR_027022	LOC127841	RefSeq_NR	1290	chr1	-	204337557	204338847		TTCCTTGCTCACACTGAGATTCTGTGATTCTCCTCTGAGCATTTCCATGGATAATTTTTT	intergenic
ASHG19A3A037201	158.344	74.8733	81.3114	103.431	124.804	92.7932	115.627	137.89	388.051	128.058	234.831	214.156	7.19516	6.0889	6.60202	7.13237	6.98108	6.30786	6.93486	7.92234	7.99577	6.86713	7.74219	7.37932	noncoding	uc003zpr.2	CR627240	UCSC_knowngene	4804	chr9	-	23500689	23672385		GTCAAGTGACTCTTAGCTTGCGCTGTTGTCATCCTCTCTGGACTATTGCTACATTTCTAG	intergenic
ASHG19A3A049124	15543.5	33321	19549.1	32496.8	11498.3	26597.7	17066.9	38245.4	16004.8	29010.5	15797.9	25211.7	13.9595	14.5834	14.5875	14.9997	13.7276	14.4669	14.4009	15.0544	13.8196	14.5875	13.9611	14.2803	noncoding	ENST00000485633	RP11-614L17.1	Ensembl	492	chr12	+	121354547	121355039	ENST00000374520,	TATAATGTTGATGGCCACCACCCTCAAGACATCATAGATGACATCAACAGTGGTGCTGTG	intergenic
ASHG19A3A037941	306.422	505.883	232.138	115.115	416.463	564.83	400.723	128.535	680.046	622.891	401.061	426.386	8.13505	9.02701	8.03114	7.29304	8.70122	8.94673	8.73677	7.81997	8.8127	9.18024	8.45718	8.43111	noncoding	ENST00000398764	RP11-18B16.1	Ensembl	423	chr9	-	116521276	116521699		AAGTGTATTCTTCACTGATTTGCCAATTAGTCAGGTCCCCAGTGTGAACGTTTCCTGGAG	intergenic
ASHG19A3A018334	125.788	41.5234	119.616	70.6136	86.0692	90.4597	88.5103	50.7983	291.428	89.0515	177.289	135.448	6.86628	5.19731	7.1367	6.53651	6.45477	6.27102	6.54681	6.44634	7.60404	6.33417	7.36786	6.67703	noncoding	AK021609		NRED	1935	chr20	+	42097797	42100649		ATTTATGAGTACTTCCCTCACTTGATGTTGGCCAATGGAATTTAGCAGGCATGATCTATT	intergenic
ASHG19A3L0000017	600.277	293.758	628.753	285.659	607.913	362.715	583.435	332.092	2118.09	533.29	1202.45	691.765	9.10409	8.2121	9.40268	8.63575	9.25239	8.29375	9.26862	9.15866	10.5642	8.94845	9.9536	9.17749	noncoding	CR738423	lincRNA-CTTNBP2NL-1	lincRNA	700	chr1	+	112548412	112550748		ACCCAGGCCTTCAACTCCTAGCTACGGCCCCTTCCTGGAAAAATATCTGTTAGATTAAAA	intergenic
ASHG19A3A049843	44.0478	54.4748	69.4187	44.7725	93.7231	60.3298	85.5	28.1805	104.533	74.8018	73.7191	72.632	5.34856	5.60594	6.3856	5.82356	6.57741	5.66519	6.49674	5.58229	6.20244	6.08206	6.21759	5.70888	noncoding	BC043518		RNAdb	1341	chr13	-	111766159	111768025		CCGAGACTTCTGTTCACTTTCCTTACTGCTGAATTAGAGAAATAATTTAATGCAGTCCTT	natural antisense	NM_001113511	ARHGEF7	rho guanine nucleotide exchange factor 7 isoform	+	111767623	111947542
ASHG19A3A049843	44.0478	54.4748	69.4187	44.7725	93.7231	60.3298	85.5	28.1805	104.533	74.8018	73.7191	72.632	5.34856	5.60594	6.3856	5.82356	6.57741	5.66519	6.49674	5.58229	6.20244	6.08206	6.21759	5.70888	noncoding	BC043518		RNAdb	1341	chr13	-	111766159	111768025		CCGAGACTTCTGTTCACTTTCCTTACTGCTGAATTAGAGAAATAATTTAATGCAGTCCTT	natural antisense	NM_145735	ARHGEF7	rho guanine nucleotide exchange factor 7 isoform	+	111767623	111947542
ASHG19A3A049843	44.0478	54.4748	69.4187	44.7725	93.7231	60.3298	85.5	28.1805	104.533	74.8018	73.7191	72.632	5.34856	5.60594	6.3856	5.82356	6.57741	5.66519	6.49674	5.58229	6.20244	6.08206	6.21759	5.70888	noncoding	BC043518		RNAdb	1341	chr13	-	111766159	111768025		CCGAGACTTCTGTTCACTTTCCTTACTGCTGAATTAGAGAAATAATTTAATGCAGTCCTT	natural antisense	NM_001113512	ARHGEF7	rho guanine nucleotide exchange factor 7 isoform	+	111767623	111947542
ASHG19A3A050799	1715.04	3809.86	1900.87	1645.86	2040.55	2399.11	2144.21	3212.76	3400.35	4767.65	2522.01	1305.92	10.6138	11.9049	10.9834	10.9999	11.0722	11.0277	11.2368	12.0788	11.3373	12.1161	11.089	10.1663	noncoding	AK022936		misc_RNA	2867	chr14	-	54890278	54893145		CCCTTAAGTAGCCCTACCTTACTCCTTAGAGCTTATTTTGCTTTTGTATTTAATAAAAGC	intergenic
ASHG19A3A055253	420.512	176.409	369.21	253.585	372.732	301.003	283.594	200.96	656.875	393.575	629.349	528.856	8.58003	7.42429	8.66775	8.47181	8.53673	8.02451	8.22543	8.4612	8.76213	8.49394	9.0596	8.76109	noncoding	uc004dio.1	AK094108	UCSC_knowngene	1897	chrX	+	47566589	47596027		AATGATCTCTCCAACTATTCTCTGAACTTGCCACATCAATAACATCCTTCCCCAGCACAT	intergenic
ASHG19A3A032768	185.2	206.021	204.144	116.766	205.946	129.353	212.337	123.361	488.446	206.524	369.874	258.82	7.41827	7.67447	7.85755	7.31575	7.68023	6.78373	7.80861	7.75678	8.33167	7.56001	8.35268	7.67136	noncoding	ENST00000433266	RP11-111G20.1	Ensembl	537	chr7	-	45431072	45431738		CTTTGTCAACCCTCCAGTAGCCGCCTTTATGCCCGTACGGGTTTCCTATTTCAGCGGTAG	intergenic
ASHG19A3A038523	2941.21	925.254	4232.31	1205.52	3159.29	1354.03	3810.53	1495.35	6749.45	1601.86	5900.94	1881.57	11.4096	9.94625	12.1834	10.5981	11.7318	10.214	12.136	11.104	12.4313	10.5585	12.3616	10.697	noncoding	ENST00000423138	RP11-156G14.1	Ensembl	2257	chr9	+	35433702	35482206		AATTCATGACCTTCTTTTGCTTTTGCCTCTGTGGATGAAAACCCTATCCCCCATGCTCTG	intergenic
ASHG19A3A022766	1143.63	817.415	927.19	682.004	935.018	1059.83	920.164	578.668	1512.94	1001.19	1067.84	1115.2	10.0298	9.75519	9.95988	9.81799	9.87564	9.8706	9.94338	9.90523	10.0091	9.89704	9.79974	9.92528	noncoding	ENST00000481312	CTD-2230D16.1	Ensembl	1970	chr3	+	64670803	64997143	uc003dml.2,	GATTTGTATATTTTCGCTTTCTCCTCAAGTAACACCTGGACCTGCTCCTTTCCCTTCAAA	intronic antisense	NM_182920	ADAMTS9	A disintegrin and metalloproteinase with	-	64501330	64673365
ASHG19A3A025250	82.3499	107.481	47.3605	70.8539	70.9821	91.5454	63.2981	72.671	188.161	125.89	75.3657	159.363	6.25561	6.64749	5.8774	6.54211	6.18095	6.28855	6.06272	6.98184	6.99623	6.84323	6.24635	6.91763	noncoding	uc001dla.1	AK125723	UCSC_knowngene	1950	chr1	+	85742397	85865646		TCTGGTTACATGATCCATGCTGCCTTCTGTAGTCACATATTATTTGTGATAACAAACAAG	natural antisense	NM_003921	BCL10	B-cell lymphoma/leukemia 10	-	85731459	85742587
ASHG19A3A025250	82.3499	107.481	47.3605	70.8539	70.9821	91.5454	63.2981	72.671	188.161	125.89	75.3657	159.363	6.25561	6.64749	5.8774	6.54211	6.18095	6.28855	6.06272	6.98184	6.99623	6.84323	6.24635	6.91763	noncoding	uc001dla.1	AK125723	UCSC_knowngene	1950	chr1	+	85742397	85865646		TCTGGTTACATGATCCATGCTGCCTTCTGTAGTCACATATTATTTGTGATAACAAACAAG	intronic antisense	NM_012137	DDAH1	N(G),N(G)-dimethylarginine	-	85784167	85930889
ASHG19A3A025250	82.3499	107.481	47.3605	70.8539	70.9821	91.5454	63.2981	72.671	188.161	125.89	75.3657	159.363	6.25561	6.64749	5.8774	6.54211	6.18095	6.28855	6.06272	6.98184	6.99623	6.84323	6.24635	6.91763	noncoding	uc001dla.1	AK125723	UCSC_knowngene	1950	chr1	+	85742397	85865646		TCTGGTTACATGATCCATGCTGCCTTCTGTAGTCACATATTATTTGTGATAACAAACAAG	intronic antisense	NM_001134445	DDAH1	N(G),N(G)-dimethylarginine	-	85784167	86044046
ASHG19A3A024045	189.148	105.128	127.638	117.84	102.098	130.24	84.4301	57.8572	175.795	115.144	147.144	111.693	7.45342	6.6124	7.22413	7.32812	6.70076	6.79521	6.47891	6.6417	6.9063	6.70734	7.125	6.37997	noncoding	ENST00000506878	RP11-415C15.1	Ensembl	482	chr4	-	27135617	27141673		CGAAGGCTGCTGCACAAAGAAGAGTAAACCAGATTCTGCCCCAAAAGACTAGCTAAAGAG	intergenic
ASHG19A3A053272	171.23	157.78	164.346	159.003	171.907	155.919	155.594	154.165	280.928	184.618	225.255	253.623	7.30837	7.24398	7.56435	7.78288	7.42273	7.06094	7.36134	8.08954	7.54836	7.39507	7.68419	7.63853	noncoding	ENST00000423422	RP11-336K24.4	Ensembl	420	chr1	-	155955165	155976861		TGTCATCCATCTGCTGGCCCTTTGGACCACTCGGCCACTGGCATGCTTTCCAAGTCTGTA	intergenic
ASHG19A3A013665	49.5823	50.1677	42.3003	58.5824	133.209	53.351	54.4892	47.0272	63.2976	71.4125	55.3539	81.1818	5.52051	5.47764	5.72769	6.24552	7.06869	5.48995	5.85184	6.33022	5.50659	6.01655	5.84066	5.87952	noncoding	uc010ypd.1	DL231926	UCSC_knowngene	110	chr2	-	56210101	56210211		GATTGGATAAGAATCAGTCACCATCAGTTCCTAATGCATTGCCTTCAGCATCTAAACAAG	intergenic
ASHG19A3A024647	3635.1	5255.27	2469.61	2964.5	3842.55	5698.92	3583.64	2704.07	5795.19	3828.52	2683.54	4017.77	11.731	12.3352	11.3719	11.7607	12.046	12.2846	12.0287	11.8589	12.184	11.8117	11.1697	11.7581	noncoding	ENST00000441170	AC092661.2	Ensembl	1663	chr4	-	118495666	118497329		AGACATGGTGAATGCATCGACTGGAAGCTCCTTTTTCTCCACCTCTCTCAATACATTCCT	intergenic
ASHG19A3A014896	3906.28	8570.68	4811.68	12506.7	5033.39	12211.9	3726.09	39878.7	5848.37	12592.6	4882.34	50879	11.8451	13.0166	12.3593	13.7783	12.4553	13.3979	12.0918	15.0931	12.2004	13.5114	12.0876	15.3234	noncoding	ENST00000415349	AC125238.4	Ensembl	1299	chr2	-	204629017	204630316	ENST00000402024,	CCAACAGTGGATGGCAAAGTGGTGTCTGAGACCAATGACACCAAAGTTCTGAGACATTAA	intergenic
ASHG19A3A023590	381.292	301.915	281.378	235.906	325.327	293.489	304.257	178.064	533.188	351.148	339.418	368.099	8.44441	8.25144	8.29832	8.36466	8.34685	7.98767	8.32023	8.29309	8.46874	8.33452	8.23764	8.19845	noncoding	BC065823		misc_RNA	1733	chr3	+	180333676	180335394		GCTCCTCCGTTTCTTTACTTAGTTGAAATGAATAAGCCTGCTTCTCTGATAACTTTTCTT	natural antisense	NM_181426	CCDC39	coiled-coil domain-containing protein 39	-	180331795	180397283
ASHG19A3A016325	252.443	92.4437	236.685	131.831	251.345	154.51	180.549	113.96	508.848	118.574	290.368	252.146	7.8489	6.41993	8.05892	7.50139	7.96586	7.04603	7.58111	7.64569	8.39762	6.75319	8.02476	7.62857	noncoding	uc010fmf.1	AK311291	UCSC_knowngene	1086	chr2	+	129622178	129626301		GCTGATCTACCTCACACTCCAATTCAATTCAGTCCTTTCAGTTGCTTAAGGAAATCAGCA	intergenic
ASHG19A3A018897	534.145	885.401	366.433	419.133	319.161	676.365	469.546	620.432	543.795	825.102	367.5	2705.75	8.92839	9.87512	8.65486	9.17735	8.31855	9.22085	8.96174	9.99807	8.49205	9.61275	8.34263	11.2154	noncoding	NR_002909	SNHG3	RefSeq_NR	939	chr1	+	28832495	28836145	AJ006834,	GCCAGAAGGCACACTGTGTTGGTGGTTATATTAAAAGTCCTTGAGTATTTTGCTTTTCAT	exon sense-overlapping	NM_001048199	RCC1	regulator of chromosome condensation isoform c	+	28832454	28865708
ASHG19A3A025478	67.9681	76.3638	63.4123	75.4098	70.3603	95.1497	65.5296	61.4177	102.946	67.6563	73.1587	121.04	5.97184	6.11827	6.25905	6.6386	6.16968	6.34256	6.11732	6.73273	6.18265	5.93673	6.2076	6.50505	noncoding	ENST00000512678	RP11-328N19.1	Ensembl	2622	chr4	+	44019078	44024080		TTATGAACTTAGTTCCCCAGTCACCAGGGCCACAGATGTTTGAAATACTTTTCTGTCTTT	intergenic
ASHG19A3A017298	175.218	317.184	148.973	231.831	183.235	267.854	179.976	212.071	251.862	356.687	188.308	399.262	7.34582	8.32058	7.43513	8.33904	7.51248	7.85572	7.57493	8.53422	7.39609	8.35653	7.44462	8.3336	noncoding	AF086501		misc_RNA	475	chr20	-	3904036	3904502		ACAGCAAATCCTCACACTGCCTGGACATGTGCCACTTTTTTGTTGTTTTTAATATATTTT	natural antisense	NM_153638	PANK2	pantothenate kinase 2, mitochondrial isoform 1	+	3869741	3904502
ASHG19A3A017298	175.218	317.184	148.973	231.831	183.235	267.854	179.976	212.071	251.862	356.687	188.308	399.262	7.34582	8.32058	7.43513	8.33904	7.51248	7.85572	7.57493	8.53422	7.39609	8.35653	7.44462	8.3336	noncoding	AF086501		misc_RNA	475	chr20	-	3904036	3904502		ACAGCAAATCCTCACACTGCCTGGACATGTGCCACTTTTTTGTTGTTTTTAATATATTTT	natural antisense	NM_024960	PANK2	pantothenate kinase 2, mitochondrial isoform 2	+	3869485	3904502
ASHG19A3A017298	175.218	317.184	148.973	231.831	183.235	267.854	179.976	212.071	251.862	356.687	188.308	399.262	7.34582	8.32058	7.43513	8.33904	7.51248	7.85572	7.57493	8.53422	7.39609	8.35653	7.44462	8.3336	noncoding	AF086501		misc_RNA	475	chr20	-	3904036	3904502		ACAGCAAATCCTCACACTGCCTGGACATGTGCCACTTTTTTGTTGTTTTTAATATATTTT	natural antisense	NM_153640	PANK2	pantothenate kinase 2, mitochondrial isoform 2	+	3870462	3904502
ASHG19A3A035242	105.301	175.395	94.7969	129.914	62.2709	112.832	90.6156	174.258	155.564	216.544	97.6948	181.33	6.60557	7.41568	6.8129	7.47884	5.99079	6.58851	6.5806	8.25867	6.73335	7.63641	6.58623	7.12308	noncoding	ENST00000421443	RP11-307I2.1	Ensembl	426	chr7	+	143493387	143493813	ENST00000411508,	AGATTCTTGAACGGAAAGCCAAATCTTAGCAAGTAGGAAGGGAAAGGGGCAAATACAAGG	intergenic
ASHG19A3A048822	694.012	2216.75	455.803	386.913	351.175	793.009	379.234	242.67	475.487	686.21	471.228	370.529	9.30979	11.169	8.96496	9.06692	8.45357	9.4533	8.65534	8.72215	8.29444	9.32752	8.67743	8.20937	noncoding	ENST00000432195	RP4-575N6.4	Ensembl	403	chr1	-	101701238	101702084		CCGGCAGATGTGAACTCAAAAACTTCCTCCGCTGTGCAGTTTCAATTGGCAGACACACCC	bidirectional	NM_001400	S1PR1	sphingosine 1-phosphate receptor 1	+	101702304	101707076
ASHG19A3A038678	844.006	908.591	734.982	642.75	804.12	1092.65	705.17	492.804	1239.88	682.821	1111.1	1065.3	9.5913	9.91619	9.62063	9.73641	9.65133	9.91055	9.55071	9.69305	9.68977	9.32058	9.85453	9.8549	noncoding	ENST00000450704	RP11-211N8.2	Ensembl	1549	chr9	+	46843637	46846025	uc004aeg.3,uc004acc.3,uc004aby.2,NR_015363,ENST00000430302,ENST00000377613,	AATCTGGACCCGAATCCACCCATTGCCCATTTTCCGCTGCCGCTGGAGAGAATCTCTGAG	intergenic
ASHG19A3A037569	76.6686	104.803	49.2109	67.6693	69.1498	74.5821	80.7435	55.35	78.5808	50.2461	60.9465	86.163	6.15072	6.60889	5.93511	6.46784	6.14102	5.98312	6.41495	6.57521	5.81307	5.49572	5.96882	5.97071	noncoding	BX648551		NRED	5763	chr9	-	74969376	74974994		CGAGTTCATGAGCCATTTATCAAACTTTTTTCTCAACCATTTGTGCTGGGCATCCAATTT	exon sense-overlapping	NM_001102420	ZFAND5	AN1-type zinc finger protein 5	-	74966340	74980163
ASHG19A3A037569	76.6686	104.803	49.2109	67.6693	69.1498	74.5821	80.7435	55.35	78.5808	50.2461	60.9465	86.163	6.15072	6.60889	5.93511	6.46784	6.14102	5.98312	6.41495	6.57521	5.81307	5.49572	5.96882	5.97071	noncoding	BX648551		NRED	5763	chr9	-	74969376	74974994		CGAGTTCATGAGCCATTTATCAAACTTTTTTCTCAACCATTTGTGCTGGGCATCCAATTT	exon sense-overlapping	NM_001102421	ZFAND5	AN1-type zinc finger protein 5	-	74966340	74980163
ASHG19A3A037569	76.6686	104.803	49.2109	67.6693	69.1498	74.5821	80.7435	55.35	78.5808	50.2461	60.9465	86.163	6.15072	6.60889	5.93511	6.46784	6.14102	5.98312	6.41495	6.57521	5.81307	5.49572	5.96882	5.97071	noncoding	BX648551		NRED	5763	chr9	-	74969376	74974994		CGAGTTCATGAGCCATTTATCAAACTTTTTTCTCAACCATTTGTGCTGGGCATCCAATTT	exon sense-overlapping	NM_006007	ZFAND5	AN1-type zinc finger protein 5	-	74966340	74980163
CUST_187_PI426075208	102.532	204.774	83.6906	76.6223	139.849	175.408	106.669	63.1658	114.976	125.622	112.821	94.3573	6.56832	7.66422	6.64051	6.66369	7.12862	7.23207	6.8193	6.7741	6.32984	6.84013	6.7802	6.1134	noncoding	nc-HOXD4-22+	nc-HOXD4-22	HOX cluster	706	chr2	-	176996730	176997436		TACGCAAAGAAACCTTTTAGGAGTAAACAAAACGCACCCGAACTATTCATTATAAAGGAA	natural antisense	NM_019558	HOXD8	homeobox protein Hox-D8 isoform 1	+	176994467	176997423
CUST_187_PI426075208	102.532	204.774	83.6906	76.6223	139.849	175.408	106.669	63.1658	114.976	125.622	112.821	94.3573	6.56832	7.66422	6.64051	6.66369	7.12862	7.23207	6.8193	6.7741	6.32984	6.84013	6.7802	6.1134	noncoding	nc-HOXD4-22+	nc-HOXD4-22	HOX cluster	706	chr2	-	176996730	176997436		TACGCAAAGAAACCTTTTAGGAGTAAACAAAACGCACCCGAACTATTCATTATAAAGGAA	natural antisense	NM_001199746	HOXD8	homeobox protein Hox-D8 isoform 2	+	176994467	176997423
CUST_187_PI426075208	102.532	204.774	83.6906	76.6223	139.849	175.408	106.669	63.1658	114.976	125.622	112.821	94.3573	6.56832	7.66422	6.64051	6.66369	7.12862	7.23207	6.8193	6.7741	6.32984	6.84013	6.7802	6.1134	noncoding	nc-HOXD4-22+	nc-HOXD4-22	HOX cluster	706	chr2	-	176996730	176997436		TACGCAAAGAAACCTTTTAGGAGTAAACAAAACGCACCCGAACTATTCATTATAAAGGAA	natural antisense	NM_001199747	HOXD8	homeobox protein Hox-D8 isoform 3	+	176994421	176997423
ASHG19A3A007575	237.55	198.648	213.774	176.597	221.296	272.718	170.797	158.985	314.642	244.569	243.856	262.463	7.75956	7.6183	7.92426	7.93848	7.78451	7.87867	7.49629	8.13209	7.70781	7.81203	7.79471	7.69286	noncoding	NR_027755	LOC283867	RefSeq_NR	1776	chr16	-	65318401	65610203		TTCCCCTTCGTCTTCCACCATGAATAACAGAATGGCAATTTTCGTGTGGTGTTAATTTCC	intergenic
ASHG19A3A016347	94.5798	81.9528	109.701	65.6555	90.0774	105.908	90.4566	45.207	162.826	70.9743	117.743	106.25	6.45522	6.23356	7.01665	6.41842	6.51978	6.49938	6.57877	6.2712	6.79727	6.0086	6.83276	6.30296	noncoding	ENST00000422855	AC068137.11	Ensembl	651	chr2	+	131040251	131040902	ENST00000424905,	CTAATATCAGCTACTCCATATGTCGGGACTGACCTTGCCCAGTGAATCTGAGGTGATTTT	intergenic
ASHG19A3A019992	911.609	381.967	792.878	538.627	578.269	653.996	522.346	296.071	728.54	393.224	782.08	485.7	9.70277	8.61505	9.72889	9.51641	9.17749	9.17518	9.1108	8.9989	8.91505	8.49261	9.37639	8.6303	noncoding	ENST00000373226	RP11-435D7.3	Ensembl	539	chr1	+	36204989	36209177		GGAAGTACTTCATCAATTACGTCCTCTTCATATTCATCAATTTCTTCCCCATCATACTCA	natural antisense	NM_001190481	CLSPN	claspin isoform 2	-	36197712	36235551
ASHG19A3A019992	911.609	381.967	792.878	538.627	578.269	653.996	522.346	296.071	728.54	393.224	782.08	485.7	9.70277	8.61505	9.72889	9.51641	9.17749	9.17518	9.1108	8.9989	8.91505	8.49261	9.37639	8.6303	noncoding	ENST00000373226	RP11-435D7.3	Ensembl	539	chr1	+	36204989	36209177		GGAAGTACTTCATCAATTACGTCCTCTTCATATTCATCAATTTCTTCCCCATCATACTCA	natural antisense	NM_022111	CLSPN	claspin isoform 1	-	36197712	36235551
ASHG19A3A019415	585.533	353.638	641.831	386.956	508.847	539.023	445.097	300.785	974.957	477.448	818.175	569.638	9.06495	8.49261	9.43126	9.06714	8.99297	8.87883	8.88294	9.02029	9.34193	8.7819	9.43546	8.87311	noncoding	ENST00000421957	LA16c-68B10.4	Ensembl	1288	chr22	-	16909689	16957613	NM_139173,NM_001100874,	TGGGGGAAAAATTTTACAACTCATTAGAATACCTTTAGTGCCTCCACTTCCACCTCTTCT	intergenic
ASHG19A3A026321	3196.11	641.046	2566.54	1093.67	1607.15	1569.24	1233.62	519.295	2321.85	693.054	2618.62	983.64	11.5316	9.39295	11.4327	10.4571	10.6878	10.4157	10.377	9.76784	10.7145	9.34046	11.1394	9.73033	noncoding	ENST00000507483	RP11-440I14.3	Ensembl	792	chr4	+	175457790	175461935		AAGGTGACCATATCCCTCCTATCAAATACTGTCACTCATTTACATCTTTGCCAAATGTGG	intergenic
ASHG19A3A030476	111.273	115.46	79.2908	83.435	84.4866	140.899	63.9281	53.3128	78.9344	102.307	74.394	119.418	6.6883	6.75953	6.56711	6.80154	6.42599	6.91158	6.07797	6.51899	5.82024	6.54455	6.22813	6.48045	noncoding	ENST00000439075	RP11-510H23.1	Ensembl	4507	chr6	-	125230238	125284185	NR_026876,	TGTGTGCATGAAATTCTACAGGCATATGGGGTCGTGATCTGCTAATCTCCAGTTATTATA	intergenic
ASHG19A3A026153	296.163	142.357	318.998	140.912	282.507	234.546	200.012	130.956	405.306	200.504	419.19	219.945	8.08891	7.07955	8.47052	7.60162	8.13788	7.65491	7.7214	7.84292	8.06311	7.51758	8.51481	7.41963	noncoding	AF088025		misc_RNA	655	chr4	+	152328664	152329301		AAGTTTCTCATTCCTCCTCTGAGATTTAAAGTCCATCACTTCGCGACTCAAACACGCAAG	intergenic
ASHG19A3A010614	71.6899	159.924	73.4439	75.9522	53.8833	120.717	41.3956	93.1479	84.4812	118.218	66.8551	167.283	6.04991	7.26627	6.45695	6.65084	5.79817	6.68755	5.45266	7.35027	5.91568	6.74801	6.08858	6.99685	noncoding	ENST00000423619	RP11-54O7.10	Ensembl	156	chr1	-	943453	943609		AATAAAATCAGGTACAACTCCCAAAGGAGACACTGGAGAACAGCCAAGCTGGGTCTGTAA	intergenic
ASHG19A3L0001378	55.5816	86.8313	41.8143	63.8126	67.0251	75.0152	42.2288	92.8928	31.925	90.0066	44.4087	81.5711	5.68419	6.3267	5.71214	6.37446	6.09537	5.99198	5.48147	7.3464	4.56637	6.34972	5.54658	5.88748	noncoding	AJ493605	lincRNA-C3orf35	lincRNA	981	chr3	+	37427759	37459039	NM_178342,	AAGGTGATTGCATGCTGGTGTCTTTAGCTAAAAATAAAGTTAATGTCTTTGGGGCAATCA	exon sense-overlapping	NM_178342	C3orf35	AP20 region protein 1 isoform E	+	37440967	37459865
ASHG19A3L0001378	55.5816	86.8313	41.8143	63.8126	67.0251	75.0152	42.2288	92.8928	31.925	90.0066	44.4087	81.5711	5.68419	6.3267	5.71214	6.37446	6.09537	5.99198	5.48147	7.3464	4.56637	6.34972	5.54658	5.88748	noncoding	AJ493605	lincRNA-C3orf35	lincRNA	981	chr3	+	37427759	37459039	NM_178342,	AAGGTGATTGCATGCTGGTGTCTTTAGCTAAAAATAAAGTTAATGTCTTTGGGGCAATCA	exon sense-overlapping	NM_178339	C3orf35	AP20 region protein 1 isoform B	+	37440967	37476988
ASHG19A3A017176	8887.03	2676.82	6757.95	3736.41	4380.81	5613.37	3449.85	1666.96	5833.72	3567.69	8614.14	4679.96	13.0719	11.4249	12.8687	12.0536	12.2231	12.261	11.962	11.2541	12.1982	11.7085	12.9422	11.9592	noncoding	NR_026923	LOC643387	RefSeq_NR	2660	chr2	+	239140326	239142983	NM_007375,	GTGTCACAGTTTGGTTCTTTTGTTTTGTTTTTTAACACTTGTCTCCCCTCAAACACAAAA	intergenic
ASHG19A3A052899	807.916	1405.04	722.467	693.226	854.192	978.007	603.655	715.272	498.189	1537.77	791.539	850.72	9.52828	10.5195	9.59316	9.83874	9.75365	9.75783	9.31496	10.1952	8.36424	10.5077	9.39261	9.49613	noncoding	ENST00000503512	AC090971.2	Ensembl	2073	chr15	+	52205350	52207919		CAGCACAGTGAAGTTTCTTTTGAAGACTATGTACTGGAAGCATTTAGAACTTACCAATAT	intergenic
ASHG19A3A043754	24059.9	5561.71	18332	9971.48	8925.32	12583.3	7198.33	3434.64	13100.9	8364.04	27157.4	12424.7	14.7143	12.4208	14.497	13.4103	13.3401	13.4456	13.0828	12.165	13.5031	12.918	14.9753	13.3401	noncoding	HIT000049806		H-invDB	2121	chr10	+	29783527	29785652		GCAGGGAGATGCAAATTACAAAATGTTAAAACAAAACAAAGATCTCCCCCATAGCTCTTT	natural antisense	NM_021738	SVIL	supervillin isoform 2	-	29746276	29923901
ASHG19A3A043754	24059.9	5561.71	18332	9971.48	8925.32	12583.3	7198.33	3434.64	13100.9	8364.04	27157.4	12424.7	14.7143	12.4208	14.497	13.4103	13.3401	13.4456	13.0828	12.165	13.5031	12.918	14.9753	13.3401	noncoding	HIT000049806		H-invDB	2121	chr10	+	29783527	29785652		GCAGGGAGATGCAAATTACAAAATGTTAAAACAAAACAAAGATCTCCCCCATAGCTCTTT	natural antisense	NM_003174	SVIL	supervillin isoform 1	-	29746276	30024730
ASHG19A3L0001033	91.5684	79.9066	55.0073	85.3558	81.7692	74.8696	67.264	69.001	96.5046	78.3753	78.6987	85.7495	6.40825	6.18925	6.07654	6.83601	6.38476	5.98827	6.15631	6.9004	6.099	6.14832	6.30169	5.96321	noncoding	chr2:107718693-107737818+	lincRNA-RGPD4-2	lincRNA	19126	chr2	+	107718693	107737818		AATACAATGTTGATTCTGTTACTATGCTTGACATTGCCTTTTCACTACCCAGCTTTTCTA	intergenic
ASHG19A3H0000030	2541.5	600.94	2158.36	919.578	1561.94	1061.62	1298.61	807.815	3702.9	1013.66	3245.58	1052.14	11.1864	9.29248	11.1643	10.2148	10.6449	9.87315	10.4508	10.3475	11.4693	9.91586	11.4647	9.83052	noncoding	nc-HOXA6-70-	nc-HOXA6-70	HOX cluster	178	chr7	-	27191677	27191855		CACCCAGGGAGGCTTTAAGAGGGGCATACTCCCCCTTACCCATACTCACCCATTCACACT	intergenic
ASHG19A3A012832	159.518	216.696	123.846	349.665	171.593	242.326	124.721	202.412	181.839	193.741	131.357	250.892	7.20667	7.75137	7.18017	8.92951	7.42038	7.70599	7.04522	8.4701	6.94875	7.46547	6.97616	7.61869	noncoding	BC000986		misc_RNA	1240	chr19	+	47291071	47292296		TGAGTTTGGTCTTTAGTCGCCTCTGAGAACTTTAATTCCTCGAATATAAAGTGCAGGTGT	natural antisense	NM_005628	SLC1A5	neutral amino acid transporter B(0) isoform 1	-	47278139	47291842
ASHG19A3A012832	159.518	216.696	123.846	349.665	171.593	242.326	124.721	202.412	181.839	193.741	131.357	250.892	7.20667	7.75137	7.18017	8.92951	7.42038	7.70599	7.04522	8.4701	6.94875	7.46547	6.97616	7.61869	noncoding	BC000986		misc_RNA	1240	chr19	+	47291071	47292296		TGAGTTTGGTCTTTAGTCGCCTCTGAGAACTTTAATTCCTCGAATATAAAGTGCAGGTGT	bidirectional	NM_001145144	SLC1A5	neutral amino acid transporter B(0) isoform 2	-	47278139	47290545
ASHG19A3A029096	79.3466	79.7708	67.7866	71.5587	108.135	85.1327	68.8577	68.2153	208.634	122.458	142.825	210.786	6.2023	6.18663	6.35117	6.55804	6.77657	6.18082	6.19233	6.88431	7.14114	6.80412	7.08233	7.35537	noncoding	uc003lxs.1	AK097548	UCSC_knowngene	1580	chr5	+	158758525	158789842		TAATTATCCCAGGTCACACTTCTCTCTGGGCTTACCCTGGGAATCAGATGATTGAGCTTT	intergenic
ASHG19A3A007237	603.742	411.555	691.467	257.245	585.556	392.053	722.832	348.827	1891.81	470.759	1214.1	850.165	9.11215	8.72405	9.53492	8.49606	9.19478	8.40864	9.5877	9.22626	10.3805	8.76398	9.96709	9.49371	noncoding	NR_024123	PBX3	RefSeq_NR	2556	chr9	+	128509616	128729653		AATTCGCCCACCACACCAAATTCCGGTGGATACCCTCCGTCATGTTATCAATCAGACGGG	exon sense-overlapping	NM_006195	PBX3	pre-B-cell leukemia transcription factor 3	+	128509616	128729655
ASHG19A3A007237	603.742	411.555	691.467	257.245	585.556	392.053	722.832	348.827	1891.81	470.759	1214.1	850.165	9.11215	8.72405	9.53492	8.49606	9.19478	8.40864	9.5877	9.22626	10.3805	8.76398	9.96709	9.49371	noncoding	NR_024123	PBX3	RefSeq_NR	2556	chr9	+	128509616	128729653		AATTCGCCCACCACACCAAATTCCGGTGGATACCCTCCGTCATGTTATCAATCAGACGGG	exon sense-overlapping	NM_001134778	PBX3	pre-B-cell leukemia transcription factor 3	+	128510477	128729655
ASHG19A3A018639	68.44	88.5438	56.4714	56.4907	67.854	92.034	57.0818	65.9531	118.373	111.581	70.0735	193.008	5.9827	6.35453	6.11279	6.18612	6.1137	6.29662	5.92026	6.8362	6.37057	6.66808	6.15011	7.21645	noncoding	uc002yjw.1	CR614803	UCSC_knowngene	1716	chr21	-	16195289	16230029		TGTGAAGTCCCTGGTGGTTTCCTAGATGACTACACAGTTGAGTTGCCTCTGATTGGAAAA	intergenic
ASHG19A3A050310	509.897	87.3747	189.187	184.943	174.086	177.364	202.527	128.522	499.379	144.172	363.758	353.888	8.86349	6.33565	7.74872	8.00638	7.44119	7.2495	7.7399	7.81973	8.36685	7.03073	8.32799	8.14397	noncoding	uc001vjy.1	AX747676	UCSC_knowngene	1167	chr13	+	76445173	76457947		TCTCTGAATCGGATTTTCCTGGCTGTAGAGACCAGATCAACCCTTCCATTCCATCGATTT	intergenic
ASHG19A3A042715	247.607	272.701	114.407	130.087	201.268	323.619	176.177	40.1409	340.577	242.283	99.3064	145.915	7.82191	8.09819	7.07393	7.48023	7.64697	8.1275	7.54492	6.10156	7.81754	7.79824	6.61132	6.7854	noncoding	ENST00000417888	CTGLF8P	Ensembl	363	chr10	-	46717126	46733073	NR_029396,NM_001144000,NM_001077685,NM_001077665,ENST00000436180,ENST00000399470,ENST00000339771,	TTTAACCCTTCTGCCAATCCAGAGGCAAACACAATATTCCAGAGGAACTCTCAAACAGAT	intergenic
ASHG19A3A034017	609.826	258.332	611.823	236.601	695.251	394.593	554.653	349.173	1874.41	504.455	1158.74	466.746	9.12698	8.0158	9.35922	8.36896	9.4461	8.41781	9.1957	9.22734	10.3629	8.8727	9.90467	8.57254	noncoding	uc003sun.1	BC043576	UCSC_knowngene	1526	chr7	+	19183915	19185876		TTCCTTTCCCTACCTTTACCTCCTACTCATATAAAATAGAGGATTTTATTCCAAGAGGAA	natural antisense	NM_152898	FERD3L	fer3-like protein	-	19184404	19185044
ASHG19A3A045696	2997.67	4249.53	3342.56	4115.82	3944.27	5466.97	3680.06	2986.48	5459.36	5045.49	3399.66	3532.24	11.4411	12.0468	11.8215	12.1834	12.0829	12.2164	12.0677	11.9878	12.091	12.182	11.5518	11.5728	noncoding	ENST00000393026	AP002884.1	Ensembl	1074	chr11	-	112138012	112139094	NM_003932,ENST00000456632,ENST00000439405,ENST00000417082,	AACCCAAAGGTTATGAATCTTATCAGTAAATTGTCAGCCAAATTTGGAGGTCAAGAGTAA	intergenic
ASHG19A3A034138	67.1281	61.0847	55.3961	41.6183	79.2356	61.5617	63.3848	39.9595	173.466	93.8772	103.929	132.713	5.95405	5.7813	6.08654	5.70966	6.33981	5.69475	6.06476	6.09437	6.88564	6.41176	6.67141	6.64805	noncoding	G36719		misc_RNA	454	chr7	+	30554993	30555447		AACCTGCTAGATCCCACAGCCAACCTTAATAGTCACTTTTGAAAAGTCCTGGAAATACAA	intergenic
ASHG19A3A036254	216.4	226.122	144.44	197.063	213.468	353.559	218.411	206.592	366.582	377.787	330.581	436.341	7.63529	7.81803	7.39507	8.10128	7.73406	8.25548	7.84569	8.49656	7.91486	8.43725	8.19704	8.46772	noncoding	BC047297		misc_RNA	1321	chr8	-	145592594	145596538		AAACCCTGTGTTCCCAGTCTCTTTGGTCTCCAGAACTGTCATTAAAGAAAGAAGGGGCTA	intergenic
ASHG19A3A035711	54.2642	145.048	72.8274	125.306	83.9925	105.321	64.3221	68.8854	165.977	148.644	115.111	134.661	5.64629	7.10931	6.44502	7.42528	6.4198	6.49153	6.08858	6.89822	6.82198	7.07881	6.80321	6.66849	noncoding	ENST00000476002	RP11-479P21.1	Ensembl	1164	chr8	-	39015056	39016220		TTCATCAAGGATGGCAAATTGATCAGTGCCTCCACTGACTATAACCTGACAAGAGCATCA	intronic antisense	NM_145004	ADAM32	disintegrin and metalloproteinase	+	38965049	39142436
ASHG19A3A007398	142.058	51.4568	68.0573	44.4849	114.392	62.255	62.2466	28.315	123.576	48.1544	111.018	57.0736	7.0383	5.516	6.356	5.81202	6.86012	5.7093	6.03858	5.58884	6.42927	5.43624	6.75885	5.33222	noncoding	NR_026700	GLYCTK	RefSeq_NR	2792	chr3	+	52321835	52329271		GCACCGCGGCCGGAGCTGTGGGCTGGGAGATGCTGCTGAAGCCACATAGCCGTGTCCAGG	exon sense-overlapping	NM_145262	GLYCTK	glycerate kinase isoform 1	+	52321835	52329272
ASHG19A3A007398	142.058	51.4568	68.0573	44.4849	114.392	62.255	62.2466	28.315	123.576	48.1544	111.018	57.0736	7.0383	5.516	6.356	5.81202	6.86012	5.7093	6.03858	5.58884	6.42927	5.43624	6.75885	5.33222	noncoding	NR_026700	GLYCTK	RefSeq_NR	2792	chr3	+	52321835	52329271		GCACCGCGGCCGGAGCTGTGGGCTGGGAGATGCTGCTGAAGCCACATAGCCGTGTCCAGG	exon sense-overlapping	NM_001144951	GLYCTK	glycerate kinase isoform 2	+	52321835	52327021
ASHG19A3A014725	4380.26	8411.36	5023.67	12171.2	5632.15	13312.5	4335.39	40056.9	7462.73	13353.2	5181.89	55738.2	12.0243	12.991	12.4275	13.7318	12.6329	13.5222	12.3261	15.1009	12.5633	13.5945	12.1681	15.4934	noncoding	ENST00000397031	KRT18P29	Ensembl	1267	chr2	-	182825938	182827205		ATGATGACTTCAATCTTGGTGATGCCCTGGACAACAGCAACTCCATGCAAACCATCCAAA	intergenic
ASHG19A3A025076	211.847	90.7464	144.469	84.5612	146.102	162.911	130.512	61.8527	238.577	136.062	182.01	141.259	7.60823	6.39236	7.39561	6.82311	7.19092	7.12057	7.10877	6.74202	7.32585	6.94967	7.39798	6.73801	noncoding	ENST00000503355	RP11-701P16.3	Ensembl	464	chr4	-	185832042	185832506		TGATGGGAATGTTCAACCTCTTCTCCTACATTGGTGCAAGACAAAATGAAGCCTTCACAA	intergenic
ASHG19A3A020754	7203.63	1274.41	4392.16	2553.18	3206.85	3453.94	2606.42	949.138	5617.77	1731.52	5129.45	2472.29	12.7321	10.3943	12.2328	11.5742	11.7512	11.5621	11.536	10.5453	12.136	10.6664	12.1519	11.0762	noncoding	ENST00000430166	AC090937.2	Ensembl	1184	chr3	-	14961853	14989931		AATCCACATATTGGAAAATGGTGCCCGAACCTCTGTTTCCTCCCTCCATGGAGTGAATAA	intronic antisense	NM_003298	NR2C2	nuclear receptor subfamily 2 group C member 2	+	14989235	15090780
ASHG19A3A020754	7203.63	1274.41	4392.16	2553.18	3206.85	3453.94	2606.42	949.138	5617.77	1731.52	5129.45	2472.29	12.7321	10.3943	12.2328	11.5742	11.7512	11.5621	11.536	10.5453	12.136	10.6664	12.1519	11.0762	noncoding	ENST00000430166	AC090937.2	Ensembl	1184	chr3	-	14961853	14989931		AATCCACATATTGGAAAATGGTGCCCGAACCTCTGTTTCCTCCCTCCATGGAGTGAATAA	natural antisense	NM_152536	FGD5	FYVE, RhoGEF and PH domain-containing protein 5	+	14860468	14976072
ASHG19A3A027003	101.473	76.1232	91.4125	75.9434	112.736	75.9806	76.5401	69.4479	209.745	109.681	117.147	108.389	6.55316	6.11354	6.76277	6.65062	6.83481	6.01017	6.33781	6.91259	7.14997	6.64322	6.82543	6.33371	noncoding	ENST00000421252	CTC-431G16.2	Ensembl	460	chr5	-	79070170	79112013		TTTTTGAAAGTGTTTTGAGCCCACCCAACCTGAGGAGAGCATTCAAAGAAAAACAGGAAG	intronic antisense	NM_153610	CMYA5	cardiomyopathy-associated protein 5	+	78985658	79096049
ASHG19A3A054136	126.961	132.726	60.0628	64.2884	115.161	140.055	94.3409	50.5876	129.171	109.092	98.6126	246.28	6.8784	6.97322	6.18904	6.38593	6.86911	6.90178	6.64051	6.44082	6.4886	6.63549	6.60018	7.58946	noncoding	uc010bra.1	AL360260	UCSC_knowngene	2036	chr16	+	767618	769654		TTCTCATGAGACACAGGGCCACAGGAGCACCACGGTGCCCAAATGGGTCTTGGAGCATTA	intergenic
ASHG19A3A007997	65.848	44.193	49.1414	37.6548	43.3468	71.7065	51.5622	74.247	53.5933	40.4356	54.0788	53.2412	5.92401	5.29496	5.93361	5.55045	5.50617	5.92119	5.77622	7.01213	5.27854	5.17881	5.80789	5.23036	noncoding	ENST00000429445	AC022596.2	Ensembl	819	chr17	-	16751165	16755222	uc010vxy.1,uc002gxc.1,NR_001443,ENST00000451704,ENST00000332088,	ATCGTGGAGGAAGTCCAGGTTGGAGAGGTGGTCTTCTGTAAGCAGGTCCATCTCTCCACC	intergenic
ASHG19A3A019753	35209	75753.5	31224.5	42059.2	25430.8	50281.5	31073.5	68668.4	31183.7	62073.6	27344.3	53627.8	15.3725	15.5768	15.3278	15.3617	15.0501	15.3525	15.2755	15.7044	14.9753	15.5972	14.9849	15.4156	noncoding	ENST00000413110	WI2-80423F1.1	Ensembl	372	chr22	-	36817317	36817689	NM_001030009,NM_001019,ENST00000492525,ENST00000470580,ENST00000457423,ENST00000449183,ENST00000419498,ENST00000403958,	ATCATGGACCATGAAGAAGCAAGACAAAACCACACAGGAGGGAAAATCCTGGGATTCTTT	intergenic
ASHG19A3A027518	448.893	641.503	336.848	273.75	451.12	676.313	383.134	80.3326	615.107	484.017	478.103	795.343	8.67269	9.3944	8.54405	8.58265	8.81642	9.2207	8.66968	7.12862	8.66775	8.80593	8.69491	9.38659	noncoding	ENST00000511085	AC005740.4	Ensembl	419	chr5	-	141416271	141416690		AATCAAGATTGGACAACCCACTGTTTCCTACTTCGTGAAGGCAGCAGCTGGGATTGAAAA	intergenic
ASHG19A3A033312	53601.1	101827	52334.3	64345.1	46090.4	79406.8	48984.3	97877.4	48494.5	84407.1	44807.7	67141.4	15.8869	16.0269	16.0103	15.88	15.9628	16.0377	15.9405	16.218	15.678	16.0204	15.8255	15.8415	noncoding	NR_026660	RPL19P12	RefSeq_NR	1134	chr7	-	102781716	102782850		TGTACATACTGGCCTCCGTGATTACATAGATCAGCCATTAAAGTAAAATAAGCCTTTATC	intron sense-overlapping	NM_198990	NAPEPLD	N-acyl-phosphatidylethanolamine-hydrolyzing	-	102740022	102789569
ASHG19A3A033312	53601.1	101827	52334.3	64345.1	46090.4	79406.8	48984.3	97877.4	48494.5	84407.1	44807.7	67141.4	15.8869	16.0269	16.0103	15.88	15.9628	16.0377	15.9405	16.218	15.678	16.0204	15.8255	15.8415	noncoding	NR_026660	RPL19P12	RefSeq_NR	1134	chr7	-	102781716	102782850		TGTACATACTGGCCTCCGTGATTACATAGATCAGCCATTAAAGTAAAATAAGCCTTTATC	intron sense-overlapping	NM_001122838	NAPEPLD	N-acyl-phosphatidylethanolamine-hydrolyzing	-	102740022	102789569
ASHG19A3A037881	692.605	420.246	893.709	846.531	673.519	628.197	744.137	799.67	1082.48	724.13	713.289	527.638	9.30626	8.75141	9.90831	10.1097	9.40429	9.10848	9.62752	10.337	9.4912	9.40991	9.24284	8.75831	noncoding	NR_026918	PTPN3	RefSeq_NR	5504	chr9	-	112137973	112180063		AAGTGGGATGAACAGCCAGAAAAGCAGCCCCCACCACCTCTGTTAGGTGGGAGACCTCTT	exon sense-overlapping	NM_001145370	PTPN3	tyrosine-protein phosphatase non-receptor type 3	-	112137973	112213664
ASHG19A3A037881	692.605	420.246	893.709	846.531	673.519	628.197	744.137	799.67	1082.48	724.13	713.289	527.638	9.30626	8.75141	9.90831	10.1097	9.40429	9.10848	9.62752	10.337	9.4912	9.40991	9.24284	8.75831	noncoding	NR_026918	PTPN3	RefSeq_NR	5504	chr9	-	112137973	112180063		AAGTGGGATGAACAGCCAGAAAAGCAGCCCCCACCACCTCTGTTAGGTGGGAGACCTCTT	exon sense-overlapping	NM_001145372	PTPN3	tyrosine-protein phosphatase non-receptor type 3	-	112137973	112191323
ASHG19A3A037881	692.605	420.246	893.709	846.531	673.519	628.197	744.137	799.67	1082.48	724.13	713.289	527.638	9.30626	8.75141	9.90831	10.1097	9.40429	9.10848	9.62752	10.337	9.4912	9.40991	9.24284	8.75831	noncoding	NR_026918	PTPN3	RefSeq_NR	5504	chr9	-	112137973	112180063		AAGTGGGATGAACAGCCAGAAAAGCAGCCCCCACCACCTCTGTTAGGTGGGAGACCTCTT	exon sense-overlapping	NM_001145369	PTPN3	tyrosine-protein phosphatase non-receptor type 3	-	112137973	112213664
ASHG19A3A037881	692.605	420.246	893.709	846.531	673.519	628.197	744.137	799.67	1082.48	724.13	713.289	527.638	9.30626	8.75141	9.90831	10.1097	9.40429	9.10848	9.62752	10.337	9.4912	9.40991	9.24284	8.75831	noncoding	NR_026918	PTPN3	RefSeq_NR	5504	chr9	-	112137973	112180063		AAGTGGGATGAACAGCCAGAAAAGCAGCCCCCACCACCTCTGTTAGGTGGGAGACCTCTT	exon sense-overlapping	NM_002829	PTPN3	tyrosine-protein phosphatase non-receptor type 3	-	112137973	112260593
ASHG19A3A037881	692.605	420.246	893.709	846.531	673.519	628.197	744.137	799.67	1082.48	724.13	713.289	527.638	9.30626	8.75141	9.90831	10.1097	9.40429	9.10848	9.62752	10.337	9.4912	9.40991	9.24284	8.75831	noncoding	NR_026918	PTPN3	RefSeq_NR	5504	chr9	-	112137973	112180063		AAGTGGGATGAACAGCCAGAAAAGCAGCCCCCACCACCTCTGTTAGGTGGGAGACCTCTT	exon sense-overlapping	NM_001145371	PTPN3	tyrosine-protein phosphatase non-receptor type 3	-	112137973	112191323
ASHG19A3A037881	692.605	420.246	893.709	846.531	673.519	628.197	744.137	799.67	1082.48	724.13	713.289	527.638	9.30626	8.75141	9.90831	10.1097	9.40429	9.10848	9.62752	10.337	9.4912	9.40991	9.24284	8.75831	noncoding	NR_026918	PTPN3	RefSeq_NR	5504	chr9	-	112137973	112180063		AAGTGGGATGAACAGCCAGAAAAGCAGCCCCCACCACCTCTGTTAGGTGGGAGACCTCTT	exon sense-overlapping	NM_001145368	PTPN3	tyrosine-protein phosphatase non-receptor type 3	-	112137973	112260593
ASHG19A3A030639	306.222	78.3126	153.739	130.621	155.204	166.567	117.056	75.5769	181.678	90.9521	140.051	112.819	8.13417	6.15778	7.47647	7.48664	7.27789	7.15654	6.95229	7.03756	6.94793	6.36468	7.0557	6.39718	noncoding	ENST00000404020	RP1-95L4.2	Ensembl	733	chr6	-	143619906	143620639		TAAAAATTAAGATTTCCCTTCTTCTGAGTGCACATACTGTGGCTAGCGACTGTCTTGACC	intronic antisense	NM_016108	AIG1	androgen-induced gene 1 protein	+	143382022	143661441
[truncated: 16,130 more rows]
