# Supplementary material for: LncRNAs Expression Signatures of Renal Clear Cell Carcinoma Revealed by Microarray
Source: PLoS One. 2012 Aug 6;7(8):e42377. doi: 10.1371/journal.pone.0042377 (PMC3412851; doi:10.1371/journal.pone.0042377)
Supplement: Table S4 — The Number of each Differentially Expressed LncRNA in six pairs of Samples. (XLS) [file pone.0042377.s004.xls]

## Sheet: down
ProbeName	Fold_change__103T__vs__103N__	Log_Fold_change__103T__vs__103N_	Absolute_Fold_change__103T__vs__	Regulation__103T__vs__103N__	_103N__raw_	_103T__raw_	_103N__normalized_	_103T__normalized_	Fold_change__104T__vs__104N__	Log_Fold_change__104T__vs__104N_	Absolute_Fold_change__104T__vs__	Regulation__104T__vs__104N__	_104N__raw_	_104T__raw_	_104N__normalized_	_104T__normalized_	Fold_change__109T__vs__109N__	Log_Fold_change__109T__vs__109N_	Absolute_Fold_change__109T__vs__	Regulation__109T__vs__109N__	_109N__raw_	_109T__raw_	_109N__normalized_	_109T__normalized_	Fold_change__110T__vs__110N__	Log_Fold_change__110T__vs__110N_	Absolute_Fold_change__110T__vs__	Regulation__110T__vs__110N__	_110N__raw_	_110T__raw_	_110N__normalized_	_110T__normalized_	Fold_change__119T__vs__119N__	Log_Fold_change__119T__vs__119N_	Absolute_Fold_change__119T__vs__	Regulation__119T__vs__119N__	_119N__raw_	_119T__raw_	_119N__normalized_	_119T__normalized_	Fold_change__120T__vs__120N__	Log_Fold_change__120T__vs__120N_	Absolute_Fold_change__120T__vs__	Regulation__120T__vs__120N__	_120N__raw_	_120T__raw_	_120N__normalized_	_120T__normalized_	type
ASHG19A3A000345	-3.65019	-1.86797	3.65019	down	9328.16	2402.76	13.1463	11.2783	-3.16746	-1.66332	3.16746	down	7781.49	2324.09	13.1147	11.4514	-2.60445	-1.38098	2.60445	down	6799.51	3396.76	12.917	11.536	-2.12303	-1.08613	2.12303	down	6104.18	2497.89	12.8421	11.756	-3.7592	-1.91043	3.7592	down	14303.7	3637.1	13.645	11.7346	-2.81672	-1.49402	2.81672	down	9064.46	3437.61	13.0272	11.5332	noncoding
ASHG19A3A007107	-7.27806	-2.86355	7.27806	down	1125.5	147.582	10.0047	7.14114	-4.15551	-2.05502	4.15551	down	1029.36	191.228	10.1095	8.0545	-5.17891	-2.37265	5.17891	down	1644.51	378.395	10.7264	8.35379	-5.44924	-2.44605	5.44924	down	918.448	102.677	9.9416	7.49555	-6.00363	-2.58584	6.00363	down	1548.47	193.364	10.0478	7.46193	-22.5629	-4.49588	22.5629	down	2712.22	136.83	11.1873	6.69144	noncoding
ASHG19A3A007337	-3.10786	-1.63592	3.10786	down	1245.21	359.519	10.1549	8.51903	-11.0825	-3.47021	11.0825	down	892.046	66.2561	9.90432	6.43411	-2.5351	-1.34204	2.5351	down	1617.8	741.504	10.6981	9.35602	-8.26048	-3.04623	8.26048	down	1375.27	103.44	10.5526	7.50638	-2.46303	-1.30043	2.46303	down	1773.81	543.147	10.2721	8.97167	-2.97523	-1.573	2.97523	down	1272.82	434.086	10.0314	8.45838	noncoding
ASHG19A3A008065	-8.49617	-3.08681	8.49617	down	651.533	76.8892	9.2171	6.13029	-2.47712	-1.30867	2.47712	down	177.863	63.0164	7.66509	6.35643	-4.23829	-2.08348	4.23829	down	785.072	216.494	9.61992	7.53644	-5.33639	-2.41586	5.33639	down	334.056	38.6146	8.46207	6.0462	-4.47803	-2.16286	4.47803	down	403.275	65.6586	8.05491	5.89205	-2.14715	-1.10242	2.14715	down	289.238	159.121	8.01755	6.91513	noncoding
ASHG19A3A011609	-2.83638	-1.50405	2.83638	down	5555.14	1785.13	12.3637	10.8596	-4.55346	-2.18696	4.55346	down	13708.2	3128.3	14.0181	11.8311	-3.97987	-1.99272	3.97987	down	10747.6	3664.24	13.6415	11.6488	-2.37836	-1.24997	2.37836	down	10918.8	4379.77	13.7335	12.4835	-3.88529	-1.95802	3.88529	down	11456.5	2755.91	13.2705	11.3125	-4.07937	-2.02835	4.07937	down	15304.8	4409.43	13.9011	11.8728	noncoding
ASHG19A3A011609	-2.83638	-1.50405	2.83638	down	5555.14	1785.13	12.3637	10.8596	-4.55346	-2.18696	4.55346	down	13708.2	3128.3	14.0181	11.8311	-3.97987	-1.99272	3.97987	down	10747.6	3664.24	13.6415	11.6488	-2.37836	-1.24997	2.37836	down	10918.8	4379.77	13.7335	12.4835	-3.88529	-1.95802	3.88529	down	11456.5	2755.91	13.2705	11.3125	-4.07937	-2.02835	4.07937	down	15304.8	4409.43	13.9011	11.8728	noncoding
ASHG19A3A012739	-3.12332	-1.64308	3.12332	down	29769.5	12165.5	15.0607	13.4176	-4.7948	-2.26147	4.7948	down	35095	8834.82	15.4784	13.2169	-3.56415	-1.83356	3.56415	down	32101.1	13956.3	15.4156	13.582	-2.36081	-1.23928	2.36081	down	24046.6	12099.5	14.9349	13.6956	-5.53989	-2.46986	5.53989	down	46988.6	9820.22	15.6147	13.1449	-7.6344	-2.93252	7.6344	down	34348.3	6607.59	15.3725	12.44	noncoding
ASHG19A3A013442	-5.19929	-2.37832	5.19929	down	383.177	74.1098	8.45066	6.07235	-6.05413	-2.59792	6.05413	down	220.407	33.5263	7.96328	5.36536	-25.9822	-4.69945	25.9822	down	1882.57	88.9677	10.9431	6.24366	-5.63973	-2.49563	5.63973	down	282.053	30.9341	8.21645	5.72082	-3.00869	-1.58914	3.00869	down	774.519	187.767	9.00979	7.42066	-5.09271	-2.34843	5.09271	down	469.012	107.697	8.67092	6.32248	noncoding
ASHG19A3A013442	-5.19929	-2.37832	5.19929	down	383.177	74.1098	8.45066	6.07235	-6.05413	-2.59792	6.05413	down	220.407	33.5263	7.96328	5.36536	-25.9822	-4.69945	25.9822	down	1882.57	88.9677	10.9431	6.24366	-5.63973	-2.49563	5.63973	down	282.053	30.9341	8.21645	5.72082	-3.00869	-1.58914	3.00869	down	774.519	187.767	9.00979	7.42066	-5.09271	-2.34843	5.09271	down	469.012	107.697	8.67092	6.32248	noncoding
ASHG19A3A013442	-5.19929	-2.37832	5.19929	down	383.177	74.1098	8.45066	6.07235	-6.05413	-2.59792	6.05413	down	220.407	33.5263	7.96328	5.36536	-25.9822	-4.69945	25.9822	down	1882.57	88.9677	10.9431	6.24366	-5.63973	-2.49563	5.63973	down	282.053	30.9341	8.21645	5.72082	-3.00869	-1.58914	3.00869	down	774.519	187.767	9.00979	7.42066	-5.09271	-2.34843	5.09271	down	469.012	107.697	8.67092	6.32248	noncoding
ASHG19A3A013442	-5.19929	-2.37832	5.19929	down	383.177	74.1098	8.45066	6.07235	-6.05413	-2.59792	6.05413	down	220.407	33.5263	7.96328	5.36536	-25.9822	-4.69945	25.9822	down	1882.57	88.9677	10.9431	6.24366	-5.63973	-2.49563	5.63973	down	282.053	30.9341	8.21645	5.72082	-3.00869	-1.58914	3.00869	down	774.519	187.767	9.00979	7.42066	-5.09271	-2.34843	5.09271	down	469.012	107.697	8.67092	6.32248	noncoding
ASHG19A3A013442	-5.19929	-2.37832	5.19929	down	383.177	74.1098	8.45066	6.07235	-6.05413	-2.59792	6.05413	down	220.407	33.5263	7.96328	5.36536	-25.9822	-4.69945	25.9822	down	1882.57	88.9677	10.9431	6.24366	-5.63973	-2.49563	5.63973	down	282.053	30.9341	8.21645	5.72082	-3.00869	-1.58914	3.00869	down	774.519	187.767	9.00979	7.42066	-5.09271	-2.34843	5.09271	down	469.012	107.697	8.67092	6.32248	noncoding
ASHG19A3A013442	-5.19929	-2.37832	5.19929	down	383.177	74.1098	8.45066	6.07235	-6.05413	-2.59792	6.05413	down	220.407	33.5263	7.96328	5.36536	-25.9822	-4.69945	25.9822	down	1882.57	88.9677	10.9431	6.24366	-5.63973	-2.49563	5.63973	down	282.053	30.9341	8.21645	5.72082	-3.00869	-1.58914	3.00869	down	774.519	187.767	9.00979	7.42066	-5.09271	-2.34843	5.09271	down	469.012	107.697	8.67092	6.32248	noncoding
ASHG19A3A013484	-2.08913	-1.06291	2.08913	down	9519.68	4455.01	13.1724	12.1095	-6.26773	-2.64794	6.26773	down	6877.91	944.95	12.9019	10.254	-3.31589	-1.7294	3.31589	down	15855.9	6555.57	14.2143	12.4849	-3.34325	-1.74125	3.34325	down	11230	3068.99	13.7677	12.0264	-3.13288	-1.64749	3.13288	down	16408.9	5154.62	13.8631	12.2156	-2.48852	-1.31529	2.48852	down	11949.9	5358.1	13.4604	12.1451	noncoding
ASHG19A3A013917	-3.7168	-1.89406	3.7168	down	170602	76998.8	17.4949	15.6008	-2.33292	-1.22214	2.33292	down	182852	95861.3	17.6306	16.4085	-2.01772	-1.01272	2.01772	down	173453	102670	17.4068	16.3941	-2.64549	-1.40354	2.64549	down	163481	96302.3	17.5979	16.1943	-2.19299	-1.1329	2.19299	down	213473	121269	17.6964	16.5635	-2.23514	-1.16036	2.23514	down	234519	119443	17.6964	16.5361	noncoding
ASHG19A3A014362	-2.87693	-1.52453	2.87693	down	2567.36	771.879	11.2007	9.67613	-2.79542	-1.48306	2.79542	down	4683.16	1453.78	12.3217	10.8386	-3.70274	-1.88859	3.70274	down	3499.81	1161.34	11.8907	10.0021	-2.00851	-1.00613	2.00851	down	2487.67	884.398	11.4675	10.4613	-4.13225	-2.04693	4.13225	down	7532.93	1564.43	12.5765	10.5296	-2.93102	-1.5514	2.93102	down	5847.04	2036.09	12.3497	10.7983	noncoding
ASHG19A3A014505	-3.19596	-1.67625	3.19596	down	26377.7	9841.74	14.8439	13.1677	-2.62155	-1.39042	2.62155	down	38843.9	17546.3	15.6047	14.2143	-3.04628	-1.60705	3.04628	down	40951.3	21798.5	15.778	14.171	-7.42071	-2.89156	7.42071	down	36874.3	4977.11	15.5314	12.6399	-5.04283	-2.33423	5.04283	down	62496.1	15070	16.0806	13.7463	-4.01176	-2.00424	4.01176	down	45621	18637.3	15.856	13.8518	noncoding
ASHG19A3A014506	-3.1034	-1.63385	3.1034	down	48752.8	22904.5	15.7815	14.1477	-3.40187	-1.76633	3.40187	down	90898.9	33693.9	16.8483	15.082	-4.55373	-2.18705	4.55373	down	68443.9	24902	16.5461	14.359	-2.42738	-1.2794	2.42738	down	71413.8	45282.4	16.5049	15.2255	-4.52455	-2.17777	4.52455	down	98511	28803.9	16.7552	14.5774	-7.02642	-2.81279	7.02642	down	80903.7	19094.9	16.7041	13.8913	noncoding
ASHG19A3A014530	-3.08763	-1.6265	3.08763	down	2628.23	740.705	11.2399	9.61345	-7.59465	-2.92498	7.59465	down	2453.47	247.727	11.3599	8.43495	-2.73692	-1.45255	2.73692	down	3024.85	1348.58	11.6605	10.2079	-2.6638	-1.41349	2.6638	down	2735.86	714.585	11.6068	10.1933	-3.35044	-1.74435	3.35044	down	5084.14	1261.97	11.9695	10.2252	-3.92482	-1.97263	3.92482	down	2730.38	714.41	11.1995	9.22691	noncoding
ASHG19A3A014530	-3.08763	-1.6265	3.08763	down	2628.23	740.705	11.2399	9.61345	-7.59465	-2.92498	7.59465	down	2453.47	247.727	11.3599	8.43495	-2.73692	-1.45255	2.73692	down	3024.85	1348.58	11.6605	10.2079	-2.6638	-1.41349	2.6638	down	2735.86	714.585	11.6068	10.1933	-3.35044	-1.74435	3.35044	down	5084.14	1261.97	11.9695	10.2252	-3.92482	-1.97263	3.92482	down	2730.38	714.41	11.1995	9.22691	noncoding
ASHG19A3A015938	-3.77716	-1.9173	3.77716	down	183818	84220.4	17.6306	15.7133	-3.00156	-1.58571	3.00156	down	254020	98080.7	18.0254	16.4397	-3.20863	-1.68196	3.20863	down	246617	88493	17.861	16.179	-3.07197	-1.61917	3.07197	down	235379	113783	18.0254	16.4063	-3.71781	-1.89446	3.71781	down	355168	102307	18.1532	16.2588	-2.18131	-1.12519	2.18131	down	239613	130362	17.7423	16.6171	noncoding
ASHG19A3A015938	-3.77716	-1.9173	3.77716	down	183818	84220.4	17.6306	15.7133	-3.00156	-1.58571	3.00156	down	254020	98080.7	18.0254	16.4397	-3.20863	-1.68196	3.20863	down	246617	88493	17.861	16.179	-3.07197	-1.61917	3.07197	down	235379	113783	18.0254	16.4063	-3.71781	-1.89446	3.71781	down	355168	102307	18.1532	16.2588	-2.18131	-1.12519	2.18131	down	239613	130362	17.7423	16.6171	noncoding
ASHG19A3A015979	-5.63181	-2.4936	5.63181	down	581.322	101.268	9.0548	6.5612	-2.55931	-1.35575	2.55931	down	771.923	230.699	9.68704	8.33129	-4.86926	-2.2837	4.86926	down	773.891	186.355	9.6015	7.3178	-4.65733	-2.2195	4.65733	down	812.852	105.335	9.75471	7.53521	-4.74947	-2.24777	4.74947	down	2082.37	338.531	10.5305	8.28276	-2.94588	-1.5587	2.94588	down	1146.64	398.234	9.88832	8.32962	noncoding
ASHG19A3A016529	-6.10092	-2.60903	6.10092	down	93744.4	22607.1	16.7434	14.1343	-2.08625	-1.06091	2.08625	down	70524.9	44700.3	16.5082	15.4473	-2.04907	-1.03497	2.04907	down	58798.1	49935.5	16.376	15.3411	-3.58545	-1.84216	3.58545	down	48898.8	16395	15.9263	14.0842	-3.04324	-1.60561	3.04324	down	82451.6	35457.4	16.4814	14.8758	-2.9802	-1.57541	2.9802	down	84203.4	46754.4	16.7552	15.1798	noncoding
ASHG19A3A016835	-3.05941	-1.61326	3.05941	down	1038.45	307.74	9.89	8.27675	-2.89607	-1.5341	2.89607	down	2011.98	543.645	11.0646	9.53047	-4.07616	-2.02721	4.07616	down	1511.38	438.808	10.5996	8.57237	-2.93462	-1.55317	2.93462	down	1841.04	410.058	10.9967	9.44356	-4.05039	-2.01806	4.05039	down	2225.87	429.243	10.6453	8.62722	-3.52136	-1.81613	3.52136	down	1606.83	468.276	10.394	8.57783	noncoding
ASHG19A3A018244	-4.769	-2.25369	4.769	down	1829.96	344.51	10.7057	8.45205	-2.64537	-1.40347	2.64537	down	2674.13	833.043	11.4957	10.0922	-4.39971	-2.13741	4.39971	down	2351.33	639.033	11.2718	9.13439	-2.25905	-1.17572	2.25905	down	2428.63	749.659	11.4312	10.2555	-3.19571	-1.67614	3.19571	down	4607.43	1193.08	11.8189	10.1428	-3.72517	-1.89731	3.72517	down	4180.39	1144.64	11.8638	9.96649	noncoding
ASHG19A3A018587	-8.09119	-3.01635	8.09119	down	427.477	53.8475	8.60443	5.58808	-2.84233	-1.50707	2.84233	down	297.125	86.725	8.36707	6.85999	-4.30241	-2.10514	4.30241	down	242.983	66.7358	7.92065	5.81551	-2.28399	-1.19156	2.28399	down	254.726	67.8527	8.06919	6.87763	-2.08912	-1.0629	2.08912	down	299.11	104.504	7.63853	6.57563	-2.63926	-1.40013	2.63926	down	282.839	128.136	7.98932	6.58919	noncoding
ASHG19A3A019001	-4.85644	-2.2799	4.85644	down	129954	44586.6	17.2033	14.9234	-2.2232	-1.15264	2.2232	down	132519	79942.4	17.3237	16.1711	-2.2164	-1.14822	2.2164	down	176428	96737.8	17.4417	16.2935	-8.25503	-3.04527	8.25503	down	140499	19747.4	17.345	14.2997	-3.76615	-1.91309	3.76615	down	185175	62261.4	17.5178	15.6047	-2.43973	-1.28672	2.43973	down	141290	77651.2	17.2832	15.9964	noncoding
ASHG19A3A019424	-4.5718	-2.19276	4.5718	down	712.448	148.479	9.34243	7.14966	-2.41935	-1.27462	2.41935	down	996.356	317.086	10.0663	8.79165	-2.62826	-1.39411	2.62826	down	626.71	277.314	9.29397	7.89986	-2.01861	-1.01336	2.01861	down	880.963	268.153	9.87704	8.86368	-4.66084	-2.22059	4.66084	down	1701.78	274.278	10.2001	7.97953	-4.52032	-2.17642	4.52032	down	1379.59	320.196	10.1655	7.98906	noncoding
ASHG19A3A019868	-2.17909	-1.12373	2.17909	down	15717.1	7602.78	13.9883	12.8646	-6.10165	-2.6092	6.10165	down	11784.4	1832.7	13.7477	11.1385	-3.78987	-1.92215	3.78987	down	27410.3	10733.2	15.1511	13.2289	-3.18174	-1.66982	3.18174	down	19496.8	6216.3	14.5898	12.92	-2.69948	-1.43268	2.69948	down	22662.1	8712	14.4209	12.9882	-2.6209	-1.39006	2.6209	down	20269.9	10093.5	14.4232	13.0331	noncoding
ASHG19A3A020764	-3.2023	-1.67911	3.2023	down	4500.17	1267.41	12.0652	10.386	-4.22218	-2.07799	4.22218	down	7330.71	1558.78	13.0059	10.9279	-4.10399	-2.03703	4.10399	down	4973.29	1557.99	12.4444	10.4074	-2.3657	-1.24227	2.3657	down	4505.47	1548.26	12.3972	11.1549	-4.27024	-2.09432	4.27024	down	10730.6	2299.89	13.1511	11.0567	-4.02743	-2.00986	4.02743	down	7965.4	2047.21	12.8138	10.8039	noncoding
ASHG19A3A021330	-6.07513	-2.60291	6.07513	down	111194	27555.9	16.9794	14.3765	-4.34441	-2.11916	4.34441	down	104455	32358.4	17.1008	14.9816	-5.28209	-2.40111	5.28209	down	92931.2	26095.2	16.8388	14.4377	-3.15021	-1.65545	3.15021	down	74535.8	34347.8	16.5635	14.9081	-6.17154	-2.62563	6.17154	down	96259.9	19449	16.7041	14.0785	-2.0255	-1.01828	2.0255	down	91068.1	66250.6	16.8388	15.8205	noncoding
ASHG19A3A021887	-3.05171	-1.60962	3.05171	down	27888.1	11572.3	14.9562	13.3466	-4.93505	-2.30306	4.93505	down	35527.1	8701.44	15.4994	13.1963	-3.89873	-1.96301	3.89873	down	33049.1	13120.3	15.4621	13.4991	-2.68086	-1.42269	2.68086	down	27287.2	11974.6	15.1009	13.6782	-5.77179	-2.52902	5.77179	down	45717	9073.63	15.5642	13.0352	-7.38398	-2.8844	7.38398	down	33201.1	6594.45	15.3194	12.435	noncoding
ASHG19A3A021965	-2.99025	-1.58026	2.99025	down	7477.57	2269.09	12.7798	11.1995	-17.6626	-4.14262	17.6626	down	9470.58	449.786	13.4155	9.27287	-50.1892	-5.64931	50.1892	down	34891.7	1065.36	15.5261	9.87679	-8.48131	-3.08429	8.48131	down	16898.8	1731.32	14.3867	11.3024	-13.6105	-3.76665	13.6105	down	24265.8	1852.09	14.5307	10.7641	-15.0125	-3.90809	15.0125	down	22566.3	1911.8	14.6279	10.7198	noncoding
ASHG19A3A022533	-2.90627	-1.53917	2.90627	down	338.175	113.911	8.27995	6.74078	-2.03638	-1.02601	2.03638	down	509.438	195.039	9.11287	8.08686	-3.6759	-1.8781	3.6759	down	455.237	145.003	8.8311	6.953	-2.24599	-1.16735	2.24599	down	246.244	66.8551	8.02265	6.8553	-4.59891	-2.20129	4.59891	down	1850.8	307.264	10.3447	8.14341	-2.11049	-1.07757	2.11049	down	833.595	412.618	9.46259	8.38501	noncoding
ASHG19A3A022533	-2.90627	-1.53917	2.90627	down	338.175	113.911	8.27995	6.74078	-2.03638	-1.02601	2.03638	down	509.438	195.039	9.11287	8.08686	-3.6759	-1.8781	3.6759	down	455.237	145.003	8.8311	6.953	-2.24599	-1.16735	2.24599	down	246.244	66.8551	8.02265	6.8553	-4.59891	-2.20129	4.59891	down	1850.8	307.264	10.3447	8.14341	-2.11049	-1.07757	2.11049	down	833.595	412.618	9.46259	8.38501	noncoding
ASHG19A3A023071	-2.19673	-1.13535	2.19673	down	5392.48	2240.01	12.3207	11.1854	-4.88309	-2.28779	4.88309	down	18765.9	4281.28	14.5356	12.2478	-4.19197	-2.06763	4.19197	down	11608.5	3751.71	13.7442	11.6766	-4.10531	-2.03749	4.10531	down	8086.82	1634.96	13.2626	11.2251	-6.57823	-2.7177	6.57823	down	26238.4	4233.72	14.6769	11.9592	-5.14981	-2.36452	5.14981	down	18788.6	4542.87	14.2824	11.9179	noncoding
ASHG19A3A023534	-3.14833	-1.65459	3.14833	down	42780.3	19393.2	15.6114	13.9568	-2.81742	-1.49437	2.81742	down	76867.6	35333.6	16.6454	15.1511	-3.65921	-1.87153	3.65921	down	67420	30911.3	16.5296	14.6581	-7.17399	-2.84278	7.17399	down	57251.7	8948.42	16.1637	13.3209	-5.4665	-2.45062	5.4665	down	110099	26403.2	16.8774	14.4268	-3.80066	-1.92625	3.80066	down	76067	34618.1	16.6326	14.7063	noncoding
ASHG19A3A024168	-3.57121	-1.83641	3.57121	down	2009.21	502.324	10.851	9.0146	-2.92057	-1.54625	2.92057	down	3056.87	880.504	11.6991	10.1529	-3.80944	-1.92958	3.80944	down	2677.25	841.008	11.4675	9.53789	-2.54241	-1.34619	2.54241	down	3039.7	855.713	11.7643	10.4182	-2.89721	-1.53466	2.89721	down	5267.42	1517.19	12.0224	10.4877	-3.41654	-1.77254	3.41654	down	4952.58	1473.71	12.1115	10.339	noncoding
ASHG19A3A024889	-4.48121	-2.16389	4.48121	down	4430.77	884.48	12.038	9.87416	-8.25227	-3.04479	8.25227	down	8271.88	888.916	13.2113	10.1665	-10.5741	-3.40247	10.5741	down	6361.81	768.424	12.8101	9.40764	-3.34404	-1.74159	3.34404	down	6559.81	1605.57	12.9467	11.2051	-14.3067	-3.83861	14.3067	down	19663.5	1354.34	14.1693	10.3307	-6.30678	-2.6569	6.30678	down	9114.63	1517	13.0383	10.3814	noncoding
ASHG19A3A025580	-5.78226	-2.53163	5.78226	down	15632.3	2722.88	13.9823	11.4507	-4.13589	-2.0482	4.13589	down	18990.8	5212.16	14.5568	12.5086	-5.74588	-2.52253	5.74588	down	22605.3	5713.53	14.811	12.2884	-17.2057	-4.10481	17.2057	down	24965.1	1272.14	15.0072	10.9024	-5.57709	-2.47951	5.57709	down	28389.9	5543.95	14.811	12.3315	-4.99309	-2.31993	4.99309	down	22375.2	5922.96	14.6089	12.289	noncoding
ASHG19A3A025882	-2.58414	-1.36968	2.58414	down	3759.34	1292.62	11.7818	10.4122	-4.31116	-2.10808	4.31116	down	9370.97	2061.92	13.3992	11.2911	-4.21217	-2.07457	4.21217	down	6926.79	2145.2	12.948	10.8734	-3.04739	-1.60757	3.04739	down	4502.42	1154.13	12.3955	10.7879	-5.11183	-2.35384	5.11183	down	14185.8	2684.61	13.6262	11.2723	-4.49637	-2.16876	4.49637	down	10735.5	2565.33	13.3031	11.1343	noncoding
ASHG19A3A026346	-37.1155	-5.21395	37.1155	down	4290.53	115.962	11.9799	6.76598	-9.88115	-3.30468	9.88115	down	2743.37	213.608	11.5273	8.22264	-4.19479	-2.0686	4.19479	down	3356.74	977.218	11.825	9.75645	-2.95882	-1.56502	2.95882	down	4850.1	1315.48	12.5086	10.9436	-3.62432	-1.85771	3.62432	down	6549.74	1550.2	12.3758	10.5181	-13.9011	-3.79713	13.9011	down	3390.63	272.52	11.5457	7.7486	noncoding
ASHG19A3A027089	-3.09244	-1.62874	3.09244	down	29852.1	12359	15.0669	13.4381	-6.16205	-2.62341	6.16205	down	25187.6	4623.29	14.9796	12.3562	-3.87418	-1.95389	3.87418	down	31736.3	12640.3	15.4048	13.4509	-2.18003	-1.12434	2.18003	down	29195.7	16158	15.1948	14.0704	-2.18537	-1.12788	2.18537	down	26798.5	13305	14.7143	13.5864	-2.39766	-1.26163	2.39766	down	30386.3	19131.7	15.1553	13.8937	noncoding
ASHG19A3A027166	-3.44218	-1.78332	3.44218	down	1340.8	347.077	10.2471	8.46374	-3.0847	-1.62513	3.0847	down	2624.69	695.669	11.4682	9.84304	-5.03352	-2.33157	5.03352	down	2421.01	580.246	11.3169	8.98535	-3.95268	-1.98283	3.95268	down	1292.31	200.699	10.4422	8.45932	-5.19893	-2.37822	5.19893	down	5776.18	934.516	12.1772	9.79897	-3.13049	-1.64639	3.13049	down	3727.44	1207.4	11.696	10.0496	noncoding
ASHG19A3A027174	-2.76573	-1.46766	2.76573	down	1148.15	370.444	10.0334	8.5657	-2.71707	-1.44205	2.71707	down	2563.43	772.667	11.4297	9.98762	-4.02822	-2.01014	4.02822	down	2034.17	608.482	11.0672	9.05704	-3.73199	-1.89995	3.73199	down	1387.01	234.241	10.5684	8.66847	-4.32069	-2.11126	4.32069	down	4916.17	934.79	11.911	9.79974	-2.97613	-1.57344	2.97613	down	3263.87	1097.27	11.4757	9.90222	noncoding
ASHG19A3A027416	-8.08218	-3.01474	8.08218	down	43002.3	6263.03	15.6147	12.6	-9.51987	-3.25094	9.51987	down	69090.4	8825.82	16.4651	13.2141	-10.3155	-3.36674	10.3155	down	51336.1	8021.13	16.1598	12.7931	-6.19221	-2.63045	6.19221	down	57569.8	10809	16.179	13.5486	-10.781	-3.43042	10.781	down	91941.5	10228.8	16.6326	13.2021	-9.58237	-3.26038	9.58237	down	66883.4	11272.3	16.4504	13.19	noncoding
ASHG19A3A027417	-5.69584	-2.50991	5.69584	down	89411.2	23382.3	16.6853	14.1754	-4.66885	-2.22307	4.66885	down	103963	28458.9	17.0843	14.8613	-4.70556	-2.23437	4.70556	down	100716	31694.5	16.9249	14.6906	-2.12129	-1.08494	2.12129	down	66431.4	50178.7	16.391	15.306	-8.80185	-3.13781	8.80185	down	139354	18208.2	17.1356	13.9978	-6.11312	-2.61191	6.11312	down	94831.5	24945	16.8848	14.2729	noncoding
ASHG19A3A027419	-2.84342	-1.50763	2.84342	down	3813.07	1190	11.8073	10.2997	-3.63236	-1.86091	3.63236	down	4292.27	1008.9	12.2088	10.3479	-3.57257	-1.83696	3.57257	down	4282.35	1504.29	12.1924	10.3554	-2.20939	-1.14365	2.20939	down	4466.89	1640.69	12.3752	11.2316	-4.81451	-2.26739	4.81451	down	5130.35	881.718	11.9839	9.71654	-6.6645	-2.7365	6.6645	down	4753.57	764.477	12.0587	9.32223	noncoding
ASHG19A3A027438	-214.337	-7.74373	214.337	down	8478.62	42.8823	12.991	5.24726	-2.58893	-1.37236	2.58893	down	14016.2	5948.35	14.0642	12.6918	-2.73747	-1.45285	2.73747	down	18514.6	9140.4	14.4438	12.991	-51.9519	-5.6991	51.9519	down	11321.6	154.18	13.789	8.08987	-20.5461	-4.36079	20.5461	down	17199	809.889	13.943	9.58219	-24.5444	-4.61732	24.5444	down	17430.4	863.699	14.138	9.52071	noncoding
ASHG19A3A028988	-2.71005	-1.43832	2.71005	down	676.383	228.344	9.26948	7.83116	-5.07982	-2.34478	5.07982	down	754.446	116.478	9.65578	7.311	-11.5327	-3.52766	11.5327	down	2061.05	220.395	11.0875	7.55986	-4.84565	-2.27669	4.84565	down	1286.68	161.871	10.4353	8.1586	-6.13234	-2.61644	6.13234	down	1711.16	210.677	10.209	7.59255	-5.90392	-2.56167	5.90392	down	1650.72	297.199	10.4375	7.8758	noncoding
ASHG19A3A029242	-3.96913	-1.98882	3.96913	down	1751.45	391.66	10.6429	8.65408	-3.34725	-1.74297	3.34725	down	3274.88	805.43	11.7926	10.0496	-3.90781	-1.96636	3.90781	down	2062.07	634.124	11.089	9.12264	-3.54446	-1.82557	3.54446	down	2369.18	452.788	11.3905	9.56495	-3.65601	-1.87027	3.65601	down	2029.45	426.852	10.4885	8.61825	-3.6024	-1.84896	3.6024	down	1659.64	474.238	10.4467	8.59779	noncoding
ASHG19A3A029757	-5.05026	-2.33636	5.05026	down	1574.33	282.996	10.4952	8.1588	-3.12778	-1.64514	3.12778	down	2328.2	595.947	11.2873	9.6422	-4.8625	-2.2817	4.8625	down	1965.34	485.241	11.0099	8.72821	-7.25781	-2.85953	7.25781	down	2169.22	191.3	11.252	8.39249	-4.8517	-2.27849	4.8517	down	3685.85	623.615	11.4602	9.18166	-3.50292	-1.80856	3.50292	down	2885.7	844.143	11.289	9.48046	noncoding
ASHG19A3A031352	-2.75651	-1.46284	2.75651	down	2639.04	832.917	11.2459	9.78304	-2.58537	-1.37037	2.58537	down	3604.92	1182.66	11.9391	10.5687	-3.25263	-1.70161	3.25263	down	2826.37	1045.49	11.5532	9.85154	-2.46994	-1.30447	2.46994	down	3829.88	1207.01	12.1451	10.8407	-3.94932	-1.9816	3.94932	down	6733.37	1472.78	12.4275	10.4459	-2.8055	-1.48826	2.8055	down	5208.17	1868.52	12.1741	10.6859	noncoding
ASHG19A3A032441	-2.79178	-1.48119	2.79178	down	10524.4	3651.83	13.3239	11.8427	-5.46922	-2.45134	5.46922	down	32894.7	7137.78	15.3899	12.9386	-5.89525	-2.55955	5.89525	down	22825.6	5633.35	14.8258	12.2663	-4.82849	-2.27157	4.82849	down	14048	2629.11	14.0952	11.8237	-7.05223	-2.81808	7.05223	down	41179.3	6539.16	15.3899	12.5718	-6.56504	-2.7148	6.56504	down	32203.2	7056.19	15.2574	12.5426	noncoding
ASHG19A3A032530	-4.77494	-2.25548	4.77494	down	3354.12	625.141	11.6107	9.3552	-42.2201	-5.39986	42.2201	down	2376.36	47.4471	11.3149	5.915	-38.4261	-5.26401	38.4261	down	11529.9	408.271	13.7295	8.46553	-48.6744	-5.60509	48.6744	down	6192.43	87.6446	12.8663	7.26122	-9.60537	-3.26384	9.60537	down	5808.47	524.07	12.1889	8.92505	-12.8158	-3.67986	12.8158	down	5410.16	461.244	12.2344	8.55456	noncoding
ASHG19A3A034159	-2.03641	-1.02603	2.03641	down	12565.7	6071.48	13.5761	12.5501	-6.03026	-2.59222	6.03026	down	9655.17	1472.55	13.4497	10.8575	-2.89082	-1.53148	2.89082	down	18310.5	8568.67	14.4245	12.893	-3.49401	-1.80488	3.49401	down	15867	4392.92	14.2953	12.4905	-3.2214	-1.68769	3.2214	down	19922.6	6200.17	14.1963	12.5086	-2.33601	-1.22405	2.33601	down	15328.4	7779.66	13.9032	12.6791	noncoding
ASHG19A3A034277	-2.71584	-1.4414	2.71584	down	5720.02	1895.3	12.4005	10.9591	-4.07067	-2.02527	4.07067	down	10181.9	2423.73	13.5289	11.5037	-2.61314	-1.38579	2.61314	down	6283.82	3073.34	12.7818	11.396	-2.67858	-1.42147	2.67858	down	6857.8	2180.91	13.0104	11.5889	-3.45652	-1.78932	3.45652	down	11572.9	3139.59	13.2954	11.5061	-2.57098	-1.36232	2.57098	down	8576.59	3529.22	12.9339	11.5716	noncoding
ASHG19A3A034277	-2.71584	-1.4414	2.71584	down	5720.02	1895.3	12.4005	10.9591	-4.07067	-2.02527	4.07067	down	10181.9	2423.73	13.5289	11.5037	-2.61314	-1.38579	2.61314	down	6283.82	3073.34	12.7818	11.396	-2.67858	-1.42147	2.67858	down	6857.8	2180.91	13.0104	11.5889	-3.45652	-1.78932	3.45652	down	11572.9	3139.59	13.2954	11.5061	-2.57098	-1.36232	2.57098	down	8576.59	3529.22	12.9339	11.5716	noncoding
ASHG19A3A034277	-2.71584	-1.4414	2.71584	down	5720.02	1895.3	12.4005	10.9591	-4.07067	-2.02527	4.07067	down	10181.9	2423.73	13.5289	11.5037	-2.61314	-1.38579	2.61314	down	6283.82	3073.34	12.7818	11.396	-2.67858	-1.42147	2.67858	down	6857.8	2180.91	13.0104	11.5889	-3.45652	-1.78932	3.45652	down	11572.9	3139.59	13.2954	11.5061	-2.57098	-1.36232	2.57098	down	8576.59	3529.22	12.9339	11.5716	noncoding
ASHG19A3A034277	-2.71584	-1.4414	2.71584	down	5720.02	1895.3	12.4005	10.9591	-4.07067	-2.02527	4.07067	down	10181.9	2423.73	13.5289	11.5037	-2.61314	-1.38579	2.61314	down	6283.82	3073.34	12.7818	11.396	-2.67858	-1.42147	2.67858	down	6857.8	2180.91	13.0104	11.5889	-3.45652	-1.78932	3.45652	down	11572.9	3139.59	13.2954	11.5061	-2.57098	-1.36232	2.57098	down	8576.59	3529.22	12.9339	11.5716	noncoding
ASHG19A3A034277	-2.71584	-1.4414	2.71584	down	5720.02	1895.3	12.4005	10.9591	-4.07067	-2.02527	4.07067	down	10181.9	2423.73	13.5289	11.5037	-2.61314	-1.38579	2.61314	down	6283.82	3073.34	12.7818	11.396	-2.67858	-1.42147	2.67858	down	6857.8	2180.91	13.0104	11.5889	-3.45652	-1.78932	3.45652	down	11572.9	3139.59	13.2954	11.5061	-2.57098	-1.36232	2.57098	down	8576.59	3529.22	12.9339	11.5716	noncoding
ASHG19A3A034386	-4.11496	-2.04088	4.11496	down	4708.13	1034.88	12.1451	10.1042	-2.77985	-1.47501	2.77985	down	6087.42	1951.39	12.6951	11.2201	-3.83166	-1.93797	3.83166	down	4419.54	1435.6	12.2365	10.2985	-2.13434	-1.09379	2.13434	down	5846.43	2339.4	12.7693	11.6755	-4.19381	-2.06826	4.19381	down	9120.27	1918.62	12.886	10.8177	-4.71566	-2.23746	4.71566	down	7363.48	1574.19	12.6836	10.4462	noncoding
ASHG19A3A034501	-2.79278	-1.4817	2.79278	down	2615.85	814.353	11.2321	9.75038	-2.26301	-1.17825	2.26301	down	4728.42	1847.36	12.3315	11.1532	-4.21873	-2.07681	4.21873	down	4655.4	1386.58	12.3242	10.2474	-4.09903	-2.03528	4.09903	down	3045.28	507.46	11.7668	9.73155	-5.04605	-2.33516	5.04605	down	10993.3	2000.44	13.2113	10.8762	-2.22772	-1.15557	2.22772	down	6151.65	2810.2	12.4173	11.2618	noncoding
ASHG19A3A035304	-3.52944	-1.81944	3.52944	down	200.337	58.4928	7.53268	5.71324	-2.2764	-1.18675	2.2764	down	159.61	62.2485	7.52507	6.33832	-3.23585	-1.69414	3.23585	down	268.116	96.3871	8.05802	6.36388	-2.4274	-1.27941	2.4274	down	186.412	47.2274	7.61684	6.33743	-4.76641	-2.2529	4.76641	down	464.625	70.81	8.25867	6.00576	-2.9928	-1.5815	2.9928	down	308.669	122.645	8.10532	6.52383	noncoding
ASHG19A3A035984	-3.78733	-1.92118	3.78733	down	3694.84	860.358	11.7552	9.83398	-2.87612	-1.52412	2.87612	down	4656.16	1392.31	12.3138	10.7897	-3.17793	-1.66809	3.17793	down	3802.39	1501.92	12.0218	10.3537	-2.06608	-1.0469	2.06608	down	4274.63	1676.69	12.309	11.2621	-4.01769	-2.00637	4.01769	down	7307.71	1565.37	12.5369	10.5305	-3.24802	-1.69956	3.24802	down	6324.27	1976.6	12.4655	10.7659	noncoding
ASHG19A3A035984	-3.78733	-1.92118	3.78733	down	3694.84	860.358	11.7552	9.83398	-2.87612	-1.52412	2.87612	down	4656.16	1392.31	12.3138	10.7897	-3.17793	-1.66809	3.17793	down	3802.39	1501.92	12.0218	10.3537	-2.06608	-1.0469	2.06608	down	4274.63	1676.69	12.309	11.2621	-4.01769	-2.00637	4.01769	down	7307.71	1565.37	12.5369	10.5305	-3.24802	-1.69956	3.24802	down	6324.27	1976.6	12.4655	10.7659	noncoding
ASHG19A3A037234	-2.04701	-1.03352	2.04701	down	14793	7513.16	13.8831	12.8496	-6.10376	-2.6097	6.10376	down	10998.6	1680.25	13.6393	11.0296	-3.67847	-1.87911	3.67847	down	25020.6	10115.6	15.0088	13.1297	-4.56505	-2.19063	4.56505	down	22370.6	4935.51	14.8171	12.6264	-3.68371	-1.88116	3.68371	down	25043.7	7156.33	14.5834	12.7022	-2.53741	-1.34336	2.53741	down	17986.4	8816.75	14.1978	12.8544	noncoding
ASHG19A3A037492	-9.34909	-3.22483	9.34909	down	6970.26	662.096	12.6714	9.44662	-8.2173	-3.03866	8.2173	down	8066.15	862.74	13.1724	10.1337	-6.60443	-2.72343	6.60443	down	4856.26	924.27	12.3955	9.67204	-3.52738	-1.81859	3.52738	down	3058.96	598.2	11.7722	9.9536	-5.62656	-2.49225	5.62656	down	4932.91	731.787	11.9191	9.42683	-7.36056	-2.87981	7.36056	down	7990.13	1122.91	12.8158	9.93594	noncoding
ASHG19A3A037622	-2.33039	-1.22057	2.33039	down	2797.6	1041.94	11.3361	10.1155	-2.07675	-1.05433	2.07675	down	2664.35	1075.56	11.4905	10.4362	-2.55517	-1.35342	2.55517	down	3330.09	1615.22	11.8117	10.4582	-2.79841	-1.48461	2.79841	down	4352.68	1220.65	12.3352	10.8505	-3.86079	-1.9489	3.86079	down	8993.44	2063.57	12.8656	10.9167	-2.57269	-1.36328	2.57269	down	6181.44	2456.77	12.4285	11.0652	noncoding
ASHG19A3A038316	-2.20314	-1.13956	2.20314	down	118.529	55.6541	6.77791	5.63835	-2.1679	-1.1163	2.1679	down	152.002	62.6055	7.46276	6.34646	-2.25466	-1.17291	2.25466	down	129.597	68.7005	7.03146	5.85855	-2.16035	-1.11127	2.16035	down	139.578	40.0104	7.20828	6.09702	-2.26453	-1.17921	2.26453	down	218.907	72.0967	7.21178	6.03257	-2.72814	-1.44792	2.72814	down	152.181	73.0957	7.16709	5.71918	noncoding
ASHG19A3A038476	-3.65157	-1.86852	3.65157	down	10797	2791.78	13.3557	11.4872	-30.2552	-4.91911	30.2552	down	11382.3	310.94	13.6816	8.76248	-43.9714	-5.45849	43.9714	down	43537.3	1575.92	15.88	10.4215	-15.2942	-3.93491	15.2942	down	24628.1	1430.58	14.9816	11.0467	-12.8498	-3.68368	12.8498	down	26195.6	2162.65	14.6684	10.9847	-14.9244	-3.8996	14.9244	down	25840.3	2267.02	14.8525	10.9529	noncoding
ASHG19A3A038523	-2.75748	-1.46335	2.75748	down	2941.21	925.254	11.4096	9.94625	-3.00088	-1.58538	3.00088	down	4232.31	1205.52	12.1834	10.5981	-2.86352	-1.51779	2.86352	down	3159.29	1354.03	11.7318	10.214	-2.04483	-1.03198	2.04483	down	3810.53	1495.35	12.136	11.104	-3.66249	-1.87282	3.66249	down	6749.45	1601.86	12.4313	10.5585	-3.17024	-1.66459	3.17024	down	5900.94	1881.57	12.3616	10.697	noncoding
ASHG19A3A038629	-8.96578	-3.16443	8.96578	down	6466.12	645.987	12.5698	9.4054	-8.6749	-3.11685	8.6749	down	8053.43	806.239	13.169	10.0522	-6.14313	-2.61897	6.14313	down	4595.93	935.775	12.3085	9.68952	-3.6603	-1.87196	3.6603	down	3071.25	579.383	11.7788	9.90688	-6.11123	-2.61146	6.11123	down	4736.96	650.639	11.8519	9.24043	-7.54044	-2.91465	7.54044	down	8343.59	1149.38	12.886	9.97135	noncoding
ASHG19A3A038647	-2.10264	-1.0722	2.10264	down	3775.79	1618.59	11.7883	10.7161	-9.24727	-3.20903	9.24727	down	2813.45	234.864	11.5666	8.35759	-2.54176	-1.34583	2.54176	down	6502.19	3308.54	12.8415	11.4957	-5.04077	-2.33364	5.04077	down	4855.2	705.735	12.5096	10.176	-2.11925	-1.08356	2.11925	down	7021.6	2914.61	12.4882	11.4046	-3.76141	-1.91127	3.76141	down	5268.41	1417.91	12.1933	10.282	noncoding
ASHG19A3A038685	-2.57771	-1.36609	2.57771	down	15778.4	6399.39	14.0001	12.634	-3.83929	-1.94084	3.83929	down	13876	3884.63	14.0449	12.104	-2.30253	-1.20322	2.30253	down	19229	11332.1	14.5018	13.2986	-2.12958	-1.09057	2.12958	down	17686.5	9223.57	14.4403	13.3498	-2.06764	-1.04799	2.06764	down	20261.5	10047.2	14.2253	13.1773	-5.02145	-2.3281	5.02145	down	19715.2	4969.07	14.3656	12.0375	noncoding
ASHG19A3A038819	-3.25937	-1.70459	3.25937	down	3849.63	1043.35	11.8231	10.1185	-15.5024	-3.95442	15.5024	down	4621.64	233.08	12.3017	8.34723	-40.134	-5.32675	40.134	down	15776.3	539.108	14.2061	8.8794	-7.45167	-2.89756	7.45167	down	9011.38	957.012	13.4532	10.5556	-13.1524	-3.71725	13.1524	down	12132.4	842.187	13.3602	9.64296	-10.9718	-3.45572	10.9718	down	10970.7	1081.28	13.3347	9.87896	noncoding
ASHG19A3A039380	-5.63138	-2.49349	5.63138	down	1392.82	225.233	10.3046	7.81113	-12.6118	-3.6567	12.6118	down	1969.32	121.902	11.0375	7.38076	-17.8707	-4.15953	17.8707	down	1597.76	107.357	10.6782	6.51869	-3.84481	-1.94291	3.84481	down	882.939	139.342	9.88111	7.9382	-4.04721	-2.01693	4.04721	down	951.671	171.359	9.30281	7.28588	-26.8778	-4.74835	26.8778	down	2215.76	96.0214	10.8889	6.14051	noncoding
ASHG19A3A039953	-4.1859	-2.06554	4.1859	down	4281.59	905.998	11.9768	9.91128	-2.88623	-1.52919	2.88623	down	5614.53	1733.26	12.5944	11.0652	-4.68618	-2.22841	4.68618	down	3964.25	1052.07	12.0904	9.86199	-2.20955	-1.14376	2.20955	down	4982.1	1876.53	12.551	11.4073	-5.09341	-2.34863	5.09341	down	8422.11	1447.15	12.7693	10.4206	-4.86132	-2.28135	4.86132	down	5816.91	1219.49	12.3441	10.0627	noncoding
ASHG19A3A040652	-2.67636	-1.42027	2.67636	down	1513.55	502.728	10.4365	9.01624	-14.1402	-3.82173	14.1402	down	2237.02	123.134	11.2185	7.3968	-34.0568	-5.08987	34.0568	down	6719.44	259.326	12.8986	7.80877	-6.81152	-2.76798	6.81152	down	4195.43	435.019	12.2832	9.51522	-14.9117	-3.89837	14.9117	down	6394.8	380.546	12.3459	8.44751	-11.4499	-3.51726	11.4499	down	5332.02	507.833	12.2145	8.69727	noncoding
ASHG19A3A041432	-3.09616	-1.63048	3.09616	down	13426	4315.34	13.6956	12.0652	-16.4929	-4.04378	16.4929	down	16773.3	990.628	14.3632	10.3194	-44.5828	-5.47842	44.5828	down	56110.8	2101.43	16.3279	10.8495	-9.39285	-3.23156	9.39285	down	31871.1	3252.58	15.3234	12.0918	-14.5398	-3.86193	14.5398	down	43861.7	3386.56	15.4822	11.6203	-15.9008	-3.99103	15.9008	down	40174.9	3736.76	15.6434	11.6524	noncoding
ASHG19A3A041499	-3.97577	-1.99124	3.97577	down	159544	65858.8	17.4068	15.4156	-4.18952	-2.06679	4.18952	down	147791	44358.1	17.4949	15.4281	-2.3539	-1.23506	2.3539	down	144525	74677.8	17.2033	15.9682	-2.56939	-1.36143	2.56939	down	143399	83872.7	17.3717	16.0103	-4.6429	-2.21502	4.6429	down	208960	53832.3	17.6306	15.4156	-5.93984	-2.57043	5.93984	down	150821	36715.6	17.3814	14.811	noncoding
ASHG19A3A041500	-4.23918	-2.08379	4.23918	down	73551.7	25939.7	16.3969	14.3131	-4.33184	-2.11498	4.33184	down	84194.9	23458	16.7379	14.623	-4.46713	-2.15935	4.46713	down	67689.8	25321.2	16.5389	14.3795	-3.1098	-1.63682	3.1098	down	76965.4	35991.4	16.6121	14.9753	-5.59332	-2.48371	5.59332	down	124601	28340.4	17.0238	14.5401	-5.69528	-2.50977	5.69528	down	96793.9	27338	16.9249	14.4152	noncoding
ASHG19A3A041867	-2.97128	-1.57109	2.97128	down	530.667	168.145	8.92092	7.34983	-10.4002	-3.37855	10.4002	down	722.882	57.4659	9.59379	6.21524	-25.3435	-4.66354	25.3435	down	2373.55	115.402	11.2847	6.62113	-6.76361	-2.75779	6.76361	down	1360.13	124.69	10.5311	7.77334	-11.621	-3.53867	11.621	down	1766.82	116.427	10.2638	6.72511	-11.2386	-3.49039	11.2386	down	1521.82	149.685	10.3129	6.82247	noncoding
ASHG19A3A043683	-3.05407	-1.61073	3.05407	down	1780.61	514.799	10.6661	9.05535	-2.45174	-1.29381	2.45174	down	2651.3	899.771	11.4818	10.188	-3.41212	-1.77067	3.41212	down	2149.66	752.333	11.1473	9.37664	-2.98044	-1.57553	2.98044	down	2544.67	588.89	11.5061	9.93053	-4.12985	-2.04609	4.12985	down	5998.69	1237.15	12.2462	10.2001	-3.01764	-1.59342	3.01764	down	3903.41	1316.38	11.7675	10.1741	noncoding
ASHG19A3A043683	-3.05407	-1.61073	3.05407	down	1780.61	514.799	10.6661	9.05535	-2.45174	-1.29381	2.45174	down	2651.3	899.771	11.4818	10.188	-3.41212	-1.77067	3.41212	down	2149.66	752.333	11.1473	9.37664	-2.98044	-1.57553	2.98044	down	2544.67	588.89	11.5061	9.93053	-4.12985	-2.04609	4.12985	down	5998.69	1237.15	12.2462	10.2001	-3.01764	-1.59342	3.01764	down	3903.41	1316.38	11.7675	10.1741	noncoding
ASHG19A3A043683	-3.05407	-1.61073	3.05407	down	1780.61	514.799	10.6661	9.05535	-2.45174	-1.29381	2.45174	down	2651.3	899.771	11.4818	10.188	-3.41212	-1.77067	3.41212	down	2149.66	752.333	11.1473	9.37664	-2.98044	-1.57553	2.98044	down	2544.67	588.89	11.5061	9.93053	-4.12985	-2.04609	4.12985	down	5998.69	1237.15	12.2462	10.2001	-3.01764	-1.59342	3.01764	down	3903.41	1316.38	11.7675	10.1741	noncoding
ASHG19A3A043868	-81.7852	-6.35377	81.7852	down	15176.7	192.937	13.9196	7.56581	-3.50264	-1.80844	3.50264	down	13354.7	4114.5	13.9896	12.1812	-3.3221	-1.73209	3.3221	down	7886.66	3121.81	13.1475	11.4154	-18.9959	-4.24762	18.9959	down	7092.22	259.551	13.0613	8.81368	-9.50997	-3.24944	9.50997	down	11593.8	1118.77	13.2986	10.0492	-267.754	-8.06476	267.754	down	9821.83	48.8726	13.1565	5.09169	noncoding
ASHG19A3A044549	-2.84187	-1.50684	2.84187	down	126.475	46.3896	6.87303	5.36619	-2.11282	-1.07917	2.11282	down	143.753	61.0762	7.38832	6.30915	-2.74012	-1.45424	2.74012	down	287.684	122.89	8.16586	6.71162	-2.76862	-1.46917	2.76862	down	167.75	37.5769	7.47304	6.00387	-2.4938	-1.31835	2.4938	down	373.395	108.394	7.94292	6.62458	-2.4312	-1.28167	2.4312	down	238.248	119.739	7.76658	6.48491	noncoding
ASHG19A3A044549	-2.84187	-1.50684	2.84187	down	126.475	46.3896	6.87303	5.36619	-2.11282	-1.07917	2.11282	down	143.753	61.0762	7.38832	6.30915	-2.74012	-1.45424	2.74012	down	287.684	122.89	8.16586	6.71162	-2.76862	-1.46917	2.76862	down	167.75	37.5769	7.47304	6.00387	-2.4938	-1.31835	2.4938	down	373.395	108.394	7.94292	6.62458	-2.4312	-1.28167	2.4312	down	238.248	119.739	7.76658	6.48491	noncoding
ASHG19A3A044549	-2.84187	-1.50684	2.84187	down	126.475	46.3896	6.87303	5.36619	-2.11282	-1.07917	2.11282	down	143.753	61.0762	7.38832	6.30915	-2.74012	-1.45424	2.74012	down	287.684	122.89	8.16586	6.71162	-2.76862	-1.46917	2.76862	down	167.75	37.5769	7.47304	6.00387	-2.4938	-1.31835	2.4938	down	373.395	108.394	7.94292	6.62458	-2.4312	-1.28167	2.4312	down	238.248	119.739	7.76658	6.48491	noncoding
ASHG19A3A044549	-2.84187	-1.50684	2.84187	down	126.475	46.3896	6.87303	5.36619	-2.11282	-1.07917	2.11282	down	143.753	61.0762	7.38832	6.30915	-2.74012	-1.45424	2.74012	down	287.684	122.89	8.16586	6.71162	-2.76862	-1.46917	2.76862	down	167.75	37.5769	7.47304	6.00387	-2.4938	-1.31835	2.4938	down	373.395	108.394	7.94292	6.62458	-2.4312	-1.28167	2.4312	down	238.248	119.739	7.76658	6.48491	noncoding
ASHG19A3A044549	-2.84187	-1.50684	2.84187	down	126.475	46.3896	6.87303	5.36619	-2.11282	-1.07917	2.11282	down	143.753	61.0762	7.38832	6.30915	-2.74012	-1.45424	2.74012	down	287.684	122.89	8.16586	6.71162	-2.76862	-1.46917	2.76862	down	167.75	37.5769	7.47304	6.00387	-2.4938	-1.31835	2.4938	down	373.395	108.394	7.94292	6.62458	-2.4312	-1.28167	2.4312	down	238.248	119.739	7.76658	6.48491	noncoding
ASHG19A3A044549	-2.84187	-1.50684	2.84187	down	126.475	46.3896	6.87303	5.36619	-2.11282	-1.07917	2.11282	down	143.753	61.0762	7.38832	6.30915	-2.74012	-1.45424	2.74012	down	287.684	122.89	8.16586	6.71162	-2.76862	-1.46917	2.76862	down	167.75	37.5769	7.47304	6.00387	-2.4938	-1.31835	2.4938	down	373.395	108.394	7.94292	6.62458	-2.4312	-1.28167	2.4312	down	238.248	119.739	7.76658	6.48491	noncoding
ASHG19A3A044549	-2.84187	-1.50684	2.84187	down	126.475	46.3896	6.87303	5.36619	-2.11282	-1.07917	2.11282	down	143.753	61.0762	7.38832	6.30915	-2.74012	-1.45424	2.74012	down	287.684	122.89	8.16586	6.71162	-2.76862	-1.46917	2.76862	down	167.75	37.5769	7.47304	6.00387	-2.4938	-1.31835	2.4938	down	373.395	108.394	7.94292	6.62458	-2.4312	-1.28167	2.4312	down	238.248	119.739	7.76658	6.48491	noncoding
ASHG19A3A044549	-2.84187	-1.50684	2.84187	down	126.475	46.3896	6.87303	5.36619	-2.11282	-1.07917	2.11282	down	143.753	61.0762	7.38832	6.30915	-2.74012	-1.45424	2.74012	down	287.684	122.89	8.16586	6.71162	-2.76862	-1.46917	2.76862	down	167.75	37.5769	7.47304	6.00387	-2.4938	-1.31835	2.4938	down	373.395	108.394	7.94292	6.62458	-2.4312	-1.28167	2.4312	down	238.248	119.739	7.76658	6.48491	noncoding
ASHG19A3A044549	-2.84187	-1.50684	2.84187	down	126.475	46.3896	6.87303	5.36619	-2.11282	-1.07917	2.11282	down	143.753	61.0762	7.38832	6.30915	-2.74012	-1.45424	2.74012	down	287.684	122.89	8.16586	6.71162	-2.76862	-1.46917	2.76862	down	167.75	37.5769	7.47304	6.00387	-2.4938	-1.31835	2.4938	down	373.395	108.394	7.94292	6.62458	-2.4312	-1.28167	2.4312	down	238.248	119.739	7.76658	6.48491	noncoding
ASHG19A3A044549	-2.84187	-1.50684	2.84187	down	126.475	46.3896	6.87303	5.36619	-2.11282	-1.07917	2.11282	down	143.753	61.0762	7.38832	6.30915	-2.74012	-1.45424	2.74012	down	287.684	122.89	8.16586	6.71162	-2.76862	-1.46917	2.76862	down	167.75	37.5769	7.47304	6.00387	-2.4938	-1.31835	2.4938	down	373.395	108.394	7.94292	6.62458	-2.4312	-1.28167	2.4312	down	238.248	119.739	7.76658	6.48491	noncoding
ASHG19A3A045583	-2.61227	-1.3853	2.61227	down	463.716	166.373	8.71828	7.33297	-2.75462	-1.46186	2.75462	down	668.25	187.274	9.48636	8.02451	-3.89126	-1.96024	3.89126	down	547.741	165.387	9.10351	7.14327	-2.68065	-1.42258	2.68065	down	512.875	115.733	9.08898	7.6664	-3.70145	-1.88809	3.70145	down	1778.19	365.724	10.2753	8.38718	-2.77691	-1.47348	2.77691	down	987.935	372.958	9.69642	8.22293	noncoding
ASHG19A3A046691	-12.8654	-3.68542	12.8654	down	4664.99	341.394	12.1238	8.43835	-49.9823	-5.64335	49.9823	down	4477.86	74.2699	12.2589	6.61554	-38.7271	-5.27527	38.7271	down	2876.16	92.6648	11.582	6.3067	-10.0434	-3.32818	10.0434	down	3507.23	233.137	11.9907	8.66252	-8.49005	-3.08577	8.49005	down	2541.34	237.498	10.857	7.7712	-143.238	-7.16228	143.238	down	2975.26	27.669	11.3415	4.17923	noncoding
ASHG19A3A047457	-2.51493	-1.33052	2.51493	down	1067.4	379.609	9.93405	8.60354	-5.0392	-2.33319	5.0392	down	577.378	91.3994	9.27887	6.94567	-7.71096	-2.94691	7.71096	down	2124.86	336.264	11.1295	8.18263	-4.45162	-2.15433	4.45162	down	803.154	108.664	9.73793	7.58359	-8.28068	-3.04975	8.28068	down	1198.64	105.426	9.63669	6.58695	-2.28544	-1.19247	2.28544	down	682.667	319.243	9.17619	7.98372	noncoding
ASHG19A3A050802	-3.13257	-1.64735	3.13257	down	1756.71	496.599	10.6457	8.99837	-2.83801	-1.50488	2.83801	down	2885.47	838.007	11.6021	10.0973	-4.61317	-2.20576	4.61317	down	2594.42	671.664	11.4145	9.20876	-2.09842	-1.06931	2.09842	down	2696.88	923.011	11.5849	10.5156	-3.20757	-1.68148	3.20757	down	5070.37	1310.33	11.962	10.2805	-3.51803	-1.81477	3.51803	down	4192.56	1211.86	11.8692	10.0545	noncoding
ASHG19A3A050828	-4.85696	-2.28005	4.85696	down	1344.42	250.516	10.2499	7.96981	-26.686	-4.73801	26.686	down	1452.58	45.2274	10.5769	5.83885	-16.8028	-4.07063	16.8028	down	1996	145.576	11.0296	6.95895	-12.9551	-3.69545	12.9551	down	2736.14	136.791	11.6074	7.91196	-4.70137	-2.23308	4.70137	down	2533.25	427.471	10.8535	8.6204	-65.1674	-6.02608	65.1674	down	2177.36	41.7782	10.8634	4.83727	noncoding
ASHG19A3A050847	-3.35102	-1.7446	3.35102	down	2221.79	585.987	10.9984	9.25376	-2.54993	-1.35046	2.54993	down	3417.61	1124.19	11.8519	10.5014	-3.05401	-1.6107	3.05401	down	2731.95	1072.72	11.4993	9.88863	-3.18512	-1.67135	3.18512	down	3257.04	721.773	11.879	10.2076	-4.31544	-2.10951	4.31544	down	6677.69	1326.6	12.4096	10.3001	-3.42077	-1.77432	3.42077	down	4709.93	1409.24	12.0448	10.2704	noncoding
ASHG19A3A051146	-3.13168	-1.64694	3.13168	down	5889.27	1699.15	12.4313	10.7843	-3.54409	-1.82542	3.54409	down	8579.03	2305.01	13.2638	11.4384	-3.34193	-1.74068	3.34193	down	6351.9	2439.88	12.8008	11.0601	-2.14755	-1.10269	2.14755	down	7458.94	3071.67	13.1297	12.027	-4.76552	-2.25264	4.76552	down	11456.6	2234.91	13.2724	11.0197	-3.2911	-1.71857	3.2911	down	8871.79	2825.89	12.9882	11.2697	noncoding
ASHG19A3A054799	-3.87446	-1.95399	3.87446	down	3496.68	796.209	11.6766	9.72258	-2.97787	-1.57428	2.97787	down	4150.4	1184.22	12.1451	10.5708	-2.79874	-1.48478	2.79874	down	3445.1	1524.66	11.8621	10.3773	-2.15957	-1.11074	2.15957	down	3820.21	1414.63	12.1418	11.0311	-4.39724	-2.1366	4.39724	down	7959.99	1575.57	12.6747	10.5381	-3.0059	-1.5878	3.0059	down	5692.02	1915.66	12.3098	10.722	noncoding
ASHG19A3A055085	-3.27315	-1.71068	3.27315	down	115.619	37.117	6.74324	5.03256	-4.98822	-2.31853	4.98822	down	151.3	29.0291	7.45656	5.13803	-7.83932	-2.97073	7.83932	down	271.549	41.0357	8.07752	5.10679	-6.35116	-2.66702	6.35116	down	372.489	36.45	8.62824	5.96122	-2.92564	-1.54875	2.92564	down	193.711	50.0193	7.03726	5.4885	-2.08665	-1.06119	2.08665	down	86.4888	58.3565	6.42655	5.36536	noncoding
ASHG19A3H0000116	-3.38239	-1.75804	3.38239	down	6596.06	1763.73	12.5977	10.8397	-4.36788	-2.12693	4.36788	down	11282.4	2494.15	13.6754	11.5485	-4.28968	-2.10087	4.28968	down	8920.88	2762.7	13.3388	11.2379	-2.82561	-1.49856	2.82561	down	8829.9	2824.39	13.4126	11.914	-5.74691	-2.52279	5.74691	down	21954	3935.29	14.3721	11.8493	-3.59152	-1.8446	3.59152	down	15357.5	5056.18	13.9081	12.0635	noncoding
ASHG19A3H0000157	-2.72409	-1.44577	2.72409	down	7432.74	2486.8	12.7726	11.3269	-5.29104	-2.40355	5.29104	down	24651.1	5338.82	14.9428	12.5392	-4.98295	-2.317	4.98295	down	15644.7	4317.78	14.1946	11.8776	-5.50293	-2.4602	5.50293	down	10288.4	1568.75	13.6373	11.1771	-7.57104	-2.92049	7.57104	down	31963.3	4721.46	15.0222	12.1017	-6.43544	-2.68604	6.43544	down	26479.3	5676.58	14.9148	12.2288	noncoding
ASHG19A3L0000921	-5.07357	-2.343	5.07357	down	674.635	128.717	9.26556	6.92256	-2.77548	-1.47274	2.77548	down	866.917	240.288	9.86293	8.39019	-3.98258	-1.9937	3.98258	down	714.136	209.639	9.48614	7.49244	-3.67768	-1.8788	3.67768	down	893.597	147.191	9.90144	8.02265	-5.39812	-2.43246	5.39812	down	2012.33	286.49	10.4756	8.04312	-3.85594	-1.94708	3.85594	down	1186.64	320.549	9.93716	7.99007	noncoding
ASHG19A3A000077	-2.0492	-1.03506	2.0492	down	1011.94	438.554	9.84716	8.81211	-3.35566	-1.7466	3.35566	down	3107.67	764.968	11.7204	9.97376	-3.27552	-1.71173	3.27552	down	2472.39	895.686	11.3484	9.63669									-2.85082	-1.51138	2.85082	down	2970.35	824.212	11.1221	9.61074	-3.14425	-1.65272	3.14425	down	3959.79	1270.53	11.7829	10.1302	noncoding
ASHG19A3A000077	-2.0492	-1.03506	2.0492	down	1011.94	438.554	9.84716	8.81211	-3.35566	-1.7466	3.35566	down	3107.67	764.968	11.7204	9.97376	-3.27552	-1.71173	3.27552	down	2472.39	895.686	11.3484	9.63669									-2.85082	-1.51138	2.85082	down	2970.35	824.212	11.1221	9.61074	-3.14425	-1.65272	3.14425	down	3959.79	1270.53	11.7829	10.1302	noncoding
ASHG19A3A000077	-2.0492	-1.03506	2.0492	down	1011.94	438.554	9.84716	8.81211	-3.35566	-1.7466	3.35566	down	3107.67	764.968	11.7204	9.97376	-3.27552	-1.71173	3.27552	down	2472.39	895.686	11.3484	9.63669									-2.85082	-1.51138	2.85082	down	2970.35	824.212	11.1221	9.61074	-3.14425	-1.65272	3.14425	down	3959.79	1270.53	11.7829	10.1302	noncoding
ASHG19A3A000077	-2.0492	-1.03506	2.0492	down	1011.94	438.554	9.84716	8.81211	-3.35566	-1.7466	3.35566	down	3107.67	764.968	11.7204	9.97376	-3.27552	-1.71173	3.27552	down	2472.39	895.686	11.3484	9.63669									-2.85082	-1.51138	2.85082	down	2970.35	824.212	11.1221	9.61074	-3.14425	-1.65272	3.14425	down	3959.79	1270.53	11.7829	10.1302	noncoding
ASHG19A3A000077	-2.0492	-1.03506	2.0492	down	1011.94	438.554	9.84716	8.81211	-3.35566	-1.7466	3.35566	down	3107.67	764.968	11.7204	9.97376	-3.27552	-1.71173	3.27552	down	2472.39	895.686	11.3484	9.63669									-2.85082	-1.51138	2.85082	down	2970.35	824.212	11.1221	9.61074	-3.14425	-1.65272	3.14425	down	3959.79	1270.53	11.7829	10.1302	noncoding
ASHG19A3A000077	-2.0492	-1.03506	2.0492	down	1011.94	438.554	9.84716	8.81211	-3.35566	-1.7466	3.35566	down	3107.67	764.968	11.7204	9.97376	-3.27552	-1.71173	3.27552	down	2472.39	895.686	11.3484	9.63669									-2.85082	-1.51138	2.85082	down	2970.35	824.212	11.1221	9.61074	-3.14425	-1.65272	3.14425	down	3959.79	1270.53	11.7829	10.1302	noncoding
ASHG19A3A000077	-2.0492	-1.03506	2.0492	down	1011.94	438.554	9.84716	8.81211	-3.35566	-1.7466	3.35566	down	3107.67	764.968	11.7204	9.97376	-3.27552	-1.71173	3.27552	down	2472.39	895.686	11.3484	9.63669									-2.85082	-1.51138	2.85082	down	2970.35	824.212	11.1221	9.61074	-3.14425	-1.65272	3.14425	down	3959.79	1270.53	11.7829	10.1302	noncoding
ASHG19A3A000077	-2.0492	-1.03506	2.0492	down	1011.94	438.554	9.84716	8.81211	-3.35566	-1.7466	3.35566	down	3107.67	764.968	11.7204	9.97376	-3.27552	-1.71173	3.27552	down	2472.39	895.686	11.3484	9.63669									-2.85082	-1.51138	2.85082	down	2970.35	824.212	11.1221	9.61074	-3.14425	-1.65272	3.14425	down	3959.79	1270.53	11.7829	10.1302	noncoding
ASHG19A3A000077	-2.0492	-1.03506	2.0492	down	1011.94	438.554	9.84716	8.81211	-3.35566	-1.7466	3.35566	down	3107.67	764.968	11.7204	9.97376	-3.27552	-1.71173	3.27552	down	2472.39	895.686	11.3484	9.63669									-2.85082	-1.51138	2.85082	down	2970.35	824.212	11.1221	9.61074	-3.14425	-1.65272	3.14425	down	3959.79	1270.53	11.7829	10.1302	noncoding
ASHG19A3A000077	-2.0492	-1.03506	2.0492	down	1011.94	438.554	9.84716	8.81211	-3.35566	-1.7466	3.35566	down	3107.67	764.968	11.7204	9.97376	-3.27552	-1.71173	3.27552	down	2472.39	895.686	11.3484	9.63669									-2.85082	-1.51138	2.85082	down	2970.35	824.212	11.1221	9.61074	-3.14425	-1.65272	3.14425	down	3959.79	1270.53	11.7829	10.1302	noncoding
ASHG19A3A000077	-2.0492	-1.03506	2.0492	down	1011.94	438.554	9.84716	8.81211	-3.35566	-1.7466	3.35566	down	3107.67	764.968	11.7204	9.97376	-3.27552	-1.71173	3.27552	down	2472.39	895.686	11.3484	9.63669									-2.85082	-1.51138	2.85082	down	2970.35	824.212	11.1221	9.61074	-3.14425	-1.65272	3.14425	down	3959.79	1270.53	11.7829	10.1302	noncoding
ASHG19A3A000342	-4.25891	-2.09048	4.25891	down	1913.55	401.916	10.7778	8.68731	-2.88728	-1.52971	2.88728	down	2102.31	575.868	11.1322	9.60251	-2.68765	-1.42635	2.68765	down	1604.63	693.99	10.687	9.26064									-4.64037	-2.21424	4.64037	down	3718.99	658.28	11.4736	9.2594	-3.61185	-1.85274	3.61185	down	2841.69	806.839	11.261	9.40828	noncoding
ASHG19A3A000342	-4.25891	-2.09048	4.25891	down	1913.55	401.916	10.7778	8.68731	-2.88728	-1.52971	2.88728	down	2102.31	575.868	11.1322	9.60251	-2.68765	-1.42635	2.68765	down	1604.63	693.99	10.687	9.26064									-4.64037	-2.21424	4.64037	down	3718.99	658.28	11.4736	9.2594	-3.61185	-1.85274	3.61185	down	2841.69	806.839	11.261	9.40828	noncoding
ASHG19A3A000373	-4.71998	-2.23878	4.71998	down	18282.5	4083.71	14.2302	11.9914	-2.19049	-1.13126	2.19049	down	13856.2	6977.71	14.0402	12.9089									-2.0925	-1.06523	2.0925	down	8236.27	3590.17	13.2954	12.2301	-2.83182	-1.50173	2.83182	down	16987.4	5912.53	13.9272	12.4255	-2.7652	-1.46739	2.7652	down	18736	8551.22	14.2764	12.809	noncoding
ASHG19A3A000424	-4.88027	-2.28696	4.88027	down	31538	7734.78	15.1677	12.8808	-2.42922	-1.28049	2.42922	down	25793.4	12181.5	15.014	13.7335									-2.37924	-1.2505	2.37924	down	13458.5	5484.54	14.0271	12.7766	-3.10972	-1.63678	3.10972	down	34995.9	12544.1	15.1436	13.5068	-3.27867	-1.71311	3.27867	down	32863.2	15003.6	15.2995	13.5864	noncoding
ASHG19A3A000424	-4.88027	-2.28696	4.88027	down	31538	7734.78	15.1677	12.8808	-2.42922	-1.28049	2.42922	down	25793.4	12181.5	15.014	13.7335									-2.37924	-1.2505	2.37924	down	13458.5	5484.54	14.0271	12.7766	-3.10972	-1.63678	3.10972	down	34995.9	12544.1	15.1436	13.5068	-3.27867	-1.71311	3.27867	down	32863.2	15003.6	15.2995	13.5864	noncoding
ASHG19A3A007106	-10.5822	-3.40357	10.5822	down	1692.1	151.869	10.5912	7.18759									-3.6916	-1.88425	3.6916	down	2853.44	933.576	11.5688	9.68455	-2.78623	-1.47831	2.78623	down	1439.38	328.157	10.6177	9.13939	-3.74478	-1.90488	3.74478	down	2044.63	420.219	10.4998	8.59494	-12.4184	-3.63441	12.4184	down	4059.48	366.312	11.8269	8.19251	noncoding
ASHG19A3A007130	-3.4918	-1.80397	3.4918	down	145.481	43.4191	7.07319	5.26921	-2.47663	-1.30838	2.47663	down	134.101	49.792	7.29744	5.98906	-4.17915	-2.06321	4.17915	down	159.96	45.3886	7.31805	5.25484									-4.48412	-2.16482	4.48412	down	377.318	61.5063	7.95964	5.79482	-2.63161	-1.39594	2.63161	down	170.496	83.3215	7.31402	5.91808	noncoding
ASHG19A3A007350	-2.85903	-1.51552	2.85903	down	5906.37	1847.66	12.4344	10.9189	-2.94036	-1.55599	2.94036	down	7443.32	2384.98	13.0362	11.4802	-2.24961	-1.16968	2.24961	down	5456.03	3086.43	12.5728	11.4032									-4.02306	-2.00829	4.02306	down	14030	3329.79	13.6046	11.5963	-2.75432	-1.4617	2.75432	down	9881.04	3893.34	13.1715	11.7098	noncoding
ASHG19A3A007350	-2.85903	-1.51552	2.85903	down	5906.37	1847.66	12.4344	10.9189	-2.94036	-1.55599	2.94036	down	7443.32	2384.98	13.0362	11.4802	-2.24961	-1.16968	2.24961	down	5456.03	3086.43	12.5728	11.4032									-4.02306	-2.00829	4.02306	down	14030	3329.79	13.6046	11.5963	-2.75432	-1.4617	2.75432	down	9881.04	3893.34	13.1715	11.7098	noncoding
ASHG19A3A007350	-2.85903	-1.51552	2.85903	down	5906.37	1847.66	12.4344	10.9189	-2.94036	-1.55599	2.94036	down	7443.32	2384.98	13.0362	11.4802	-2.24961	-1.16968	2.24961	down	5456.03	3086.43	12.5728	11.4032									-4.02306	-2.00829	4.02306	down	14030	3329.79	13.6046	11.5963	-2.75432	-1.4617	2.75432	down	9881.04	3893.34	13.1715	11.7098	noncoding
ASHG19A3A007350	-2.85903	-1.51552	2.85903	down	5906.37	1847.66	12.4344	10.9189	-2.94036	-1.55599	2.94036	down	7443.32	2384.98	13.0362	11.4802	-2.24961	-1.16968	2.24961	down	5456.03	3086.43	12.5728	11.4032									-4.02306	-2.00829	4.02306	down	14030	3329.79	13.6046	11.5963	-2.75432	-1.4617	2.75432	down	9881.04	3893.34	13.1715	11.7098	noncoding
ASHG19A3A007350	-2.85903	-1.51552	2.85903	down	5906.37	1847.66	12.4344	10.9189	-2.94036	-1.55599	2.94036	down	7443.32	2384.98	13.0362	11.4802	-2.24961	-1.16968	2.24961	down	5456.03	3086.43	12.5728	11.4032									-4.02306	-2.00829	4.02306	down	14030	3329.79	13.6046	11.5963	-2.75432	-1.4617	2.75432	down	9881.04	3893.34	13.1715	11.7098	noncoding
ASHG19A3A007350	-2.85903	-1.51552	2.85903	down	5906.37	1847.66	12.4344	10.9189	-2.94036	-1.55599	2.94036	down	7443.32	2384.98	13.0362	11.4802	-2.24961	-1.16968	2.24961	down	5456.03	3086.43	12.5728	11.4032									-4.02306	-2.00829	4.02306	down	14030	3329.79	13.6046	11.5963	-2.75432	-1.4617	2.75432	down	9881.04	3893.34	13.1715	11.7098	noncoding
ASHG19A3A007350	-2.85903	-1.51552	2.85903	down	5906.37	1847.66	12.4344	10.9189	-2.94036	-1.55599	2.94036	down	7443.32	2384.98	13.0362	11.4802	-2.24961	-1.16968	2.24961	down	5456.03	3086.43	12.5728	11.4032									-4.02306	-2.00829	4.02306	down	14030	3329.79	13.6046	11.5963	-2.75432	-1.4617	2.75432	down	9881.04	3893.34	13.1715	11.7098	noncoding
ASHG19A3A007383									-3.50402	-1.80901	3.50402	down	170.006	44.1886	7.60744	5.79843	-4.44141	-2.15102	4.44141	down	844.973	223.494	9.73385	7.58283	-7.40331	-2.88817	7.40331	down	496.478	41.6872	9.04301	6.15484	-4.07628	-2.02725	4.07628	down	485.908	86.7489	8.32387	6.29662	-6.70224	-2.74464	6.70224	down	488.04	86.2818	8.71698	5.97234	noncoding
ASHG19A3A007383									-3.50402	-1.80901	3.50402	down	170.006	44.1886	7.60744	5.79843	-4.44141	-2.15102	4.44141	down	844.973	223.494	9.73385	7.58283	-7.40331	-2.88817	7.40331	down	496.478	41.6872	9.04301	6.15484	-4.07628	-2.02725	4.07628	down	485.908	86.7489	8.32387	6.29662	-6.70224	-2.74464	6.70224	down	488.04	86.2818	8.71698	5.97234	noncoding
ASHG19A3A007383									-3.50402	-1.80901	3.50402	down	170.006	44.1886	7.60744	5.79843	-4.44141	-2.15102	4.44141	down	844.973	223.494	9.73385	7.58283	-7.40331	-2.88817	7.40331	down	496.478	41.6872	9.04301	6.15484	-4.07628	-2.02725	4.07628	down	485.908	86.7489	8.32387	6.29662	-6.70224	-2.74464	6.70224	down	488.04	86.2818	8.71698	5.97234	noncoding
ASHG19A3A007511	-3.73528	-1.90122	3.73528	down	13555.4	3581.81	13.7156	11.8144	-3.00542	-1.58757	3.00542	down	10990.2	3709.42	13.6336	12.046									-3.30387	-1.72416	3.30387	down	6359.52	1567.47	12.8998	11.1757	-3.11383	-1.63869	3.11383	down	19026.5	6112.76	14.1255	12.4868	-2.25031	-1.17012	2.25031	down	17321	9508.08	14.1299	12.9598	noncoding
ASHG19A3A007518	-2.23438	-1.15987	2.23438	down	574.105	235.537	9.03768	7.87781	-2.26484	-1.17941	2.26484	down	379.003	134.447	8.70824	7.52883	-2.11119	-1.07805	2.11119	down	712.487	390.608	9.48275	8.4047	-2.12255	-1.0858	2.12255	down	476.528	135.689	8.98462	7.89883									-2.67494	-1.41951	2.67494	down	1011.67	394.407	9.73033	8.31082	noncoding
ASHG19A3A007518	-2.23438	-1.15987	2.23438	down	574.105	235.537	9.03768	7.87781	-2.26484	-1.17941	2.26484	down	379.003	134.447	8.70824	7.52883	-2.11119	-1.07805	2.11119	down	712.487	390.608	9.48275	8.4047	-2.12255	-1.0858	2.12255	down	476.528	135.689	8.98462	7.89883									-2.67494	-1.41951	2.67494	down	1011.67	394.407	9.73033	8.31082	noncoding
ASHG19A3A007595	-3.04087	-1.60448	3.04087	down	4825.63	1460.98	12.1787	10.5742	-2.22869	-1.1562	2.22869	down	8282.88	3750.73	13.2141	12.0579	-2.39667	-1.26103	2.39667	down	7577.05	4158.52	13.087	11.826									-5.32786	-2.41356	5.32786	down	14834.2	2717.47	13.7019	11.2883	-3.79123	-1.92266	3.79123	down	12572	3619.36	13.532	11.6094	noncoding
ASHG19A3A007595	-3.04087	-1.60448	3.04087	down	4825.63	1460.98	12.1787	10.5742	-2.22869	-1.1562	2.22869	down	8282.88	3750.73	13.2141	12.0579	-2.39667	-1.26103	2.39667	down	7577.05	4158.52	13.087	11.826									-5.32786	-2.41356	5.32786	down	14834.2	2717.47	13.7019	11.2883	-3.79123	-1.92266	3.79123	down	12572	3619.36	13.532	11.6094	noncoding
ASHG19A3A007595	-3.04087	-1.60448	3.04087	down	4825.63	1460.98	12.1787	10.5742	-2.22869	-1.1562	2.22869	down	8282.88	3750.73	13.2141	12.0579	-2.39667	-1.26103	2.39667	down	7577.05	4158.52	13.087	11.826									-5.32786	-2.41356	5.32786	down	14834.2	2717.47	13.7019	11.2883	-3.79123	-1.92266	3.79123	down	12572	3619.36	13.532	11.6094	noncoding
ASHG19A3A007631	-2.89598	-1.53405	2.89598	down	18487.8	6838.64	14.2527	12.7186	-2.57146	-1.36259	2.57146	down	19750	8951.66	14.6049	13.2423									-2.22769	-1.15555	2.22769	down	14800.4	7049.84	14.201	13.0455	-3.49601	-1.80571	3.49601	down	28579.1	8960.38	14.8258	13.0201	-2.87767	-1.5249	2.87767	down	23932.4	11313.3	14.725	13.2001	noncoding
ASHG19A3A007695	-2.35419	-1.23523	2.35419	down	139.315	60.9059	7.0112	5.77596	-2.61091	-1.38455	2.61091	down	171.181	58.1306	7.61627	6.23171	-2.27844	-1.18805	2.27844	down	132.071	69.1683	7.05738	5.86934									-2.84888	-1.51039	2.84888	down	654.217	166.823	8.75565	7.24526	-11.1955	-3.48484	11.1955	down	535.805	58.1509	8.84498	5.36014	noncoding
ASHG19A3A007695	-2.35419	-1.23523	2.35419	down	139.315	60.9059	7.0112	5.77596	-2.61091	-1.38455	2.61091	down	171.181	58.1306	7.61627	6.23171	-2.27844	-1.18805	2.27844	down	132.071	69.1683	7.05738	5.86934									-2.84888	-1.51039	2.84888	down	654.217	166.823	8.75565	7.24526	-11.1955	-3.48484	11.1955	down	535.805	58.1509	8.84498	5.36014	noncoding
ASHG19A3A007762	-2.50399	-1.32423	2.50399	down	1205.16	429.687	10.1077	8.78346	-2.87737	-1.52475	2.87737	down	1810.78	487.674	10.9117	9.38695	-3.14448	-1.65282	3.14448	down	2503.73	951.299	11.3664	9.71361									-5.49454	-2.458	5.49454	down	4440.74	673.59	11.7585	9.30052	-3.23455	-1.69357	3.23455	down	2282.22	720.753	10.9331	9.23955	noncoding
ASHG19A3A007762	-2.50399	-1.32423	2.50399	down	1205.16	429.687	10.1077	8.78346	-2.87737	-1.52475	2.87737	down	1810.78	487.674	10.9117	9.38695	-3.14448	-1.65282	3.14448	down	2503.73	951.299	11.3664	9.71361									-5.49454	-2.458	5.49454	down	4440.74	673.59	11.7585	9.30052	-3.23455	-1.69357	3.23455	down	2282.22	720.753	10.9331	9.23955	noncoding
ASHG19A3A007762	-2.50399	-1.32423	2.50399	down	1205.16	429.687	10.1077	8.78346	-2.87737	-1.52475	2.87737	down	1810.78	487.674	10.9117	9.38695	-3.14448	-1.65282	3.14448	down	2503.73	951.299	11.3664	9.71361									-5.49454	-2.458	5.49454	down	4440.74	673.59	11.7585	9.30052	-3.23455	-1.69357	3.23455	down	2282.22	720.753	10.9331	9.23955	noncoding
ASHG19A3A007762	-2.50399	-1.32423	2.50399	down	1205.16	429.687	10.1077	8.78346	-2.87737	-1.52475	2.87737	down	1810.78	487.674	10.9117	9.38695	-3.14448	-1.65282	3.14448	down	2503.73	951.299	11.3664	9.71361									-5.49454	-2.458	5.49454	down	4440.74	673.59	11.7585	9.30052	-3.23455	-1.69357	3.23455	down	2282.22	720.753	10.9331	9.23955	noncoding
ASHG19A3A007798	-2.43121	-1.28167	2.43121	down	3476.2	1267.31	11.6674	10.3857	-2.94436	-1.55795	2.94436	down	4199.73	1215.09	12.1681	10.6101	-3.79766	-1.92511	3.79766	down	5564.97	1867.57	12.6081	10.683	-2.88825	-1.5302	2.88825	down	3803.78	993.881	12.1325	10.6023									-4.57973	-2.19526	4.57973	down	9627.45	2234.7	13.1269	10.9316	noncoding
ASHG19A3A007798	-2.43121	-1.28167	2.43121	down	3476.2	1267.31	11.6674	10.3857	-2.94436	-1.55795	2.94436	down	4199.73	1215.09	12.1681	10.6101	-3.79766	-1.92511	3.79766	down	5564.97	1867.57	12.6081	10.683	-2.88825	-1.5302	2.88825	down	3803.78	993.881	12.1325	10.6023									-4.57973	-2.19526	4.57973	down	9627.45	2234.7	13.1269	10.9316	noncoding
ASHG19A3A007798	-2.43121	-1.28167	2.43121	down	3476.2	1267.31	11.6674	10.3857	-2.94436	-1.55795	2.94436	down	4199.73	1215.09	12.1681	10.6101	-3.79766	-1.92511	3.79766	down	5564.97	1867.57	12.6081	10.683	-2.88825	-1.5302	2.88825	down	3803.78	993.881	12.1325	10.6023									-4.57973	-2.19526	4.57973	down	9627.45	2234.7	13.1269	10.9316	noncoding
ASHG19A3A007798	-2.43121	-1.28167	2.43121	down	3476.2	1267.31	11.6674	10.3857	-2.94436	-1.55795	2.94436	down	4199.73	1215.09	12.1681	10.6101	-3.79766	-1.92511	3.79766	down	5564.97	1867.57	12.6081	10.683	-2.88825	-1.5302	2.88825	down	3803.78	993.881	12.1325	10.6023									-4.57973	-2.19526	4.57973	down	9627.45	2234.7	13.1269	10.9316	noncoding
ASHG19A3A007798	-2.43121	-1.28167	2.43121	down	3476.2	1267.31	11.6674	10.3857	-2.94436	-1.55795	2.94436	down	4199.73	1215.09	12.1681	10.6101	-3.79766	-1.92511	3.79766	down	5564.97	1867.57	12.6081	10.683	-2.88825	-1.5302	2.88825	down	3803.78	993.881	12.1325	10.6023									-4.57973	-2.19526	4.57973	down	9627.45	2234.7	13.1269	10.9316	noncoding
ASHG19A3A007798	-2.43121	-1.28167	2.43121	down	3476.2	1267.31	11.6674	10.3857	-2.94436	-1.55795	2.94436	down	4199.73	1215.09	12.1681	10.6101	-3.79766	-1.92511	3.79766	down	5564.97	1867.57	12.6081	10.683	-2.88825	-1.5302	2.88825	down	3803.78	993.881	12.1325	10.6023									-4.57973	-2.19526	4.57973	down	9627.45	2234.7	13.1269	10.9316	noncoding
ASHG19A3A008388	-3.90156	-1.96405	3.90156	down	14696.5	3813.43	13.8695	11.9055	-2.09676	-1.06816	2.09676	down	13277.3	6969.73	13.9747	12.9065									-2.3034	-1.20376	2.3034	down	8282.24	3265.5	13.3061	12.1023	-2.92996	-1.55088	2.92996	down	17558.3	5971.29	13.9938	12.4429	-2.56705	-1.36011	2.56705	down	18576.9	9047.32	14.2588	12.8986	noncoding
ASHG19A3A008625	-2.66056	-1.41173	2.66056	down	398.017	143.816	8.50658	7.09485	-2.44859	-1.29195	2.44859	down	469.606	151.861	9.00546	7.71351	-2.64889	-1.40539	2.64889	down	392.046	171.885	8.60947	7.20408									-5.1397	-2.36168	5.1397	down	1643.75	239.482	10.1446	7.78288	-2.85266	-1.51231	2.85266	down	767.626	290.125	9.35029	7.83798	noncoding
ASHG19A3A009145	-4.30615	-2.1064	4.30615	down	204.23	49.4469	7.56081	5.45441	-2.51228	-1.32899	2.51228	down	261.389	86.9292	8.19317	6.86417	-2.82254	-1.497	2.82254	down	167.169	70.1172	7.38685	5.88985									-3.93319	-1.9757	3.93319	down	511.75	95.094	8.40732	6.43162	-3.67348	-1.87715	3.67348	down	417.746	131.342	8.51039	6.63325	noncoding
ASHG19A3A009210	-6.69898	-2.74394	6.69898	down	640.493	94.3186	9.19409	6.45015									-4.52863	-2.17908	4.52863	down	751.992	195.095	9.56073	7.38165	-9.68557	-3.27584	9.68557	down	413.71	26.7773	8.78437	5.50854	-4.15145	-2.05361	4.15145	down	381.659	67.0218	7.97676	5.92315	-2.38444	-1.25365	2.38444	down	289.918	144.163	8.02177	6.76812	noncoding
ASHG19A3A009234	-3.39673	-1.76414	3.39673	down	3074.22	791.721	11.4775	9.71339	-2.25713	-1.17449	2.25713	down	3631.81	1377.46	11.9505	10.776	-2.97231	-1.57159	2.97231	down	852.569	335.201	9.7506	8.17901									-3.99344	-1.99763	3.99344	down	6210.95	1328.04	12.2994	10.3018	-4.62986	-2.21097	4.62986	down	4666.02	1044.84	12.0303	9.81937	noncoding
ASHG19A3A009235	-2.67752	-1.4209	2.67752	down	5752.71	1933.28	12.4096	10.9887	-3.63346	-1.86134	3.63346	down	6986.18	1726.47	12.9214	11.0601									-2.60233	-1.3798	2.60233	down	3764.93	1098.43	12.1122	10.7324	-3.12924	-1.64581	3.12924	down	10124.2	2910.42	13.049	11.4032	-2.88767	-1.52991	2.88767	down	9852.36	3681.24	13.1663	11.6364	noncoding
ASHG19A3A009283	-3.64371	-1.86541	3.64371	down	3943.9	955.167	11.8594	9.99401	-2.63964	-1.40034	2.63964	down	5131.8	1715.32	12.4534	11.053	-3.84839	-1.94425	3.84839	down	3566.77	1142.44	11.9185	9.97423									-4.40205	-2.13818	4.40205	down	8207.06	1625.02	12.7164	10.5782	-4.63876	-2.21374	4.63876	down	6247.76	1373.24	12.4471	10.2333	noncoding
ASHG19A3A009472	-3.17893	-1.66854	3.17893	down	1198.9	339.088	10.0982	8.42971	-2.12017	-1.08418	2.12017	down	1197.48	435.717	10.3143	9.23014	-2.66922	-1.41642	2.66922	down	1060.04	458.008	10.0542	8.63775									-2.70656	-1.43646	2.70656	down	1210.8	323.855	9.6535	8.21704	-2.84308	-1.50745	2.84308	down	951.525	352.123	9.64481	8.13735	noncoding
ASHG19A3A009791	-5.4837	-2.45515	5.4837	down	285.774	53.5955	8.0342	5.57905	-5.12524	-2.35762	5.12524	down	504.019	80.2753	9.09953	6.74191	-5.92407	-2.56659	5.92407	down	329.877	65.9042	8.36445	5.79786									-6.17534	-2.62652	6.17534	down	1054.91	124.22	9.45055	6.82403	-5.8937	-2.55917	5.8937	down	731.044	139.739	9.28175	6.72257	noncoding
ASHG19A3A010174	-2.82874	-1.50016	2.82874	down	768.275	247.442	9.45178	7.95162	-2.09104	-1.06422	2.09104	down	991.205	366.727	10.0599	8.99569	-2.62234	-1.39085	2.62234	down	740.014	327.319	9.53459	8.14373									-3.63701	-1.86275	3.63701	down	2232.78	479.241	10.6515	8.78874	-3.3745	-1.75467	3.3745	down	1501.86	455.856	10.2938	8.53909	noncoding
ASHG19A3A010174	-2.82874	-1.50016	2.82874	down	768.275	247.442	9.45178	7.95162	-2.09104	-1.06422	2.09104	down	991.205	366.727	10.0599	8.99569	-2.62234	-1.39085	2.62234	down	740.014	327.319	9.53459	8.14373									-3.63701	-1.86275	3.63701	down	2232.78	479.241	10.6515	8.78874	-3.3745	-1.75467	3.3745	down	1501.86	455.856	10.2938	8.53909	noncoding
ASHG19A3A010307	-4.54932	-2.18565	4.54932	down	21634.4	5338.12	14.5433	12.3576	-2.11436	-1.08022	2.11436	down	16859.5	9238.45	14.3746	13.2944									-2.26808	-1.18147	2.26808	down	8193.11	3285.18	13.2885	12.1071	-2.52387	-1.33564	2.52387	down	21552.3	8877.36	14.345	13.0093	-2.79674	-1.48374	2.79674	down	26065.1	12923.7	14.8758	13.392	noncoding
ASHG19A3A010307	-4.54932	-2.18565	4.54932	down	21634.4	5338.12	14.5433	12.3576	-2.11436	-1.08022	2.11436	down	16859.5	9238.45	14.3746	13.2944									-2.26808	-1.18147	2.26808	down	8193.11	3285.18	13.2885	12.1071	-2.52387	-1.33564	2.52387	down	21552.3	8877.36	14.345	13.0093	-2.79674	-1.48374	2.79674	down	26065.1	12923.7	14.8758	13.392	noncoding
ASHG19A3A010405	-2.82228	-1.49686	2.82228	down	3256.11	1006.11	11.5621	10.0652	-2.67343	-1.41869	2.67343	down	4211.4	1353.71	12.1719	10.7532	-2.59391	-1.37513	2.59391	down	3651.22	1734.48	11.9529	10.5777									-3.54418	-1.82545	3.54418	down	7125.67	1748.26	12.5076	10.6821	-2.80899	-1.49005	2.80899	down	5155.06	1843.27	12.1605	10.6704	noncoding
ASHG19A3A010742	-3.38911	-1.76091	3.38911	down	200.051	60.6658	7.53118	5.77028									-5.00612	-2.32369	5.00612	down	333.337	78.3496	8.38205	6.05836	-2.0785	-1.05554	2.0785	down	180.994	53.6121	7.58328	6.52774	-3.08545	-1.62548	3.08545	down	515.649	121.84	8.41946	6.79397	-2.81163	-1.49141	2.81163	down	211.168	93.8897	7.59713	6.10573	noncoding
ASHG19A3A010782	-2.40259	-1.26459	2.40259	down	576.943	220.918	9.04378	7.77919	-2.31885	-1.21341	2.31885	down	703.448	232.83	9.55926	8.34585	-2.32994	-1.22029	2.32994	down	627.542	311.677	9.29664	8.07634									-2.43345	-1.283	2.43345	down	1545.63	469.872	10.0434	8.7604	-2.34879	-1.23192	2.34879	down	1089.28	473.385	9.82735	8.59543	noncoding
ASHG19A3A011180	-3.34063	-1.74012	3.34063	down	3114.34	816.314	11.4938	9.75365	-2.38513	-1.25407	2.38513	down	3158.7	1116.96	11.7443	10.4903	-2.56525	-1.3591	2.56525	down	2743.6	1299.41	11.5073	10.1482									-4.07963	-2.02844	4.07963	down	6991.49	1478.34	12.4802	10.4518	-2.7031	-1.43461	2.7031	down	4729.17	1774.09	12.051	10.6164	noncoding
ASHG19A3A011180	-3.34063	-1.74012	3.34063	down	3114.34	816.314	11.4938	9.75365	-2.38513	-1.25407	2.38513	down	3158.7	1116.96	11.7443	10.4903	-2.56525	-1.3591	2.56525	down	2743.6	1299.41	11.5073	10.1482									-4.07963	-2.02844	4.07963	down	6991.49	1478.34	12.4802	10.4518	-2.7031	-1.43461	2.7031	down	4729.17	1774.09	12.051	10.6164	noncoding
ASHG19A3A011344	-3.38656	-1.75982	3.38656	down	544.898	152.822	8.95686	7.19704	-2.63679	-1.39878	2.63679	down	737.851	214.325	9.62678	8.22799	-2.72369	-1.44556	2.72369	down	589.049	250.801	9.20512	7.75956									-3.96348	-1.98677	3.96348	down	1676.52	317.862	10.1755	8.18874	-2.98507	-1.57777	2.98507	down	1161.55	398.815	9.90985	8.33208	noncoding
ASHG19A3A011984	-2.7763	-1.47316	2.7763	down	8854.06	3016.19	13.0613	11.5881	-2.84689	-1.50939	2.84689	down	10390.9	3684	13.5486	12.0392	-2.21627	-1.14813	2.21627	down	7785.77	4662.31	13.1297	11.9816									-4.11034	-2.03926	4.11034	down	18933.9	4609.85	14.1129	12.0736	-2.77915	-1.47464	2.77915	down	14413.6	6085.5	13.798	12.3234	noncoding
ASHG19A3A011984	-2.7763	-1.47316	2.7763	down	8854.06	3016.19	13.0613	11.5881	-2.84689	-1.50939	2.84689	down	10390.9	3684	13.5486	12.0392	-2.21627	-1.14813	2.21627	down	7785.77	4662.31	13.1297	11.9816									-4.11034	-2.03926	4.11034	down	18933.9	4609.85	14.1129	12.0736	-2.77915	-1.47464	2.77915	down	14413.6	6085.5	13.798	12.3234	noncoding
ASHG19A3A011995	-2.61998	-1.38956	2.61998	down	741.461	256.792	9.39793	8.00837	-2.13425	-1.09373	2.13425	down	969.339	349.325	10.0212	8.92743	-2.83161	-1.50162	2.83161	down	825.581	339.133	9.69462	8.193									-4.69132	-2.22999	4.69132	down	2420.16	407.913	10.7818	8.55177	-2.25489	-1.17306	2.25489	down	1394.63	624.1	10.1816	9.00853	noncoding
ASHG19A3A012266	-3.50599	-1.80982	3.50599	down	124.808	37.4104	6.8538	5.04398	-2.49827	-1.32093	2.49827	down	128.339	47.3238	7.23257	5.91164	-2.16852	-1.11671	2.16852	down	117.731	65.2204	6.89801	5.7813									-3.32377	-1.73282	3.32377	down	445.252	97.3937	8.2014	6.46858	-2.05068	-1.0361	2.05068	down	226.968	133.779	7.69421	6.65811	noncoding
ASHG19A3A012303	-3.8207	-1.93384	3.8207	down	2509.15	578.981	11.1679	9.23409	-4.38902	-2.1339	4.38902	down	8145.02	1717.04	13.1874	11.0535	-3.5045	-1.80921	3.5045	down	6514.83	2408.26	12.843	11.0338									-2.85693	-1.51447	2.85693	down	3353.02	936.778	11.3184	9.80391	-3.57908	-1.83959	3.57908	down	8089.35	2341.89	12.8354	10.9958	noncoding
ASHG19A3A012738	-3.33024	-1.73563	3.33024	down	791.089	217.991	9.4947	7.75907	-2.13955	-1.09731	2.13955	down	905.448	325.872	9.92528	8.82797	-2.41463	-1.2718	2.41463	down	693.404	333.401	9.44324	8.17144									-3.54146	-1.82434	3.54146	down	2080.2	452.42	10.529	8.70471	-2.64235	-1.40182	2.64235	down	1517.65	582.822	10.3081	8.90628	noncoding
ASHG19A3A012995	-2.15424	-1.10718	2.15424	down	88001.4	73175.1	16.6521	15.5449	-14.5964	-3.86754	14.5964	down	100250	7995.24	16.9514	13.0839	-11.062	-3.46754	11.062	down	148867	16116.6	17.2479	13.7804	-4.36779	-2.1269	4.36779	down	78253.8	24535.6	16.6398	14.5129	-7.32985	-2.87378	7.32985	down	113740	18619.7	16.8957	14.0219									noncoding
ASHG19A3A013528	-6.79982	-2.7655	6.79982	down	3175.93	420.672	11.5198	8.75433	-2.03301	-1.02361	2.03301	down	2146.28	863.729	11.1581	10.1345									-2.50857	-1.32687	2.50857	down	1059.83	261.264	10.1501	8.82322	-2.49158	-1.31706	2.49158	down	1731.61	519.78	10.2319	8.91482	-2.9709	-1.5709	2.9709	down	1727.5	593.383	10.5019	8.93098	noncoding
ASHG19A3A013578	-2.97311	-1.57197	2.97311	down	2770.19	814.01	11.3217	9.74974	-2.03844	-1.02747	2.03844	down	3035.21	1260.5	11.6847	10.6572	-2.09012	-1.06359	2.09012	down	2226.17	1287.69	11.1977	10.1341									-3.77831	-1.91774	3.77831	down	5176.93	1141.49	11.998	10.0802	-2.55665	-1.35425	2.55665	down	3339.05	1311.3	11.5244	10.1701	noncoding
ASHG19A3A013713	-3.89212	-1.96056	3.89212	down	10450.4	2532.48	13.311	11.3504	-2.09594	-1.0676	2.09594	down	8961.79	4322.99	13.3271	12.2595									-2.17793	-1.12295	2.17793	down	5743.7	2237.29	12.7441	11.6212	-2.46191	-1.29978	2.46191	down	5414.28	1861.7	12.0736	10.7738	-2.10161	-1.07149	2.10161	down	4920.5	2390.65	12.0992	11.0277	noncoding
ASHG19A3A013713	-3.89212	-1.96056	3.89212	down	10450.4	2532.48	13.311	11.3504	-2.09594	-1.0676	2.09594	down	8961.79	4322.99	13.3271	12.2595									-2.17793	-1.12295	2.17793	down	5743.7	2237.29	12.7441	11.6212	-2.46191	-1.29978	2.46191	down	5414.28	1861.7	12.0736	10.7738	-2.10161	-1.07149	2.10161	down	4920.5	2390.65	12.0992	11.0277	noncoding
ASHG19A3A013713	-3.89212	-1.96056	3.89212	down	10450.4	2532.48	13.311	11.3504	-2.09594	-1.0676	2.09594	down	8961.79	4322.99	13.3271	12.2595									-2.17793	-1.12295	2.17793	down	5743.7	2237.29	12.7441	11.6212	-2.46191	-1.29978	2.46191	down	5414.28	1861.7	12.0736	10.7738	-2.10161	-1.07149	2.10161	down	4920.5	2390.65	12.0992	11.0277	noncoding
ASHG19A3A013713	-3.89212	-1.96056	3.89212	down	10450.4	2532.48	13.311	11.3504	-2.09594	-1.0676	2.09594	down	8961.79	4322.99	13.3271	12.2595									-2.17793	-1.12295	2.17793	down	5743.7	2237.29	12.7441	11.6212	-2.46191	-1.29978	2.46191	down	5414.28	1861.7	12.0736	10.7738	-2.10161	-1.07149	2.10161	down	4920.5	2390.65	12.0992	11.0277	noncoding
ASHG19A3A013933	-2.31603	-1.21166	2.31603	down	2092.74	784.955	10.9117	9.70004	-2.23655	-1.16127	2.23655	down	4053.62	1576.16	12.104	10.9427	-3.49379	-1.80479	3.49379	down	3461.02	1226.14	11.8708	10.066	-3.4719	-1.79572	3.4719	down	2195.35	421.16	11.2702	9.47447	-3.84741	-1.94389	3.84741	down	8805.02	2021.09	12.8331	10.8892									noncoding
ASHG19A3A013994	-6.3906	-2.67595	6.3906	down	149090	35769.1	17.3237	14.6477	-2.33314	-1.22227	2.33314	down	100351	57246	16.9645	15.7422									-4.38768	-2.13346	4.38768	down	69645	20165	16.4579	14.3245	-3.19107	-1.67404	3.19107	down	114061	47275.1	16.9048	15.2308	-3.01677	-1.593	3.01677	down	111674	55688.1	17.0843	15.4913	noncoding
ASHG19A3A014064	-2.20956	-1.14376	2.20956	down	96525	79339.4	16.7772	15.6335	-13.0221	-3.70289	13.0221	down	101900	9315.78	17.0105	13.3076	-10.5492	-3.39906	10.5492	down	162784	18907.7	17.3814	13.9823	-5.02004	-2.3277	5.02004	down	110747	29725.8	17.0719	14.7442	-9.25206	-3.20977	9.25206	down	147676	18838.9	17.2479	14.0381									noncoding
ASHG19A3A014332	-3.0681	-1.61735	3.0681	down	691.991	207.817	9.30502	7.68768	-2.32202	-1.21538	2.32202	down	907.112	300.433	9.92821	8.71282	-2.01968	-1.01412	2.01968	down	744.869	428.359	9.54763	8.53351									-4.45549	-2.15558	4.45549	down	2238.52	394.825	10.6551	8.49953	-2.92491	-1.54839	2.92491	down	1601.27	556.027	10.3874	8.83898	noncoding
ASHG19A3A014439	-5.24055	-2.38972	5.24055	down	188.122	37.607	7.44221	5.05249	-2.01677	-1.01204	2.01677	down	113.595	51.7339	7.065	6.05295	-2.96197	-1.56655	2.96197	down	136.343	55.0325	7.09884	5.53229									-4.36386	-2.1256	4.36386	down	345.122	58.1074	7.83462	5.70902	-4.02591	-2.00932	4.02591	down	161.885	53.4336	7.24594	5.23663	noncoding
ASHG19A3A014600	-2.14466	-1.10075	2.14466	down	487.65	208.838	8.79605	7.6953	-3.31381	-1.72849	3.31381	down	665.996	156.395	9.4816	7.7531	-3.19675	-1.67661	3.19675	down	905.037	330.421	9.83236	8.15575									-2.51708	-1.33175	2.51708	down	1126.67	325.084	9.55377	8.22202	-2.76877	-1.46924	2.76877	down	888.667	338.908	9.54276	8.07352	noncoding
ASHG19A3A014858	-2.38548	-1.25428	2.38548	down	334.506	136.219	8.26657	7.01229	-2.32364	-1.21639	2.32364	down	456.836	156.083	8.9666	7.75021	-2.63692	-1.39885	2.63692	down	356.753	157.993	8.47745	7.07859									-3.99113	-1.9968	3.99113	down	1396.07	255.148	9.87392	7.87712	-2.42158	-1.27595	2.42158	down	826.653	362.449	9.45274	8.17679	noncoding
ASHG19A3A014858	-2.38548	-1.25428	2.38548	down	334.506	136.219	8.26657	7.01229	-2.32364	-1.21639	2.32364	down	456.836	156.083	8.9666	7.75021	-2.63692	-1.39885	2.63692	down	356.753	157.993	8.47745	7.07859									-3.99113	-1.9968	3.99113	down	1396.07	255.148	9.87392	7.87712	-2.42158	-1.27595	2.42158	down	826.653	362.449	9.45274	8.17679	noncoding
ASHG19A3A014858	-2.38548	-1.25428	2.38548	down	334.506	136.219	8.26657	7.01229	-2.32364	-1.21639	2.32364	down	456.836	156.083	8.9666	7.75021	-2.63692	-1.39885	2.63692	down	356.753	157.993	8.47745	7.07859									-3.99113	-1.9968	3.99113	down	1396.07	255.148	9.87392	7.87712	-2.42158	-1.27595	2.42158	down	826.653	362.449	9.45274	8.17679	noncoding
ASHG19A3A014858	-2.38548	-1.25428	2.38548	down	334.506	136.219	8.26657	7.01229	-2.32364	-1.21639	2.32364	down	456.836	156.083	8.9666	7.75021	-2.63692	-1.39885	2.63692	down	356.753	157.993	8.47745	7.07859									-3.99113	-1.9968	3.99113	down	1396.07	255.148	9.87392	7.87712	-2.42158	-1.27595	2.42158	down	826.653	362.449	9.45274	8.17679	noncoding
ASHG19A3A014858	-2.38548	-1.25428	2.38548	down	334.506	136.219	8.26657	7.01229	-2.32364	-1.21639	2.32364	down	456.836	156.083	8.9666	7.75021	-2.63692	-1.39885	2.63692	down	356.753	157.993	8.47745	7.07859									-3.99113	-1.9968	3.99113	down	1396.07	255.148	9.87392	7.87712	-2.42158	-1.27595	2.42158	down	826.653	362.449	9.45274	8.17679	noncoding
ASHG19A3A014858	-2.38548	-1.25428	2.38548	down	334.506	136.219	8.26657	7.01229	-2.32364	-1.21639	2.32364	down	456.836	156.083	8.9666	7.75021	-2.63692	-1.39885	2.63692	down	356.753	157.993	8.47745	7.07859									-3.99113	-1.9968	3.99113	down	1396.07	255.148	9.87392	7.87712	-2.42158	-1.27595	2.42158	down	826.653	362.449	9.45274	8.17679	noncoding
ASHG19A3A014907	-2.07405	-1.05245	2.07405	down	1129.76	483.423	10.0107	8.95825									-2.88689	-1.52952	2.88689	down	1663.49	673.968	10.7443	9.21476	-5.36382	-2.42326	5.36382	down	746.871	84.7495	9.63192	7.20866	-3.05523	-1.61128	3.05523	down	665.606	158.728	8.78289	7.17161	-2.1011	-1.07115	2.1011	down	402.756	216.003	8.46173	7.39059	noncoding
ASHG19A3A015154	-2.17572	-1.12149	2.17572	down	396.29	171.311	8.49915	7.37766	-2.00708	-1.0051	2.00708	down	419.915	165.23	8.84866	7.84356	-2.0918	-1.06475	2.0918	down	330.574	183.94	8.36649	7.30175									-2.46565	-1.30197	2.46565	down	815.448	238.951	9.08188	7.77991	-2.41761	-1.27358	2.41761	down	671.036	297.515	9.15077	7.87719	noncoding
ASHG19A3A015154	-2.17572	-1.12149	2.17572	down	396.29	171.311	8.49915	7.37766	-2.00708	-1.0051	2.00708	down	419.915	165.23	8.84866	7.84356	-2.0918	-1.06475	2.0918	down	330.574	183.94	8.36649	7.30175									-2.46565	-1.30197	2.46565	down	815.448	238.951	9.08188	7.77991	-2.41761	-1.27358	2.41761	down	671.036	297.515	9.15077	7.87719	noncoding
ASHG19A3A015227	-4.28643	-2.09978	4.28643	down	691.432	153.556	9.30419	7.20441	-3.02888	-1.59878	3.02888	down	720.09	183.319	9.59104	7.99226	-3.5008	-1.80769	3.5008	down	652.807	218.472	9.35688	7.54919									-3.58511	-1.84202	3.58511	down	1523.64	316.02	10.0221	8.18008	-2.71479	-1.44084	2.71479	down	844.142	329.986	9.47488	8.03404	noncoding
ASHG19A3A015380	-2.50486	-1.32473	2.50486	down	126.826	52.6509	6.87642	5.55169	-2.23412	-1.15971	2.23412	down	134.557	54.9128	7.302	6.14229	-3.51641	-1.8141	3.51641	down	149.729	50.5606	7.22558	5.41147									-5.15402	-2.3657	5.15402	down	400.988	57.0679	8.04668	5.68098	-3.88409	-1.95758	3.88409	down	216.769	70.9638	7.63176	5.67418	noncoding
ASHG19A3A015534	-2.45118	-1.29347	2.45118	down	1403.09	504.061	10.3163	9.02286	-2.59165	-1.37387	2.59165	down	2062.43	640.992	11.1048	9.73092	-3.15277	-1.65662	3.15277	down	1655.8	616.837	10.7368	9.08014									-3.85856	-1.94806	3.85856	down	4776.64	1019.83	11.8708	9.92272	-2.92527	-1.54857	2.92527	down	3405.99	1174.9	11.5562	10.0076	noncoding
ASHG19A3A015955	-5.8074	-2.53789	5.8074	down	123934	33383.2	17.1254	14.5875	-2.0091	-1.00655	2.0091	down	92443.3	63111.1	16.8596	15.8531									-4.14811	-2.05246	4.14811	down	65236.1	20052.3	16.3715	14.319	-3.1097	-1.63678	3.1097	down	102366	44621.2	16.7804	15.1436	-2.4935	-1.31817	2.4935	down	95664.5	58270	16.9048	15.5867	noncoding
ASHG19A3A016031	-2.74312	-1.45582	2.74312	down	270.853	97.1753	7.95101	6.49519	-2.22002	-1.15058	2.22002	down	316.998	116.388	8.46005	7.30947	-2.52912	-1.33864	2.52912	down	223.498	102.852	7.80004	6.4614									-3.57761	-1.839	3.57761	down	875.514	178.926	9.18596	7.34696	-2.48889	-1.3155	2.48889	down	541.68	239.151	8.85858	7.54307	noncoding
ASHG19A3A016192	-6.77756	-2.76077	6.77756	down	1916.79	258.996	10.7809	8.02014	-2.3567	-1.23677	2.3567	down	2557.92	902.292	11.4277	10.1909									-11.0763	-3.4694	11.0763	down	731.648	41.0725	9.60372	6.13432	-2.26986	-1.1826	2.26986	down	1055.86	335.827	9.45205	8.26945	-13.446	-3.74911	13.446	down	1679.81	139.266	10.4674	6.71826	noncoding
ASHG19A3A016253	-2.96481	-1.56794	2.96481	down	853.906	262.519	9.60891	8.04097	-2.60338	-1.38039	2.60338	down	1197.11	350.586	10.3132	8.93279	-3.69392	-1.88515	3.69392	down	1376.91	438.924	10.4579	8.57277									-5.1424	-2.36244	5.1424	down	2686.41	416.89	10.9449	8.58243	-4.31833	-2.11047	4.31833	down	1612.8	390.224	10.4006	8.29017	noncoding
ASHG19A3A016255	-4.03875	-2.01391	4.03875	down	5350.22	1187.51	12.3108	10.2969	-2.7298	-1.4488	2.7298	down	7232.78	2465.75	12.9799	11.5311	-4.47215	-2.16097	4.47215	down	4956.19	1412.29	12.4358	10.2749									-4.37256	-2.12848	4.37256	down	9276.37	1870.12	12.9078	10.7793	-4.83825	-2.27449	4.83825	down	7633.87	1606.09	12.7488	10.4743	noncoding
ASHG19A3A016281	-3.60963	-1.85185	3.60963	down	2915.78	705.337	11.3946	9.54276	-2.58604	-1.37074	2.58604	down	3078.25	1004.77	11.7112	10.3404									-2.25893	-1.17564	2.25893	down	2372.56	728.15	11.3937	10.2181	-4.04274	-2.01533	4.04274	down	6183.14	1302.27	12.2884	10.2731	-2.86062	-1.51633	2.86062	down	4307.59	1518.41	11.902	10.3857	noncoding
ASHG19A3A016320	-3.4264	-1.77669	3.4264	down	3847.31	990.258	11.8201	10.0434	-2.33903	-1.22591	2.33903	down	4023.47	1481.87	12.0955	10.8696	-2.4424	-1.2883	2.4424	down	3157.74	1596.81	11.7299	10.4416									-3.76205	-1.91152	3.76205	down	8158.08	1890.61	12.7085	10.7969	-2.77084	-1.47032	2.77084	down	6375.88	2361.48	12.4781	11.0077	noncoding
ASHG19A3A016340	-3.88512	-1.95796	3.88512	down	861.969	204.945	9.62405	7.6661	-2.73902	-1.45366	2.73902	down	1250.3	348.508	10.3778	8.92417	-4.28245	-2.09844	4.28245	down	948.856	257.154	9.89404	7.7956									-7.17592	-2.84316	7.17592	down	2741.63	305.599	10.9762	8.13307	-4.59628	-2.20047	4.59628	down	1465.6	334.792	10.2562	8.05571	noncoding
ASHG19A3A016342	-2.07082	-1.0502	2.07082	down	765.18	332.038	9.44662	8.39642									-3.6462	-1.86639	3.6462	down	1643.97	532.934	10.7258	8.85945	-3.14729	-1.65411	3.14729	down	1092.28	212.982	10.1949	8.54074	-4.99466	-2.32039	4.99466	down	5771.24	969.845	12.1747	9.8543	-2.10077	-1.07092	2.10077	down	2652.01	1234.47	11.1527	10.0818	noncoding
ASHG19A3A016344	-3.66513	-1.87386	3.66513	down	1118.79	277.851	9.99613	8.12227	-2.54999	-1.35049	2.54999	down	1678.69	510.637	10.795	9.44454	-3.40679	-1.76841	3.40679	down	1426.8	490.962	10.5142	8.74579									-2.92314	-1.54752	2.92314	down	3787.77	1046.95	11.5016	9.95408	-3.08679	-1.62611	3.08679	down	3143.25	1026.63	11.4224	9.79627	noncoding
ASHG19A3A016442	-5.00206	-2.32252	5.00206	down	20991	4651.35	14.4945	12.1719	-2.16384	-1.11359	2.16384	down	17816.2	9506.12	14.4567	13.3431									-3.05092	-1.60925	3.05092	down	10373.7	3104.75	13.6505	12.0412	-3.59324	-1.84529	3.59324	down	29407.1	8992.21	14.8689	13.0236	-3.21061	-1.68285	3.21061	down	28929.1	12756.3	15.0669	13.384	noncoding
ASHG19A3A016442	-5.00206	-2.32252	5.00206	down	20991	4651.35	14.4945	12.1719	-2.16384	-1.11359	2.16384	down	17816.2	9506.12	14.4567	13.3431									-3.05092	-1.60925	3.05092	down	10373.7	3104.75	13.6505	12.0412	-3.59324	-1.84529	3.59324	down	29407.1	8992.21	14.8689	13.0236	-3.21061	-1.68285	3.21061	down	28929.1	12756.3	15.0669	13.384	noncoding
ASHG19A3A016646	-2.34096	-1.2271	2.34096	down	3362.8	1269.03	11.6155	10.3884	-2.39634	-1.26083	2.39634	down	4491.78	1647.7	12.2638	11.003	-2.6703	-1.417	2.6703	down	3829.04	1778.67	12.0343	10.6173									-3.32936	-1.73524	3.32936	down	8219.55	2160.73	12.7186	10.9834	-2.59914	-1.37804	2.59914	down	6434.54	2538.74	12.4944	11.1163	noncoding
ASHG19A3A016841	-2.35873	-1.23801	2.35873	down	1987.93	732.132	10.8334	9.59537	-2.03012	-1.02156	2.03012	down	2123.87	854.537	11.1421	10.1205	-2.34954	-1.23238	2.34954	down	1716.73	853.19	10.7942	9.56185									-2.60303	-1.38019	2.60303	down	3849.52	1198.8	11.5296	10.1494	-2.12235	-1.08567	2.12235	down	2877.58	1342.86	11.2841	10.1985	noncoding
ASHG19A3A017299	-5.23727	-2.38881	5.23727	down	8639.16	1530.55	13.0214	10.6326	-2.00833	-1.006	2.00833	down	5948.11	2734.91	12.6665	11.6605									-2.56816	-1.36074	2.56816	down	3471.91	1001.21	11.9705	10.6097	-2.56776	-1.36051	2.56776	down	3409.02	1060.98	11.3398	9.97933	-2.33834	-1.22548	2.33834	down	3335.61	1428.98	11.5205	10.295	noncoding
ASHG19A3A017373	-3.59372	-1.84548	3.59372	down	593.663	157.501	9.08689	7.24142	-3.48696	-1.80197	3.48696	down	1020.51	225.038	10.0973	8.2953	-3.41863	-1.77342	3.41863	down	600.109	205.133	9.23296	7.45954									-5.1993	-2.37832	5.1993	down	1838.26	268.383	10.3296	7.95133	-4.65765	-2.2196	4.65765	down	1194.45	268.118	9.94478	7.72518	noncoding
ASHG19A3A017389	-2.20399	-1.14011	2.20399	down	139.537	65.0136	7.01342	5.8733	-2.97857	-1.57462	2.97857	down	342.031	94.1788	8.56488	6.99026	-3.1369	-1.64934	3.1369	down	275.796	102.194	8.10031	6.45097									-3.7774	-1.91739	3.7774	down	413.04	79.7413	8.09186	6.17447	-3.08881	-1.62705	3.08881	down	494.631	179.794	8.7355	7.10845	noncoding
ASHG19A3A017389	-2.20399	-1.14011	2.20399	down	139.537	65.0136	7.01342	5.8733	-2.97857	-1.57462	2.97857	down	342.031	94.1788	8.56488	6.99026	-3.1369	-1.64934	3.1369	down	275.796	102.194	8.10031	6.45097									-3.7774	-1.91739	3.7774	down	413.04	79.7413	8.09186	6.17447	-3.08881	-1.62705	3.08881	down	494.631	179.794	8.7355	7.10845	noncoding
ASHG19A3A017830	-4.20487	-2.07206	4.20487	down	1856.25	392.55	10.7301	8.65799	-2.04762	-1.03395	2.04762	down	2432.12	985.268	11.3459	10.312	-3.31055	-1.72707	3.31055	down	1753.02	627.384	10.8326	9.10554									-4.83893	-2.27469	4.83893	down	4765.84	813.138	11.8654	9.5907	-4.62275	-2.20875	4.62275	down	3499.84	795.989	11.5963	9.38751	noncoding
ASHG19A3A017830	-4.20487	-2.07206	4.20487	down	1856.25	392.55	10.7301	8.65799	-2.04762	-1.03395	2.04762	down	2432.12	985.268	11.3459	10.312	-3.31055	-1.72707	3.31055	down	1753.02	627.384	10.8326	9.10554									-4.83893	-2.27469	4.83893	down	4765.84	813.138	11.8654	9.5907	-4.62275	-2.20875	4.62275	down	3499.84	795.989	11.5963	9.38751	noncoding
ASHG19A3A017869	-2.26226	-1.17776	2.26226	down	182.683	81.5344	7.40153	6.22377	-2.52189	-1.33451	2.52189	down	236.915	79.4815	8.05973	6.72522	-3.0017	-1.58578	3.0017	down	205.695	80.2712	7.67811	6.09233									-3.86399	-1.95009	3.86399	down	499.208	94.1558	8.3663	6.41621	-2.97962	-1.57513	2.97962	down	296.191	119.116	8.05156	6.47643	noncoding
ASHG19A3A017870	-2.38657	-1.25494	2.38657	down	586.498	225.478	9.06743	7.81249	-2.26225	-1.17776	2.26225	down	817.882	275.408	9.76597	8.58821	-3.18977	-1.67345	3.18977	down	971.111	352.865	9.92489	8.25144									-3.20042	-1.67826	3.20042	down	1907.45	456.571	10.3959	8.71768	-2.55746	-1.35471	2.55746	down	1184.42	468.965	9.93537	8.58066	noncoding
ASHG19A3A018086	-3.47667	-1.79771	3.47667	down	3158.08	792.213	11.5123	9.71458	-3.2943	-1.71997	3.2943	down	3730.86	956.283	11.9878	10.2678	-3.51504	-1.81354	3.51504	down	2999.59	1031.63	11.6488	9.83524									-4.88611	-2.28869	4.88611	down	7416.25	1298.41	12.5576	10.2689	-4.91706	-2.2978	4.91706	down	5340.73	1110.19	12.217	9.91919	noncoding
ASHG19A3A018251	-4.92532	-2.30022	4.92532	down	16935.4	3535.2	14.0971	11.7969	-2.06272	-1.04455	2.06272	down	12956.7	6963.96	13.9499	12.9053									-2.80118	-1.48603	2.80118	down	6059.97	1787.39	12.828	11.3419	-3.16502	-1.66222	3.16502	down	20988.6	6767.97	14.2919	12.6297	-3.21026	-1.68269	3.21026	down	22963.1	9605.23	14.6581	12.9754	noncoding
ASHG19A3A018253	-2.38213	-1.25225	2.38213	down	123784	92501.2	17.1083	15.856	-11.669	-3.54461	11.669	down	127404	11946.3	17.2479	13.7033	-9.61303	-3.26499	9.61303	down	205461	25032.1	17.6306	14.3656	-6.29658	-2.65457	6.29658	down	178601	39530.3	17.7423	15.0877	-9.4523	-3.24067	9.4523	down	176786	21876.6	17.4417	14.201									noncoding
ASHG19A3A019396	-4.19468	-2.06856	4.19468	down	562.243	129.976	9.00781	6.93925	-3.26591	-1.70748	3.26591	down	812.909	190.853	9.75904	8.05156	-4.09705	-2.03459	4.09705	down	588.941	168.077	9.2043	7.16972									-4.35139	-2.12148	4.35139	down	1267.31	211.488	9.72039	7.59892	-4.82708	-2.27115	4.82708	down	1081.1	239.824	9.81718	7.54603	noncoding
ASHG19A3A019733	-2.94353	-1.55755	2.94353	down	252.862	85.171	7.85295	6.29541	-3.04821	-1.60796	3.04821	down	290.312	79.7496	8.33829	6.73033	-2.54209	-1.34602	2.54209	down	248.068	113.84	7.94754	6.60152									-4.653	-2.21816	4.653	down	856.242	134.781	9.15431	6.93615	-2.46381	-1.30089	2.46381	down	418.706	192.489	8.51338	7.21249	noncoding
ASHG19A3A020153	-2.29963	-1.2014	2.29963	down	250.533	106.853	7.83881	6.63741	-2.67844	-1.42139	2.67844	down	336.907	102.7	8.54424	7.12285	-2.69529	-1.43044	2.69529	down	301.922	131.144	8.23603	6.80558									-3.58864	-1.84344	3.58864	down	1135.36	230.055	9.56524	7.72181	-2.14853	-1.10335	2.14853	down	595.775	298.568	8.98657	7.88322	noncoding
ASHG19A3A020433	-2.32353	-1.21632	2.32353	down	686.998	269.329	9.29459	8.07827	-2.27695	-1.1871	2.27695	down	754.616	253.253	9.65677	8.46967	-2.69014	-1.42768	2.69014	down	756.784	326.772	9.56921	8.14152									-3.06685	-1.61676	3.06685	down	1738.44	427.408	10.2367	8.61993	-2.79356	-1.4821	2.79356	down	1156.86	423.034	9.9019	8.4198	noncoding
ASHG19A3A020433	-2.32353	-1.21632	2.32353	down	686.998	269.329	9.29459	8.07827	-2.27695	-1.1871	2.27695	down	754.616	253.253	9.65677	8.46967	-2.69014	-1.42768	2.69014	down	756.784	326.772	9.56921	8.14152									-3.06685	-1.61676	3.06685	down	1738.44	427.408	10.2367	8.61993	-2.79356	-1.4821	2.79356	down	1156.86	423.034	9.9019	8.4198	noncoding
ASHG19A3A020433	-2.32353	-1.21632	2.32353	down	686.998	269.329	9.29459	8.07827	-2.27695	-1.1871	2.27695	down	754.616	253.253	9.65677	8.46967	-2.69014	-1.42768	2.69014	down	756.784	326.772	9.56921	8.14152									-3.06685	-1.61676	3.06685	down	1738.44	427.408	10.2367	8.61993	-2.79356	-1.4821	2.79356	down	1156.86	423.034	9.9019	8.4198	noncoding
ASHG19A3A020433	-2.32353	-1.21632	2.32353	down	686.998	269.329	9.29459	8.07827	-2.27695	-1.1871	2.27695	down	754.616	253.253	9.65677	8.46967	-2.69014	-1.42768	2.69014	down	756.784	326.772	9.56921	8.14152									-3.06685	-1.61676	3.06685	down	1738.44	427.408	10.2367	8.61993	-2.79356	-1.4821	2.79356	down	1156.86	423.034	9.9019	8.4198	noncoding
ASHG19A3A020575	-2.5171	-1.33176	2.5171	down	3175.7	1094.26	11.5193	10.1875									-2.07155	-1.05071	2.07155	down	4800.92	2925.77	12.3745	11.3238	-2.77562	-1.47281	2.77562	down	2925.96	735.018	11.7042	10.2314	-2.14918	-1.10379	2.14918	down	2914.5	1061.68	11.0846	9.98082	-4.09352	-2.03334	4.09352	down	2936.7	742.798	11.3172	9.28384	noncoding
ASHG19A3A020575	-2.5171	-1.33176	2.5171	down	3175.7	1094.26	11.5193	10.1875									-2.07155	-1.05071	2.07155	down	4800.92	2925.77	12.3745	11.3238	-2.77562	-1.47281	2.77562	down	2925.96	735.018	11.7042	10.2314	-2.14918	-1.10379	2.14918	down	2914.5	1061.68	11.0846	9.98082	-4.09352	-2.03334	4.09352	down	2936.7	742.798	11.3172	9.28384	noncoding
ASHG19A3A020719									-2.97547	-1.57312	2.97547	down	1130.18	291.36	10.2413	8.6682	-4.07946	-2.02838	4.07946	down	722.442	206.983	9.50095	7.47257	-2.11754	-1.08239	2.11754	down	367.612	104.69	8.60765	7.52526	-4.75663	-2.24994	4.75663	down	2728.03	456.664	10.9679	8.718	-2.40111	-1.2637	2.40111	down	1432.05	602.033	10.2152	8.95145	noncoding
ASHG19A3A020719									-2.97547	-1.57312	2.97547	down	1130.18	291.36	10.2413	8.6682	-4.07946	-2.02838	4.07946	down	722.442	206.983	9.50095	7.47257	-2.11754	-1.08239	2.11754	down	367.612	104.69	8.60765	7.52526	-4.75663	-2.24994	4.75663	down	2728.03	456.664	10.9679	8.718	-2.40111	-1.2637	2.40111	down	1432.05	602.033	10.2152	8.95145	noncoding
ASHG19A3A021316	-4.7909	-2.2603	4.7909	down	396.183	82.2362	8.49889	6.2386	-2.43722	-1.28524	2.43722	down	202.109	71.5658	7.84356	6.55832									-2.91206	-1.54204	2.91206	down	182.899	38.8117	7.59574	6.0537	-3.47389	-1.79655	3.47389	down	315.669	66.6983	7.71325	5.9167	-3.05024	-1.60892	3.05024	down	218.044	89.5025	7.639	6.03008	noncoding
ASHG19A3A021365	-3.46971	-1.79481	3.46971	down	315.883	90.538	8.18369	6.38888	-2.85573	-1.51386	2.85573	down	253.143	75.159	8.14721	6.63335	-3.25383	-1.70214	3.25383	down	269.009	96.2621	8.06311	6.36097									-4.25273	-2.08839	4.25273	down	630.033	107.532	8.70026	6.61187	-3.37279	-1.75394	3.37279	down	299.773	106.835	8.0663	6.31236	noncoding
ASHG19A3A021367	-2.55412	-1.35283	2.55412	down	549.785	198.698	8.97186	7.61904	-2.03991	-1.0285	2.03991	down	840.354	315.094	9.80919	8.78069	-3.20165	-1.67881	3.20165	down	695.906	252.09	9.44698	7.76816									-4.16829	-2.05946	4.16829	down	3054.87	594.859	11.1679	9.10848	-2.42301	-1.2768	2.42301	down	1821.79	757.452	10.5843	9.30752	noncoding
ASHG19A3A021405	-2.56005	-1.35617	2.56005	down	175.833	70.2434	7.34964	5.99347	-2.85501	-1.5135	2.85501	down	233.164	70.0705	8.03741	6.52391	-2.28997	-1.19533	2.28997	down	173.966	88.9971	7.43954	6.24421									-3.1449	-1.65301	3.1449	down	402.159	93.0146	8.05156	6.39854	-4.43809	-2.14994	4.43809	down	296.702	82.4782	8.05342	5.90348	noncoding
ASHG19A3A021412	-3.53931	-1.82347	3.53931	down	12867.2	3551.68	13.6279	11.8044	-2.8502	-1.51106	2.8502	down	15698.4	6149.32	14.248	12.7369									-2.31467	-1.21081	2.31467	down	10780.8	4410.4	13.7072	12.4964	-3.26631	-1.70766	3.26631	down	17060.1	5198.96	13.9353	12.2276	-3.19523	-1.67592	3.19523	down	19688.8	7830.02	14.3632	12.6873	noncoding
ASHG19A3A021843	-2.5329	-1.34079	2.5329	down	977.714	345.164	9.79627	8.45548	-2.63475	-1.39767	2.63475	down	1140.9	331.505	10.2504	8.85276	-2.47774	-1.30903	2.47774	down	931.284	435.061	9.86967	8.56064									-3.71229	-1.89231	3.71229	down	2798.07	599.02	11.0146	9.1223	-2.53263	-1.34063	2.53263	down	1781.89	706.095	10.547	9.20632	noncoding
ASHG19A3A021907	-4.78385	-2.25817	4.78385	down	4535.99	853.823	12.0798	9.82164	-2.05254	-1.03741	2.05254	down	3593.99	1516.88	11.9327	10.8953									-2.02429	-1.01742	2.02429	down	1735.35	570.134	10.9024	9.88497	-2.14586	-1.10155	2.14586	down	2329.26	827.553	10.7191	9.61758	-2.37614	-1.24862	2.37614	down	2512.62	1056.35	11.0866	9.83798	noncoding
ASHG19A3A022149	-2.15718	-1.10915	2.15718	down	1919.77	771.083	10.784	9.67487	-4.85428	-2.27926	4.85428	down	12028.7	2454.24	13.8013	11.5221	-3.63406	-1.86158	3.63406	down	9067.35	3327.88	13.3657	11.5041									-2.65225	-1.40722	2.65225	down	4614.91	1439.57	11.8215	10.4142	-3.55957	-1.8317	3.55957	down	11421.6	3515.35	13.3958	11.5641	noncoding
ASHG19A3A022263	-4.12667	-2.04498	4.12667	down	699.514	160.872	9.3208	7.27582	-2.22333	-1.15273	2.22333	down	734.155	252.383	9.61882	8.4661	-3.23627	-1.69433	3.23627	down	551.997	200.092	9.11487	7.42053									-3.62607	-1.85841	3.62607	down	1867.9	394.861	10.3583	8.49985	-3.4311	-1.77867	3.4311	down	1458.36	436.956	10.2485	8.46984	noncoding
ASHG19A3A022315	-2.33531	-1.22361	2.33531	down	1529.51	577.458	10.4527	9.22911	-2.14506	-1.10102	2.14506	down	1986.37	754.025	11.051	9.94995	-2.1022	-1.0719	2.1022	down	1479.14	815.17	10.57	9.49808									-3.56927	-1.83563	3.56927	down	4088.72	925.361	11.6191	9.78349	-2.61394	-1.38623	2.61394	down	2474.28	954.279	11.0659	9.67967	noncoding
ASHG19A3A022315	-2.33531	-1.22361	2.33531	down	1529.51	577.458	10.4527	9.22911	-2.14506	-1.10102	2.14506	down	1986.37	754.025	11.051	9.94995	-2.1022	-1.0719	2.1022	down	1479.14	815.17	10.57	9.49808									-3.56927	-1.83563	3.56927	down	4088.72	925.361	11.6191	9.78349	-2.61394	-1.38623	2.61394	down	2474.28	954.279	11.0659	9.67967	noncoding
ASHG19A3A022344	-3.02469	-1.59679	3.02469	down	1029.78	307.964	9.87475	8.27797	-4.78513	-2.25856	4.78513	down	1046.19	168.117	10.1264	7.86787	-2.70999	-1.43829	2.70999	down	2696.5	1200.28	11.4795	10.0412	-18.2823	-4.19237	18.2823	down	1451.56	50.4612	10.6299	6.4375									-2.53756	-1.34344	2.53756	down	1966.1	785.303	10.7046	9.36112	noncoding
ASHG19A3A022706	-6.74622	-2.75408	6.74622	down	13115.1	1826.77	13.6552	10.9011	-2.02429	-1.01742	2.02429	down	8229.48	4115.67	13.2001	12.1827									-3.13168	-1.64694	3.13168	down	4997.46	1281.12	12.5556	10.9087	-3.926	-1.97306	3.926	down	12995.1	3153.98	13.4861	11.5131	-2.62204	-1.39069	2.62204	down	12331.3	5277.63	13.5127	12.122	noncoding
ASHG19A3A022807	-3.12667	-1.64463	3.12667	down	301.683	95.5353	8.11321	6.46858									-3.13664	-1.64922	3.13664	down	354.901	132.573	8.46967	6.82045	-2.68396	-1.42436	2.68396	down	337.819	76.6201	8.48175	7.05738	-4.81464	-2.26743	4.81464	down	799.578	121.526	9.05704	6.78961	-3.7792	-1.91808	3.7792	down	485.294	146.645	8.71099	6.79291	noncoding
ASHG19A3A022848	-5.21857	-2.38365	5.21857	down	286.169	56.1889	8.03623	5.65258	-2.93754	-1.55461	2.93754	down	342.052	95.4357	8.56506	7.01046	-2.61954	-1.38932	2.61954	down	232.026	103.108	7.85326	6.46394									-2.48962	-1.31592	2.48962	down	454.861	132.418	8.22975	6.91382	-3.50558	-1.80966	3.50558	down	271.95	95.1769	7.93582	6.12617	noncoding
ASHG19A3A023158	-2.29734	-1.19996	2.29734	down	687.547	272.221	9.29515	8.09519	-2.21891	-1.14985	2.21891	down	953.63	330.806	9.99869	8.84885	-2.58802	-1.37185	2.58802	down	855.451	385.751	9.75671	8.38486									-2.9219	-1.5469	2.9219	down	2104.22	556.57	10.5506	9.00374	-2.62404	-1.39179	2.62404	down	1668.77	643.012	10.4546	9.06281	noncoding
ASHG19A3A023213	-4.50635	-2.17196	4.50635	down	9773.97	2002.17	13.207	11.035	-2.27919	-1.18852	2.27919	down	7783.87	3360.41	13.1161	11.9275									-2.08345	-1.05898	2.08345	down	4382.82	1704.64	12.3441	11.2851	-2.65105	-1.40656	2.65105	down	5539.4	1776.76	12.1155	10.7089	-2.2242	-1.15329	2.2242	down	5015.15	2291.66	12.122	10.9687	noncoding
ASHG19A3A023213	-4.50635	-2.17196	4.50635	down	9773.97	2002.17	13.207	11.035	-2.27919	-1.18852	2.27919	down	7783.87	3360.41	13.1161	11.9275									-2.08345	-1.05898	2.08345	down	4382.82	1704.64	12.3441	11.2851	-2.65105	-1.40656	2.65105	down	5539.4	1776.76	12.1155	10.7089	-2.2242	-1.15329	2.2242	down	5015.15	2291.66	12.122	10.9687	noncoding
ASHG19A3A023213	-4.50635	-2.17196	4.50635	down	9773.97	2002.17	13.207	11.035	-2.27919	-1.18852	2.27919	down	7783.87	3360.41	13.1161	11.9275									-2.08345	-1.05898	2.08345	down	4382.82	1704.64	12.3441	11.2851	-2.65105	-1.40656	2.65105	down	5539.4	1776.76	12.1155	10.7089	-2.2242	-1.15329	2.2242	down	5015.15	2291.66	12.122	10.9687	noncoding
ASHG19A3A023621	-4.1003	-2.03573	4.1003	down	10632.9	2445.92	13.3388	11.3031	-2.81455	-1.4929	2.81455	down	7806.59	2659.47	13.1182	11.6253									-3.03832	-1.60328	3.03832	down	4467.81	1138.3	12.3758	10.7725	-3.17202	-1.6654	3.17202	down	14664.5	4445.23	13.689	12.0236	-2.24723	-1.16815	2.24723	down	13478.8	6833.28	13.6539	12.4857	noncoding
ASHG19A3A023621	-4.1003	-2.03573	4.1003	down	10632.9	2445.92	13.3388	11.3031	-2.81455	-1.4929	2.81455	down	7806.59	2659.47	13.1182	11.6253									-3.03832	-1.60328	3.03832	down	4467.81	1138.3	12.3758	10.7725	-3.17202	-1.6654	3.17202	down	14664.5	4445.23	13.689	12.0236	-2.24723	-1.16815	2.24723	down	13478.8	6833.28	13.6539	12.4857	noncoding
ASHG19A3A023820	-2.21334	-1.14622	2.21334	down	20681.8	11196	14.4523	13.3061									-2.51635	-1.33133	2.51635	down	29076.5	17890.6	15.2444	13.9131	-2.71987	-1.44354	2.71987	down	18502.3	7271.58	14.5264	13.0828	-3.11587	-1.63963	3.11587	down	34575.7	12428	15.1254	13.4858	-5.27081	-2.39803	5.27081	down	20872.7	5115.26	14.4778	12.0798	noncoding
ASHG19A3A023820	-2.21334	-1.14622	2.21334	down	20681.8	11196	14.4523	13.3061									-2.51635	-1.33133	2.51635	down	29076.5	17890.6	15.2444	13.9131	-2.71987	-1.44354	2.71987	down	18502.3	7271.58	14.5264	13.0828	-3.11587	-1.63963	3.11587	down	34575.7	12428	15.1254	13.4858	-5.27081	-2.39803	5.27081	down	20872.7	5115.26	14.4778	12.0798	noncoding
ASHG19A3A023820	-2.21334	-1.14622	2.21334	down	20681.8	11196	14.4523	13.3061									-2.51635	-1.33133	2.51635	down	29076.5	17890.6	15.2444	13.9131	-2.71987	-1.44354	2.71987	down	18502.3	7271.58	14.5264	13.0828	-3.11587	-1.63963	3.11587	down	34575.7	12428	15.1254	13.4858	-5.27081	-2.39803	5.27081	down	20872.7	5115.26	14.4778	12.0798	noncoding
ASHG19A3A024034	-3.2877	-1.71708	3.2877	down	729.774	203.964	9.37639	7.65931	-2.82789	-1.49972	2.82789	down	906.905	246.372	9.92717	8.42745	-3.70699	-1.89025	3.70699	down	680.747	215.089	9.41818	7.52793									-6.76959	-2.75907	6.76959	down	2924.23	349.825	11.0884	8.32936	-3.0908	-1.62798	3.0908	down	1603.06	529.161	10.3901	8.76213	noncoding
ASHG19A3A024035	-2.66385	-1.41351	2.66385	down	336.359	123.377	8.27337	6.85986	-2.4628	-1.3003	2.4628	down	288.265	96.5744	8.33167	7.03137	-2.68507	-1.42496	2.68507	down	324.093	141.317	8.34128	6.91633									-3.64514	-1.86598	3.64514	down	639.126	127.157	8.72241	6.85644	-3.20296	-1.67941	3.20296	down	348.125	128.175	8.26945	6.59004	noncoding
ASHG19A3A024207	-2.02215	-1.01589	2.02215	down	145.761	73.6007	7.07659	6.0607	-2.32139	-1.21499	2.32139	down	196.704	73.0751	7.8068	6.59181	-10.8674	-3.44194	10.8674	down	482.421	52.967	8.92057	5.47864									-5.03468	-2.3319	5.03468	down	637.61	92.254	8.71878	6.38688	-2.11831	-1.08291	2.11831	down	298.289	165.278	8.06068	6.97777	noncoding
ASHG19A3A024240									-2.40651	-1.26694	2.40651	down	1033.14	329.952	10.113	8.84609	-4.68828	-2.22906	4.68828	down	5572.64	1528.12	12.6099	10.3808	-3.68434	-1.88141	3.68434	down	6374.76	1409.04	12.9078	11.0264	-4.09558	-2.03407	4.09558	down	5751.8	1188.03	12.169	10.1349	-3.97909	-1.99244	3.97909	down	4581.8	1175.47	12.0009	10.0084	noncoding
ASHG19A3A024271	-2.34308	-1.2284	2.34308	down	470.113	187.088	8.74057	7.51217	-2.40404	-1.26546	2.40404	down	679.442	216.788	9.50772	8.24226	-3.75688	-1.90953	3.75688	down	1002.34	308.952	9.97312	8.06358									-3.53257	-1.82072	3.53257	down	1470.78	307.146	9.9632	8.14248	-3.69464	-1.88543	3.69464	down	952.303	274.892	9.64645	7.76102	noncoding
ASHG19A3A024660	-5.8195	-2.5409	5.8195	down	628.633	105.809	9.16323	6.62233	-2.49241	-1.31754	2.49241	down	583.777	181.362	9.29459	7.97705	-3.31416	-1.72864	3.31416	down	1137.71	399.858	10.164	8.43534	-4.45014	-2.15385	4.45014	down	1030.1	140.745	10.107	7.95312	-3.28168	-1.71444	3.28168	down	876.873	194.705	9.18784	7.4734									noncoding
ASHG19A3A024852	-2.78072	-1.47546	2.78072	down	94.9067	35.951	6.46058	4.98512	-2.2526	-1.17159	2.2526	down	110.509	45.6334	7.02554	5.85395	-2.17098	-1.11835	2.17098	down	80.334	44.9753	6.35987	5.24152									-3.74553	-1.90517	3.74553	down	244.904	48.7352	7.35948	5.45431	-2.62047	-1.38983	2.62047	down	141.651	71.3047	7.07166	5.68183	noncoding
ASHG19A3A024893	-2.45544	-1.29598	2.45544	down	4946.07	1838.72	12.2072	10.9112	-2.34968	-1.23247	2.34968	down	5710.84	2229.13	12.6215	11.3891	-2.34014	-1.2266	2.34014	down	4967.6	2710.81	12.442	11.2154									-3.08929	-1.62727	3.08929	down	11159.5	3339.61	13.2303	11.6031	-2.31537	-1.21124	2.31537	down	8197.34	3709.75	12.8537	11.6425	noncoding
ASHG19A3A024896	-2.93181	-1.55179	2.93181	down	361.168	119.959	8.36979	6.818	-3.00172	-1.58579	3.00172	down	637.935	164.534	9.4224	7.83661	-3.59612	-1.84644	3.59612	down	670.448	218.937	9.39721	7.55077									-3.29077	-1.71842	3.29077	down	1447.46	323.723	9.93436	8.21594	-2.42216	-1.27629	2.42216	down	1112.45	469.041	9.85718	8.58089	noncoding
ASHG19A3A024898	-3.47435	-1.79674	3.47435	down	512.579	141.801	8.8712	7.07446	-2.41924	-1.27455	2.41924	down	700.832	222.441	9.55344	8.27888	-3.01023	-1.58987	3.01023	down	481.164	187.575	8.91559	7.32571									-4.945	-2.30597	4.945	down	1873.57	288.764	10.3612	8.05527	-3.44193	-1.78322	3.44193	down	942.533	292.165	9.63192	7.8487	noncoding
ASHG19A3A024899	-2.46629	-1.30234	2.46629	down	465.321	175.958	8.72257	7.42023	-2.18875	-1.13011	2.18875	down	565.022	199.785	9.25082	8.12072	-2.93929	-1.55547	2.93929	down	385.717	152.837	8.58675	7.03128									-4.58044	-2.19549	4.58044	down	1774.46	294.276	10.2727	8.07723	-3.22497	-1.68928	3.22497	down	945.859	311.015	9.63805	7.94877	noncoding
ASHG19A3A025004	-3.48959	-1.80306	3.48959	down	1232.75	320.479	10.1394	8.3363	-2.58116	-1.36802	2.58116	down	1452.11	428.7	10.5763	9.20832	-2.55394	-1.35272	2.55394	down	1128.29	510.691	10.1533	8.80062									-3.97097	-1.98949	3.97097	down	2599.23	515.891	10.8953	8.90578	-3.20891	-1.68208	3.20891	down	1750.16	556.165	10.522	8.83991	noncoding
ASHG19A3A025096	-2.04538	-1.03237	2.04538	down	13096.6	6342.91	13.6539	12.6215	-5.26299	-2.39588	5.26299	down	9236.86	1614.27	13.3716	10.9757	-3.06934	-1.61793	3.06934	down	20230.9	9122.63	14.6014	12.9834	-3.1128	-1.63821	3.1128	down	14965.6	4741.2	14.2168	12.5786	-2.99255	-1.58137	2.99255	down	19812.4	6672.06	14.1834	12.6021									noncoding
ASHG19A3A025323	-3.56966	-1.83579	3.56966	down	9224.99	2424.64	13.1269	11.2911	-4.32032	-2.11114	4.32032	down	11875.5	2726.89	13.7658	11.6547	-4.70176	-2.2332	4.70176	down	10880.4	3146.79	13.6566	11.4234									-8.55516	-3.0968	8.55516	down	21831	2672.78	14.3609	11.2641	-5.57341	-2.47856	5.57341	down	12026.1	2342.12	13.4748	10.9962	noncoding
ASHG19A3A025556	-2.21336	-1.14624	2.21336	down	291.082	128.245	8.06256	6.91633	-2.06947	-1.04926	2.06947	down	432.886	165.039	8.89118	7.84192	-2.32728	-1.21864	2.32728	down	320.28	160.947	8.3246	7.10596									-3.32278	-1.73239	3.32278	down	1065.58	231.881	9.46551	7.73312	-3.59879	-1.84751	3.59879	down	634.294	193.873	9.07213	7.22462	noncoding
ASHG19A3A025556	-2.21336	-1.14624	2.21336	down	291.082	128.245	8.06256	6.91633	-2.06947	-1.04926	2.06947	down	432.886	165.039	8.89118	7.84192	-2.32728	-1.21864	2.32728	down	320.28	160.947	8.3246	7.10596									-3.32278	-1.73239	3.32278	down	1065.58	231.881	9.46551	7.73312	-3.59879	-1.84751	3.59879	down	634.294	193.873	9.07213	7.22462	noncoding
ASHG19A3A025603	-2.04944	-1.03523	2.04944	down	150320	126205	17.345	16.3097	-9.15212	-3.19411	9.15212	down	144628	18604.2	17.4791	14.285	-7.80017	-2.96351	7.80017	down	217768	33973.4	17.7423	14.7788	-4.7886	-2.2596	4.7886	down	175007	55178.5	17.66	15.4004	-6.68147	-2.74017	6.68147	down	198493	34299.4	17.5547	14.8145									noncoding
ASHG19A3A026431	-19.797	-4.30721	19.797	down	1977.72	98.6545	10.8275	6.52026	-6.15907	-2.62271	6.15907	down	466.916	63.8467	8.99794	6.37523	-7.01447	-2.81033	7.01447	down	1251.61	210.202	10.3065	7.49619	-5.74085	-2.52126	5.74085	down	440.487	47.5897	8.87099	6.34972									-7.18071	-2.84413	7.18071	down	866.52	134.055	9.50572	6.6616	noncoding
ASHG19A3A026963									-6.02573	-2.59114	6.02573	down	132.893	22.0251	7.28385	4.69271	-3.31864	-1.73059	3.31864	down	283.111	99.4958	8.14152	6.41093	-2.05299	-1.03772	2.05299	down	183.968	54.9763	7.60212	6.56439	-2.14567	-1.10143	2.14567	down	382.779	128.993	7.98045	6.87902	-2.01041	-1.00749	2.01041	down	242.352	145.455	7.78769	6.7802	noncoding
ASHG19A3A027191	-2.29359	-1.19761	2.29359	down	282.031	119.785	8.01436	6.81676	-2.47913	-1.30984	2.47913	down	378.215	123.007	8.7049	7.39507	-3.30215	-1.72341	3.30215	down	349.731	124.042	8.44751	6.72411									-3.01529	-1.5923	3.01529	down	1147.26	276.412	9.58014	7.98784	-4.37947	-2.13076	4.37947	down	727.741	183.734	9.27354	7.14279	noncoding
ASHG19A3A027392	-4.59753	-2.20086	4.59753	down	1956.34	380.821	10.8091	8.60826	-2.01308	-1.0094	2.01308	down	1536.23	601.305	10.6629	9.6535	-2.87633	-1.52423	2.87633	down	1307.83	530.662	10.3778	8.8536									-4.50328	-2.17098	4.50328	down	3709.22	673.443	11.4706	9.29962	-3.11091	-1.63733	3.11091	down	2361.16	777.751	10.9834	9.34605	noncoding
ASHG19A3A027392	-4.59753	-2.20086	4.59753	down	1956.34	380.821	10.8091	8.60826	-2.01308	-1.0094	2.01308	down	1536.23	601.305	10.6629	9.6535	-2.87633	-1.52423	2.87633	down	1307.83	530.662	10.3778	8.8536									-4.50328	-2.17098	4.50328	down	3709.22	673.443	11.4706	9.29962	-3.11091	-1.63733	3.11091	down	2361.16	777.751	10.9834	9.34605	noncoding
ASHG19A3A027509	-3.89566	-1.96187	3.89566	down	12697.2	3144.71	13.6032	11.6414	-2.00082	-1.00059	2.00082	down	10426.7	5381.16	13.5542	12.5536									-2.16074	-1.11153	2.16074	down	5762.73	2279.12	12.7519	11.6404	-2.63251	-1.39644	2.63251	down	17265.7	6419.65	13.9475	12.551	-2.52347	-1.33541	2.52347	down	17338	8474.76	14.133	12.7976	noncoding
ASHG19A3A027645	-2.02298	-1.01648	2.02298	down	86.2288	44.6547	6.32452	5.30804	-2.25104	-1.17059	2.25104	down	157.237	62.1767	7.5068	6.3362	-2.27083	-1.18322	2.27083	down	126.119	66.6891	6.99744	5.81422									-2.60638	-1.38205	2.60638	down	205.959	59.4147	7.12197	5.73992	-2.989	-1.57966	2.989	down	235.583	97.7369	7.74919	6.16952	noncoding
ASHG19A3A027961	-3.30401	-1.72422	3.30401	down	828.623	229.383	9.5622	7.83798	-3.04106	-1.60458	3.04106	down	1296.98	323.599	10.4224	8.81784	-2.65856	-1.41064	2.65856	down	902.766	394.057	9.82633	8.41569									-4.38763	-2.13344	4.38763	down	2301.01	412.732	10.7027	8.56927	-3.95393	-1.98329	3.95393	down	1856.32	484.544	10.6101	8.62686	noncoding
ASHG19A3A027977	-2.33831	-1.22547	2.33831	down	551.724	217.155	8.9787	7.75324	-2.24462	-1.16647	2.24462	down	715.379	244.709	9.58318	8.4167	-2.17033	-1.11791	2.17033	down	516.418	277.02	9.01695	7.89903									-3.20106	-1.67855	3.20106	down	1322.06	301.156	9.79098	8.11243	-2.69372	-1.4296	2.69372	down	1042.99	400.964	9.76952	8.33992	noncoding
ASHG19A3A028307	-4.08193	-2.02925	4.08193	down	1050.84	236.015	9.90985	7.88059	-2.38791	-1.25575	2.38791	down	1184.76	379.552	10.2985	9.04278	-2.44876	-1.29205	2.44876	down	817.093	385.303	9.67446	8.38241									-3.53008	-1.8197	3.53008	down	2393.23	531.755	10.7646	8.94493	-3.46297	-1.79201	3.46297	down	2103.96	626.749	10.8074	9.01541	noncoding
ASHG19A3A028330	-13.8211	-3.7888	13.8211	down	1119.62	80.7261	9.99724	6.20844	-8.18612	-3.03318	8.18612	down	768.205	75.8975	9.68289	6.64971									-11.5795	-3.5335	11.5795	down	708.486	38.0696	9.55781	6.02431	-4.05857	-2.02097	4.05857	down	724.392	129.675	8.90648	6.88551	-14.7806	-3.88563	14.7806	down	853.439	67.6241	9.4858	5.60017	noncoding
ASHG19A3A028330	-13.8211	-3.7888	13.8211	down	1119.62	80.7261	9.99724	6.20844	-8.18612	-3.03318	8.18612	down	768.205	75.8975	9.68289	6.64971									-11.5795	-3.5335	11.5795	down	708.486	38.0696	9.55781	6.02431	-4.05857	-2.02097	4.05857	down	724.392	129.675	8.90648	6.88551	-14.7806	-3.88563	14.7806	down	853.439	67.6241	9.4858	5.60017	noncoding
ASHG19A3A028444	-5.25406	-2.39343	5.25406	down	13904.6	2582.09	13.7693	11.3758	-2.14635	-1.10188	2.14635	down	8932.09	4210.53	13.3209	12.219									-2.17055	-1.11806	2.17055	down	4759.95	1818.28	12.4798	11.3617	-2.29951	-1.20132	2.29951	down	9158.3	3531.77	12.8909	11.6896	-2.74857	-1.45868	2.74857	down	10308.6	4062.58	13.2353	11.7766	noncoding
ASHG19A3A028525	-3.23906	-1.69557	3.23906	down	279.647	85.6603	7.99939	6.30382	-2.30973	-1.20772	2.30973	down	310.96	109.864	8.43096	7.22324	-2.8446	-1.50823	2.8446	down	288.936	118.949	8.17116	6.66293									-4.79857	-2.2626	4.79857	down	874.23	133.197	9.18306	6.92046	-3.43902	-1.782	3.43902	down	434.354	145.662	8.56488	6.78288	noncoding
ASHG19A3A028525	-3.23906	-1.69557	3.23906	down	279.647	85.6603	7.99939	6.30382	-2.30973	-1.20772	2.30973	down	310.96	109.864	8.43096	7.22324	-2.8446	-1.50823	2.8446	down	288.936	118.949	8.17116	6.66293									-4.79857	-2.2626	4.79857	down	874.23	133.197	9.18306	6.92046	-3.43902	-1.782	3.43902	down	434.354	145.662	8.56488	6.78288	noncoding
ASHG19A3A028996	-5.4456	-2.44509	5.4456	down	23651.1	4927.99	14.6866	12.2415	-2.18079	-1.12485	2.18079	down	17696.7	9430.46	14.4504	13.3255									-2.76876	-1.46924	2.76876	down	9167.5	3039.84	13.4818	12.0126	-2.3732	-1.24684	2.3732	down	12523.8	5011.37	13.421	12.1741	-2.82096	-1.49618	2.82096	down	14020.1	5697.87	13.7318	12.2356	noncoding
ASHG19A3A029213	-3.13734	-1.64954	3.13734	down	282.456	89.2245	8.01619	6.36665	-2.31681	-1.21214	2.31681	down	386.495	133.738	8.7333	7.52116	-3.70658	-1.89009	3.70658	down	363.781	114.68	8.50313	6.61304									-4.24392	-2.0854	4.24392	down	1310.29	225.167	9.77631	7.69091	-2.24619	-1.16748	2.24619	down	602.469	289.909	9.00374	7.83626	noncoding
ASHG19A3A029247	-3.21517	-1.68489	3.21517	down	1113.18	313.349	9.9888	8.30391	-2.23912	-1.16293	2.23912	down	1230.51	422.345	10.3526	9.18969	-2.45099	-1.29337	2.45099	down	750.735	355.664	9.55882	8.26545									-2.804	-1.48748	2.804	down	967.114	248.546	9.32673	7.83925	-2.78224	-1.47625	2.78224	down	668.981	258.614	9.14589	7.66965	noncoding
ASHG19A3A029355	-3.21836	-1.68633	3.21836	down	282.795	87.0882	8.01769	6.33136	-2.95125	-1.56133	2.95125	down	376.112	103.646	8.69648	7.13516	-4.23509	-2.08239	4.23509	down	293.351	81.0457	8.19191	6.10951									-4.15855	-2.05608	4.15855	down	1130.1	198.14	9.55806	7.50198	-5.28292	-2.40133	5.28292	down	664.443	140.932	9.13606	6.73472	noncoding
ASHG19A3A029430	-2.57684	-1.3656	2.57684	down	667.023	236.172	9.24808	7.88247	-2.22731	-1.1553	2.22731	down	975.663	337.312	10.0304	8.87507	-3.09567	-1.63025	3.09567	down	707.415	265.417	9.47051	7.84025									-4.68441	-2.22787	4.68441	down	2449.31	413.589	10.8004	8.57254	-3.09321	-1.62911	3.09321	down	1460.04	483.217	10.2509	8.62181	noncoding
ASHG19A3A029661	-2.24059	-1.16388	2.24059	down	335.379	144.663	8.26983	7.10596	-2.32074	-1.21458	2.32074	down	542.791	182.175	9.19959	7.98501	-3.10131	-1.63288	3.10131	down	489.296	184.833	8.94161	7.30873									-3.04995	-1.60879	3.04995	down	1235.46	294.36	9.68631	8.07752	-3.00242	-1.58612	3.00242	down	902.93	319.048	9.5685	7.98238	noncoding
ASHG19A3A029802	-2.36688	-1.24299	2.36688	down	2683.49	981.355	11.2744	10.0314	-3.38611	-1.75963	3.38611	down	6617.89	1747.36	12.8354	11.0758	-3.5716	-1.83657	3.5716	down	5543.87	1981.55	12.603	10.7664									-4.04446	-2.01595	4.04446	down	8340.22	1810.7	12.7454	10.7294	-3.15455	-1.65743	3.15455	down	9218.51	3106.78	13.0565	11.399	noncoding
ASHG19A3A029872	-6.74997	-2.75488	6.74997	down	33228.6	5945.29	15.2797	12.5249	-2.31822	-1.21301	2.31822	down	24119.6	11881.9	14.9102	13.6972									-2.83495	-1.50332	2.83495	down	10849.3	3562.52	13.725	12.2217	-2.85048	-1.51121	2.85048	down	26973.8	10261	14.72	13.2088	-3.48048	-1.79929	3.48048	down	34049.4	14627.1	15.3507	13.5514	noncoding
ASHG19A3A029925	-2.74947	-1.45915	2.74947	down	186.085	68.9732	7.4248	5.96565	-3.87342	-1.95361	3.87342	down	199.651	46.1612	7.82553	5.87192	-2.37139	-1.24573	2.37139	down	179.533	88.6692	7.4833	6.23757	-2.19707	-1.13558	2.19707	down	137.277	38.649	7.18257	6.04699									-2.14883	-1.10355	2.14883	down	312.029	169.459	8.1205	7.01695	noncoding
ASHG19A3A029925	-2.74947	-1.45915	2.74947	down	186.085	68.9732	7.4248	5.96565	-3.87342	-1.95361	3.87342	down	199.651	46.1612	7.82553	5.87192	-2.37139	-1.24573	2.37139	down	179.533	88.6692	7.4833	6.23757	-2.19707	-1.13558	2.19707	down	137.277	38.649	7.18257	6.04699									-2.14883	-1.10355	2.14883	down	312.029	169.459	8.1205	7.01695	noncoding
ASHG19A3A029925	-2.74947	-1.45915	2.74947	down	186.085	68.9732	7.4248	5.96565	-3.87342	-1.95361	3.87342	down	199.651	46.1612	7.82553	5.87192	-2.37139	-1.24573	2.37139	down	179.533	88.6692	7.4833	6.23757	-2.19707	-1.13558	2.19707	down	137.277	38.649	7.18257	6.04699									-2.14883	-1.10355	2.14883	down	312.029	169.459	8.1205	7.01695	noncoding
ASHG19A3A029925	-2.74947	-1.45915	2.74947	down	186.085	68.9732	7.4248	5.96565	-3.87342	-1.95361	3.87342	down	199.651	46.1612	7.82553	5.87192	-2.37139	-1.24573	2.37139	down	179.533	88.6692	7.4833	6.23757	-2.19707	-1.13558	2.19707	down	137.277	38.649	7.18257	6.04699									-2.14883	-1.10355	2.14883	down	312.029	169.459	8.1205	7.01695	noncoding
ASHG19A3A030084	-2.73898	-1.45364	2.73898	down	234.108	84.7423	7.74074	6.2871	-2.10312	-1.07253	2.10312	down	316.393	122.185	8.45648	7.38394	-2.57576	-1.365	2.57576	down	214.215	97.1224	7.73852	6.37353									-3.57509	-1.83798	3.57509	down	600.003	121.932	8.63365	6.79567	-2.72127	-1.44428	2.72127	down	388.77	164.627	8.4167	6.97242	noncoding
ASHG19A3A030126	-2.41999	-1.275	2.41999	down	2931.45	1049.04	11.4024	10.1274	-2.31839	-1.21313	2.31839	down	4031.75	1504.31	12.0982	10.8851	-3.46305	-1.79204	3.46305	down	3814.85	1375.13	12.0287	10.2367									-4.20786	-2.07309	4.20786	down	7782.33	1603.22	12.634	10.5609	-2.87646	-1.5243	2.87646	down	5156.04	1794.94	12.1621	10.6378	noncoding
ASHG19A3A030191	-2.58955	-1.3727	2.58955	down	2506.02	838.392	11.1637	9.79098	-2.09891	-1.06964	2.09891	down	2975.03	1187.88	11.6485	10.5788	-2.71614	-1.44156	2.71614	down	2053.2	898.306	11.0824	9.6408									-3.81815	-1.93287	3.81815	down	6020.36	1341.78	12.2507	10.3178	-2.99817	-1.58408	2.99817	down	4184.19	1417.11	11.8646	10.2805	noncoding
ASHG19A3A030555	-2.10264	-1.0722	2.10264	down	544.336	236.414	8.95573	7.88354	-2.24315	-1.16553	2.24315	down	719.722	245.916	9.5895	8.42398	-2.51314	-1.32949	2.51314	down	645.497	298.022	9.341	8.01151									-2.83503	-1.50337	2.83503	down	1365.21	350.73	9.83562	8.33226	-2.93972	-1.55568	2.93972	down	912.462	328.06	9.58113	8.02545	noncoding
ASHG19A3A030734	-2.74399	-1.45628	2.74399	down	2706.98	857.954	11.286	9.82976	-2.47983	-1.31024	2.47983	down	3067.66	1042.93	11.7038	10.3935	-2.47664	-1.30839	2.47664	down	2259.39	1093.7	11.2201	9.91168									-3.49061	-1.80348	3.49061	down	6126.87	1505.47	12.2791	10.4756	-2.46127	-1.2994	2.46127	down	4587.12	1892.17	12.0036	10.7042	noncoding
ASHG19A3A031013	-2.8633	-1.51768	2.8633	down	2520.87	761.553	11.1761	9.65843	-2.71653	-1.44176	2.71653	down	3092.13	961.35	11.7176	10.2759	-2.28284	-1.19083	2.28284	down	2661.19	1404.55	11.4563	10.2655									-4.00565	-2.00204	4.00565	down	5328.95	1112.68	12.042	10.0399	-3.38378	-1.75864	3.38378	down	3736.07	1125.68	11.6999	9.94123	noncoding
ASHG19A3A031129	-2.4446	-1.2896	2.4446	down	3160.5	1127.01	11.5131	10.2235	-2.52292	-1.3351	2.52292	down	3330.13	1108.63	11.8129	10.4778	-2.27606	-1.18654	2.27606	down	2780.64	1490.7	11.5291	10.3426									-3.25934	-1.70458	3.25934	down	5718.32	1481.49	12.1592	10.4546	-2.38933	-1.25661	2.38933	down	4253.96	1783.93	11.8847	10.6281	noncoding
ASHG19A3A031271	-2.3736	-1.24708	2.3736	down	4517.64	1750.77	12.0731	10.8261	-2.69777	-1.43177	2.69777	down	6814.36	2330.23	12.885	11.4533	-2.9135	-1.54275	2.9135	down	5097.48	2229.42	12.4723	10.9296									-4.28057	-2.0978	4.28057	down	13701.3	3059.48	13.5684	11.4706	-2.66486	-1.41406	2.66486	down	9514.49	3855.98	13.1075	11.6934	noncoding
ASHG19A3A031371	-2.80737	-1.48922	2.80737	down	4662.76	1531.89	12.1226	10.6333	-2.1738	-1.12022	2.1738	down	4571.5	1869.54	12.2874	11.1672	-2.27799	-1.18776	2.27799	down	4574.92	2525.71	12.3007	11.1129									-2.9618	-1.56647	2.9618	down	7431.88	2176.08	12.5587	10.9922	-2.73245	-1.45019	2.73245	down	6246.9	2341.54	12.4454	10.9952	noncoding
ASHG19A3A031371	-2.80737	-1.48922	2.80737	down	4662.76	1531.89	12.1226	10.6333	-2.1738	-1.12022	2.1738	down	4571.5	1869.54	12.2874	11.1672	-2.27799	-1.18776	2.27799	down	4574.92	2525.71	12.3007	11.1129									-2.9618	-1.56647	2.9618	down	7431.88	2176.08	12.5587	10.9922	-2.73245	-1.45019	2.73245	down	6246.9	2341.54	12.4454	10.9952	noncoding
ASHG19A3A031650	-2.77454	-1.47225	2.77454	down	209.351	76.3461	7.59019	6.11795	-2.30142	-1.20253	2.30142	down	169.349	64.7448	7.60051	6.39798	-2.81233	-1.49177	2.81233	down	181.448	75.7738	7.49815	6.00638									-3.22236	-1.68812	3.22236	down	389.627	87.8188	8.00182	6.3137	-2.64082	-1.40098	2.64082	down	280.33	126.792	7.97479	6.57381	noncoding
ASHG19A3A031666	-2.5552	-1.35344	2.5552	down	870.185	309.696	9.63914	8.2857	-2.15301	-1.10635	2.15301	down	1173.21	418.872	10.2823	9.17599	-3.3314	-1.73613	3.3314	down	895.288	312.058	9.81404	8.07791									-4.50948	-2.17296	4.50948	down	3611.17	658.221	11.4319	9.2589	-2.80931	-1.49022	2.80931	down	2000.33	719.343	10.7264	9.23622	noncoding
ASHG19A3A031704	-3.69094	-1.88399	3.69094	down	2618.83	623.539	11.2343	9.35029	-3.58919	-1.84366	3.58919	down	3855.88	901.252	12.0334	10.1897	-3.80348	-1.92732	3.80348	down	3038.96	966.899	11.6674	9.74005									-5.00048	-2.32207	5.00048	down	7463.53	1278.08	12.5645	10.2424	-4.11417	-2.0406	4.11417	down	5376.95	1328	12.2251	10.1845	noncoding
ASHG19A3A031736	-2.1741	-1.12042	2.1741	down	298.415	133.318	8.09881	6.97839	-3.20921	-1.68222	3.20921	down	488.203	121.274	9.0548	7.37258	-2.2095	-1.14372	2.2095	down	271.602	143.134	8.07791	6.93419									-4.7972	-2.26219	4.7972	down	870.637	132.531	9.17697	6.91478	-3.21047	-1.68278	3.21047	down	519.434	181.088	8.80379	7.121	noncoding
ASHG19A3A031736	-2.1741	-1.12042	2.1741	down	298.415	133.318	8.09881	6.97839	-3.20921	-1.68222	3.20921	down	488.203	121.274	9.0548	7.37258	-2.2095	-1.14372	2.2095	down	271.602	143.134	8.07791	6.93419									-4.7972	-2.26219	4.7972	down	870.637	132.531	9.17697	6.91478	-3.21047	-1.68278	3.21047	down	519.434	181.088	8.80379	7.121	noncoding
ASHG19A3A031920	-3.56203	-1.8327	3.56203	down	222.948	63.7461	7.67606	5.84336	-2.63487	-1.39773	2.63487	down	200.748	66.3682	7.83462	6.43689	-3.08104	-1.62342	3.08104	down	217.326	82.5424	7.75971	6.13629									-3.10062	-1.63255	3.10062	down	459.477	107.548	8.24467	6.61212	-4.27243	-2.09506	4.27243	down	250.426	73.8184	7.82951	5.73445	noncoding
ASHG19A3A032019	-2.04203	-1.03001	2.04203	down	14479.7	7259.61	13.839	12.809	-6.05704	-2.59861	6.05704	down	11111.4	1705.68	13.6471	11.0485	-3.17754	-1.66791	3.17754	down	23306.4	10540.6	14.8568	13.1889	-3.0849	-1.62522	3.0849	down	17917.3	5846.1	14.4656	12.8403	-3.09342	-1.6292	3.09342	down	24553.3	8389.45	14.5527	12.9235									noncoding
ASHG19A3A032704	-2.29193	-1.19657	2.29193	down	730.129	287.099	9.37664	8.18008	-2.25409	-1.17254	2.25409	down	931.087	317.772	9.96681	8.79427	-2.28534	-1.19241	2.28534	down	650.681	330.963	9.35191	8.1595									-4.3637	-2.12555	4.3637	down	2335.39	421.519	10.7244	8.59884	-2.28739	-1.1937	2.28739	down	1308.28	573.846	10.0785	8.88481	noncoding
ASHG19A3A032908	-2.60821	-1.38306	2.60821	down	103.382	41.5576	6.58173	5.19868	-2.02991	-1.02142	2.02991	down	117.842	53.1266	7.1157	6.09429									-2.16082	-1.11158	2.16082	down	98.5014	28.3357	6.702	5.59042	-3.11739	-1.64034	3.11739	down	169.754	41.4951	6.85432	5.21398	-2.14804	-1.10302	2.14804	down	77.8889	51.6696	6.28775	5.18473	noncoding
ASHG19A3A033019	-3.07862	-1.62228	3.07862	down	1606.67	466.584	10.5225	8.90022	-4.68937	-2.22939	4.68937	down	2968.35	498.648	11.6437	9.41435	-3.47048	-1.79514	3.47048	down	1765.23	602.648	10.8391	9.04401									-4.77268	-2.2548	4.77268	down	4226.27	730.553	11.6789	9.42414	-5.12218	-2.35676	5.12218	down	2962.66	611.419	11.3329	8.97612	noncoding
ASHG19A3A033073	-2.86669	-1.51939	2.86669	down	3692.1	1135.76	11.7531	10.2337	-2.97442	-1.57261	2.97442	down	6384.01	1942.82	12.7846	11.212	-2.68847	-1.42678	2.68847	down	4946.12	2353.82	12.4303	11.0035									-3.24809	-1.69959	3.24809	down	6272.47	1671.23	12.3173	10.6177	-2.81369	-1.49246	2.81369	down	7835.9	2862.99	12.7798	11.2873	noncoding
ASHG19A3A033130	-3.14036	-1.65093	3.14036	down	1414.67	398.595	10.3296	8.67872	-3.58581	-1.8423	3.58581	down	3608.68	839.691	11.9418	10.0995	-3.36755	-1.7517	3.36755	down	1960.84	690.891	11.0071	9.25537									-3.98252	-1.99368	3.98252	down	3082.33	628.242	11.1873	9.19365	-4.5495	-2.18571	4.5495	down	4342.29	982.944	11.9148	9.72914	noncoding
ASHG19A3A033662	-2.96426	-1.56767	2.96426	down	1064.46	325.143	9.93119	8.36352	-2.25214	-1.1713	2.25214	down	1382.85	469.771	10.5058	9.33451	-2.90956	-1.5408	2.90956	down	854.861	344.813	9.75535	8.21455									-4.4693	-2.16005	4.4693	down	3085.25	564.539	11.1884	9.0284	-3.62103	-1.8564	3.62103	down	2319.61	657.087	10.9547	9.09826	noncoding
ASHG19A3A033736	-2.50658	-1.32572	2.50658	down	560.156	206.333	9.00246	7.67674	-4.65412	-2.21851	4.65412	down	602.452	102.489	9.33766	7.11915	-2.4568	-1.29678	2.4568	down	1541.21	728.925	10.6247	9.32791	-17.7161	-4.14699	17.7161	down	882.118	31.1988	9.87868	5.73169									-2.39287	-1.25874	2.39287	down	1367.72	578.367	10.1556	8.89686	noncoding
ASHG19A3A034057	-5.33457	-2.41537	5.33457	down	946.464	167.027	9.7541	7.33873	-3.7928	-1.92326	3.7928	down	1443.4	287.32	10.5691	8.64582	-3.45876	-1.79025	3.45876	down	892.241	299.671	9.8104	8.02014									-6.47677	-2.69527	6.47677	down	2615.49	321.756	10.9024	8.20711	-4.52754	-2.17873	4.52754	down	1553.58	359.305	10.3441	8.16538	noncoding
ASHG19A3A034389	-4.82375	-2.27016	4.82375	down	753.54	148.792	9.4234	7.15325	-2.10691	-1.07513	2.10691	down	923.854	337.928	9.95396	8.87883	-4.20858	-2.07333	4.20858	down	932.438	257.659	9.87124	7.79791									-2.81755	-1.49444	2.81755	down	2147.49	588.819	10.5881	9.0937	-3.31842	-1.7305	3.31842	down	1903.47	587.917	10.6484	8.91791	noncoding
ASHG19A3A034397	-4.83849	-2.27456	4.83849	down	9653.36	1848.52	13.195	10.9205	-2.31436	-1.21062	2.31436	down	7562.34	3191.26	13.0719	11.8613									-2.46993	-1.30447	2.46993	down	3608.62	1098.3	12.036	10.7315	-2.73551	-1.45181	2.73551	down	9665.65	3174.34	12.9768	11.525	-2.54582	-1.34813	2.54582	down	9727.74	4137.14	13.1437	11.7956	noncoding
ASHG19A3A034440	-6.48142	-2.69631	6.48142	down	677.178	102.33	9.27184	6.57553	-2.02599	-1.01862	2.02599	down	215.146	89.6217	7.93276	6.91413	-3.89939	-1.96325	3.89939	down	667.421	200.777	9.38938	7.42613	-2.78713	-1.47878	2.78713	down	327.562	71.1573	8.42762	6.94884	-2.42776	-1.27962	2.42776	down	285.024	86.4345	7.5708	6.29117									noncoding
ASHG19A3A034497									-10.1157	-3.33852	10.1157	down	2804.47	213.477	11.5596	8.22111	-4.28986	-2.10093	4.28986	down	2536.37	705.464	11.3836	9.28268	-3.37258	-1.75385	3.37258	down	2361.26	473.506	11.3864	9.63254	-3.62179	-1.8567	3.62179	down	6927.42	1662.79	12.4683	10.6116	-2.63485	-1.39772	2.63485	down	4789.98	1840.8	12.0671	10.6694	noncoding
ASHG19A3A034785	-5.45777	-2.44831	5.45777	down	316.12	59.3455	8.18448	5.73617	-2.2032	-1.1396	2.2032	down	236.657	89.8861	8.05841	6.91882	-4.40724	-2.13988	4.40724	down	546.75	145.79	9.10021	6.96033									-5.05175	-2.33678	5.05175	down	423.167	61.3922	8.12874	5.79195	-6.04756	-2.59635	6.04756	down	374.7	75.7871	8.37081	5.77446	noncoding
ASHG19A3A034944	-5.68002	-2.5059	5.68002	down	20838.8	3980.1	14.4669	11.961	-2.12628	-1.08833	2.12628	down	15345.6	8225.57	14.2143	13.126									-3.04235	-1.60518	3.04235	down	9262.67	2772.84	13.4991	11.8939	-4.06361	-2.02276	4.06361	down	30043.3	8174.6	14.9102	12.8874	-2.95039	-1.5609	2.95039	down	26154.1	12292.8	14.8835	13.3226	noncoding
ASHG19A3A034944	-5.68002	-2.5059	5.68002	down	20838.8	3980.1	14.4669	11.961	-2.12628	-1.08833	2.12628	down	15345.6	8225.57	14.2143	13.126									-3.04235	-1.60518	3.04235	down	9262.67	2772.84	13.4991	11.8939	-4.06361	-2.02276	4.06361	down	30043.3	8174.6	14.9102	12.8874	-2.95039	-1.5609	2.95039	down	26154.1	12292.8	14.8835	13.3226	noncoding
ASHG19A3A035078	-6.2156	-2.63589	6.2156	down	18878.5	3161.97	14.285	11.6491	-3.66312	-1.87307	3.66312	down	14953.5	4422.84	14.1635	12.2904	-2.14392	-1.10025	2.14392	down	10488	6663.73	13.6065	12.5062	-2.3084	-1.2069	2.3084	down	7036.19	2673.61	13.0468	11.8399									-3.90465	-1.96519	3.90465	down	16834.8	5228.43	14.0741	12.1089	noncoding
ASHG19A3A035093	-4.04015	-2.01441	4.04015	down	764.352	177.224	9.44512	7.43071	-2.51873	-1.33269	2.51873	down	633.471	194.207	9.41329	8.0806									-2.89881	-1.53546	2.89881	down	298.927	62.6909	8.29712	6.76166	-2.04272	-1.03049	2.04272	down	931.282	330.34	9.27623	8.24574	-2.93914	-1.55539	2.93914	down	948.798	341.658	9.64181	8.08642	noncoding
ASHG19A3A036024	-5.12612	-2.35787	5.12612	down	1562.52	278.333	10.4841	8.12625	-2.62207	-1.39071	2.62207	down	1729.65	514.084	10.8446	9.45392	-3.72561	-1.89748	3.72561	down	1415.53	448.998	10.5025	8.60501									-4.70989	-2.23569	4.70989	down	3277.02	570.915	11.2828	9.04716	-4.16079	-2.05686	4.16079	down	2548.09	638.121	11.104	9.04716	noncoding
ASHG19A3A036531	-3.1094	-1.63664	3.1094	down	255.789	81.8974	7.86877	6.23214	-3.03101	-1.5998	3.03101	down	388.435	103.937	8.73896	7.13916	-2.46185	-1.29974	2.46185	down	366.141	173.086	8.51284	7.2131									-2.79771	-1.48425	2.79771	down	657.764	170.699	8.76383	7.27958	-3.4572	-1.78961	3.4572	down	544.436	176.03	8.86392	7.07431	noncoding
ASHG19A3A036582	-3.07321	-1.61975	3.07321	down	1150.03	336.862	10.0365	8.4168	-2.05112	-1.03641	2.05112	down	892.124	335.668	9.90467	8.86826	-2.35458	-1.23547	2.35458	down	875.201	431.883	9.78509	8.54962									-3.22534	-1.68945	3.22534	down	3001.11	743.377	11.1385	9.44909	-2.32248	-1.21566	2.32248	down	1811.23	782.405	10.5729	9.35722	noncoding
ASHG19A3A036889	-4.65153	-2.21771	4.65153	down	14514.4	3115.91	13.845	11.6273	-2.09986	-1.0703	2.09986	down	9900.12	4865.77	13.4929	12.4226									-2.58213	-1.36856	2.58213	down	5595.26	1795.13	12.7164	11.3478	-2.71809	-1.44259	2.71809	down	14515	5195.9	13.6684	12.2258	-2.56378	-1.35827	2.56378	down	13991.3	6263.76	13.7219	12.3637	noncoding
ASHG19A3A037454	-4.75517	-2.2495	4.75517	down	9429.35	1839.76	13.1612	10.9117	-3.85233	-1.94573	3.85233	down	7609.31	1831.59	13.0828	11.1371									-3.63483	-1.86189	3.63483	down	3789.41	753.649	12.1257	10.2638	-2.98455	-1.57751	2.98455	down	10985.6	3411.29	13.2088	11.6313	-2.23352	-1.15932	2.23352	down	10500.9	5229.62	13.2688	12.1095	noncoding
ASHG19A3A037588	-6.05875	-2.59902	6.05875	down	71477.8	16168.1	16.3556	13.7565	-2.02686	-1.01925	2.02686	down	52829.9	32772.8	16.0356	15.0164									-3.75534	-1.90895	3.75534	down	34019	10330.3	15.3923	13.4833	-3.78205	-1.91917	3.78205	down	77004.3	26924.9	16.3715	14.4523	-3.58296	-1.84115	3.58296	down	72398.4	34796	16.5555	14.7143	noncoding
ASHG19A3A037588	-6.05875	-2.59902	6.05875	down	71477.8	16168.1	16.3556	13.7565	-2.02686	-1.01925	2.02686	down	52829.9	32772.8	16.0356	15.0164									-3.75534	-1.90895	3.75534	down	34019	10330.3	15.3923	13.4833	-3.78205	-1.91917	3.78205	down	77004.3	26924.9	16.3715	14.4523	-3.58296	-1.84115	3.58296	down	72398.4	34796	16.5555	14.7143	noncoding
ASHG19A3A037588	-6.05875	-2.59902	6.05875	down	71477.8	16168.1	16.3556	13.7565	-2.02686	-1.01925	2.02686	down	52829.9	32772.8	16.0356	15.0164									-3.75534	-1.90895	3.75534	down	34019	10330.3	15.3923	13.4833	-3.78205	-1.91917	3.78205	down	77004.3	26924.9	16.3715	14.4523	-3.58296	-1.84115	3.58296	down	72398.4	34796	16.5555	14.7143	noncoding
ASHG19A3A037695	-2.46786	-1.30326	2.46786	down	852.169	312.714	9.60475	8.30149	-2.63723	-1.39902	2.63723	down	1293.05	373.62	10.4193	9.02029	-2.70246	-1.43428	2.70246	down	1038.21	443.47	10.0221	8.58782									-3.31292	-1.72811	3.31292	down	2870.1	689.624	11.062	9.33391	-3.46636	-1.79342	3.46636	down	1851.35	545.333	10.6051	8.81171	noncoding
ASHG19A3A037752	-2.14237	-1.09921	2.14237	down	2075.12	842.751	10.8986	9.79935	-2.33119	-1.22107	2.33119	down	2453.88	869.975	11.3611	10.1401	-2.06144	-1.04365	2.06144	down	1647.75	933.827	10.7284	9.68474									-2.61032	-1.38422	2.61032	down	2768.78	823.793	10.9941	9.60989	-2.71059	-1.43861	2.71059	down	2143.42	801.456	10.8368	9.3982	noncoding
ASHG19A3A038153	-3.7573	-1.9097	3.7573	down	584.193	148.685	9.06198	7.15228									-3.8156	-1.93191	3.8156	down	874.659	267.242	9.78433	7.85242	-3.42444	-1.77587	3.42444	down	629.669	110.15	9.37559	7.59973	-3.82732	-1.93634	3.82732	down	1497.37	288.753	9.9914	8.05506	-2.38381	-1.25327	2.38381	down	881.299	387.102	9.53216	8.27888	noncoding
ASHG19A3A038195	-2.90681	-1.53944	2.90681	down	10009.8	3315.21	13.2493	11.7098	-2.31143	-1.20879	2.31143	down	10784.9	4759.88	13.6032	12.3944									-2.40333	-1.26503	2.40333	down	4271.65	1428.43	12.3085	11.0435	-3.15728	-1.65868	3.15728	down	16318.1	5062.62	13.845	12.1863	-2.16437	-1.11394	2.16437	down	13192.9	6884.24	13.6147	12.5007	noncoding
ASHG19A3A038309	-4.22186	-2.07788	4.22186	down	4562.14	968.188	12.0937	10.0158	-2.33731	-1.22485	2.33731	down	3956.93	1460.24	12.0724	10.8475	-2.14361	-1.10005	2.14361	down	3489.52	2008.84	11.8835	10.7835									-3.73748	-1.90207	3.73748	down	6570.95	1511.65	12.3829	10.4808	-2.91094	-1.54148	2.91094	down	4900.26	1698.17	12.0927	10.5512	noncoding
ASHG19A3A038309	-4.22186	-2.07788	4.22186	down	4562.14	968.188	12.0937	10.0158	-2.33731	-1.22485	2.33731	down	3956.93	1460.24	12.0724	10.8475	-2.14361	-1.10005	2.14361	down	3489.52	2008.84	11.8835	10.7835									-3.73748	-1.90207	3.73748	down	6570.95	1511.65	12.3829	10.4808	-2.91094	-1.54148	2.91094	down	4900.26	1698.17	12.0927	10.5512	noncoding
ASHG19A3A038350	-2.05507	-1.03919	2.05507	down	386.703	176.242	8.46207	7.42288	-2.13204	-1.09223	2.13204	down	609.394	219.71	9.35233	8.2601	-2.38982	-1.2569	2.38982	down	509.122	246.48	8.99327	7.73637									-2.47481	-1.30732	2.47481	down	930.055	271.08	9.27224	7.96492	-2.2355	-1.1606	2.2355	down	1089.45	498.012	9.82768	8.66708	noncoding
ASHG19A3A038370									-3.52335	-1.81695	3.52335	down	9057.1	2456.41	13.3419	11.525	-3.43499	-1.7803	3.43499	down	5366.38	1983.09	12.5489	10.7686	-2.90869	-1.54037	2.90869	down	3804.14	985.844	12.1331	10.5927	-5.1841	-2.37409	5.1841	down	12379.6	2244.77	13.4026	11.0286	-4.23098	-2.08099	4.23098	down	9446.98	2373.3	13.0977	11.0167	noncoding
ASHG19A3A038398	-2.65432	-1.40834	2.65432	down	223.619	84.0189	7.68103	6.27269	-2.49306	-1.31792	2.49306	down	323.232	106.151	8.48753	7.16961	-2.2393	-1.16305	2.2393	down	284.28	148.476	8.14864	6.98559									-2.70905	-1.43779	2.70905	down	514.436	139.113	8.41603	6.97824	-3.77736	-1.91738	3.77736	down	354.744	111.489	8.29444	6.37706	noncoding
ASHG19A3A038622	-3.83012	-1.93739	3.83012	down	2593.42	597.462	11.2201	9.28268	-2.13408	-1.09362	2.13408	down	2168.78	821.597	11.171	10.0774									-2.41143	-1.26989	2.41143	down	1136.98	294.585	10.264	8.99414	-2.07449	-1.05276	2.07449	down	2328.47	854.352	10.7181	9.66538	-2.42522	-1.27812	2.42522	down	2513.54	1038.24	11.087	9.8089	noncoding
ASHG19A3A038679	-3.63441	-1.86172	3.63441	down	65669.4	26642.7	16.2047	14.343	-2.17663	-1.1221	2.17663	down	51019	28100.4	15.966	14.8439	-2.83443	-1.50306	2.83443	down	68987.9	42006.4	16.5679	15.0648									-2.31787	-1.2128	2.31787	down	68504.7	40136.9	16.2146	15.0018	-5.7451	-2.52233	5.7451	down	71716.4	20608.2	16.5296	14.0073	noncoding
ASHG19A3A038714									-5.81242	-2.53914	5.81242	down	3365.42	456.632	11.8334	9.29428	-2.01157	-1.00832	2.01157	down	1680.23	973.541	10.7593	9.75097	-2.51039	-1.32791	2.51039	down	1831.52	480.725	10.9847	9.65677	-2.37035	-1.2451	2.37035	down	1090.35	333.526	9.5052	8.2601	-2.27573	-1.18633	2.27573	down	981.053	444.974	9.68896	8.50264	noncoding
ASHG19A3A039249	-3.18249	-1.67015	3.18249	down	1841.16	512.959	10.7178	9.04769	-2.79669	-1.48372	2.79669	down	1800.85	501.711	10.9053	9.42157	-2.45897	-1.29806	2.45897	down	1757.76	840.996	10.8357	9.53764									-3.88157	-1.95664	3.88157	down	4075.31	850.472	11.6148	9.65814	-3.16343	-1.66149	3.16343	down	2355.8	760.608	10.977	9.31556	noncoding
ASHG19A3A039309	-2.69134	-1.42833	2.69134	down	2967.62	956.304	11.4239	9.99553	-2.52342	-1.33538	2.52342	down	3700.72	1247.43	11.9788	10.6434	-2.8494	-1.51066	2.8494	down	3186.07	1372.88	11.7443	10.2337									-3.55065	-1.82808	3.55065	down	6886.92	1687.64	12.4606	10.6326	-2.48981	-1.31603	2.48981	down	5325.94	2182.07	12.2127	10.8967	noncoding
ASHG19A3A039315	-2.88451	-1.52833	2.88451	down	264.391	90.5151	7.91675	6.38842	-2.13937	-1.09719	2.13937	down	306.539	116.816	8.41361	7.31642	-3.13354	-1.64779	3.13354	down	278.618	103.437	8.11563	6.46784									-7.73241	-2.95092	7.73241	down	807.952	76.8074	9.07085	6.11993	-2.72876	-1.44824	2.72876	down	545.195	219.942	8.86767	7.41943	noncoding
ASHG19A3A039413	-2.02364	-1.01695	2.02364	down	246.75	118.449	7.8169	6.79995	-2.02154	-1.01545	2.02154	down	309.381	124.214	8.425	7.40955	-2.65825	-1.41047	2.65825	down	325.32	143.349	8.34646	6.93599									-3.13385	-1.64794	3.13385	down	1018.52	233.632	9.39666	7.74872	-2.01518	-1.01091	2.01518	down	580.806	309.932	8.95515	7.94424	noncoding
ASHG19A3A039442	-5.45675	-2.44804	5.45675	down	35221.4	8053.86	15.3764	12.9283	-2.3852	-1.25411	2.3852	down	30677.7	15084.9	15.2797	14.0256									-2.84363	-1.50774	2.84363	down	14688.3	5068.3	14.1859	12.6781	-3.07719	-1.62162	3.07719	down	23338	7944.96	14.4656	12.8439	-2.83283	-1.50224	2.83283	down	24738.8	11743.1	14.7631	13.2609	noncoding
ASHG19A3A039512	-16.5945	-4.05264	16.5945	down	31152.4	2084.15	15.1392	11.0866	-18.9382	-4.24322	18.9382	down	43727.4	2481.17	15.7847	11.5415	-8.59429	-3.10338	8.59429	down	120134	18248.4	17.0508	13.9475	-26.0936	-4.70562	26.0936	down	86464.5	3118.43	16.751	12.0454	-24.0757	-4.5895	24.0757	down	26140.4	1137.55	14.6626	10.0731									noncoding
ASHG19A3A039515	-3.06226	-1.6146	3.06226	down	187065	103501	17.66	16.0454	-2.00355	-1.00256	2.00355	down	267872	158337	18.0745	17.0719									-4.91496	-2.29718	4.91496	down	228633	66730	17.9517	15.6545	-2.06285	-1.04464	2.06285	down	247748	139167	17.861	16.8163	-2.12027	-1.08425	2.12027	down	266961	159099	18.0254	16.9412	noncoding
ASHG19A3A039761	-2.29678	-1.19961	2.29678	down	1455.33	558.258	10.3793	9.17965	-2.45003	-1.2928	2.45003	down	2045.04	672.41	11.0922	9.79935	-3.30004	-1.72249	3.30004	down	1774.69	635.492	10.8484	9.1259									-4.82109	-2.26936	4.82109	down	5112.94	876.511	11.9768	9.70746	-2.15369	-1.10681	2.15369	down	2639.39	1199.38	11.1473	10.0405	noncoding
ASHG19A3A039951	-2.89101	-1.53157	2.89101	down	404.542	135.054	8.52957	6.998									-2.99335	-1.58176	2.99335	down	685.696	266.032	9.42593	7.84417	-3.66849	-1.87519	3.66849	down	487.63	80.9966	9.01601	7.14082	-3.49106	-1.80366	3.49106	down	1320.7	276.036	9.78952	7.98586	-2.44776	-1.29146	2.44776	down	869.06	372.378	9.50958	8.21812	noncoding
ASHG19A3A040098	-2.3838	-1.25326	2.3838	down	38457.2	24117.6	15.4667	14.2135	-5.0736	-2.34301	5.0736	down	31564.3	7510.85	15.344	13.001	-4.09304	-2.03317	4.09304	down	57425.6	24103.2	16.3462	14.3131	-2.16782	-1.11625	2.16782	down	42346.4	26171.6	15.7081	14.5919	-3.40682	-1.76842	3.40682	down	91680.7	34975.5	16.6209	14.8525									noncoding
ASHG19A3A040389	-6.76489	-2.75807	6.76489	down	34506.1	6212.7	15.344	12.586	-2.21678	-1.14846	2.21678	down	26973.6	14047.6	15.0732	13.9247									-3.365	-1.75061	3.365	down	15492.2	4525.79	14.2743	12.5237	-4.35334	-2.12212	4.35334	down	40404.8	10376.2	15.344	13.2219	-3.67835	-1.87906	3.67835	down	38337.9	16496.1	15.5707	13.6916	noncoding
ASHG19A3A040389	-6.76489	-2.75807	6.76489	down	34506.1	6212.7	15.344	12.586	-2.21678	-1.14846	2.21678	down	26973.6	14047.6	15.0732	13.9247									-3.365	-1.75061	3.365	down	15492.2	4525.79	14.2743	12.5237	-4.35334	-2.12212	4.35334	down	40404.8	10376.2	15.344	13.2219	-3.67835	-1.87906	3.67835	down	38337.9	16496.1	15.5707	13.6916	noncoding
ASHG19A3A040389	-6.76489	-2.75807	6.76489	down	34506.1	6212.7	15.344	12.586	-2.21678	-1.14846	2.21678	down	26973.6	14047.6	15.0732	13.9247									-3.365	-1.75061	3.365	down	15492.2	4525.79	14.2743	12.5237	-4.35334	-2.12212	4.35334	down	40404.8	10376.2	15.344	13.2219	-3.67835	-1.87906	3.67835	down	38337.9	16496.1	15.5707	13.6916	noncoding
ASHG19A3A040389	-6.76489	-2.75807	6.76489	down	34506.1	6212.7	15.344	12.586	-2.21678	-1.14846	2.21678	down	26973.6	14047.6	15.0732	13.9247									-3.365	-1.75061	3.365	down	15492.2	4525.79	14.2743	12.5237	-4.35334	-2.12212	4.35334	down	40404.8	10376.2	15.344	13.2219	-3.67835	-1.87906	3.67835	down	38337.9	16496.1	15.5707	13.6916	noncoding
ASHG19A3A040508	-2.96771	-1.56935	2.96771	down	436.095	140.718	8.63284	7.06349	-2.09006	-1.06354	2.09006	down	630.802	232.452	9.40656	8.34302	-2.37066	-1.24529	2.37066	down	469.215	230.585	8.87425	7.62896									-3.83493	-1.9392	3.83493	down	1620.89	316.851	10.1235	8.18435	-2.86902	-1.52056	2.86902	down	1009.22	369.658	9.72535	8.20479	noncoding
ASHG19A3A040508	-2.96771	-1.56935	2.96771	down	436.095	140.718	8.63284	7.06349	-2.09006	-1.06354	2.09006	down	630.802	232.452	9.40656	8.34302	-2.37066	-1.24529	2.37066	down	469.215	230.585	8.87425	7.62896									-3.83493	-1.9392	3.83493	down	1620.89	316.851	10.1235	8.18435	-2.86902	-1.52056	2.86902	down	1009.22	369.658	9.72535	8.20479	noncoding
ASHG19A3A040653	-2.60689	-1.38233	2.60689	down	2677.28	890.961	11.2697	9.88733	-2.33272	-1.22201	2.33272	down	3196.86	1151.53	11.7585	10.5365	-2.15628	-1.10854	2.15628	down	2402.41	1339.24	11.3051	10.1966									-3.55342	-1.82921	3.55342	down	6407.36	1551.96	12.3487	10.5195	-2.57658	-1.36546	2.57658	down	4790.22	1889.26	12.0677	10.7023	noncoding
ASHG19A3A040661	-3.81158	-1.93039	3.81158	down	1648.98	383.531	10.5526	8.62221	-2.45463	-1.29551	2.45463	down	1827.61	588.51	10.9239	9.62838	-2.85146	-1.5117	2.85146	down	1257.38	512.041	10.3163	8.80463									-3.83615	-1.93966	3.83615	down	3598.57	760.593	11.4239	9.4842	-3.48239	-1.80008	3.48239	down	3248.07	948.095	11.4675	9.66739	noncoding
ASHG19A3A040661	-3.81158	-1.93039	3.81158	down	1648.98	383.531	10.5526	8.62221	-2.45463	-1.29551	2.45463	down	1827.61	588.51	10.9239	9.62838	-2.85146	-1.5117	2.85146	down	1257.38	512.041	10.3163	8.80463									-3.83615	-1.93966	3.83615	down	3598.57	760.593	11.4239	9.4842	-3.48239	-1.80008	3.48239	down	3248.07	948.095	11.4675	9.66739	noncoding
ASHG19A3A040661	-3.81158	-1.93039	3.81158	down	1648.98	383.531	10.5526	8.62221	-2.45463	-1.29551	2.45463	down	1827.61	588.51	10.9239	9.62838	-2.85146	-1.5117	2.85146	down	1257.38	512.041	10.3163	8.80463									-3.83615	-1.93966	3.83615	down	3598.57	760.593	11.4239	9.4842	-3.48239	-1.80008	3.48239	down	3248.07	948.095	11.4675	9.66739	noncoding
ASHG19A3A040661	-3.81158	-1.93039	3.81158	down	1648.98	383.531	10.5526	8.62221	-2.45463	-1.29551	2.45463	down	1827.61	588.51	10.9239	9.62838	-2.85146	-1.5117	2.85146	down	1257.38	512.041	10.3163	8.80463									-3.83615	-1.93966	3.83615	down	3598.57	760.593	11.4239	9.4842	-3.48239	-1.80008	3.48239	down	3248.07	948.095	11.4675	9.66739	noncoding
ASHG19A3A040739	-5.80715	-2.53783	5.80715	down	704.232	117.809	9.32869	6.79086	-3.49697	-1.8061	3.49697	down	835.28	183.598	9.80065	7.99454	-4.07008	-2.02506	4.07008	down	617.7	177.372	9.2747	7.24964									-4.22436	-2.07873	4.22436	down	1444.29	250.726	9.93086	7.85213	-4.51433	-2.17451	4.51433	down	1279.95	295.685	10.0424	7.86787	noncoding
ASHG19A3A040778	-3.51455	-1.81334	3.51455	down	973.49	251.671	9.79073	7.97739	-2.61352	-1.38599	2.61352	down	1097.48	321.418	10.1949	8.80886	-2.1512	-1.10514	2.1512	down	793.314	426.448	9.633	8.52786									-3.45803	-1.78995	3.45803	down	1746.53	381.952	10.2432	8.45329	-3.30711	-1.72557	3.30711	down	1479.8	458.5	10.2727	8.54714	noncoding
ASHG19A3A041249	-2.14636	-1.10189	2.14636	down	382.051	167.612	8.44674	7.34485	-2.09275	-1.0654	2.09275	down	371.432	141.733	8.67624	7.61085									-2.47838	-1.30939	2.47838	down	644.655	155.781	9.41515	8.10576	-3.42845	-1.77756	3.42845	down	2096.82	471.096	10.5431	8.76551	-2.34995	-1.23263	2.34995	down	1376.67	592.633	10.1619	8.92929	noncoding
ASHG19A3A041343	-2.33544	-1.2237	2.33544	down	380.517	154.948	8.4414	7.21771	-3.09816	-1.63141	3.09816	down	609.46	152.766	9.3526	7.72119	-3.06661	-1.61665	3.06661	down	577.026	220.137	9.17409	7.55744									-3.00721	-1.58843	3.00721	down	970.039	233.107	9.33316	7.74474	-3.65002	-1.8679	3.65002	down	779.75	232.631	9.37181	7.50391	noncoding
ASHG19A3A041343	-2.33544	-1.2237	2.33544	down	380.517	154.948	8.4414	7.21771	-3.09816	-1.63141	3.09816	down	609.46	152.766	9.3526	7.72119	-3.06661	-1.61665	3.06661	down	577.026	220.137	9.17409	7.55744									-3.00721	-1.58843	3.00721	down	970.039	233.107	9.33316	7.74474	-3.65002	-1.8679	3.65002	down	779.75	232.631	9.37181	7.50391	noncoding
ASHG19A3A041343	-2.33544	-1.2237	2.33544	down	380.517	154.948	8.4414	7.21771	-3.09816	-1.63141	3.09816	down	609.46	152.766	9.3526	7.72119	-3.06661	-1.61665	3.06661	down	577.026	220.137	9.17409	7.55744									-3.00721	-1.58843	3.00721	down	970.039	233.107	9.33316	7.74474	-3.65002	-1.8679	3.65002	down	779.75	232.631	9.37181	7.50391	noncoding
ASHG19A3A041343	-2.33544	-1.2237	2.33544	down	380.517	154.948	8.4414	7.21771	-3.09816	-1.63141	3.09816	down	609.46	152.766	9.3526	7.72119	-3.06661	-1.61665	3.06661	down	577.026	220.137	9.17409	7.55744									-3.00721	-1.58843	3.00721	down	970.039	233.107	9.33316	7.74474	-3.65002	-1.8679	3.65002	down	779.75	232.631	9.37181	7.50391	noncoding
ASHG19A3A041343	-2.33544	-1.2237	2.33544	down	380.517	154.948	8.4414	7.21771	-3.09816	-1.63141	3.09816	down	609.46	152.766	9.3526	7.72119	-3.06661	-1.61665	3.06661	down	577.026	220.137	9.17409	7.55744									-3.00721	-1.58843	3.00721	down	970.039	233.107	9.33316	7.74474	-3.65002	-1.8679	3.65002	down	779.75	232.631	9.37181	7.50391	noncoding
ASHG19A3A041343	-2.33544	-1.2237	2.33544	down	380.517	154.948	8.4414	7.21771	-3.09816	-1.63141	3.09816	down	609.46	152.766	9.3526	7.72119	-3.06661	-1.61665	3.06661	down	577.026	220.137	9.17409	7.55744									-3.00721	-1.58843	3.00721	down	970.039	233.107	9.33316	7.74474	-3.65002	-1.8679	3.65002	down	779.75	232.631	9.37181	7.50391	noncoding
ASHG19A3A041343	-2.33544	-1.2237	2.33544	down	380.517	154.948	8.4414	7.21771	-3.09816	-1.63141	3.09816	down	609.46	152.766	9.3526	7.72119	-3.06661	-1.61665	3.06661	down	577.026	220.137	9.17409	7.55744									-3.00721	-1.58843	3.00721	down	970.039	233.107	9.33316	7.74474	-3.65002	-1.8679	3.65002	down	779.75	232.631	9.37181	7.50391	noncoding
ASHG19A3A041343	-2.33544	-1.2237	2.33544	down	380.517	154.948	8.4414	7.21771	-3.09816	-1.63141	3.09816	down	609.46	152.766	9.3526	7.72119	-3.06661	-1.61665	3.06661	down	577.026	220.137	9.17409	7.55744									-3.00721	-1.58843	3.00721	down	970.039	233.107	9.33316	7.74474	-3.65002	-1.8679	3.65002	down	779.75	232.631	9.37181	7.50391	noncoding
ASHG19A3A041343	-2.33544	-1.2237	2.33544	down	380.517	154.948	8.4414	7.21771	-3.09816	-1.63141	3.09816	down	609.46	152.766	9.3526	7.72119	-3.06661	-1.61665	3.06661	down	577.026	220.137	9.17409	7.55744									-3.00721	-1.58843	3.00721	down	970.039	233.107	9.33316	7.74474	-3.65002	-1.8679	3.65002	down	779.75	232.631	9.37181	7.50391	noncoding
ASHG19A3A041343	-2.33544	-1.2237	2.33544	down	380.517	154.948	8.4414	7.21771	-3.09816	-1.63141	3.09816	down	609.46	152.766	9.3526	7.72119	-3.06661	-1.61665	3.06661	down	577.026	220.137	9.17409	7.55744									-3.00721	-1.58843	3.00721	down	970.039	233.107	9.33316	7.74474	-3.65002	-1.8679	3.65002	down	779.75	232.631	9.37181	7.50391	noncoding
ASHG19A3A041343	-2.33544	-1.2237	2.33544	down	380.517	154.948	8.4414	7.21771	-3.09816	-1.63141	3.09816	down	609.46	152.766	9.3526	7.72119	-3.06661	-1.61665	3.06661	down	577.026	220.137	9.17409	7.55744									-3.00721	-1.58843	3.00721	down	970.039	233.107	9.33316	7.74474	-3.65002	-1.8679	3.65002	down	779.75	232.631	9.37181	7.50391	noncoding
ASHG19A3A041343	-2.33544	-1.2237	2.33544	down	380.517	154.948	8.4414	7.21771	-3.09816	-1.63141	3.09816	down	609.46	152.766	9.3526	7.72119	-3.06661	-1.61665	3.06661	down	577.026	220.137	9.17409	7.55744									-3.00721	-1.58843	3.00721	down	970.039	233.107	9.33316	7.74474	-3.65002	-1.8679	3.65002	down	779.75	232.631	9.37181	7.50391	noncoding
ASHG19A3A041343	-2.33544	-1.2237	2.33544	down	380.517	154.948	8.4414	7.21771	-3.09816	-1.63141	3.09816	down	609.46	152.766	9.3526	7.72119	-3.06661	-1.61665	3.06661	down	577.026	220.137	9.17409	7.55744									-3.00721	-1.58843	3.00721	down	970.039	233.107	9.33316	7.74474	-3.65002	-1.8679	3.65002	down	779.75	232.631	9.37181	7.50391	noncoding
ASHG19A3A041343	-2.33544	-1.2237	2.33544	down	380.517	154.948	8.4414	7.21771	-3.09816	-1.63141	3.09816	down	609.46	152.766	9.3526	7.72119	-3.06661	-1.61665	3.06661	down	577.026	220.137	9.17409	7.55744									-3.00721	-1.58843	3.00721	down	970.039	233.107	9.33316	7.74474	-3.65002	-1.8679	3.65002	down	779.75	232.631	9.37181	7.50391	noncoding
ASHG19A3A041343	-2.33544	-1.2237	2.33544	down	380.517	154.948	8.4414	7.21771	-3.09816	-1.63141	3.09816	down	609.46	152.766	9.3526	7.72119	-3.06661	-1.61665	3.06661	down	577.026	220.137	9.17409	7.55744									-3.00721	-1.58843	3.00721	down	970.039	233.107	9.33316	7.74474	-3.65002	-1.8679	3.65002	down	779.75	232.631	9.37181	7.50391	noncoding
ASHG19A3A041343	-2.33544	-1.2237	2.33544	down	380.517	154.948	8.4414	7.21771	-3.09816	-1.63141	3.09816	down	609.46	152.766	9.3526	7.72119	-3.06661	-1.61665	3.06661	down	577.026	220.137	9.17409	7.55744									-3.00721	-1.58843	3.00721	down	970.039	233.107	9.33316	7.74474	-3.65002	-1.8679	3.65002	down	779.75	232.631	9.37181	7.50391	noncoding
ASHG19A3A041501	-3.23615	-1.69428	3.23615	down	527.302	154.916	8.91161	7.21734	-2.20166	-1.13859	2.20166	down	612.254	213.527	9.36061	8.22202	-2.28525	-1.19235	2.28525	down	509.369	258.088	8.99385	7.8015									-3.73766	-1.90213	3.73766	down	1209.73	233.827	9.65206	7.74992	-3.15243	-1.65646	3.15243	down	932.089	313.385	9.61515	7.95868	noncoding
ASHG19A3A041534	-3.35803	-1.74761	3.35803	down	3529.03	922.202	11.6882	9.94059	-4.67947	-2.22634	4.67947	down	3635.64	639.312	11.9529	9.72651	-3.93933	-1.97795	3.93933	down	2791.95	852.292	11.536	9.55806									-3.5076	-1.81048	3.5076	down	7806.96	1937.93	12.6411	10.8306	-3.80121	-1.92646	3.80121	down	4032.35	1087.34	11.8153	9.88888	noncoding
ASHG19A3A042047	-2.89001	-1.53107	2.89001	down	2225.83	674.388	11.0025	9.47141	-2.3297	-1.22014	2.3297	down	2864.51	1029.11	11.595	10.3748	-3.61986	-1.85593	3.61986	down	2854.56	951.691	11.5699	9.71396									-4.29342	-2.10213	4.29342	down	7371.63	1473.68	12.5489	10.4467	-3.29998	-1.72246	3.29998	down	4459.15	1372.74	11.9546	10.2322	noncoding
ASHG19A3A042083	-2.69544	-1.43052	2.69544	down	564.453	194.917	9.01393	7.58341	-2.30335	-1.20373	2.30335	down	682.748	227.573	9.51409	8.31036	-2.32115	-1.21484	2.32115	down	561.811	282.053	9.14041	7.92557									-4.28106	-2.09797	4.28106	down	1674.22	293.889	10.1731	8.07513	-2.63524	-1.39793	2.63524	down	921.766	367.936	9.59602	8.19809	noncoding
ASHG19A3A042202	-2.15643	-1.10865	2.15643	down	3730.11	1563.63	11.774	10.6653	-2.54089	-1.34533	2.54089	down	4910.72	1701	12.3904	11.0451	-2.81555	-1.49342	2.81555	down	3753.64	1666.74	12.003	10.5096									-4.14748	-2.05224	4.14748	down	10193.6	2218.49	13.0629	11.0107	-2.85672	-1.51436	2.85672	down	7580.94	2713.56	12.7321	11.2177	noncoding
ASHG19A3A042305	-4.87249	-2.28466	4.87249	down	18014.9	3853.94	14.2043	11.9196	-2.21007	-1.14409	2.21007	down	13978	6997.39	14.06	12.9159									-2.15746	-1.10933	2.15746	down	6066.83	2426.35	12.8288	11.7195	-2.17847	-1.12332	2.17847	down	7994.69	3262.51	12.6836	11.5603	-2.41214	-1.27031	2.41214	down	10118.7	4586.84	13.2001	11.9298	noncoding
ASHG19A3A042396	-2.67198	-1.41791	2.67198	down	541.439	188.933	8.94775	7.52984	-3.00096	-1.58543	3.00096	down	915.734	234.672	9.94123	8.3558	-2.96666	-1.56884	2.96666	down	639.451	250.181	9.32431	7.75547									-5.63323	-2.49396	5.63323	down	2969.78	429.309	11.1217	8.62771	-3.3341	-1.7373	3.3341	down	1612.68	496.086	10.3998	8.66252	noncoding
ASHG19A3A042630	-3.11744	-1.64036	3.11744	down	747.175	219.751	9.41045	7.77009	-2.28477	-1.19205	2.28477	down	951.738	319.676	9.99613	8.80408	-3.06254	-1.61473	3.06254	down	662.035	251.68	9.38036	7.76564									-4.74779	-2.24726	4.74779	down	2456.91	410.07	10.8046	8.55738	-3.40202	-1.76639	3.40202	down	1546.17	466.555	10.3386	8.57217	noncoding
ASHG19A3A042903	-3.03118	-1.59988	3.03118	down	675.079	205.04	9.26661	7.66673	-2.59566	-1.3761	2.59566	down	937.12	277.067	9.97347	8.59737	-3.40043	-1.76572	3.40043	down	592.359	203.424	9.21309	7.44737									-4.71846	-2.23832	4.71846	down	2438.93	409.416	10.7938	8.5555	-5.49948	-2.45929	5.49948	down	1478.7	285.031	10.2715	7.8122	noncoding
ASHG19A3A042946	-5.41168	-2.43608	5.41168	down	4089.06	676.468	11.9148	9.47877	-2.08526	-1.06023	2.08526	down	2616.87	1048.55	11.4622	10.402									-2.53422	-1.34154	2.53422	down	1645.5	425.339	10.8279	9.48636	-3.01084	-1.59016	3.01084	down	3088.64	819.864	11.1912	9.60103	-2.03882	-1.02774	2.03882	down	2468.15	1191.17	11.0601	10.0324	noncoding
ASHG19A3A043154	-2.23427	-1.15981	2.23427	down	254.657	111.53	7.86241	6.70261	-2.08683	-1.06131	2.08683	down	227.103	91.21	8.00235	6.94104	-2.34633	-1.23041	2.34633	down	153.967	77.1177	7.26395	6.03354	-3.69933	-1.88726	3.69933	down	245.918	41.0703	8.02109	6.13382	-2.28158	-1.19003	2.28158	down	384.512	121.929	7.98562	6.79559									noncoding
ASHG19A3A043423	-4.15612	-2.05524	4.15612	down	1594.65	345.028	10.5102	8.45496	-2.84423	-1.50804	2.84423	down	1947.15	536.317	11.0203	9.5123	-3.34539	-1.74217	3.34539	down	1653.02	581.854	10.7341	8.99195									-5.4642	-2.45001	5.4642	down	4606.06	704.232	11.8181	9.36814	-3.81132	-1.93029	3.81132	down	3106.62	841.11	11.4042	9.47388	noncoding
ASHG19A3A043994	-6.90986	-2.78866	6.90986	down	415.313	60.864	8.56316	5.7745									-2.90929	-1.54067	2.90929	down	353.483	142.09	8.46345	6.92278	-2.64377	-1.4026	2.64377	down	225.305	52.2231	7.89199	6.48939	-3.19811	-1.67722	3.19811	down	399.514	90.9631	8.04199	6.36477	-3.66977	-1.87569	3.66977	down	287.507	95.698	8.0105	6.13481	noncoding
ASHG19A3A044011	-3.347	-1.74287	3.347	down	563.374	160.201	9.01097	7.2681	-3.29864	-1.72187	3.29864	down	694.653	162.551	9.54015	7.81828	-3.36465	-1.75046	3.36465	down	673.483	234.317	9.40408	7.65362									-4.61695	-2.20694	4.61695	down	1800.31	296.945	10.2976	8.09065	-3.88998	-1.95976	3.88998	down	1110.38	300.799	9.85295	7.89318	noncoding
ASHG19A3A044114	-4.1861	-2.06561	4.1861	down	18164	4594.39	14.2193	12.1537	-2.03457	-1.02472	2.03457	down	14436.5	8012.36	14.1129	13.0882									-2.54072	-1.34524	2.54072	down	7522.21	2582.36	13.1437	11.7985	-2.00717	-1.00517	2.00717	down	11758.3	5481.52	13.3167	12.3115	-2.62632	-1.39304	2.62632	down	13565.9	5839.64	13.6638	12.2707	noncoding
ASHG19A3A044210	-2.68907	-1.42711	2.68907	down	3025.11	975.547	11.4527	10.0256	-2.83928	-1.50552	2.83928	down	4046.66	1203.04	12.1017	10.5962	-3.13203	-1.6471	3.13203	down	3361.01	1329.51	11.8311	10.184									-4.15389	-2.05446	4.15389	down	7098.85	1475.79	12.5041	10.4496	-3.10714	-1.63559	3.10714	down	6057.49	1967.21	12.3935	10.7579	noncoding
ASHG19A3A044878	-2.77501	-1.47249	2.77501	down	507.25	171.812	8.85388	7.38139	-2.68791	-1.42649	2.68791	down	631.049	181.868	9.40716	7.98067	-3.26732	-1.70811	3.26732	down	549.735	197.494	9.10885	7.40075									-4.11487	-2.04085	4.11487	down	1547.81	279.547	10.0465	8.00568	-2.70839	-1.43744	2.70839	down	1029.55	395.42	9.75365	8.31621	noncoding
ASHG19A3A044878	-2.77501	-1.47249	2.77501	down	507.25	171.812	8.85388	7.38139	-2.68791	-1.42649	2.68791	down	631.049	181.868	9.40716	7.98067	-3.26732	-1.70811	3.26732	down	549.735	197.494	9.10885	7.40075									-4.11487	-2.04085	4.11487	down	1547.81	279.547	10.0465	8.00568	-2.70839	-1.43744	2.70839	down	1029.55	395.42	9.75365	8.31621	noncoding
ASHG19A3A044933	-3.52905	-1.81928	3.52905	down	610.738	164.307	9.12964	7.31036	-3.02858	-1.59864	3.02858	down	1257.48	316.291	10.3857	8.78705	-4.14882	-2.0527	4.14882	down	815.226	228.786	9.67083	7.61813	-4.3954	-2.136	4.3954	down	770.376	105.675	9.6771	7.5411	-5.15622	-2.36631	5.15622	down	1436.99	205.758	9.92251	7.55619									noncoding
ASHG19A3A045015	-2.20303	-1.13949	2.20303	down	205.979	93.2545	7.57175	6.43227									-2.0429	-1.03062	2.0429	down	240.974	137.813	7.90825	6.87763	-4.47233	-2.16103	4.47233	down	295.74	40.7216	8.28258	6.12156	-2.19531	-1.13442	2.19531	down	248.216	83.6048	7.37665	6.24222	-3.04136	-1.60472	3.04136	down	188.817	79.2064	7.44711	5.84239	noncoding
ASHG19A3A046173	-6.27933	-2.65061	6.27933	down	301.929	49.7895	8.11507	5.46446	-3.60692	-1.85077	3.60692	down	263.075	62.8167	8.20217	6.3514	-2.10018	-1.07051	2.10018	down	344.421	191.589	8.42479	7.35428	-2.68034	-1.42241	2.68034	down	288.14	65.4991	8.24827	6.82586	-3.02545	-1.59715	3.02545	down	540.683	130.028	8.48503	6.88788									noncoding
ASHG19A3A046245									-6.35113	-2.66701	6.35113	down	329.7	45.4406	8.51338	5.84637	-7.27248	-2.86245	7.27248	down	416.669	67.8038	8.70234	5.8399	-5.79815	-2.53559	5.79815	down	455.222	48.6997	8.919	6.3834	-4.86773	-2.28325	4.86773	down	444.198	66.6087	8.19737	5.91412	-9.60459	-3.26372	9.60459	down	445.732	57.2297	8.59967	5.33594	noncoding
ASHG19A3A046245									-6.35113	-2.66701	6.35113	down	329.7	45.4406	8.51338	5.84637	-7.27248	-2.86245	7.27248	down	416.669	67.8038	8.70234	5.8399	-5.79815	-2.53559	5.79815	down	455.222	48.6997	8.919	6.3834	-4.86773	-2.28325	4.86773	down	444.198	66.6087	8.19737	5.91412	-9.60459	-3.26372	9.60459	down	445.732	57.2297	8.59967	5.33594	noncoding
ASHG19A3A046245									-6.35113	-2.66701	6.35113	down	329.7	45.4406	8.51338	5.84637	-7.27248	-2.86245	7.27248	down	416.669	67.8038	8.70234	5.8399	-5.79815	-2.53559	5.79815	down	455.222	48.6997	8.919	6.3834	-4.86773	-2.28325	4.86773	down	444.198	66.6087	8.19737	5.91412	-9.60459	-3.26372	9.60459	down	445.732	57.2297	8.59967	5.33594	noncoding
ASHG19A3A046506	-2.52564	-1.33665	2.52564	down	179.868	72.7478	7.3797	6.04305	-2.01739	-1.01249	2.01739	down	196.721	82.9757	7.80709	6.7946	-2.86988	-1.52099	2.86988	down	450.544	183.075	8.81482	7.29383									-2.76941	-1.46958	2.76941	down	519.871	137.486	8.43324	6.96367	-2.44257	-1.2884	2.44257	down	327.005	156.969	8.18156	6.89316	noncoding
ASHG19A3A046700	-3.68377	-1.88118	3.68377	down	12079.4	3110.17	13.505	11.6238	-2.00431	-1.00311	2.00431	down	8957.92	4522.21	13.3255	12.3224									-2.4337	-1.28315	2.4337	down	5365.13	1825.05	12.6538	11.3706	-2.51491	-1.3305	2.51491	down	11954.4	4386.42	13.3359	12.0054	-2.53997	-1.34481	2.53997	down	10989.7	4813.09	13.3419	11.9971	noncoding
ASHG19A3A046713	-3.70407	-1.88911	3.70407	down	2810.8	665.603	11.3439	9.45481	-2.68577	-1.42534	2.68577	down	3131.52	982.7	11.7328	10.3074	-2.76468	-1.46711	2.76468	down	2516.28	1088.58	11.3749	9.90782									-3.83438	-1.93899	3.83438	down	4658.45	997.304	11.8304	9.89145	-2.77099	-1.4704	2.77099	down	3920.42	1436.16	11.774	10.3036	noncoding
ASHG19A3A047066	-3.58384	-1.84151	3.58384	down	2224.16	551.37	11.0008	9.15931	-2.75376	-1.4614	2.75376	down	2341.12	691.231	11.2963	9.8349	-18.4007	-4.20169	18.4007	down	4126.97	283.734	12.1372	7.93551									-8.80136	-3.13773	8.80136	down	2201.69	196.617	10.6273	7.48954	-2.17613	-1.12176	2.17613	down	2183.27	994.301	10.8688	9.74699	noncoding
ASHG19A3A047470	-2.17256	-1.11939	2.17256	down	311.994	138.947	8.16431	7.04492	-2.37038	-1.24512	2.37038	down	221.033	79.283	7.9657	6.72059	-11.2007	-3.48552	11.2007	down	1324.87	140.995	10.3987	6.91315	-6.51331	-2.70339	6.51331	down	1179.31	111.216	10.3157	7.61229	-2.98685	-1.57862	2.98685	down	661.219	161.078	8.77269	7.19407									noncoding
ASHG19A3A047518	-3.98054	-1.99296	3.98054	down	6600.99	1498.66	12.6	10.607	-2.13076	-1.09137	2.13076	down	5444.76	2334.64	12.5472	11.4559									-3.24471	-1.69809	3.24471	down	3719.68	837.657	12.0896	10.3915	-2.1176	-1.08243	2.1176	down	3865.06	1479.99	11.536	10.4536	-3.56783	-1.83505	3.56783	down	4261.58	1209.5	11.8869	10.0518	noncoding
ASHG19A3A047518	-3.98054	-1.99296	3.98054	down	6600.99	1498.66	12.6	10.607	-2.13076	-1.09137	2.13076	down	5444.76	2334.64	12.5472	11.4559									-3.24471	-1.69809	3.24471	down	3719.68	837.657	12.0896	10.3915	-2.1176	-1.08243	2.1176	down	3865.06	1479.99	11.536	10.4536	-3.56783	-1.83505	3.56783	down	4261.58	1209.5	11.8869	10.0518	noncoding
ASHG19A3A047518	-3.98054	-1.99296	3.98054	down	6600.99	1498.66	12.6	10.607	-2.13076	-1.09137	2.13076	down	5444.76	2334.64	12.5472	11.4559									-3.24471	-1.69809	3.24471	down	3719.68	837.657	12.0896	10.3915	-2.1176	-1.08243	2.1176	down	3865.06	1479.99	11.536	10.4536	-3.56783	-1.83505	3.56783	down	4261.58	1209.5	11.8869	10.0518	noncoding
ASHG19A3A047847	-2.09237	-1.06514	2.09237	down	245.879	114.154	7.81002	6.74488	-2.18429	-1.12717	2.18429	down	380.399	139.488	8.71382	7.58666	-2.73787	-1.45305	2.73787	down	373.044	158.644	8.53822	7.08516									-3.83602	-1.93961	3.83602	down	698.958	132.387	8.85276	6.91315	-2.78873	-1.47961	2.78873	down	494.34	197.552	8.73433	7.25472	noncoding
ASHG19A3A048337	-4.42015	-2.1441	4.42015	down	539.347	118.377	8.94271	6.79861	-3.30414	-1.72428	3.30414	down	639.983	150.587	9.4265	7.70222	-3.9455	-1.98021	3.9455	down	535.255	159.008	9.06885	7.08864									-4.15942	-2.05638	4.15942	down	1394.61	244.932	9.87215	7.81577	-4.14972	-2.05302	4.14972	down	1039.11	265.529	9.76537	7.71235	noncoding
ASHG19A3A048927	-2.17519	-1.12114	2.17519	down	601.242	253.186	9.10714	7.986	-2.48798	-1.31497	2.48798	down	222.582	76.4191	7.97479	6.65982	-3.09256	-1.6288	3.09256	down	783.502	293.66	9.61758	7.98878	-14.1761	-3.82539	14.1761	down	696.976	30.6416	9.53174	5.70635	-4.10148	-2.03615	4.10148	down	883.936	157.542	9.19783	7.16168									noncoding
ASHG19A3A048992	-2.41946	-1.27469	2.41946	down	2305.32	828.35	11.0494	9.77471	-2.95509	-1.5632	2.95509	down	3191.76	903.19	11.7565	10.1933	-2.06071	-1.04314	2.06071	down	2364.58	1373.97	11.2783	10.2352									-3.43016	-1.77827	3.43016	down	5610.12	1376.38	12.1325	10.3542	-2.65844	-1.41058	2.65844	down	4413.7	1669.57	11.9402	10.5296	noncoding
ASHG19A3A049217	-4.76136	-2.25137	4.76136	down	289.834	62.1425	8.0571	5.80573	-2.57538	-1.36478	2.57538	down	198.786	67.0959	7.81944	6.45466	-5.21561	-2.38284	5.21561	down	279.341	63.4221	8.12008	5.73724	-4.5845	-2.19677	4.5845	down	416.098	55.9535	8.78989	6.59313									-4.55443	-2.18727	4.55443	down	443.76	113.631	8.59362	6.40635	noncoding
ASHG19A3A049558	-3.08952	-1.62738	3.08952	down	1372.75	391.292	10.2796	8.65223	-2.33232	-1.22177	2.33232	down	1667.96	560.588	10.7879	9.56614	-3.50671	-1.81012	3.50671	down	1560.83	522.12	10.6439	8.83376									-4.28151	-2.09812	4.28151	down	3021.12	572.139	11.1487	9.05059	-2.7685	-1.4691	2.7685	down	2465.69	903.846	11.0586	9.5895	noncoding
ASHG19A3A050635	-2.47911	-1.30982	2.47911	down	2257.76	790.774	11.0214	9.71157	-2.6246	-1.3921	2.6246	down	3257.17	1042.38	11.7842	10.3921	-2.62227	-1.39081	2.62227	down	2164.16	984.461	11.1573	9.76646									-4.25004	-2.08747	4.25004	down	5975.22	1198.57	12.2365	10.149	-2.59934	-1.37814	2.59934	down	3892.06	1518.24	11.7629	10.3847	noncoding
ASHG19A3A050929	-4.05572	-2.01996	4.05572	down	412.324	99.2666	8.55177	6.53182									-2.2802	-1.18916	2.2802	down	447.896	228.941	8.80874	7.61958	-3.96365	-1.98683	3.96365	down	310.504	48.1377	8.35112	6.36429	-2.49864	-1.32115	2.49864	down	469.996	136.539	8.27568	6.95453	-2.10291	-1.07238	2.10291	down	334.993	184.134	8.21794	7.14555	noncoding
ASHG19A3A051462	-7.09408	-2.82662	7.09408	down	3048.17	386.672	11.4632	8.63656	-2.39819	-1.26195	2.39819	down	2378.57	808.635	11.3169	10.055									-7.88829	-2.97971	7.88829	down	3955.96	346.179	12.1964	9.21668	-2.00622	-1.00448	2.00622	down	9127.66	4017.5	12.8874	11.8829	-6.86159	-2.77854	6.86159	down	3336.91	522.846	11.5213	8.74278	noncoding
ASHG19A3A051470	-2.00281	-1.00203	2.00281	down	305.958	146.871	8.13264	7.13061	-2.19278	-1.13276	2.19278	down	440.638	159.146	8.91728	7.78451	-2.28054	-1.18938	2.28054	down	298.445	152.479	8.21794	7.02856									-2.34889	-1.23198	2.34889	down	845.415	259.087	9.13281	7.90083	-2.28594	-1.19279	2.28594	down	755.775	352.33	9.33107	8.13828	noncoding
ASHG19A3A052526	-2.53567	-1.34237	2.53567	down	216.237	85.0258	7.63402	6.29165	-2.03063	-1.02193	2.03063	down	304.214	121.699	8.39969	7.37776	-2.18034	-1.12455	2.18034	down	254.591	136.5	7.9884	6.86385									-2.31591	-1.21158	2.31591	down	443.193	139.396	8.19414	6.98257	-2.56032	-1.35632	2.56032	down	438.851	193.49	8.57725	7.22093	noncoding
ASHG19A3A052544	-4.01554	-2.0056	4.01554	down	1625.23	362.192	10.5381	8.53252									-3.84743	-1.94389	3.84743	down	2215.29	687.659	11.1926	9.24873	-6.76078	-2.75719	6.76078	down	1767.53	163.824	10.9316	8.17443	-4.65494	-2.21876	4.65494	down	3037.73	529.397	11.1578	8.939	-3.94123	-1.97865	3.94123	down	2371.34	625.763	10.9916	9.01297	noncoding
ASHG19A3A052628	-3.53639	-1.82228	3.53639	down	1202.3	308.573	10.1018	8.27952	-2.26415	-1.17897	2.26415	down	1387.14	469.025	10.5106	9.33164	-2.79875	-1.48478	2.79875	down	1268.25	526.784	10.329	8.84422									-4.80885	-2.26569	4.80885	down	2741.31	454.513	10.9757	8.71	-3.55519	-1.82993	3.55519	down	1872.66	539.22	10.623	8.79306	noncoding
ASHG19A3A053297	-4.91678	-2.29772	4.91678	down	15882.3	3307.69	14.0056	11.7079	-2.3902	-1.25713	2.3902	down	12775.4	5780.04	13.9081	12.651									-2.06159	-1.04376	2.06159	down	5975.15	2503.82	12.8028	11.759	-2.59671	-1.37669	2.59671	down	12604	4561.26	13.4346	12.0579	-3.01264	-1.59103	3.01264	down	15437.8	6119.22	13.9215	12.3305	noncoding
ASHG19A3A054151	-2.28382	-1.19145	2.28382	down	1761.12	667.074	10.6492	9.45774	-2.11832	-1.08292	2.11832	down	2507.51	984.069	11.3932	10.3103	-2.0655	-1.04649	2.0655	down	1824.55	1040.43	10.8921	9.84561									-3.57262	-1.83698	3.57262	down	4331.15	993.74	11.7239	9.88693	-2.84075	-1.50627	2.84075	down	3880.6	1388.27	11.7552	10.2489	noncoding
ASHG19A3A054350	-6.19747	-2.63168	6.19747	down	1700.73	250.626	10.6023	7.97059									-2.16648	-1.11535	2.16648	down	3480.38	1979.44	11.8794	10.7641	-10.4043	-3.37911	10.4043	down	2089.2	128.418	11.1968	7.8177	-2.60483	-1.38119	2.60483	down	3836.12	1193.6	11.525	10.1438	-49.3589	-5.62524	49.3589	down	2440.41	60.251	11.0401	5.41488	noncoding
ASHG19A3A055064	-3.6054	-1.85016	3.6054	down	10290.4	2688.52	13.2839	11.4338	-2.71839	-1.44275	2.71839	down	11404.4	4277.59	13.689	12.2462	-2.31123	-1.20866	2.31123	down	7694.66	4405.65	13.1118	11.9031									-4.30639	-2.10648	4.30639	down	19488.2	4532.52	14.156	12.0495	-3.44351	-1.78388	3.44351	down	16577.8	5785.15	14.0402	12.2563	noncoding
ASHG19A3A055266	-5.04824	-2.33578	5.04824	down	30343.3	7011.11	15.0877	12.7519	-2.01005	-1.00723	2.01005	down	22518.1	12820.4	14.8241	13.8169									-2.88296	-1.52755	2.88296	down	13529.4	4450.42	14.0338	12.5062	-2.35939	-1.23841	2.35939	down	21942.1	9706.03	14.3697	13.1313	-2.96841	-1.56969	2.96841	down	27224.6	13115.5	14.9784	13.4087	noncoding
ASHG19A3A055287	-5.74354	-2.52194	5.74354	down	77717.9	19435.3	16.4814	13.9595	-2.16807	-1.11641	2.16807	down	63159.6	37783.4	16.3495	15.2331									-3.47725	-1.79795	3.47725	down	38007.7	12847.6	15.5746	13.7766	-3.42356	-1.7755	3.42356	down	81459.2	30941.9	16.461	14.6855	-3.46213	-1.79166	3.46213	down	84531	41376.9	16.7713	14.9796	noncoding
ASHG19A3H0000032	-2.4226	-1.27656	2.4226	down	2528.15	900.647	11.1809	9.90432	-2.65018	-1.40609	2.65018	down	2973.31	934.765	11.6456	10.2395	-3.47652	-1.79764	3.47652	down	2670.72	917.499	11.4622	9.66458									-3.81594	-1.93204	3.81594	down	6738.86	1527.71	12.4294	10.4974	-4.14983	-2.05305	4.14983	down	4305.77	1061.59	11.9002	9.84716	noncoding
ASHG19A3H0000044	-4.56368	-2.1902	4.56368	down	1334.79	264.583	10.2421	8.05188	-3.05235	-1.60992	3.05235	down	686.804	173.359	9.52303	7.91311									-8.80119	-3.1377	8.80119	down	1116.21	78.6101	10.2333	7.09564	-2.02951	-1.02113	2.02951	down	1382.11	490.728	9.85351	8.83238	-2.02878	-1.02061	2.02878	down	649.854	341.071	9.103	8.08239	noncoding
ASHG19A3H0000073	-2.69691	-1.43131	2.69691	down	2321.58	749.798	11.0632	9.63192	-2.4772	-1.30871	2.4772	down	2798.96	939.994	11.5572	10.2485	-2.54965	-1.3503	2.54965	down	2185.29	1020.43	11.1697	9.81937									-4.14552	-2.05155	4.14552	down	5506.94	1121.13	12.104	10.0525	-2.70703	-1.43671	2.70703	down	3486.95	1294.21	11.5905	10.1538	noncoding
ASHG19A3H0000156	-3.55149	-1.82843	3.55149	down	8950.76	2362.7	13.0839	11.2554	-2.55172	-1.35147	2.55172	down	9647.58	3866.77	13.447	12.0955									-2.32685	-1.21838	2.32685	down	6324.61	2326.87	12.8874	11.669	-2.94044	-1.55603	2.94044	down	11489.9	3606.73	13.2788	11.7227	-3.1241	-1.64344	3.1241	down	12634.1	4470.57	13.5396	11.8961	noncoding
ASHG19A3H0000205	-2.76597	-1.46778	2.76597	down	7500.45	2479.3	12.7895	11.3217	-5.29809	-2.40547	5.29809	down	23647.6	5090.54	14.8835	12.4781	-3.90736	-1.9662	3.90736	down	19564.9	6959.98	14.5307	12.5645									-3.69983	-1.88746	3.69983	down	15950.7	4102.55	13.8048	11.9173	-5.02672	-2.32962	5.02672	down	24936.6	6714.71	14.7951	12.4655	noncoding
ASHG19A3L0000128	-2.58729	-1.37144	2.58729	down	316.188	119.529	8.18521	6.81377	-3.85953	-1.94843	3.85953	down	1751.52	345.901	10.8617	8.91324	-3.5104	-1.81164	3.5104	down	1315.8	440.569	10.3881	8.57651									-3.31649	-1.72966	3.31649	down	1081.99	235.639	9.48977	7.76012	-3.76704	-1.91343	3.76704	down	2343.12	640.823	10.9692	9.05574	noncoding
ASHG19A3L0000223	-4.61378	-2.20595	4.61378	down	380.645	82.0884	8.44156	6.23561	-3.24633	-1.69881	3.24633	down	437.932	108.786	8.90734	7.20853	-3.23999	-1.69599	3.23999	down	295.239	106.452	8.2019	6.50591									-5.8472	-2.54774	5.8472	down	1449.76	183.831	9.93594	7.38819	-4.33352	-2.11554	4.33352	down	781.607	198.342	9.37559	7.26005	noncoding
ASHG19A3L0000252	-2.68835	-1.42672	2.68835	down	1915.1	623.971	10.7793	9.3526	-3.01522	-1.59226	3.01522	down	2652.32	720.205	11.4837	9.89145	-3.369	-1.75232	3.369	down	2061.51	732.088	11.088	9.33571									-5.29059	-2.40343	5.29059	down	6727.77	1098.34	12.4246	10.0212	-2.81701	-1.49416	2.81701	down	4072.43	1472.68	11.8317	10.3375	noncoding
ASHG19A3L0000252	-2.68835	-1.42672	2.68835	down	1915.1	623.971	10.7793	9.3526	-3.01522	-1.59226	3.01522	down	2652.32	720.205	11.4837	9.89145	-3.369	-1.75232	3.369	down	2061.51	732.088	11.088	9.33571									-5.29059	-2.40343	5.29059	down	6727.77	1098.34	12.4246	10.0212	-2.81701	-1.49416	2.81701	down	4072.43	1472.68	11.8317	10.3375	noncoding
ASHG19A3L0000252	-2.68835	-1.42672	2.68835	down	1915.1	623.971	10.7793	9.3526	-3.01522	-1.59226	3.01522	down	2652.32	720.205	11.4837	9.89145	-3.369	-1.75232	3.369	down	2061.51	732.088	11.088	9.33571									-5.29059	-2.40343	5.29059	down	6727.77	1098.34	12.4246	10.0212	-2.81701	-1.49416	2.81701	down	4072.43	1472.68	11.8317	10.3375	noncoding
ASHG19A3L0000252	-2.68835	-1.42672	2.68835	down	1915.1	623.971	10.7793	9.3526	-3.01522	-1.59226	3.01522	down	2652.32	720.205	11.4837	9.89145	-3.369	-1.75232	3.369	down	2061.51	732.088	11.088	9.33571									-5.29059	-2.40343	5.29059	down	6727.77	1098.34	12.4246	10.0212	-2.81701	-1.49416	2.81701	down	4072.43	1472.68	11.8317	10.3375	noncoding
ASHG19A3L0000252	-2.68835	-1.42672	2.68835	down	1915.1	623.971	10.7793	9.3526	-3.01522	-1.59226	3.01522	down	2652.32	720.205	11.4837	9.89145	-3.369	-1.75232	3.369	down	2061.51	732.088	11.088	9.33571									-5.29059	-2.40343	5.29059	down	6727.77	1098.34	12.4246	10.0212	-2.81701	-1.49416	2.81701	down	4072.43	1472.68	11.8317	10.3375	noncoding
ASHG19A3L0000252	-2.68835	-1.42672	2.68835	down	1915.1	623.971	10.7793	9.3526	-3.01522	-1.59226	3.01522	down	2652.32	720.205	11.4837	9.89145	-3.369	-1.75232	3.369	down	2061.51	732.088	11.088	9.33571									-5.29059	-2.40343	5.29059	down	6727.77	1098.34	12.4246	10.0212	-2.81701	-1.49416	2.81701	down	4072.43	1472.68	11.8317	10.3375	noncoding
ASHG19A3L0000252	-2.68835	-1.42672	2.68835	down	1915.1	623.971	10.7793	9.3526	-3.01522	-1.59226	3.01522	down	2652.32	720.205	11.4837	9.89145	-3.369	-1.75232	3.369	down	2061.51	732.088	11.088	9.33571									-5.29059	-2.40343	5.29059	down	6727.77	1098.34	12.4246	10.0212	-2.81701	-1.49416	2.81701	down	4072.43	1472.68	11.8317	10.3375	noncoding
ASHG19A3L0000252	-2.68835	-1.42672	2.68835	down	1915.1	623.971	10.7793	9.3526	-3.01522	-1.59226	3.01522	down	2652.32	720.205	11.4837	9.89145	-3.369	-1.75232	3.369	down	2061.51	732.088	11.088	9.33571									-5.29059	-2.40343	5.29059	down	6727.77	1098.34	12.4246	10.0212	-2.81701	-1.49416	2.81701	down	4072.43	1472.68	11.8317	10.3375	noncoding
ASHG19A3L0000252	-2.68835	-1.42672	2.68835	down	1915.1	623.971	10.7793	9.3526	-3.01522	-1.59226	3.01522	down	2652.32	720.205	11.4837	9.89145	-3.369	-1.75232	3.369	down	2061.51	732.088	11.088	9.33571									-5.29059	-2.40343	5.29059	down	6727.77	1098.34	12.4246	10.0212	-2.81701	-1.49416	2.81701	down	4072.43	1472.68	11.8317	10.3375	noncoding
ASHG19A3L0000252	-2.68835	-1.42672	2.68835	down	1915.1	623.971	10.7793	9.3526	-3.01522	-1.59226	3.01522	down	2652.32	720.205	11.4837	9.89145	-3.369	-1.75232	3.369	down	2061.51	732.088	11.088	9.33571									-5.29059	-2.40343	5.29059	down	6727.77	1098.34	12.4246	10.0212	-2.81701	-1.49416	2.81701	down	4072.43	1472.68	11.8317	10.3375	noncoding
ASHG19A3L0000311	-2.51096	-1.32824	2.51096	down	4845.67	1781.38	12.1846	10.8564	-2.31405	-1.21042	2.31405	down	5439.74	2139.25	12.5453	11.3349	-2.77145	-1.47064	2.77145	down	5249.6	2414.26	12.5086	11.038									-3.69946	-1.88732	3.69946	down	10392.7	2571.9	13.0993	11.212	-2.62657	-1.39318	2.62657	down	8668.96	3500.54	12.9524	11.5592	noncoding
ASHG19A3L0000329	-3.58787	-1.84313	3.58787	down	871.903	223.594	9.6422	7.79908	-2.58382	-1.3695	2.58382	down	1221.21	359.865	10.34	8.97053	-3.19696	-1.6767	3.19696	down	876.414	318.64	9.78643	8.10973									-4.85571	-2.27968	4.85571	down	2506.46	408.781	10.8334	8.5537	-3.97857	-1.99225	3.97857	down	1519.44	395.6	10.3098	8.31754	noncoding
ASHG19A3L0000350	-5.66722	-2.50264	5.66722	down	33917.2	7266.98	15.3141	12.8115	-2.05813	-1.04134	2.05813	down	25130.7	14191.3	14.9753	13.9339									-2.79602	-1.48338	2.79602	down	14861.7	5274.62	14.2084	12.725	-2.22048	-1.15087	2.22048	down	16271.2	7094.54	13.8427	12.6918	-2.86948	-1.52079	2.86948	down	18706.7	8229.08	14.2743	12.7535	noncoding
ASHG19A3L0000411	-3.28054	-1.71393	3.28054	down	11836.2	3470.01	13.4861	11.7722	-3.83156	-1.93793	3.83156	down	14894.1	4227.41	14.161	12.2231									-2.93931	-1.55548	2.93931	down	4308.27	1127.13	12.3173	10.7618	-2.30498	-1.20476	2.30498	down	4697.4	1691.75	11.8422	10.6374	-2.38689	-1.25513	2.38689	down	4951.36	2118.96	12.1101	10.855	noncoding
ASHG19A3L0000765	-6.01936	-2.58961	6.01936	down	13587.4	2173.5	13.725	11.1354	-2.09378	-1.06611	2.09378	down	8245.58	4001.17	13.2041	12.138									-2.77109	-1.47045	2.77109	down	4690.86	1361.05	12.4562	10.9858	-2.84405	-1.50795	2.84405	down	10904.2	3527.17	13.1926	11.6847	-2.87648	-1.5243	2.87648	down	11081.1	4263.58	13.3524	11.8281	noncoding
ASHG19A3L0000803	-5.01159	-2.32527	5.01159	down	18285.8	3814.39	14.2316	11.9063	-2.41015	-1.26912	2.41015	down	14954	6928.04	14.1666	12.8975									-2.39144	-1.25788	2.39144	down	8527.34	3274.62	13.3633	12.1054	-3.45768	-1.7898	3.45768	down	20386.4	5979.62	14.2369	12.4471	-2.96106	-1.56611	2.96106	down	20762.4	9068.93	14.4669	12.9007	noncoding
ASHG19A3L0001050	-4.44678	-2.15276	4.44678	down	16283.7	3754.26	14.0363	11.8835	-2.42148	-1.27589	2.42148	down	12619.1	5613.38	13.8806	12.6047									-2.27746	-1.18743	2.27746	down	7549.32	2933.63	13.1541	11.9667	-2.70974	-1.43816	2.70974	down	9726.46	3224.03	12.9826	11.5444	-2.46218	-1.29994	2.46218	down	9601.91	4229.57	13.1221	11.8222	noncoding
ASHG19A3L0001100	-2.44716	-1.29111	2.44716	down	99.2822	42.4148	6.52026	5.22915	-2.83248	-1.50206	2.83248	down	103.301	34.9127	6.93093	5.42886	-3.16659	-1.66293	3.16659	down	108.76	41.4867	6.78508	5.12215	-3.62415	-1.85764	3.62415	down	185	31.6172	7.60896	5.75132	-4.08983	-2.03204	4.08983	down	288.049	52.3981	7.58767	5.55563									noncoding
ASHG19A3L0001660	-2.99623	-1.58315	2.99623	down	805.805	245.698	9.52504	7.9419	-5.49209	-2.45736	5.49209	down	1051.23	148.123	10.1341	7.67674	-3.25431	-1.70235	3.25431	down	823.98	293.396	9.68977	7.98742									-3.70837	-1.89078	3.70837	down	2196.75	460.543	10.6238	8.73303	-3.11748	-1.64038	3.11748	down	1634.4	535.401	10.4198	8.77946	noncoding
ASHG19A3L0001706	-5.23341	-2.38775	5.23341	down	521.204	97.9731	8.89541	6.50766	-3.22143	-1.6877	3.22143	down	737.614	176.625	9.62648	7.93878	-3.924	-1.97233	3.924	down	473.528	141.559	8.89047	6.91814									-6.65571	-2.73459	6.65571	down	2041.49	236.073	10.4965	7.76189	-3.39659	-1.76409	3.39659	down	922.398	289.435	9.59769	7.8336	noncoding
ASHG19A3L0001765	-4.25413	-2.08886	4.25413	down	7508	1605.7	12.7939	10.705	-2.57073	-1.36218	2.57073	down	4890.43	1667.99	12.3829	11.0207									-3.40521	-1.76774	3.40521	down	2983.95	604.45	11.7346	9.96681	-2.50607	-1.32543	2.50607	down	7185.32	2543.37	12.518	11.1926	-2.40504	-1.26606	2.40504	down	6890.48	2931.7	12.5883	11.3222	noncoding
ASHG19A3L0001778	-2.7517	-1.46032	2.7517	down	474.24	162.394	8.75178	7.29146	-2.20111	-1.13823	2.20111	down	533.765	188.546	9.17376	8.03552	-2.99461	-1.58237	2.99461	down	546.792	213.535	9.10082	7.51845									-4.0185	-2.00666	4.0185	down	1448.52	263.923	9.93501	7.92835	-2.45647	-1.29659	2.45647	down	833.35	359.395	9.46216	8.16558	noncoding
ASHG19A3L0001877	-3.70461	-1.88932	3.70461	down	10199.6	2599.19	13.2738	11.3845	-2.00134	-1.00097	2.00134	down	9501.95	4859.09	13.421	12.42									-2.15352	-1.1067	2.15352	down	4552.54	1735.87	12.4137	11.307	-3.01692	-1.59308	3.01692	down	14550.9	4632.88	13.6754	12.0824	-2.3906	-1.25737	2.3906	down	13301.5	6285.02	13.6262	12.3688	noncoding
ASHG19A3L0001890	-3.06759	-1.61711	3.06759	down	2300.31	654.161	11.0451	9.42795	-3.49665	-1.80597	3.49665	down	5377.64	1322.61	12.5221	10.7161	-2.46096	-1.29922	2.46096	down	3838.34	1944.59	12.0412	10.742									-2.43137	-1.28177	2.43137	down	2976.2	962.626	11.1251	9.84329	-3.12382	-1.64331	3.12382	down	5974.13	1928.08	12.3734	10.7301	noncoding
ASHG19A3L0002060	-2.94196	-1.55678	2.94196	down	6941.45	2122.07	12.6656	11.1089	-4.19002	-2.06696	4.19002	down	11813.5	2794.88	13.7538	11.6869	-3.85044	-1.94502	3.85044	down	9991.55	3503.31	13.5239	11.5789									-5.80451	-2.53717	5.80451	down	19125.7	3331.81	14.1355	11.5983	-3.80292	-1.92711	3.80292	down	13439.1	3911.25	13.6427	11.7156	noncoding
ASHG19A3L0002216	-2.69296	-1.42919	2.69296	down	354.811	128.256	8.34563	6.91644	-2.03632	-1.02596	2.03632	down	480.619	185.352	9.03584	8.00987	-2.76621	-1.46791	2.76621	down	398.026	167.567	8.63312	7.16521									-2.3763	-1.24872	2.3763	down	785.696	238.709	9.02701	7.77829	-2.66206	-1.41254	2.66206	down	871.051	344.453	9.51367	8.10113	noncoding
ASHG19A3L0002390	-2.67327	-1.41861	2.67327	down	279.768	102.739	8.00069	6.58208	-2.19291	-1.13285	2.19291	down	353.649	129.754	8.60893	7.47608	-3.28622	-1.71643	3.28622	down	335.78	119.911	8.39231	6.67588									-4.35986	-2.12428	4.35986	down	1179.96	196.803	9.61624	7.49196	-2.2134	-1.14627	2.2134	down	650.813	313.084	9.10409	7.95783	noncoding
ASHG19A3L0002403	-5.30032	-2.40608	5.30032	down	262.654	50.9862	7.90876	5.50268	-2.37372	-1.24715	2.37372	down	283.268	98.5432	8.30898	7.06183	-3.24487	-1.69816	3.24487	down	205.931	74.5118	7.68002	5.98186									-3.67273	-1.87685	3.67273	down	807.294	160.855	9.06885	7.192	-6.74641	-2.75412	6.74641	down	495.193	86.8565	8.7379	5.98378	noncoding
ASHG19A3L0002546	-4.81852	-2.26859	4.81852	down	597.338	120.754	9.09684	6.82825	-3.54468	-1.82565	3.54468	down	751.179	163.24	9.64977	7.82412	-4.14877	-2.05268	4.14877	down	631.061	178.173	9.30659	7.25391									-4.67691	-2.22556	4.67691	down	1559.95	248.33	10.0625	7.83689	-4.25536	-2.08928	4.25536	down	1383.59	340.271	10.1692	8.07991	noncoding
ASHG19A3L0002624	-2.49802	-1.32079	2.49802	down	317.643	124.547	8.19403	6.87324	-2.33303	-1.2222	2.33303	down	585.586	194.133	9.30211	8.07991	-2.40309	-1.26489	2.40309	down	389.612	188.995	8.60054	7.33565									-2.33791	-1.22522	2.33791	down	814.887	251.203	9.07988	7.85466	-2.04506	-1.03214	2.04506	down	746.392	387.269	9.31238	8.28024	noncoding
ASHG19A3L0002724	-2.80527	-1.48814	2.80527	down	811.824	263.82	9.53523	8.0471	-3.88588	-1.95824	3.88588	down	1100.81	216.678	10.2001	8.24187	-2.92872	-1.55027	2.92872	down	910.455	361.417	9.83986	8.28959									-5.80131	-2.53638	5.80131	down	2014.14	266.377	10.4766	7.94024	-5.40112	-2.43326	5.40112	down	1031.41	206.457	9.75645	7.32319	noncoding
ASHG19A3L0002888	-2.13655	-1.09528	2.13655	down	208.946	97.0444	7.58806	6.49278	-2.39599	-1.26062	2.39599	down	331.181	112.508	8.51933	7.25871	-2.03826	-1.02734	2.03826	down	215.212	123.457	7.74533	6.71799									-3.19578	-1.67617	3.19578	down	612.132	139.601	8.66118	6.98501	-2.64254	-1.40192	2.64254	down	377.706	165.626	8.38263	6.9807	noncoding
ASHG19A3L0002923	-2.52164	-1.33436	2.52164	down	905.888	324.45	9.69284	8.35848	-2.56218	-1.35737	2.56218	down	1035.16	309.966	10.1155	8.75815	-2.08616	-1.06085	2.08616	down	791.764	438.395	9.63151	8.57066									-2.36459	-1.24159	2.36459	down	869.197	264.827	9.17464	7.93305	-3.30022	-1.72256	3.30022	down	741.286	245.001	9.30242	7.57985	noncoding
ASHG19A3L0003029	-2.01891	-1.01358	2.01891	down	1166.06	509.834	10.0534	9.03981	-2.19763	-1.13595	2.19763	down	1525.54	537.993	10.6512	9.51522	-2.2924	-1.19686	2.2924	down	1293.9	649.099	10.3601	9.16323									-3.25829	-1.70412	3.25829	down	3666.26	902.615	11.4545	9.75038	-2.06519	-1.04628	2.06519	down	2404.96	1144.68	11.0131	9.96681	noncoding
ASHG19A3L0003200	-2.25013	-1.17001	2.25013	down	263.074	113.895	7.91036	6.74035	-2.05587	-1.03975	2.05587	down	331.614	130.162	8.52105	7.4813	-2.88223	-1.52719	2.88223	down	315.643	128.434	8.30198	6.77479									-3.67622	-1.87822	3.67622	down	888.756	176.592	9.20753	7.32931	-2.38529	-1.25417	2.38529	down	497.269	230.493	8.7437	7.48954	noncoding
ASHG19A3L0003298	-4.18422	-2.06496	4.18422	down	10326.4	2312.34	13.2924	11.2274	-2.65238	-1.40729	2.65238	down	10064.4	3886.32	13.5127	12.1054									-2.0333	-1.02383	2.0333	down	6138.26	2644.97	12.8555	11.8317	-3.15719	-1.65864	3.15719	down	11528	3410.24	13.2885	11.6299	-2.84272	-1.50727	2.84272	down	12931.6	5078.69	13.5761	12.0689	noncoding
ASHG19A3L0003325	-4.65814	-2.21975	4.65814	down	1278.31	250.112	10.1859	7.96618	-2.90011	-1.53611	2.90011	down	1520.29	398.493	10.6439	9.10777	-3.2275	-1.69042	3.2275	down	1170.64	423.605	10.2079	8.51752									-4.56385	-2.19025	4.56385	down	2685.36	466.615	10.9418	8.75158	-3.89375	-1.96116	3.89375	down	2175.73	580.851	10.8621	8.90096	noncoding
ASHG19A3L0003381	-2.82101	-1.49621	2.82101	down	1460.46	462.785	10.3845	8.88828	-2.27102	-1.18334	2.27102	down	1686.82	585.837	10.8055	9.62212	-2.67989	-1.42217	2.67989	down	1353.09	587.539	10.4305	9.00828									-3.58213	-1.84082	3.58213	down	3457.73	780.435	11.3635	9.5227	-3.2284	-1.69082	3.2284	down	2302.67	729.008	10.9491	9.25831	noncoding
ASHG19A3L0003432	-2.56266	-1.35764	2.56266	down	582.174	209.571	9.05746	7.69982	-2.15349	-1.10668	2.15349	down	773.621	274.06	9.69059	8.58391	-3.00177	-1.58581	3.00177	down	577.548	224.511	9.17583	7.59002									-4.76593	-2.25276	4.76593	down	2041.64	329.905	10.497	8.24426	-4.01281	-2.00461	4.01281	down	1188.38	308.539	9.9389	7.93429	noncoding
ASHG19A3L0003534	-2.60259	-1.37995	2.60259	down	467.798	168.505	8.73303	7.35308	-5.39556	-2.43177	5.39556	down	967.04	139.484	10.0183	7.58652	-3.65845	-1.87123	3.65845	down	783.761	248.56	9.61785	7.74662									-4.65995	-2.22032	4.65995	down	1565.06	249.759	10.0681	7.84775	-4.8889	-2.28951	4.8889	down	1032.48	227.087	9.75783	7.46832	noncoding
ASHG19A3L0003581	-2.56698	-1.36007	2.56698	down	1076.74	375.777	9.9479	8.58782	-2.74363	-1.45608	2.74363	down	1735.42	490.143	10.8487	9.39261	-2.78776	-1.4791	2.78776	down	1305.4	546.441	10.3751	8.89597									-3.52222	-1.81648	3.52222	down	2939.45	667.654	11.0986	9.28207	-3.32625	-1.7339	3.32625	down	2356.59	722.526	10.9777	9.2438	noncoding
CUST_117_PI426075208	-3.53178	-1.8204	3.53178	down	808.442	210.945	9.52992	7.70953	-2.15163	-1.10543	2.15163	down	1077.21	385.977	10.1688	9.06336	-3.00139	-1.58563	3.00139	down	481.658	188.604	8.91841	7.33277									-4.14076	-2.0499	4.14076	down	2264.77	428.218	10.6739	8.62398	-3.99475	-1.99811	3.99475	down	1801.31	464.565	10.5628	8.5647	noncoding
CUST_128_PI426075208	-2.00066	-1.00048	2.00066	down	5144.03	2378.74	12.2646	11.2641	-2.00163	-1.00117	2.00163	down	6019.32	2779.5	12.681	11.6799	-2.12088	-1.08466	2.12088	down	5029.9	3015.56	12.4543	11.3696									-3.01235	-1.59089	3.01235	down	11000.8	3391.57	13.2141	11.6232	-2.01963	-1.01409	2.01963	down	8788.35	4666.08	12.9693	11.9552	noncoding
CUST_170_PI426075208	-3.40198	-1.76638	3.40198	down	407.832	116.368	8.53766	6.77128	-2.50847	-1.32681	2.50847	down	543.889	168.885	9.20357	7.87676	-2.66444	-1.41383	2.66444	down	361.628	158.153	8.49429	7.08045									-6.03888	-2.59428	6.03888	down	1510.34	186.609	10.0062	7.41196	-3.86929	-1.95207	3.86929	down	827.012	232.158	9.4533	7.50123	noncoding
CUST_202_PI426075208	-4.78326	-2.258	4.78326	down	26440.7	6229.45	14.8486	12.5906	-2.18542	-1.12791	2.18542	down	20435.6	10787.1	14.6501	13.5222									-2.37955	-1.25069	2.37955	down	12230.8	4926.81	13.8748	12.6241	-3.09427	-1.6296	3.09427	down	32338.3	11681.5	15.0322	13.4026	-2.95178	-1.56159	2.95178	down	31563.8	16222.8	15.2417	13.6802	noncoding
CUST_3_PI426075208	-3.28465	-1.71574	3.28465	down	945.597	261.665	9.75177	8.03603	-2.7347	-1.45138	2.7347	down	1051.94	294.128	10.1349	8.68352	-3.65543	-1.87004	3.65543	down	877.561	280.683	9.78886	7.91882									-5.7065	-2.51261	5.7065	down	2995.43	428.075	11.1359	8.62325	-3.38664	-1.75986	3.38664	down	1692.82	514.402	10.4747	8.71489	noncoding
CUST_42_PI426075208	-5.73992	-2.52103	5.73992	down	49127.5	10807.6	15.7934	13.2724	-2.1029	-1.07238	2.1029	down	37196.2	21426.1	15.5561	14.4837									-2.89325	-1.53269	2.89325	down	22610.2	8867.95	14.842	13.3093	-3.56977	-1.83583	3.56977	down	49660.1	16696.7	15.7272	13.8913	-3.39302	-1.76257	3.39302	down	45173.1	21636.7	15.8348	14.0722	noncoding
CUST_50_PI426075208	-4.58089	-2.19563	4.58089	down	681.711	143.092	9.28207	7.08644	-3.5035	-1.8088	3.5035	down	776.105	170.327	9.69615	7.88736	-2.3385	-1.22558	2.3385	down	582.451	288.134	9.18596	7.96038									-3.68801	-1.88284	3.68801	down	1446.68	287.946	9.93305	8.05021	-4.00821	-2.00296	4.00821	down	1288.58	334.322	10.055	8.05202	noncoding
CUST_819_PI426073487	-6.24099	-2.64177	6.24099	down	20897.6	3628.78	14.4778	11.8361	-2.09188	-1.0648	2.09188	down	14054.9	7561.41	14.0741	13.0093									-2.74505	-1.45683	2.74505	down	8667.82	2847.84	13.3826	11.9257	-3.901	-1.96384	3.901	down	21886.2	5805.88	14.3656	12.4018	-3.0249	-1.59689	3.0249	down	20745.7	8894.1	14.4656	12.8687	noncoding
CUST_850_PI426073487	-4.69779	-2.23198	4.69779	down	27677.2	6822.55	14.9462	12.7142	-2.00207	-1.0015	2.00207	down	20582.4	11634.2	14.6581	13.6566									-2.78086	-1.47553	2.78086	down	10840.7	3640.57	13.7233	12.2478	-2.3235	-1.2163	2.3235	down	14862.6	6131.14	13.7057	12.4894	-2.8069	-1.48898	2.8069	down	16249.9	6979.14	14.0127	12.5237	noncoding
CUST_850_PI426073487	-4.69779	-2.23198	4.69779	down	27677.2	6822.55	14.9462	12.7142	-2.00207	-1.0015	2.00207	down	20582.4	11634.2	14.6581	13.6566									-2.78086	-1.47553	2.78086	down	10840.7	3640.57	13.7233	12.2478	-2.3235	-1.2163	2.3235	down	14862.6	6131.14	13.7057	12.4894	-2.8069	-1.48898	2.8069	down	16249.9	6979.14	14.0127	12.5237	noncoding
CUST_939_PI426073487	-4.76121	-2.25133	4.76121	down	20613.9	4748.98	14.4463	12.195	-2.04744	-1.03382	2.04744	down	16844.1	9478.45	14.3697	13.3359									-2.79969	-1.48527	2.79969	down	8853.36	2857.23	13.4165	11.9312	-2.31022	-1.20803	2.31022	down	13024.3	5404.67	13.4954	12.2874	-2.6779	-1.4211	2.6779	down	14979.3	6620.63	13.8655	12.4444	noncoding
ASHG19A3A000110	-2.10528	-1.07401	2.10528	down	430.322	190.26	8.6154	7.54138	-2.40318	-1.26494	2.40318	down	804.916	255.309	9.74699	8.48204	-2.3863	-1.25478	2.3863	down	691.231	336.7	9.43912	8.18435																	-2.16246	-1.11267	2.16246	down	1234.41	571.172	9.9906	8.87792	noncoding
ASHG19A3A000216	-6.06711	-2.60101	6.06711	down	38785.8	7641.01	15.4706	12.8696																	-2.95742	-1.56434	2.95742	down	15289.9	5086.03	14.248	12.6836	-3.32011	-1.73123	3.32011	down	39384.8	13185.3	15.3038	13.5726	-3.29248	-1.71918	3.29248	down	37677.4	18057.4	15.5342	13.815	noncoding
ASHG19A3A000234									-2.05785	-1.04114	2.05785	down	372.562	144.703	8.68084	7.6397	-2.15843	-1.10998	2.15843	down	213.739	115.811	7.73569	6.62571									-3.49702	-1.80612	3.49702	down	939.47	195.54	9.28543	7.47931	-2.04014	-1.02867	2.04014	down	508.27	272.542	8.77773	7.74906	noncoding
ASHG19A3A000244	-2.47444	-1.3071	2.47444	down	475.955	179.72	8.75783	7.45073	-2.15173	-1.1055	2.15173	down	661.453	236.016	9.47088	8.36539	-2.06427	-1.04563	2.06427	down	454.98	254.858	8.83015	7.78451																	-2.98896	-1.57964	2.98896	down	857.595	304.317	9.49186	7.91222	noncoding
ASHG19A3A000270	-2.33603	-1.22406	2.33603	down	139.944	61.5929	7.01729	5.79323	-2.1674	-1.11597	2.1674	down	169.609	68.5015	7.60267	6.48671	-2.33127	-1.22112	2.33127	down	145.483	73.6061	7.18408	5.96297																	-2.04834	-1.03445	2.04834	down	230.749	135.956	7.71693	6.68248	noncoding
ASHG19A3A000403	-2.36315	-1.24071	2.36315	down	2096.35	770.927	10.9152	9.67446	-2.15197	-1.10566	2.15197	down	2139.44	803.851	11.1527	10.047																	-2.16223	-1.11252	2.16223	down	3625.73	1349.5	11.4377	10.3252	-2.02245	-1.01611	2.02245	down	3293.38	1610.49	11.4933	10.4772	noncoding
ASHG19A3A000403	-2.36315	-1.24071	2.36315	down	2096.35	770.927	10.9152	9.67446	-2.15197	-1.10566	2.15197	down	2139.44	803.851	11.1527	10.047																	-2.16223	-1.11252	2.16223	down	3625.73	1349.5	11.4377	10.3252	-2.02245	-1.01611	2.02245	down	3293.38	1610.49	11.4933	10.4772	noncoding
ASHG19A3A000403	-2.36315	-1.24071	2.36315	down	2096.35	770.927	10.9152	9.67446	-2.15197	-1.10566	2.15197	down	2139.44	803.851	11.1527	10.047																	-2.16223	-1.11252	2.16223	down	3625.73	1349.5	11.4377	10.3252	-2.02245	-1.01611	2.02245	down	3293.38	1610.49	11.4933	10.4772	noncoding
ASHG19A3A007399	-4.37053	-2.12781	4.37053	down	2039.46	418.766	10.8719	8.74413									-4.30512	-2.10605	4.30512	down	1649.96	453.971	10.7294	8.62338									-3.66819	-1.87507	3.66819	down	3129.42	691.778	11.2139	9.33885	-4.85911	-2.28069	4.85911	down	1686.42	365.899	10.4718	8.19115	noncoding
ASHG19A3A007399	-4.37053	-2.12781	4.37053	down	2039.46	418.766	10.8719	8.74413									-4.30512	-2.10605	4.30512	down	1649.96	453.971	10.7294	8.62338									-3.66819	-1.87507	3.66819	down	3129.42	691.778	11.2139	9.33885	-4.85911	-2.28069	4.85911	down	1686.42	365.899	10.4718	8.19115	noncoding
ASHG19A3A007400	-4.94064	-2.3047	4.94064	down	1600.57	294.009	10.5181	8.21341									-3.40182	-1.76631	3.40182	down	1372.28	471.609	10.4508	8.68446									-2.6661	-1.41473	2.6661	down	1857.06	527.883	10.3505	8.93572	-3.60588	-1.85035	3.60588	down	1263.33	361.054	10.0205	8.17011	noncoding
ASHG19A3A007400	-4.94064	-2.3047	4.94064	down	1600.57	294.009	10.5181	8.21341									-3.40182	-1.76631	3.40182	down	1372.28	471.609	10.4508	8.68446									-2.6661	-1.41473	2.6661	down	1857.06	527.883	10.3505	8.93572	-3.60588	-1.85035	3.60588	down	1263.33	361.054	10.0205	8.17011	noncoding
ASHG19A3A007480	-4.63008	-2.21104	4.63008	down	7867.36	1554.19	12.8646	10.6535	-2.06136	-1.0436	2.06136	down	5508.1	2454.34	12.5664	11.5228									-2.35873	-1.23801	2.35873	down	3177.46	985.774	11.8304	10.5924	-2.39109	-1.25767	2.39109	down	3470.11	1165.83	11.3664	10.1088									noncoding
ASHG19A3A007494	-2.33387	-1.22272	2.33387	down	207.968	88.8359	7.58244	6.35972	-2.26604	-1.18017	2.26604	down	200.917	76.1521	7.83545	6.65528																	-2.18205	-1.12568	2.18205	down	476.441	158.671	8.29712	7.17144	-3.77934	-1.91813	3.77934	down	247.941	82.1346	7.81611	5.89798	noncoding
ASHG19A3A007499	-4.86343	-2.28197	4.86343	down	2507.78	461.654	11.1672	8.88521																	-2.31939	-1.21375	2.31939	down	880.988	233.349	9.87743	8.66369	-2.34686	-1.23073	2.34686	down	2957.49	986.144	11.111	9.88024	-2.15946	-1.11067	2.15946	down	2770.45	1253.83	11.2193	10.1086	noncoding
ASHG19A3A007499	-4.86343	-2.28197	4.86343	down	2507.78	461.654	11.1672	8.88521																	-2.31939	-1.21375	2.31939	down	880.988	233.349	9.87743	8.66369	-2.34686	-1.23073	2.34686	down	2957.49	986.144	11.111	9.88024	-2.15946	-1.11067	2.15946	down	2770.45	1253.83	11.2193	10.1086	noncoding
ASHG19A3A007499	-4.86343	-2.28197	4.86343	down	2507.78	461.654	11.1672	8.88521																	-2.31939	-1.21375	2.31939	down	880.988	233.349	9.87743	8.66369	-2.34686	-1.23073	2.34686	down	2957.49	986.144	11.111	9.88024	-2.15946	-1.11067	2.15946	down	2770.45	1253.83	11.2193	10.1086	noncoding
ASHG19A3A007499	-4.86343	-2.28197	4.86343	down	2507.78	461.654	11.1672	8.88521																	-2.31939	-1.21375	2.31939	down	880.988	233.349	9.87743	8.66369	-2.34686	-1.23073	2.34686	down	2957.49	986.144	11.111	9.88024	-2.15946	-1.11067	2.15946	down	2770.45	1253.83	11.2193	10.1086	noncoding
ASHG19A3A007499	-4.86343	-2.28197	4.86343	down	2507.78	461.654	11.1672	8.88521																	-2.31939	-1.21375	2.31939	down	880.988	233.349	9.87743	8.66369	-2.34686	-1.23073	2.34686	down	2957.49	986.144	11.111	9.88024	-2.15946	-1.11067	2.15946	down	2770.45	1253.83	11.2193	10.1086	noncoding
ASHG19A3A007499	-4.86343	-2.28197	4.86343	down	2507.78	461.654	11.1672	8.88521																	-2.31939	-1.21375	2.31939	down	880.988	233.349	9.87743	8.66369	-2.34686	-1.23073	2.34686	down	2957.49	986.144	11.111	9.88024	-2.15946	-1.11067	2.15946	down	2770.45	1253.83	11.2193	10.1086	noncoding
ASHG19A3A007628	-2.75009	-1.45948	2.75009	down	832.14	275.085	9.5681	8.10862									-2.1113	-1.07813	2.1113	down	654.201	359.728	9.36088	8.28276									-2.63622	-1.39847	2.63622	down	1345.94	373.548	9.81604	8.41757	-2.11561	-1.08108	2.11561	down	1111.96	534.189	9.8564	8.77532	noncoding
ASHG19A3A007628	-2.75009	-1.45948	2.75009	down	832.14	275.085	9.5681	8.10862									-2.1113	-1.07813	2.1113	down	654.201	359.728	9.36088	8.28276									-2.63622	-1.39847	2.63622	down	1345.94	373.548	9.81604	8.41757	-2.11561	-1.08108	2.11561	down	1111.96	534.189	9.8564	8.77532	noncoding
ASHG19A3A007628	-2.75009	-1.45948	2.75009	down	832.14	275.085	9.5681	8.10862									-2.1113	-1.07813	2.1113	down	654.201	359.728	9.36088	8.28276									-2.63622	-1.39847	2.63622	down	1345.94	373.548	9.81604	8.41757	-2.11561	-1.08108	2.11561	down	1111.96	534.189	9.8564	8.77532	noncoding
ASHG19A3A007655	-2.01068	-1.00768	2.01068	down	212.614	104.476	7.61263	6.60494									-2.39803	-1.26185	2.39803	down	207.288	100.573	7.68884	6.42699									-3.7049	-1.88943	3.7049	down	725.287	143.111	8.90923	7.0198	-2.91698	-1.54448	2.91698	down	408.974	161.007	8.47814	6.93367	noncoding
ASHG19A3A007722									-2.46771	-1.30317	2.46771	down	727.913	226.133	9.60613	8.30296	-3.44453	-1.78431	3.44453	down	667.991	227.054	9.39116	7.60685									-3.38587	-1.75953	3.38587	down	1857.78	419.44	10.3516	8.59203	-2.26329	-1.17842	2.26329	down	1109.21	500.305	9.85228	8.67386	noncoding
ASHG19A3A007722									-2.46771	-1.30317	2.46771	down	727.913	226.133	9.60613	8.30296	-3.44453	-1.78431	3.44453	down	667.991	227.054	9.39116	7.60685									-3.38587	-1.75953	3.38587	down	1857.78	419.44	10.3516	8.59203	-2.26329	-1.17842	2.26329	down	1109.21	500.305	9.85228	8.67386	noncoding
ASHG19A3A007722									-2.46771	-1.30317	2.46771	down	727.913	226.133	9.60613	8.30296	-3.44453	-1.78431	3.44453	down	667.991	227.054	9.39116	7.60685									-3.38587	-1.75953	3.38587	down	1857.78	419.44	10.3516	8.59203	-2.26329	-1.17842	2.26329	down	1109.21	500.305	9.85228	8.67386	noncoding
ASHG19A3A007722									-2.46771	-1.30317	2.46771	down	727.913	226.133	9.60613	8.30296	-3.44453	-1.78431	3.44453	down	667.991	227.054	9.39116	7.60685									-3.38587	-1.75953	3.38587	down	1857.78	419.44	10.3516	8.59203	-2.26329	-1.17842	2.26329	down	1109.21	500.305	9.85228	8.67386	noncoding
ASHG19A3A007758	-5.24418	-2.39072	5.24418	down	1893.22	327.057	10.7633	8.37263																	-2.26582	-1.18003	2.26582	down	690.726	183.984	9.51832	8.33829	-2.13534	-1.09447	2.13534	down	1240.27	420.909	9.69092	8.59645	-2.36069	-1.23921	2.36069	down	1238.63	527.192	9.99651	8.7573	noncoding
ASHG19A3A007758	-5.24418	-2.39072	5.24418	down	1893.22	327.057	10.7633	8.37263																	-2.26582	-1.18003	2.26582	down	690.726	183.984	9.51832	8.33829	-2.13534	-1.09447	2.13534	down	1240.27	420.909	9.69092	8.59645	-2.36069	-1.23921	2.36069	down	1238.63	527.192	9.99651	8.7573	noncoding
ASHG19A3A007758	-5.24418	-2.39072	5.24418	down	1893.22	327.057	10.7633	8.37263																	-2.26582	-1.18003	2.26582	down	690.726	183.984	9.51832	8.33829	-2.13534	-1.09447	2.13534	down	1240.27	420.909	9.69092	8.59645	-2.36069	-1.23921	2.36069	down	1238.63	527.192	9.99651	8.7573	noncoding
ASHG19A3A007758	-5.24418	-2.39072	5.24418	down	1893.22	327.057	10.7633	8.37263																	-2.26582	-1.18003	2.26582	down	690.726	183.984	9.51832	8.33829	-2.13534	-1.09447	2.13534	down	1240.27	420.909	9.69092	8.59645	-2.36069	-1.23921	2.36069	down	1238.63	527.192	9.99651	8.7573	noncoding
ASHG19A3A007758	-5.24418	-2.39072	5.24418	down	1893.22	327.057	10.7633	8.37263																	-2.26582	-1.18003	2.26582	down	690.726	183.984	9.51832	8.33829	-2.13534	-1.09447	2.13534	down	1240.27	420.909	9.69092	8.59645	-2.36069	-1.23921	2.36069	down	1238.63	527.192	9.99651	8.7573	noncoding
ASHG19A3A007758	-5.24418	-2.39072	5.24418	down	1893.22	327.057	10.7633	8.37263																	-2.26582	-1.18003	2.26582	down	690.726	183.984	9.51832	8.33829	-2.13534	-1.09447	2.13534	down	1240.27	420.909	9.69092	8.59645	-2.36069	-1.23921	2.36069	down	1238.63	527.192	9.99651	8.7573	noncoding
ASHG19A3A007758	-5.24418	-2.39072	5.24418	down	1893.22	327.057	10.7633	8.37263																	-2.26582	-1.18003	2.26582	down	690.726	183.984	9.51832	8.33829	-2.13534	-1.09447	2.13534	down	1240.27	420.909	9.69092	8.59645	-2.36069	-1.23921	2.36069	down	1238.63	527.192	9.99651	8.7573	noncoding
ASHG19A3A007758	-5.24418	-2.39072	5.24418	down	1893.22	327.057	10.7633	8.37263																	-2.26582	-1.18003	2.26582	down	690.726	183.984	9.51832	8.33829	-2.13534	-1.09447	2.13534	down	1240.27	420.909	9.69092	8.59645	-2.36069	-1.23921	2.36069	down	1238.63	527.192	9.99651	8.7573	noncoding
ASHG19A3A007758	-5.24418	-2.39072	5.24418	down	1893.22	327.057	10.7633	8.37263																	-2.26582	-1.18003	2.26582	down	690.726	183.984	9.51832	8.33829	-2.13534	-1.09447	2.13534	down	1240.27	420.909	9.69092	8.59645	-2.36069	-1.23921	2.36069	down	1238.63	527.192	9.99651	8.7573	noncoding
ASHG19A3A007758	-5.24418	-2.39072	5.24418	down	1893.22	327.057	10.7633	8.37263																	-2.26582	-1.18003	2.26582	down	690.726	183.984	9.51832	8.33829	-2.13534	-1.09447	2.13534	down	1240.27	420.909	9.69092	8.59645	-2.36069	-1.23921	2.36069	down	1238.63	527.192	9.99651	8.7573	noncoding
ASHG19A3A007758	-5.24418	-2.39072	5.24418	down	1893.22	327.057	10.7633	8.37263																	-2.26582	-1.18003	2.26582	down	690.726	183.984	9.51832	8.33829	-2.13534	-1.09447	2.13534	down	1240.27	420.909	9.69092	8.59645	-2.36069	-1.23921	2.36069	down	1238.63	527.192	9.99651	8.7573	noncoding
ASHG19A3A007758	-5.24418	-2.39072	5.24418	down	1893.22	327.057	10.7633	8.37263																	-2.26582	-1.18003	2.26582	down	690.726	183.984	9.51832	8.33829	-2.13534	-1.09447	2.13534	down	1240.27	420.909	9.69092	8.59645	-2.36069	-1.23921	2.36069	down	1238.63	527.192	9.99651	8.7573	noncoding
ASHG19A3A007758	-5.24418	-2.39072	5.24418	down	1893.22	327.057	10.7633	8.37263																	-2.26582	-1.18003	2.26582	down	690.726	183.984	9.51832	8.33829	-2.13534	-1.09447	2.13534	down	1240.27	420.909	9.69092	8.59645	-2.36069	-1.23921	2.36069	down	1238.63	527.192	9.99651	8.7573	noncoding
ASHG19A3A007758	-5.24418	-2.39072	5.24418	down	1893.22	327.057	10.7633	8.37263																	-2.26582	-1.18003	2.26582	down	690.726	183.984	9.51832	8.33829	-2.13534	-1.09447	2.13534	down	1240.27	420.909	9.69092	8.59645	-2.36069	-1.23921	2.36069	down	1238.63	527.192	9.99651	8.7573	noncoding
ASHG19A3A007758	-5.24418	-2.39072	5.24418	down	1893.22	327.057	10.7633	8.37263																	-2.26582	-1.18003	2.26582	down	690.726	183.984	9.51832	8.33829	-2.13534	-1.09447	2.13534	down	1240.27	420.909	9.69092	8.59645	-2.36069	-1.23921	2.36069	down	1238.63	527.192	9.99651	8.7573	noncoding
ASHG19A3A007758	-5.24418	-2.39072	5.24418	down	1893.22	327.057	10.7633	8.37263																	-2.26582	-1.18003	2.26582	down	690.726	183.984	9.51832	8.33829	-2.13534	-1.09447	2.13534	down	1240.27	420.909	9.69092	8.59645	-2.36069	-1.23921	2.36069	down	1238.63	527.192	9.99651	8.7573	noncoding
ASHG19A3A007758	-5.24418	-2.39072	5.24418	down	1893.22	327.057	10.7633	8.37263																	-2.26582	-1.18003	2.26582	down	690.726	183.984	9.51832	8.33829	-2.13534	-1.09447	2.13534	down	1240.27	420.909	9.69092	8.59645	-2.36069	-1.23921	2.36069	down	1238.63	527.192	9.99651	8.7573	noncoding
ASHG19A3A007758	-5.24418	-2.39072	5.24418	down	1893.22	327.057	10.7633	8.37263																	-2.26582	-1.18003	2.26582	down	690.726	183.984	9.51832	8.33829	-2.13534	-1.09447	2.13534	down	1240.27	420.909	9.69092	8.59645	-2.36069	-1.23921	2.36069	down	1238.63	527.192	9.99651	8.7573	noncoding
ASHG19A3A007761									-3.55573	-1.83015	3.55573	down	1339.59	285.705	10.4665	8.63639	-2.37496	-1.2479	2.37496	down	1626.45	796.308	10.707	9.45908									-3.85161	-1.94546	3.85161	down	2978.77	622.998	11.1264	9.18096	-2.13174	-1.09203	2.13174	down	1727.15	807.503	10.5012	9.40919	noncoding
ASHG19A3A007761									-3.55573	-1.83015	3.55573	down	1339.59	285.705	10.4665	8.63639	-2.37496	-1.2479	2.37496	down	1626.45	796.308	10.707	9.45908									-3.85161	-1.94546	3.85161	down	2978.77	622.998	11.1264	9.18096	-2.13174	-1.09203	2.13174	down	1727.15	807.503	10.5012	9.40919	noncoding
ASHG19A3A007761									-3.55573	-1.83015	3.55573	down	1339.59	285.705	10.4665	8.63639	-2.37496	-1.2479	2.37496	down	1626.45	796.308	10.707	9.45908									-3.85161	-1.94546	3.85161	down	2978.77	622.998	11.1264	9.18096	-2.13174	-1.09203	2.13174	down	1727.15	807.503	10.5012	9.40919	noncoding
ASHG19A3A007761									-3.55573	-1.83015	3.55573	down	1339.59	285.705	10.4665	8.63639	-2.37496	-1.2479	2.37496	down	1626.45	796.308	10.707	9.45908									-3.85161	-1.94546	3.85161	down	2978.77	622.998	11.1264	9.18096	-2.13174	-1.09203	2.13174	down	1727.15	807.503	10.5012	9.40919	noncoding
ASHG19A3A007913	-4.23094	-2.08098	4.23094	down	60668.8	20198.7	16.0747	13.9938																	-3.12771	-1.64511	3.12771	down	32245.2	12064.1	15.3319	13.6868	-3.09311	-1.62906	3.09311	down	65090.4	28007.7	16.1472	14.5182	-2.85861	-1.51531	2.85861	down	57230.2	33820.4	16.1975	14.6821	noncoding
ASHG19A3A007943									-2.23689	-1.1615	2.23689	down	83.9203	36.0483	6.64375	5.48225	-2.81031	-1.49073	2.81031	down	98.5693	42.6058	6.651	5.16027									-2.49883	-1.32125	2.49883	down	172.912	52.5441	6.88182	5.56057	-2.45313	-1.29462	2.45313	down	98.1827	55.7565	6.59313	5.2985	noncoding
ASHG19A3A007989	-4.95504	-2.3089	4.95504	down	15930.2	3298.32	14.0127	11.7038																	-2.30872	-1.2071	2.30872	down	6752.49	2554.24	12.9882	11.7811	-3.08357	-1.6246	3.08357	down	14589.5	4536.81	13.6782	12.0536	-2.26477	-1.17936	2.26477	down	13703.7	6902.34	13.6856	12.5062	noncoding
ASHG19A3A007994	-5.97191	-2.57819	5.97191	down	11382.1	1766.32	13.421	10.8428																	-2.29327	-1.19741	2.29327	down	4472.87	1574.83	12.3783	11.1809	-3.31991	-1.73114	3.31991	down	11091.3	3107.19	13.2255	11.4944	-2.59077	-1.37338	2.59077	down	10809.3	4617.42	13.3135	11.9402	noncoding
ASHG19A3A008272									-2.09901	-1.06971	2.09901	down	883.113	323.928	9.88888	8.81917	-2.63842	-1.39967	2.63842	down	803.044	352.014	9.64757	8.2479									-3.306	-1.72509	3.306	down	2132.79	495.099	10.5725	8.84741	-2.05626	-1.04002	2.05626	down	1364.34	661.668	10.1501	9.11007	noncoding
ASHG19A3A008272									-2.09901	-1.06971	2.09901	down	883.113	323.928	9.88888	8.81917	-2.63842	-1.39967	2.63842	down	803.044	352.014	9.64757	8.2479									-3.306	-1.72509	3.306	down	2132.79	495.099	10.5725	8.84741	-2.05626	-1.04002	2.05626	down	1364.34	661.668	10.1501	9.11007	noncoding
ASHG19A3A008272									-2.09901	-1.06971	2.09901	down	883.113	323.928	9.88888	8.81917	-2.63842	-1.39967	2.63842	down	803.044	352.014	9.64757	8.2479									-3.306	-1.72509	3.306	down	2132.79	495.099	10.5725	8.84741	-2.05626	-1.04002	2.05626	down	1364.34	661.668	10.1501	9.11007	noncoding
ASHG19A3A008272									-2.09901	-1.06971	2.09901	down	883.113	323.928	9.88888	8.81917	-2.63842	-1.39967	2.63842	down	803.044	352.014	9.64757	8.2479									-3.306	-1.72509	3.306	down	2132.79	495.099	10.5725	8.84741	-2.05626	-1.04002	2.05626	down	1364.34	661.668	10.1501	9.11007	noncoding
ASHG19A3A008536									-2.71199	-1.43935	2.71199	down	210.082	67.311	7.89903	6.45968	-2.09387	-1.06618	2.09387	down	475.697	264.103	8.89895	7.83277	-6.83967	-2.77393	6.83967	down	370.205	33.7043	8.61967	5.84574	-3.03965	-1.6039	3.03965	down	291.265	70.5588	7.60309	5.99918									noncoding
ASHG19A3A008549	-5.20899	-2.381	5.20899	down	1443.87	253.401	10.3696	7.98858																	-2.57353	-1.36375	2.57353	down	475.866	111.769	8.9823	7.61855	-3.33758	-1.7388	3.33758	down	1980.07	455.875	10.4539	8.71514	-2.1213	-1.08495	2.1213	down	1369.32	647.079	10.1571	9.07213	noncoding
ASHG19A3A008573	-2.67846	-1.4214	2.67846	down	916.51	310.03	9.70976	8.28836									-3.01463	-1.59198	3.01463	down	1085.5	418.507	10.0915	8.49953									-3.74771	-1.90601	3.74771	down	3045.83	657.57	11.1637	9.25768	-2.02638	-1.01891	2.02638	down	1988.54	967.259	10.721	9.70207	noncoding
ASHG19A3A008573	-2.67846	-1.4214	2.67846	down	916.51	310.03	9.70976	8.28836									-3.01463	-1.59198	3.01463	down	1085.5	418.507	10.0915	8.49953									-3.74771	-1.90601	3.74771	down	3045.83	657.57	11.1637	9.25768	-2.02638	-1.01891	2.02638	down	1988.54	967.259	10.721	9.70207	noncoding
ASHG19A3A008573	-2.67846	-1.4214	2.67846	down	916.51	310.03	9.70976	8.28836									-3.01463	-1.59198	3.01463	down	1085.5	418.507	10.0915	8.49953									-3.74771	-1.90601	3.74771	down	3045.83	657.57	11.1637	9.25768	-2.02638	-1.01891	2.02638	down	1988.54	967.259	10.721	9.70207	noncoding
ASHG19A3A008573	-2.67846	-1.4214	2.67846	down	916.51	310.03	9.70976	8.28836									-3.01463	-1.59198	3.01463	down	1085.5	418.507	10.0915	8.49953									-3.74771	-1.90601	3.74771	down	3045.83	657.57	11.1637	9.25768	-2.02638	-1.01891	2.02638	down	1988.54	967.259	10.721	9.70207	noncoding
ASHG19A3A008573	-2.67846	-1.4214	2.67846	down	916.51	310.03	9.70976	8.28836									-3.01463	-1.59198	3.01463	down	1085.5	418.507	10.0915	8.49953									-3.74771	-1.90601	3.74771	down	3045.83	657.57	11.1637	9.25768	-2.02638	-1.01891	2.02638	down	1988.54	967.259	10.721	9.70207	noncoding
ASHG19A3A008573	-2.67846	-1.4214	2.67846	down	916.51	310.03	9.70976	8.28836									-3.01463	-1.59198	3.01463	down	1085.5	418.507	10.0915	8.49953									-3.74771	-1.90601	3.74771	down	3045.83	657.57	11.1637	9.25768	-2.02638	-1.01891	2.02638	down	1988.54	967.259	10.721	9.70207	noncoding
ASHG19A3A008573	-2.67846	-1.4214	2.67846	down	916.51	310.03	9.70976	8.28836									-3.01463	-1.59198	3.01463	down	1085.5	418.507	10.0915	8.49953									-3.74771	-1.90601	3.74771	down	3045.83	657.57	11.1637	9.25768	-2.02638	-1.01891	2.02638	down	1988.54	967.259	10.721	9.70207	noncoding
ASHG19A3A008573	-2.67846	-1.4214	2.67846	down	916.51	310.03	9.70976	8.28836									-3.01463	-1.59198	3.01463	down	1085.5	418.507	10.0915	8.49953									-3.74771	-1.90601	3.74771	down	3045.83	657.57	11.1637	9.25768	-2.02638	-1.01891	2.02638	down	1988.54	967.259	10.721	9.70207	noncoding
ASHG19A3A008573	-2.67846	-1.4214	2.67846	down	916.51	310.03	9.70976	8.28836									-3.01463	-1.59198	3.01463	down	1085.5	418.507	10.0915	8.49953									-3.74771	-1.90601	3.74771	down	3045.83	657.57	11.1637	9.25768	-2.02638	-1.01891	2.02638	down	1988.54	967.259	10.721	9.70207	noncoding
ASHG19A3A008573	-2.67846	-1.4214	2.67846	down	916.51	310.03	9.70976	8.28836									-3.01463	-1.59198	3.01463	down	1085.5	418.507	10.0915	8.49953									-3.74771	-1.90601	3.74771	down	3045.83	657.57	11.1637	9.25768	-2.02638	-1.01891	2.02638	down	1988.54	967.259	10.721	9.70207	noncoding
ASHG19A3A008573	-2.67846	-1.4214	2.67846	down	916.51	310.03	9.70976	8.28836									-3.01463	-1.59198	3.01463	down	1085.5	418.507	10.0915	8.49953									-3.74771	-1.90601	3.74771	down	3045.83	657.57	11.1637	9.25768	-2.02638	-1.01891	2.02638	down	1988.54	967.259	10.721	9.70207	noncoding
ASHG19A3A008573	-2.67846	-1.4214	2.67846	down	916.51	310.03	9.70976	8.28836									-3.01463	-1.59198	3.01463	down	1085.5	418.507	10.0915	8.49953									-3.74771	-1.90601	3.74771	down	3045.83	657.57	11.1637	9.25768	-2.02638	-1.01891	2.02638	down	1988.54	967.259	10.721	9.70207	noncoding
ASHG19A3A008573	-2.67846	-1.4214	2.67846	down	916.51	310.03	9.70976	8.28836									-3.01463	-1.59198	3.01463	down	1085.5	418.507	10.0915	8.49953									-3.74771	-1.90601	3.74771	down	3045.83	657.57	11.1637	9.25768	-2.02638	-1.01891	2.02638	down	1988.54	967.259	10.721	9.70207	noncoding
ASHG19A3A008573	-2.67846	-1.4214	2.67846	down	916.51	310.03	9.70976	8.28836									-3.01463	-1.59198	3.01463	down	1085.5	418.507	10.0915	8.49953									-3.74771	-1.90601	3.74771	down	3045.83	657.57	11.1637	9.25768	-2.02638	-1.01891	2.02638	down	1988.54	967.259	10.721	9.70207	noncoding
ASHG19A3A008573	-2.67846	-1.4214	2.67846	down	916.51	310.03	9.70976	8.28836									-3.01463	-1.59198	3.01463	down	1085.5	418.507	10.0915	8.49953									-3.74771	-1.90601	3.74771	down	3045.83	657.57	11.1637	9.25768	-2.02638	-1.01891	2.02638	down	1988.54	967.259	10.721	9.70207	noncoding
ASHG19A3A009065									-2.18312	-1.12639	2.18312	down	469.421	169.085	9.00518	7.87879	-2.62519	-1.39242	2.62519	down	305.026	135.863	8.24953	6.85711									-3.89811	-1.96277	3.89811	down	1066.59	198.551	9.46658	7.50381	-2.72922	-1.44849	2.72922	down	677.325	266.584	9.16636	7.71787	noncoding
ASHG19A3A009065									-2.18312	-1.12639	2.18312	down	469.421	169.085	9.00518	7.87879	-2.62519	-1.39242	2.62519	down	305.026	135.863	8.24953	6.85711									-3.89811	-1.96277	3.89811	down	1066.59	198.551	9.46658	7.50381	-2.72922	-1.44849	2.72922	down	677.325	266.584	9.16636	7.71787	noncoding
ASHG19A3A009065									-2.18312	-1.12639	2.18312	down	469.421	169.085	9.00518	7.87879	-2.62519	-1.39242	2.62519	down	305.026	135.863	8.24953	6.85711									-3.89811	-1.96277	3.89811	down	1066.59	198.551	9.46658	7.50381	-2.72922	-1.44849	2.72922	down	677.325	266.584	9.16636	7.71787	noncoding
ASHG19A3A009065									-2.18312	-1.12639	2.18312	down	469.421	169.085	9.00518	7.87879	-2.62519	-1.39242	2.62519	down	305.026	135.863	8.24953	6.85711									-3.89811	-1.96277	3.89811	down	1066.59	198.551	9.46658	7.50381	-2.72922	-1.44849	2.72922	down	677.325	266.584	9.16636	7.71787	noncoding
ASHG19A3A009065									-2.18312	-1.12639	2.18312	down	469.421	169.085	9.00518	7.87879	-2.62519	-1.39242	2.62519	down	305.026	135.863	8.24953	6.85711									-3.89811	-1.96277	3.89811	down	1066.59	198.551	9.46658	7.50381	-2.72922	-1.44849	2.72922	down	677.325	266.584	9.16636	7.71787	noncoding
ASHG19A3A009094									-2.53749	-1.3434	2.53749	down	2528.49	814.572	11.4073	10.0639	-2.79569	-1.48321	2.79569	down	2315.45	987.81	11.2541	9.77087									-2.73991	-1.45413	2.73991	down	4734.78	1423.85	11.8508	10.3966	-2.21452	-1.147	2.21452	down	3415.9	1542.83	11.5607	10.4137	noncoding
ASHG19A3A009279	-5.01119	-2.32515	5.01119	down	10777.4	1987.01	13.3547	11.0296																	-2.66922	-1.41642	2.66922	down	3747.64	1064.52	12.1054	10.689	-2.17122	-1.11851	2.17122	down	3779.47	1403.8	11.4972	10.3787	-2.1333	-1.09309	2.1333	down	4008.78	1899.61	11.8044	10.7113	noncoding
ASHG19A3A009335	-2.28474	-1.19203	2.28474	down	334.521	141.83	8.26676	7.07472	-2.01888	-1.01356	2.01888	down	310.707	124.676	8.42995	7.41639	-2.3191	-1.21357	2.3191	down	424.485	213.132	8.73003	7.51646									-2.17783	-1.12289	2.17783	down	587.062	195.468	8.60128	7.47838									noncoding
ASHG19A3A009613	-4.84067	-2.27521	4.84067	down	3973.9	731.779	11.87	9.59482																	-2.3171	-1.21232	2.3171	down	1500.44	417.706	10.6778	9.46551	-2.06748	-1.04787	2.06748	down	1568.8	563.878	10.0742	9.02636	-2.19862	-1.1366	2.19862	down	1578.55	716.923	10.3672	9.23058	noncoding
ASHG19A3A009741	-6.19451	-2.63099	6.19451	down	10121.2	1533.48	13.2655	10.6345	-2.02321	-1.01665	2.02321	down	7270.64	3459.7	12.9893	11.9726									-2.73692	-1.45255	2.73692	down	4124.18	1172.46	12.2559	10.8033									-2.70434	-1.43528	2.70434	down	10774	4408.56	13.3076	11.8723	noncoding
ASHG19A3A009892	-6.9549	-2.79803	6.9549	down	736.284	103.232	9.38807	6.59004																	-2.49519	-1.31915	2.49519	down	257.869	62.8345	8.0845	6.76535	-2.31296	-1.20974	2.31296	down	380.006	119.178	7.972	6.76226	-2.94402	-1.55779	2.94402	down	380.788	150.857	8.39271	6.83493	noncoding
ASHG19A3A010001	-5.94806	-2.57242	5.94806	down	20905.1	3816.44	14.4795	11.9071																	-2.49138	-1.31694	2.49138	down	7369.67	2580.73	13.1147	11.7978	-3.76586	-1.91298	3.76586	down	27422.6	7860.34	14.7476	12.8346	-2.4502	-1.2929	2.4502	down	21111.3	11366.7	14.4999	13.207	noncoding
ASHG19A3A010099	-2.55446	-1.35302	2.55446	down	126.206	51.5017	6.86998	5.51696	-2.79994	-1.4854	2.79994	down	129.732	43.1939	7.24887	5.76348																	-2.0014	-1.00101	2.0014	down	202.44	75.5081	7.0965	6.09549	-2.22679	-1.15497	2.22679	down	166.996	95.4468	7.28631	6.13135	noncoding
ASHG19A3A010384	-3.08897	-1.62713	3.08897	down	144.631	48.9142	7.06396	5.43683									-2.90763	-1.53985	2.90763	down	172.844	70.1774	7.43097	5.89113									-2.5778	-1.36614	2.5778	down	510.58	144.786	8.40228	7.03614	-2.35788	-1.23749	2.35788	down	336.072	166.066	8.22293	6.98545	noncoding
ASHG19A3A010640	-4.5416	-2.1832	4.5416	down	11791.6	2437.4	13.4818	11.2986																	-2.28774	-1.19393	2.28774	down	3958.33	1377.72	12.1973	11.0033	-3.54309	-1.82501	3.54309	down	16110.8	4367.69	13.8248	11.9998	-2.23332	-1.15919	2.23332	down	13110	6635.89	13.6081	12.4489	noncoding
ASHG19A3A010908	-2.01924	-1.01381	2.01924	down	502.821	227.643	8.84189	7.82808									-2.60987	-1.38398	2.60987	down	668.477	297.528	9.3925	8.00852									-3.19798	-1.67716	3.19798	down	1716.65	404.827	10.2152	8.53799	-2.30043	-1.2019	2.30043	down	1092.34	485.163	9.83111	8.62921	noncoding
ASHG19A3A011339									-2.20225	-1.13898	2.20225	down	834.283	290.029	9.79916	8.66019	-2.17824	-1.12316	2.17824	down	611.85	325.954	9.25985	8.13669									-2.12257	-1.08582	2.12257	down	1089.59	373.602	9.50363	8.41781	-2.05786	-1.04115	2.05786	down	1114.74	548.541	9.85975	8.8186	noncoding
ASHG19A3A011494	-3.04826	-1.60799	3.04826	down	1907.86	553.592	10.7725	9.16456									-2.51252	-1.32914	2.51252	down	1703.3	792.239	10.78	9.45083									-2.88557	-1.52886	2.88557	down	3182.43	879.611	11.2425	9.71361	-2.2337	-1.15944	2.2337	down	2385.93	1058.87	11.0025	9.84304	noncoding
ASHG19A3A011494	-3.04826	-1.60799	3.04826	down	1907.86	553.592	10.7725	9.16456									-2.51252	-1.32914	2.51252	down	1703.3	792.239	10.78	9.45083									-2.88557	-1.52886	2.88557	down	3182.43	879.611	11.2425	9.71361	-2.2337	-1.15944	2.2337	down	2385.93	1058.87	11.0025	9.84304	noncoding
ASHG19A3A011650	-2.98284	-1.57669	2.98284	down	94.6742	33.4149	6.45704	4.88035	-2.04041	-1.02886	2.04041	down	65.3504	31.7074	6.30094	5.27208	-2.14548	-1.1013	2.14548	down	76.912	43.6235	6.29649	5.19519									-3.39378	-1.76289	3.39378	down	192.692	42.9618	7.03	5.2671									noncoding
ASHG19A3A011650	-2.98284	-1.57669	2.98284	down	94.6742	33.4149	6.45704	4.88035	-2.04041	-1.02886	2.04041	down	65.3504	31.7074	6.30094	5.27208	-2.14548	-1.1013	2.14548	down	76.912	43.6235	6.29649	5.19519									-3.39378	-1.76289	3.39378	down	192.692	42.9618	7.03	5.2671									noncoding
ASHG19A3A011650	-2.98284	-1.57669	2.98284	down	94.6742	33.4149	6.45704	4.88035	-2.04041	-1.02886	2.04041	down	65.3504	31.7074	6.30094	5.27208	-2.14548	-1.1013	2.14548	down	76.912	43.6235	6.29649	5.19519									-3.39378	-1.76289	3.39378	down	192.692	42.9618	7.03	5.2671									noncoding
ASHG19A3A011650	-2.98284	-1.57669	2.98284	down	94.6742	33.4149	6.45704	4.88035	-2.04041	-1.02886	2.04041	down	65.3504	31.7074	6.30094	5.27208	-2.14548	-1.1013	2.14548	down	76.912	43.6235	6.29649	5.19519									-3.39378	-1.76289	3.39378	down	192.692	42.9618	7.03	5.2671									noncoding
ASHG19A3A011708									-2.48353	-1.31239	2.48353	down	231.536	79.0654	8.02914	6.71675	-2.21381	-1.14653	2.21381	down	231.139	122.08	7.84914	6.70261									-2.14337	-1.09988	2.14337	down	605.607	204.928	8.64938	7.5495	-2.39348	-1.25911	2.39348	down	344.315	167.149	8.25452	6.99542	noncoding
ASHG19A3A011708									-2.48353	-1.31239	2.48353	down	231.536	79.0654	8.02914	6.71675	-2.21381	-1.14653	2.21381	down	231.139	122.08	7.84914	6.70261									-2.14337	-1.09988	2.14337	down	605.607	204.928	8.64938	7.5495	-2.39348	-1.25911	2.39348	down	344.315	167.149	8.25452	6.99542	noncoding
ASHG19A3A011821	-2.0855	-1.06039	2.0855	down	286.487	133.247	8.03779	6.9774									-2.02276	-1.01633	2.02276	down	353.994	203.587	8.4649	7.44858									-3.05074	-1.60916	3.05074	down	1161.16	275.832	9.59379	7.98462	-2.32042	-1.21439	2.32042	down	655.25	302.113	9.11542	7.90103	noncoding
ASHG19A3A012071									-2.13958	-1.09733	2.13958	down	2221.23	846.765	11.2076	10.1103	-2.26117	-1.17707	2.26117	down	2850.22	1535.86	11.5662	10.3891									-2.26175	-1.17744	2.26175	down	3222.54	1142.98	11.2596	10.0822	-2.52135	-1.3342	2.52135	down	3537.99	1414.88	11.6138	10.2796	noncoding
ASHG19A3A012071									-2.13958	-1.09733	2.13958	down	2221.23	846.765	11.2076	10.1103	-2.26117	-1.17707	2.26117	down	2850.22	1535.86	11.5662	10.3891									-2.26175	-1.17744	2.26175	down	3222.54	1142.98	11.2596	10.0822	-2.52135	-1.3342	2.52135	down	3537.99	1414.88	11.6138	10.2796	noncoding
ASHG19A3A012174	-5.89896	-2.56046	5.89896	down	14156.5	2327.4	13.7963	11.2359																	-2.69483	-1.4302	2.69483	down	5465.97	1664.36	12.681	11.2509	-3.77156	-1.91516	3.77156	down	14988.1	3792.73	13.7156	11.8005	-2.61328	-1.38586	2.61328	down	14023.1	6204.14	13.7335	12.3476	noncoding
ASHG19A3A012338									-2.8084	-1.48975	2.8084	down	988.866	270.416	10.056	8.56627	-2.2483	-1.16884	2.2483	down	484.197	250.507	8.92699	7.75815									-4.38281	-2.13186	4.38281	down	2438.9	439.274	10.7934	8.66152	-2.29737	-1.19999	2.29737	down	1418.05	622.12	10.2032	9.00322	noncoding
ASHG19A3A012871	-5.66609	-2.50235	5.66609	down	8221.63	1312.56	12.9373	10.4349																	-2.11619	-1.08147	2.11619	down	2756.97	941.101	11.6191	10.5376	-2.65038	-1.4062	2.65038	down	6750.84	2242.75	12.433	11.0268	-2.80948	-1.4903	2.80948	down	8111.09	2985.33	12.8403	11.35	noncoding
ASHG19A3A012871	-5.66609	-2.50235	5.66609	down	8221.63	1312.56	12.9373	10.4349																	-2.11619	-1.08147	2.11619	down	2756.97	941.101	11.6191	10.5376	-2.65038	-1.4062	2.65038	down	6750.84	2242.75	12.433	11.0268	-2.80948	-1.4903	2.80948	down	8111.09	2985.33	12.8403	11.35	noncoding
ASHG19A3A012871	-5.66609	-2.50235	5.66609	down	8221.63	1312.56	12.9373	10.4349																	-2.11619	-1.08147	2.11619	down	2756.97	941.101	11.6191	10.5376	-2.65038	-1.4062	2.65038	down	6750.84	2242.75	12.433	11.0268	-2.80948	-1.4903	2.80948	down	8111.09	2985.33	12.8403	11.35	noncoding
ASHG19A3A013009	-3.75258	-1.90788	3.75258	down	11968.3	3020.77	13.4975	11.5896																	-2.78982	-1.48017	2.78982	down	5887.39	1729.03	12.7798	11.2996	-3.84752	-1.94393	3.84752	down	20831.2	5551.4	14.2803	12.3364	-2.49286	-1.3178	2.49286	down	18521.6	9208.46	14.2424	12.9246	noncoding
ASHG19A3A013009	-3.75258	-1.90788	3.75258	down	11968.3	3020.77	13.4975	11.5896																	-2.78982	-1.48017	2.78982	down	5887.39	1729.03	12.7798	11.2996	-3.84752	-1.94393	3.84752	down	20831.2	5551.4	14.2803	12.3364	-2.49286	-1.3178	2.49286	down	18521.6	9208.46	14.2424	12.9246	noncoding
ASHG19A3A013103	-2.71815	-1.44262	2.71815	down	3571.77	1159.61	11.7064	10.2638	-2.17348	-1.12	2.17348	down	2618.71	1007.41	11.4652	10.3452									-2.15491	-1.10763	2.15491	down	1594.28	484.829	10.7793	9.67169									-2.73	-1.4489	2.73	down	3173.13	1158.31	11.4356	9.98669	noncoding
ASHG19A3A013242	-4.08986	-2.03205	4.08986	down	570.113	134.8	9.02766	6.99561	-3.04745	-1.6076	3.04745	down	403.376	106.904	8.78916	7.18156																	-2.16754	-1.11606	2.16754	down	256.638	87.3607	7.42381	6.30775	-2.38392	-1.25334	2.38392	down	259.583	130.691	7.87867	6.62533	noncoding
ASHG19A3A013315	-5.00015	-2.32197	5.00015	down	6533.51	1155.78	12.5814	10.2594																	-2.20648	-1.14175	2.20648	down	2602.57	838.022	11.5338	10.3921	-2.98037	-1.57549	2.98037	down	5904.19	1696.51	12.2178	10.6424	-2.19479	-1.13408	2.19479	down	5381.68	2498.26	12.2258	11.0917	noncoding
ASHG19A3A013318	-3.77255	-1.91554	3.77255	down	17446.3	4864.1	14.1451	12.2296																	-2.42214	-1.27628	2.42214	down	8695.75	3298.46	13.3885	12.1122	-2.93552	-1.55362	2.93552	down	21208	7441.6	14.3131	12.7595	-2.71731	-1.44218	2.71731	down	21804.9	10742	14.5673	13.1252	noncoding
ASHG19A3A013471	-3.31967	-1.73104	3.31967	down	387.988	113.616	8.46626	6.73522									-3.92482	-1.97263	3.92482	down	823.108	243.485	9.68784	7.71521									-5.88197	-2.5563	5.88197	down	1174.77	146.174	9.60796	7.05166	-8.24353	-3.04326	8.24353	down	1607.86	210.117	10.3947	7.35142	noncoding
ASHG19A3A013477	-2.6823	-1.42347	2.6823	down	5178.46	1777.57	12.2755	10.852	-2.06264	-1.04449	2.06264	down	5686.49	2549.09	12.618	11.5735																	-2.90508	-1.53858	2.90508	down	10293.2	3221.64	13.0818	11.5432	-2.25559	-1.1735	2.25559	down	8421.87	3947.72	12.9053	11.7318	noncoding
ASHG19A3A013572	-3.68853	-1.88305	3.68853	down	695.614	177.134	9.31311	7.43007	-2.27781	-1.18765	2.27781	down	661.017	223.109	9.47023	8.28258																	-2.02761	-1.01978	2.02761	down	454.916	162.943	8.23014	7.21036	-2.33125	-1.2211	2.33125	down	428.981	206.654	8.54583	7.32472	noncoding
ASHG19A3A013786	-2.50699	-1.32596	2.50699	down	469.962	175.308	8.74039	7.41444	-2.01173	-1.00844	2.01173	down	584.381	223.939	9.29664	8.2882																	-2.8756	-1.52386	2.8756	down	1365.65	345.807	9.83624	8.31238	-3.29923	-1.72213	3.29923	down	1031.45	330.186	9.75671	8.03458	noncoding
ASHG19A3A013817	-2.34867	-1.23184	2.34867	down	848.573	325.866	9.59852	8.36667									-2.00216	-1.00156	2.00216	down	704.332	407.014	9.46397	8.46241									-2.84298	-1.50741	2.84298	down	2058.33	555.87	10.5096	9.00222	-2.34964	-1.23244	2.34964	down	1467.74	631.726	10.2621	9.02964	noncoding
ASHG19A3A013974	-6.4985	-2.70011	6.4985	down	1569.56	222.413	10.4903	7.79017																	-2.25002	-1.16994	2.25002	down	545.94	145.047	9.17164	8.0017	-2.04704	-1.03354	2.04704	down	754.94	266.153	8.97255	7.93901	-3.10805	-1.63601	3.10805	down	798.24	276.148	9.4031	7.76708	noncoding
ASHG19A3A014001	-2.71671	-1.44186	2.71671	down	103.261	40.0522	6.57904	5.13718									-2.27917	-1.18851	2.27917	down	113.511	60.0744	6.84665	5.65814									-4.81176	-2.26656	4.81176	down	637.912	96.3841	8.7195	6.45294	-2.96772	-1.56936	2.96772	down	284.703	115.113	7.99769	6.42834	noncoding
ASHG19A3A014189									-2.08379	-1.05921	2.08379	down	187.443	77.0985	7.73509	6.67588	-4.32558	-2.11289	4.32558	down	335.94	90.9429	8.39294	6.28005	-5.99326	-2.58334	5.99326	down	493.302	50.976	9.03463	6.45129									-2.8434	-1.50762	2.8434	down	158.81	72.7887	7.21919	5.71158	noncoding
ASHG19A3A014315	-3.07406	-1.62015	3.07406	down	1559.17	454.087	10.482	8.86189	-2.05186	-1.03694	2.05186	down	1791.29	702.462	10.8967	9.85975																	-3.17057	-1.66474	3.17057	down	2866.02	715.73	11.0574	9.39261	-2.47072	-1.30493	2.47072	down	2433.92	981.472	11.0322	9.72727	noncoding
ASHG19A3A014371	-4.87779	-2.28623	4.87779	down	190.128	40.9335	7.45969	5.17346									-2.56519	-1.35907	2.56519	down	162.481	74.4817	7.34026	5.98119									-7.74399	-2.95308	7.74399	down	851.196	80.6828	9.14444	6.19136	-3.07106	-1.61874	3.07106	down	338.79	129.994	8.23603	6.61729	noncoding
ASHG19A3A014374	-3.44655	-1.78515	3.44655	down	7561.92	1974.88	12.8044	11.0192	-2.69132	-1.42832	2.69132	down	8611.93	3150.16	13.2705	11.8422																	-2.2229	-1.15244	2.2229	down	7616.16	3008.88	12.6	11.4475	-3.31363	-1.72841	3.31363	down	11666.9	3848.6	13.421	11.6926	noncoding
ASHG19A3A014436	-3.00462	-1.58718	3.00462	down	378.988	122.582	8.43667	6.84949									-2.74522	-1.45692	2.74522	down	339.43	144.595	8.40557	6.94865									-4.05175	-2.01855	4.05175	down	1311.69	235.514	9.77826	7.75971	-2.36237	-1.24023	2.36237	down	670.338	303.685	9.14916	7.90893	noncoding
ASHG19A3A014513	-4.08963	-2.03197	4.08963	down	10965.7	2512.37	13.373	11.341	-2.25733	-1.17462	2.25733	down	9023.72	4070.88	13.3388	12.1642									-3.07806	-1.62202	3.07806	down	5460.21	1442.46	12.68	11.058									-2.1974	-1.13579	2.1974	down	5737.39	2657.57	12.3242	11.1884	noncoding
ASHG19A3A014726									-6.58316	-2.71878	6.58316	down	1610.72	185.9	10.7324	8.0136	-3.47179	-1.79568	3.47179	down	747.133	250.154	9.55098	7.7553	-6.38337	-2.67432	6.38337	down	1018.75	97.3286	10.0905	7.41616									-3.48357	-1.80057	3.48357	down	380.406	128.201	8.39109	6.59052	noncoding
ASHG19A3A014853									-2.40558	-1.26639	2.40558	down	634.559	203.92	9.41644	8.15006	-2.201	-1.13816	2.201	down	601.859	316.555	9.2372	8.09904									-4.47968	-2.1634	4.47968	down	2150.42	375.418	10.5905	8.42712	-2.2713	-1.18352	2.2713	down	922.076	421.231	9.59713	8.41361	noncoding
ASHG19A3A014853									-2.40558	-1.26639	2.40558	down	634.559	203.92	9.41644	8.15006	-2.201	-1.13816	2.201	down	601.859	316.555	9.2372	8.09904									-4.47968	-2.1634	4.47968	down	2150.42	375.418	10.5905	8.42712	-2.2713	-1.18352	2.2713	down	922.076	421.231	9.59713	8.41361	noncoding
ASHG19A3A014853									-2.40558	-1.26639	2.40558	down	634.559	203.92	9.41644	8.15006	-2.201	-1.13816	2.201	down	601.859	316.555	9.2372	8.09904									-4.47968	-2.1634	4.47968	down	2150.42	375.418	10.5905	8.42712	-2.2713	-1.18352	2.2713	down	922.076	421.231	9.59713	8.41361	noncoding
ASHG19A3A014853									-2.40558	-1.26639	2.40558	down	634.559	203.92	9.41644	8.15006	-2.201	-1.13816	2.201	down	601.859	316.555	9.2372	8.09904									-4.47968	-2.1634	4.47968	down	2150.42	375.418	10.5905	8.42712	-2.2713	-1.18352	2.2713	down	922.076	421.231	9.59713	8.41361	noncoding
ASHG19A3A014853									-2.40558	-1.26639	2.40558	down	634.559	203.92	9.41644	8.15006	-2.201	-1.13816	2.201	down	601.859	316.555	9.2372	8.09904									-4.47968	-2.1634	4.47968	down	2150.42	375.418	10.5905	8.42712	-2.2713	-1.18352	2.2713	down	922.076	421.231	9.59713	8.41361	noncoding
ASHG19A3A014853									-2.40558	-1.26639	2.40558	down	634.559	203.92	9.41644	8.15006	-2.201	-1.13816	2.201	down	601.859	316.555	9.2372	8.09904									-4.47968	-2.1634	4.47968	down	2150.42	375.418	10.5905	8.42712	-2.2713	-1.18352	2.2713	down	922.076	421.231	9.59713	8.41361	noncoding
ASHG19A3A014853									-2.40558	-1.26639	2.40558	down	634.559	203.92	9.41644	8.15006	-2.201	-1.13816	2.201	down	601.859	316.555	9.2372	8.09904									-4.47968	-2.1634	4.47968	down	2150.42	375.418	10.5905	8.42712	-2.2713	-1.18352	2.2713	down	922.076	421.231	9.59713	8.41361	noncoding
ASHG19A3A014853									-2.40558	-1.26639	2.40558	down	634.559	203.92	9.41644	8.15006	-2.201	-1.13816	2.201	down	601.859	316.555	9.2372	8.09904									-4.47968	-2.1634	4.47968	down	2150.42	375.418	10.5905	8.42712	-2.2713	-1.18352	2.2713	down	922.076	421.231	9.59713	8.41361	noncoding
ASHG19A3A014881	-3.42674	-1.77684	3.42674	down	7430.6	1941.42	12.7715	10.9947	-2.01796	-1.0129	2.01796	down	5655.95	2590.29	12.6087	11.5958									-2.19088	-1.13151	2.19088	down	3181.46	1074.32	11.8342	10.7027									-2.00672	-1.00484	2.00672	down	5254.42	2646.13	12.1873	11.1825	noncoding
ASHG19A3A014894	-2.12505	-1.0875	2.12505	down	78.3947	39.0251	6.18746	5.09997	-2.06956	-1.04933	2.06956	down	121.656	53.7556	7.15813	6.1088									-2.30755	-1.20636	2.30755	down	109.449	29.5925	6.85724	5.65088									-3.24753	-1.69934	3.24753	down	202.472	79.1	7.53991	5.84057	noncoding
ASHG19A3A014901									-2.69019	-1.42771	2.69019	down	271.883	84.5241	8.25046	6.82276	-2.67469	-1.41937	2.67469	down	227.064	98.9899	7.82191	6.40254									-2.58548	-1.37043	2.58548	down	487.171	136.879	8.32837	6.95794	-2.54788	-1.34929	2.54788	down	292.368	136.1	8.0329	6.68361	noncoding
ASHG19A3A014901									-2.69019	-1.42771	2.69019	down	271.883	84.5241	8.25046	6.82276	-2.67469	-1.41937	2.67469	down	227.064	98.9899	7.82191	6.40254									-2.58548	-1.37043	2.58548	down	487.171	136.879	8.32837	6.95794	-2.54788	-1.34929	2.54788	down	292.368	136.1	8.0329	6.68361	noncoding
ASHG19A3A014901									-2.69019	-1.42771	2.69019	down	271.883	84.5241	8.25046	6.82276	-2.67469	-1.41937	2.67469	down	227.064	98.9899	7.82191	6.40254									-2.58548	-1.37043	2.58548	down	487.171	136.879	8.32837	6.95794	-2.54788	-1.34929	2.54788	down	292.368	136.1	8.0329	6.68361	noncoding
ASHG19A3A015035	-2.85468	-1.51333	2.85468	down	124.546	45.4942	6.85017	5.33684									-2.92463	-1.54825	2.92463	down	150.033	60.9077	7.22811	5.67986									-2.49263	-1.31767	2.49263	down	425.563	123.795	8.1368	6.81913	-2.40158	-1.26399	2.40158	down	317.615	155.476	8.14373	6.87975	noncoding
ASHG19A3A015035	-2.85468	-1.51333	2.85468	down	124.546	45.4942	6.85017	5.33684									-2.92463	-1.54825	2.92463	down	150.033	60.9077	7.22811	5.67986									-2.49263	-1.31767	2.49263	down	425.563	123.795	8.1368	6.81913	-2.40158	-1.26399	2.40158	down	317.615	155.476	8.14373	6.87975	noncoding
ASHG19A3A015058									-4.21789	-2.07652	4.21789	down	280.729	57.6731	8.29691	6.22039	-2.16163	-1.11212	2.16163	down	582.376	311.017	9.18541	8.07329	-5.87377	-2.55429	5.87377	down	603.083	62.616	9.31338	6.75909									-2.09977	-1.07023	2.09977	down	507.993	264.466	8.77695	7.70672	noncoding
ASHG19A3A015084	-4.45645	-2.1559	4.45645	down	4349.25	873.721	12.0126	9.85667	-2.05721	-1.04069	2.05721	down	2870.99	1170.34	11.5977	10.557																	-2.87413	-1.52312	2.87413	down	3654.95	1022.92	11.4489	9.92578	-2.02503	-1.01794	2.02503	down	2957.19	1447.65	11.3299	10.312	noncoding
ASHG19A3A015132									-2.02452	-1.01758	2.02452	down	2083.36	839.233	11.1163	10.0988	-2.749	-1.45891	2.749	down	1750.74	749.454	10.8302	9.37129									-2.89261	-1.53237	2.89261	down	4033.57	1133.5	11.6004	10.0681	-2.18897	-1.13025	2.18897	down	3091.12	1404.23	11.396	10.2658	noncoding
ASHG19A3A015132									-2.02452	-1.01758	2.02452	down	2083.36	839.233	11.1163	10.0988	-2.749	-1.45891	2.749	down	1750.74	749.454	10.8302	9.37129									-2.89261	-1.53237	2.89261	down	4033.57	1133.5	11.6004	10.0681	-2.18897	-1.13025	2.18897	down	3091.12	1404.23	11.396	10.2658	noncoding
ASHG19A3A015132									-2.02452	-1.01758	2.02452	down	2083.36	839.233	11.1163	10.0988	-2.749	-1.45891	2.749	down	1750.74	749.454	10.8302	9.37129									-2.89261	-1.53237	2.89261	down	4033.57	1133.5	11.6004	10.0681	-2.18897	-1.13025	2.18897	down	3091.12	1404.23	11.396	10.2658	noncoding
ASHG19A3A015132									-2.02452	-1.01758	2.02452	down	2083.36	839.233	11.1163	10.0988	-2.749	-1.45891	2.749	down	1750.74	749.454	10.8302	9.37129									-2.89261	-1.53237	2.89261	down	4033.57	1133.5	11.6004	10.0681	-2.18897	-1.13025	2.18897	down	3091.12	1404.23	11.396	10.2658	noncoding
ASHG19A3A015132									-2.02452	-1.01758	2.02452	down	2083.36	839.233	11.1163	10.0988	-2.749	-1.45891	2.749	down	1750.74	749.454	10.8302	9.37129									-2.89261	-1.53237	2.89261	down	4033.57	1133.5	11.6004	10.0681	-2.18897	-1.13025	2.18897	down	3091.12	1404.23	11.396	10.2658	noncoding
ASHG19A3A015132									-2.02452	-1.01758	2.02452	down	2083.36	839.233	11.1163	10.0988	-2.749	-1.45891	2.749	down	1750.74	749.454	10.8302	9.37129									-2.89261	-1.53237	2.89261	down	4033.57	1133.5	11.6004	10.0681	-2.18897	-1.13025	2.18897	down	3091.12	1404.23	11.396	10.2658	noncoding
ASHG19A3A015132									-2.02452	-1.01758	2.02452	down	2083.36	839.233	11.1163	10.0988	-2.749	-1.45891	2.749	down	1750.74	749.454	10.8302	9.37129									-2.89261	-1.53237	2.89261	down	4033.57	1133.5	11.6004	10.0681	-2.18897	-1.13025	2.18897	down	3091.12	1404.23	11.396	10.2658	noncoding
ASHG19A3A015132									-2.02452	-1.01758	2.02452	down	2083.36	839.233	11.1163	10.0988	-2.749	-1.45891	2.749	down	1750.74	749.454	10.8302	9.37129									-2.89261	-1.53237	2.89261	down	4033.57	1133.5	11.6004	10.0681	-2.18897	-1.13025	2.18897	down	3091.12	1404.23	11.396	10.2658	noncoding
ASHG19A3A015776									-2.08816	-1.06223	2.08816	down	344.645	133.205	8.57632	7.51409	-2.16964	-1.11745	2.16964	down	227.055	122.194	7.82146	6.704									-2.84962	-1.51077	2.84962	down	445.157	113.667	8.20098	6.69021	-2.33617	-1.22415	2.33617	down	253.871	130.59	7.84848	6.62433	noncoding
ASHG19A3A015829	-7.80374	-2.96417	7.80374	down	330.132	43.8471	8.24678	5.28261																	-2.15784	-1.10959	2.15784	down	123.729	35.4527	7.03196	5.92237	-2.05366	-1.03819	2.05366	down	203.543	73.9748	7.1041	6.06591	-6.10241	-2.60938	6.10241	down	173.156	38.7553	7.33462	4.72524	noncoding
ASHG19A3A015842	-2.33369	-1.22262	2.33369	down	524.516	207.153	8.90597	7.68336	-2.75954	-1.46443	2.75954	down	453.951	131.203	8.95868	7.49425	-2.14894	-1.10363	2.14894	down	437.974	236.731	8.77232	7.6687									-3.33159	-1.73621	3.33159	down	1439.4	318.25	9.92614	8.18992									noncoding
ASHG19A3A015855	-2.30596	-1.20537	2.30596	down	98.7743	44.6761	6.51402	5.30866									-2.27553	-1.1862	2.27553	down	130.082	68.3478	7.03676	5.85056									-2.54617	-1.34833	2.54617	down	386.769	109.726	7.99207	6.64375	-2.64344	-1.40242	2.64344	down	225.632	105.099	7.68714	6.28472	noncoding
ASHG19A3A015855	-2.30596	-1.20537	2.30596	down	98.7743	44.6761	6.51402	5.30866									-2.27553	-1.1862	2.27553	down	130.082	68.3478	7.03676	5.85056									-2.54617	-1.34833	2.54617	down	386.769	109.726	7.99207	6.64375	-2.64344	-1.40242	2.64344	down	225.632	105.099	7.68714	6.28472	noncoding
ASHG19A3A015870									-2.26242	-1.17787	2.26242	down	5624.05	2280.83	12.5991	11.4213									-2.28401	-1.19157	2.28401	down	3783.86	1304.61	12.1212	10.9296	-2.09349	-1.06591	2.09349	down	6875.27	2886.08	12.4587	11.3928	-2.04455	-1.03178	2.04455	down	6114.58	3052.64	12.4046	11.3729	noncoding
ASHG19A3A015870									-2.26242	-1.17787	2.26242	down	5624.05	2280.83	12.5991	11.4213									-2.28401	-1.19157	2.28401	down	3783.86	1304.61	12.1212	10.9296	-2.09349	-1.06591	2.09349	down	6875.27	2886.08	12.4587	11.3928	-2.04455	-1.03178	2.04455	down	6114.58	3052.64	12.4046	11.3729	noncoding
ASHG19A3A015870									-2.26242	-1.17787	2.26242	down	5624.05	2280.83	12.5991	11.4213									-2.28401	-1.19157	2.28401	down	3783.86	1304.61	12.1212	10.9296	-2.09349	-1.06591	2.09349	down	6875.27	2886.08	12.4587	11.3928	-2.04455	-1.03178	2.04455	down	6114.58	3052.64	12.4046	11.3729	noncoding
ASHG19A3A015961	-4.8521	-2.27861	4.8521	down	14913	3075.01	13.8899	11.6113																	-2.57651	-1.36542	2.57651	down	6340.42	2075.36	12.8965	11.5311	-3.45495	-1.78866	3.45495	down	20610.2	6052.53	14.261	12.4723	-2.4865	-1.31412	2.4865	down	17976.3	8960.9	14.1963	12.8822	noncoding
ASHG19A3A016043	-5.67772	-2.50531	5.67772	down	76127.4	19058.1	16.4439	13.9386	-2.16662	-1.11545	2.16662	down	60220.3	36491.8	16.2952	15.1798									-3.23578	-1.69411	3.23578	down	32954.7	11715.1	15.3507	13.6566									-2.78332	-1.47681	2.78332	down	83664.1	49502.8	16.7434	15.2665	noncoding
ASHG19A3A016730	-6.48509	-2.69713	6.48509	down	1442.63	205.579	10.3672	7.67006																	-2.29572	-1.19894	2.29572	down	439.968	115.873	8.86848	7.66953	-2.06964	-1.04938	2.06964	down	859.056	300.645	9.15911	8.10973	-2.74733	-1.45803	2.74733	down	808.365	314.368	9.42131	7.96328	noncoding
ASHG19A3A017033	-2.30194	-1.20285	2.30194	down	1384.87	526.059	10.2927	9.08985	-2.03918	-1.02799	2.03918	down	1416.83	538.815	10.5453	9.51731																	-3.44664	-1.78519	3.44664	down	2954.42	683.962	11.1078	9.32263	-2.12441	-1.08706	2.12441	down	1768.23	828.088	10.5349	9.44788	noncoding
ASHG19A3A017155									-2.20715	-1.14218	2.20715	down	2481.87	932.978	11.3779	10.2357	-2.23652	-1.16125	2.23652	down	1795.67	945.806	10.8654	9.70418									-2.99663	-1.58334	2.99663	down	4049.77	1098.64	11.6048	10.0214	-2.09003	-1.06353	2.09003	down	3312.18	1572.45	11.5073	10.4438	noncoding
ASHG19A3A017217	-2.37098	-1.24548	2.37098	down	920.592	348.138	9.71396	8.46848																	-7.32518	-2.87286	7.32518	down	742.574	62.2636	9.62494	6.75208	-3.94242	-1.97908	3.94242	down	1614.48	306.817	10.1198	8.14067	-9.8047	-3.29347	9.8047	down	753.071	89.6273	9.32691	6.03344	noncoding
ASHG19A3A017334	-4.13045	-2.0463	4.13045	down	10817.6	2466.25	13.3617	11.3154																	-2.24011	-1.16357	2.24011	down	3486.64	1184.43	11.9784	10.8148	-3.2704	-1.70947	3.2704	down	15877.2	4663.93	13.798	12.0885	-2.22267	-1.15229	2.22267	down	13059.8	6631.16	13.5994	12.4471	noncoding
ASHG19A3A017775	-5.30372	-2.40701	5.30372	down	11400.8	1972.35	13.4242	11.0172																	-2.49143	-1.31698	2.49143	down	4252.01	1359.85	12.3017	10.9847	-3.34257	-1.74096	3.34257	down	11459.7	3200.88	13.2748	11.5338	-2.2823	-1.19049	2.2823	down	10490.5	5101.44	13.2668	12.0763	noncoding
ASHG19A3A017798	-4.83469	-2.27342	4.83469	down	7779.95	1464.68	12.8511	10.5777																	-2.1027	-1.07225	2.1027	down	3107.36	1091.33	11.795	10.7227	-2.98636	-1.57839	2.98636	down	7071.35	2064.48	12.4964	10.918	-2.07559	-1.05352	2.07559	down	6953.78	3487.17	12.6059	11.5523	noncoding
ASHG19A3A017807									-2.15574	-1.10819	2.15574	down	195.045	77.4624	7.79312	6.68494	-2.49455	-1.31878	2.49455	down	182.169	85.3565	7.50287	6.18409									-3.44735	-1.78549	3.44735	down	522.465	110.698	8.44183	6.65634	-3.05264	-1.61006	3.05264	down	294.377	115.417	8.04199	6.43193	noncoding
ASHG19A3A017881	-3.21482	-1.68474	3.21482	down	17640.2	5801.6	14.1666	12.4818																	-2.22591	-1.1544	2.22591	down	8243.15	3374.54	13.2986	12.1442	-2.25523	-1.17327	2.25523	down	17870.1	7902.09	14.0127	12.8394	-2.41533	-1.27222	2.41533	down	17800.1	9100.73	14.1754	12.9032	noncoding
ASHG19A3A017888	-2.11607	-1.08139	2.11607	down	236.225	109.277	7.7531	6.67172	-3.12902	-1.64571	3.12902	down	1039.96	254.11	10.1201	8.4744	-2.81866	-1.49501	2.81866	down	649.949	267.778	9.35029	7.85528																	-2.95328	-1.56232	2.95328	down	1222.1	421.952	9.97801	8.41569	noncoding
ASHG19A3A017895	-2.36159	-1.23976	2.36159	down	2427.16	886.804	11.1184	9.87868	-2.78225	-1.47625	2.78225	down	2325.32	677.154	11.2854	9.80919									-2.24416	-1.16617	2.24416	down	1723.49	504.741	10.8905	9.72435	-2.11636	-1.08158	2.11636	down	3889.28	1494.18	11.5464	10.4649									noncoding
ASHG19A3A017963	-3.33878	-1.73932	3.33878	down	8060.42	2214.37	12.9065	11.1672	-2.61521	-1.38693	2.61521	down	7725.89	2880.29	13.1045	11.7176									-2.82156	-1.49649	2.82156	down	4201.7	1154.4	12.2853	10.7888									-2.63168	-1.39599	2.63168	down	10703	4494.98	13.2986	11.9026	noncoding
ASHG19A3A017963	-3.33878	-1.73932	3.33878	down	8060.42	2214.37	12.9065	11.1672	-2.61521	-1.38693	2.61521	down	7725.89	2880.29	13.1045	11.7176									-2.82156	-1.49649	2.82156	down	4201.7	1154.4	12.2853	10.7888									-2.63168	-1.39599	2.63168	down	10703	4494.98	13.2986	11.9026	noncoding
ASHG19A3A017963	-3.33878	-1.73932	3.33878	down	8060.42	2214.37	12.9065	11.1672	-2.61521	-1.38693	2.61521	down	7725.89	2880.29	13.1045	11.7176									-2.82156	-1.49649	2.82156	down	4201.7	1154.4	12.2853	10.7888									-2.63168	-1.39599	2.63168	down	10703	4494.98	13.2986	11.9026	noncoding
ASHG19A3A017963	-3.33878	-1.73932	3.33878	down	8060.42	2214.37	12.9065	11.1672	-2.61521	-1.38693	2.61521	down	7725.89	2880.29	13.1045	11.7176									-2.82156	-1.49649	2.82156	down	4201.7	1154.4	12.2853	10.7888									-2.63168	-1.39599	2.63168	down	10703	4494.98	13.2986	11.9026	noncoding
ASHG19A3A017963	-3.33878	-1.73932	3.33878	down	8060.42	2214.37	12.9065	11.1672	-2.61521	-1.38693	2.61521	down	7725.89	2880.29	13.1045	11.7176									-2.82156	-1.49649	2.82156	down	4201.7	1154.4	12.2853	10.7888									-2.63168	-1.39599	2.63168	down	10703	4494.98	13.2986	11.9026	noncoding
ASHG19A3A018032	-5.84367	-2.54688	5.84367	down	2065.69	321.442	10.8892	8.34236																	-2.42177	-1.27606	2.42177	down	797.663	199.253	9.72578	8.44972	-2.53268	-1.34067	2.53268	down	1417.16	410.596	9.89993	8.55926	-3.32063	-1.73146	3.32063	down	1500.24	463.2	10.2915	8.56	noncoding
ASHG19A3A018126	-2.53845	-1.34395	2.53845	down	109.891	45.2132	6.67141	5.32746	-2.22142	-1.15148	2.22142	down	132.042	54.236	7.2742	6.12272	-2.88497	-1.52855	2.88497	down	142.191	58.7965	7.15263	5.62408									-2.51475	-1.33042	2.51475	down	395.023	113.828	8.02265	6.69223									noncoding
ASHG19A3A018205									-2.94389	-1.55772	2.94389	down	2747.46	763.289	11.5286	9.97089	-2.30418	-1.20425	2.30418	down	2419.93	1266.32	11.3164	10.1122	-2.34068	-1.22693	2.34068	down	2198.44	641.987	11.2737	10.0467									-2.29469	-1.1983	2.29469	down	5319.41	2367.05	12.2106	11.0123	noncoding
ASHG19A3A018434									-4.75065	-2.24812	4.75065	down	1815.72	291.3	10.9156	8.66749	-3.75591	-1.90916	3.75591	down	1369.24	429.111	10.4455	8.53631									-2.23585	-1.16083	2.23585	down	313.155	102.088	7.70168	6.54085	-4.21635	-2.07599	4.21635	down	1995.78	491.202	10.7233	8.64735	noncoding
ASHG19A3A018451	-4.35593	-2.12298	4.35593	down	7085.11	1467.1	12.7041	10.5811																	-2.13558	-1.09463	2.13558	down	2337.39	760.384	11.3711	10.2764	-2.54666	-1.34861	2.54666	down	5976.76	2019.83	12.2372	10.8886	-2.23928	-1.16303	2.23928	down	6309.34	2880.99	12.4616	11.2986	noncoding
ASHG19A3A018856	-3.83673	-1.93988	3.83673	down	854.743	205.588	9.6101	7.67022	-4.0153	-2.00551	4.0153	down	1118.08	212.614	10.2208	8.21528																	-2.94028	-1.55595	2.94028	down	815.97	201.744	9.08302	7.52707	-2.15558	-1.10808	2.15558	down	531.82	268.082	8.83311	7.72504	noncoding
ASHG19A3A019059	-2.68801	-1.42654	2.68801	down	125.699	48.9774	6.86466	5.43812									-3.55107	-1.82825	3.55107	down	309.459	101.704	8.27295	6.4447									-5.77359	-2.52947	5.77359	down	572.221	72.309	8.56678	6.03731	-7.93105	-2.98751	7.93105	down	668.235	96.9455	9.1449	6.15739	noncoding
ASHG19A3A019258	-3.07962	-1.62275	3.07962	down	125.024	42.5562	6.85644	5.23368	-2.13044	-1.09115	2.13044	down	138.225	58.6032	7.3371	6.24594	-2.7122	-1.43946	2.7122	down	114.799	51.1108	6.86502	5.42556																	-2.54864	-1.34973	2.54864	down	259.74	123.181	7.88001	6.53029	noncoding
ASHG19A3A019319									-3.04683	-1.60731	3.04683	down	2918.3	782.708	11.6171	10.0098	-2.96602	-1.56853	2.96602	down	2251.03	903.37	11.2139	9.64539									-3.27955	-1.7135	3.27955	down	2555.98	609.694	10.8671	9.15357	-2.97525	-1.57301	2.97525	down	3311.51	1121.41	11.5061	9.93305	noncoding
ASHG19A3A019386	-2.43654	-1.28483	2.43654	down	455.255	174.62	8.69269	7.40786									-2.67745	-1.42086	2.67745	down	543.028	237.056	9.09168	7.67082									-3.76664	-1.91328	3.76664	down	1746.64	350.273	10.244	8.33071	-2.59621	-1.37641	2.59621	down	939.288	379.671	9.62716	8.25075	noncoding
ASHG19A3A019386	-2.43654	-1.28483	2.43654	down	455.255	174.62	8.69269	7.40786									-2.67745	-1.42086	2.67745	down	543.028	237.056	9.09168	7.67082									-3.76664	-1.91328	3.76664	down	1746.64	350.273	10.244	8.33071	-2.59621	-1.37641	2.59621	down	939.288	379.671	9.62716	8.25075	noncoding
ASHG19A3A019386	-2.43654	-1.28483	2.43654	down	455.255	174.62	8.69269	7.40786									-2.67745	-1.42086	2.67745	down	543.028	237.056	9.09168	7.67082									-3.76664	-1.91328	3.76664	down	1746.64	350.273	10.244	8.33071	-2.59621	-1.37641	2.59621	down	939.288	379.671	9.62716	8.25075	noncoding
ASHG19A3A019386	-2.43654	-1.28483	2.43654	down	455.255	174.62	8.69269	7.40786									-2.67745	-1.42086	2.67745	down	543.028	237.056	9.09168	7.67082									-3.76664	-1.91328	3.76664	down	1746.64	350.273	10.244	8.33071	-2.59621	-1.37641	2.59621	down	939.288	379.671	9.62716	8.25075	noncoding
ASHG19A3A019633	-2.3271	-1.21853	2.3271	down	437.722	175.653	8.63639	7.41786									-2.39642	-1.26088	2.39642	down	589.912	285.803	9.20753	7.94665									-4.17235	-2.06086	4.17235	down	1741.63	315.633	10.2395	8.17864	-2.65554	-1.40901	2.65554	down	1036.9	404.075	9.76223	8.35322	noncoding
ASHG19A3A019640	-5.2655	-2.39657	5.2655	down	2062.34	353.165	10.8859	8.48937																	-2.09886	-1.06961	2.09886	down	787.133	228.606	9.706	8.63639	-2.14446	-1.10061	2.14446	down	1491.3	508.11	9.98423	8.88362	-2.12323	-1.08626	2.12323	down	1452.87	681.891	10.2406	9.15431	noncoding
ASHG19A3A019702									-2.37813	-1.24983	2.37813	down	744.604	240.116	9.63895	8.38912	-2.04789	-1.03414	2.04789	down	550.041	311.606	9.11007	8.07593									-2.676	-1.42008	2.676	down	1251.79	339.147	9.70418	8.2841	-2.10562	-1.07424	2.10562	down	853.657	421.01	9.48685	8.41261	noncoding
ASHG19A3A019702									-2.37813	-1.24983	2.37813	down	744.604	240.116	9.63895	8.38912	-2.04789	-1.03414	2.04789	down	550.041	311.606	9.11007	8.07593									-2.676	-1.42008	2.676	down	1251.79	339.147	9.70418	8.2841	-2.10562	-1.07424	2.10562	down	853.657	421.01	9.48685	8.41261	noncoding
ASHG19A3A019732	-3.06919	-1.61786	3.06919	down	1074.23	318.477	9.94478	8.32692	-3.53409	-1.82134	3.53409	down	496.905	112.397	9.07864	7.2573									-11.1744	-3.48213	11.1744	down	833.966	46.4789	9.79369	6.31157									-4.44714	-2.15288	4.44714	down	1317.73	309.064	10.0919	7.93901	noncoding
ASHG19A3A019951	-2.40853	-1.26815	2.40853	down	2715.75	972.913	11.2903	10.0221									-2.71546	-1.4412	2.71546	down	3412.04	1562.89	11.8513	10.4101									-4.53721	-2.18181	4.53721	down	8238.92	1577.7	12.7224	10.5406	-2.47604	-1.30804	2.47604	down	5280.37	2167.3	12.1973	10.8892	noncoding
ASHG19A3A020043	-4.67417	-2.22471	4.67417	down	2708	516.912	11.2873	9.06263																	-2.1308	-1.0914	2.1308	down	1092.47	320.488	10.1966	9.10519	-2.11241	-1.07889	2.11241	down	1755.16	620.372	10.2537	9.17482	-2.9637	-1.5674	2.9637	down	2019.6	690.592	10.7399	9.17251	noncoding
ASHG19A3A020043	-4.67417	-2.22471	4.67417	down	2708	516.912	11.2873	9.06263																	-2.1308	-1.0914	2.1308	down	1092.47	320.488	10.1966	9.10519	-2.11241	-1.07889	2.11241	down	1755.16	620.372	10.2537	9.17482	-2.9637	-1.5674	2.9637	down	2019.6	690.592	10.7399	9.17251	noncoding
ASHG19A3A020169	-2.543	-1.34653	2.543	down	1872.86	643.849	10.7472	9.40068									-2.21966	-1.15034	2.21966	down	1463.47	766.089	10.5534	9.4031									-3.33613	-1.73818	3.33613	down	4568.12	1130.21	11.8034	10.0652	-2.4107	-1.26946	2.4107	down	3304.31	1372.08	11.5004	10.2309	noncoding
ASHG19A3A020279	-5.5226	-2.46535	5.5226	down	1458.38	241.932	10.3831	7.91774																	-2.14977	-1.10418	2.14977	down	516.444	144.165	9.09765	7.99346	-2.01859	-1.01335	2.01859	down	849.232	304.483	9.14071	8.12736	-2.41195	-1.2702	2.41195	down	774.863	342.971	9.36322	8.09302	noncoding
ASHG19A3A020318	-3.52883	-1.81919	3.52883	down	10457.5	2801.41	13.3135	11.4944	-2.52061	-1.33377	2.52061	down	10691.5	4290.74	13.5832	12.2495																	-2.86933	-1.52071	2.86933	down	12515.6	4061.24	13.4197	11.8989	-3.0169	-1.59307	3.0169	down	12576.4	4617.63	13.5341	11.941	noncoding
ASHG19A3A020479	-2.69203	-1.42869	2.69203	down	10798.8	3886.93	13.357	11.9283	-6.04788	-2.59643	6.04788	down	9175.7	1363.03	13.357	10.7606	-2.38735	-1.25541	2.38735	down	15766.2	8954.6	14.2043	12.9488	-2.37807	-1.24979	2.37807	down	11914.6	4839.92	13.8507	12.6009																	noncoding
ASHG19A3A020687	-2.20983	-1.14393	2.20983	down	439.764	185.912	8.6464	7.50247									-2.27725	-1.18729	2.27725	down	427.334	219.08	8.7395	7.55221									-3.34714	-1.74293	3.34714	down	1424.99	312.997	9.91128	8.16835	-3.19748	-1.67693	3.19748	down	924.522	306.658	9.60119	7.92426	noncoding
ASHG19A3A020687	-2.20983	-1.14393	2.20983	down	439.764	185.912	8.6464	7.50247									-2.27725	-1.18729	2.27725	down	427.334	219.08	8.7395	7.55221									-3.34714	-1.74293	3.34714	down	1424.99	312.997	9.91128	8.16835	-3.19748	-1.67693	3.19748	down	924.522	306.658	9.60119	7.92426	noncoding
ASHG19A3A020744	-4.67753	-2.22575	4.67753	down	4923.73	945.423	12.2034	9.9777																	-2.44377	-1.28911	2.44377	down	1719.67	462.958	10.8889	9.59974	-2.40474	-1.26588	2.40474	down	2730.22	874.544	10.9701	9.70418	-2.4558	-1.29619	2.4558	down	2600.11	1052.35	11.127	9.83084	noncoding
ASHG19A3A021162	-28.6154	-4.83872	28.6154	down	3177.72	110.215	11.5221	6.68334									-2.81722	-1.49427	2.81722	down	1778.4	742.354	10.853	9.35874	-3.85004	-1.94487	3.85004	down	2069.93	352.99	11.183	9.23816									-12.1581	-3.60385	12.1581	down	3983.84	365.242	11.7919	8.18808	noncoding
ASHG19A3A021204	-4.32697	-2.11336	4.32697	down	22367.4	5786.84	14.5898	12.4765	-2.06959	-1.04934	2.06959	down	17080.7	9520.31	14.3959	13.3466									-3.03296	-1.60073	3.03296	down	11048.2	3407.02	13.7538	12.1531									-2.33598	-1.22403	2.33598	down	11427.7	5446.1	13.397	12.173	noncoding
ASHG19A3A021423	-6.34127	-2.66477	6.34127	down	30796.4	5730.97	15.1254	12.4606																	-2.945	-1.55827	2.945	down	12313.8	3850.09	13.8785	12.3202	-4.03925	-2.01409	4.03925	down	35328.7	9734.03	15.1511	13.137	-3.05859	-1.61287	3.05859	down	31575.9	15879.9	15.2444	13.6315	noncoding
ASHG19A3A021442																	-2.59562	-1.37608	2.59562	down	672.423	301.444	9.40183	8.02575	-2.16328	-1.11322	2.16328	down	652.872	181.365	9.43266	8.31944	-2.36234	-1.24022	2.36234	down	493.634	151.203	8.34765	7.10743	-3.18564	-1.67158	3.18564	down	507.162	179.101	8.77532	7.10374	noncoding
ASHG19A3A021535	-3.95729	-1.98451	3.95729	down	6715.45	1541.18	12.6274	10.6429	-2.11003	-1.07726	2.11003	down	5256.75	2269.08	12.4894	11.4122																	-2.57344	-1.3637	2.57344	down	6124.54	2060.89	12.278	10.9143	-2.54786	-1.34929	2.54786	down	6315.66	2533.04	12.4622	11.1129	noncoding
ASHG19A3A021594	-4.85827	-2.28044	4.85827	down	2287.98	422.428	11.0401	8.75967																	-2.15719	-1.10915	2.15719	down	874.418	248.363	9.86332	8.75417	-2.15494	-1.10764	2.15494	down	1455.33	490.957	9.9416	8.83396	-2.33423	-1.22295	2.33423	down	1394.62	604.696	10.1812	8.95825	noncoding
ASHG19A3A021760	-6.67101	-2.73791	6.67101	down	4228.2	573.714	11.9597	9.22176																	-2.71434	-1.4406	2.71434	down	1397.52	328.133	10.5796	9.13904	-3.23607	-1.69424	3.23607	down	3180.04	792.96	11.2416	9.54739	-2.45732	-1.29709	2.45732	down	2924.6	1179.4	11.3115	10.0144	noncoding
ASHG19A3A021807	-2.61523	-1.38694	2.61523	down	285.13	107.206	8.02962	6.64268									-4.54157	-2.18319	4.54157	down	504.871	130.703	8.98341	6.80022	-2.083	-1.05866	2.083	down	327.857	94.437	8.4286	7.36993	-4.67618	-2.22533	4.67618	down	424.184	66.2646	8.13191	5.90658									noncoding
ASHG19A3A021810	-2.29202	-1.19662	2.29202	down	1371.73	523.852	10.2777	9.08112	-2.03534	-1.02527	2.03534	down	1759.02	696.632	10.8696	9.84431	-2.2968	-1.19962	2.2968	down	1209.22	607.955	10.2555	9.05585									-2.0727	-1.05151	2.0727	down	2762.85	1033.61	10.9916	9.94011									noncoding
ASHG19A3A021886	-2.78275	-1.47651	2.78275	down	271.88	96.1968	7.95742	6.48091	-2.82631	-1.49892	2.82631	down	380.668	109.271	8.71459	7.21568	-2.01507	-1.01083	2.01507	down	276.753	159.695	8.10434	7.09352																	-2.62825	-1.3941	2.62825	down	637.122	260.801	9.07778	7.68368	noncoding
ASHG19A3A021953									-3.29052	-1.71831	3.29052	down	4915.19	1273.47	12.3922	10.6739	-2.97058	-1.57074	2.97058	down	4394.79	1825.72	12.2296	10.6588									-2.83147	-1.50155	2.83147	down	5122.42	1509.41	11.9799	10.4784	-2.48649	-1.31411	2.48649	down	5412.61	2219.45	12.2372	10.9231	noncoding
ASHG19A3A022050	-6.73642	-2.75198	6.73642	down	4342.1	587.685	12.0098	9.25782									-2.81933	-1.49535	2.81933	down	2285.98	966.761	11.235	9.73963									-3.69221	-1.88449	3.69221	down	4375.04	973.364	11.7434	9.85893	-3.6789	-1.87927	3.6789	down	3063.72	851.619	11.3772	9.49789	noncoding
ASHG19A3A022050	-6.73642	-2.75198	6.73642	down	4342.1	587.685	12.0098	9.25782									-2.81933	-1.49535	2.81933	down	2285.98	966.761	11.235	9.73963									-3.69221	-1.88449	3.69221	down	4375.04	973.364	11.7434	9.85893	-3.6789	-1.87927	3.6789	down	3063.72	851.619	11.3772	9.49789	noncoding
ASHG19A3A022072	-6.5431	-2.70997	6.5431	down	2408.93	331.908	11.1058	8.39585																	-2.65592	-1.40921	2.65592	down	823.772	187.575	9.77501	8.3658	-2.96787	-1.56943	2.96787	down	1776.9	452.451	10.2747	8.70524	-2.99541	-1.58275	2.99541	down	1638.04	555.888	10.4215	8.83878	noncoding
ASHG19A3A022365	-4.3628	-2.12525	4.3628	down	3676.32	746.047	11.7474	9.62212																	-2.63111	-1.39567	2.63111	down	1466.56	355.851	10.6462	9.25052	-2.41463	-1.2718	2.41463	down	2116.13	669.655	10.5609	9.28912	-2.53758	-1.34346	2.53758	down	1982.52	789.267	10.7157	9.37229	noncoding
ASHG19A3A022392	-2.35007	-1.2327	2.35007	down	194.389	83.3247	7.49067	6.25797									-2.08433	-1.05958	2.08433	down	229.327	128.56	7.83626	6.77668									-3.56697	-1.8347	3.56697	down	492.586	99.7671	8.34333	6.50863	-2.99691	-1.58347	2.99691	down	290.761	116.205	8.02575	6.44227	noncoding
ASHG19A3A022441	-2.50522	-1.32494	2.50522	down	579.108	212.914	9.04885	7.72391	-5.37676	-2.42674	5.37676	down	301.341	49.0127	8.38949	5.96275									-3.63821	-1.86323	3.63821	down	382.372	64.5515	8.66723	6.80401									-3.14529	-1.65319	3.14529	down	556.361	195.934	8.89632	7.24313	noncoding
ASHG19A3A022700	-4.8259	-2.2708	4.8259	down	6029.26	1102.37	12.4674	10.1966																	-2.28712	-1.19353	2.28712	down	2242.09	673.274	11.3031	10.1095	-2.30706	-1.20606	2.30706	down	3092.46	1068.93	11.1937	9.98762	-2.17252	-1.11937	2.17252	down	3036.34	1386.71	11.3664	10.2471	noncoding
ASHG19A3A022700	-4.8259	-2.2708	4.8259	down	6029.26	1102.37	12.4674	10.1966																	-2.28712	-1.19353	2.28712	down	2242.09	673.274	11.3031	10.1095	-2.30706	-1.20606	2.30706	down	3092.46	1068.93	11.1937	9.98762	-2.17252	-1.11937	2.17252	down	3036.34	1386.71	11.3664	10.2471	noncoding
ASHG19A3A022700	-4.8259	-2.2708	4.8259	down	6029.26	1102.37	12.4674	10.1966																	-2.28712	-1.19353	2.28712	down	2242.09	673.274	11.3031	10.1095	-2.30706	-1.20606	2.30706	down	3092.46	1068.93	11.1937	9.98762	-2.17252	-1.11937	2.17252	down	3036.34	1386.71	11.3664	10.2471	noncoding
ASHG19A3A022700	-4.8259	-2.2708	4.8259	down	6029.26	1102.37	12.4674	10.1966																	-2.28712	-1.19353	2.28712	down	2242.09	673.274	11.3031	10.1095	-2.30706	-1.20606	2.30706	down	3092.46	1068.93	11.1937	9.98762	-2.17252	-1.11937	2.17252	down	3036.34	1386.71	11.3664	10.2471	noncoding
ASHG19A3A022805	-5.45984	-2.44886	5.45984	down	4119.95	677.088	11.9298	9.4809																	-2.27253	-1.1843	2.27253	down	1489.17	422.749	10.6629	9.4786	-2.22444	-1.15344	2.22444	down	2267.5	781.735	10.6786	9.5252	-2.2998	-1.20151	2.2998	down	2211.15	957.836	10.8876	9.68607	noncoding
ASHG19A3A022806	-5.21756	-2.38337	5.21756	down	1640.14	283.757	10.5479	8.16449																	-2.22884	-1.15629	2.22884	down	574.854	154.458	9.24838	8.09209	-2.06034	-1.04289	2.06034	down	976.844	343.329	9.34464	8.30176	-2.47885	-1.30967	2.47885	down	1025.08	428.481	9.74915	8.43948	noncoding
ASHG19A3A022986	-2.87315	-1.52264	2.87315	down	3706.92	1138.6	11.7607	10.2381	-2.12678	-1.08867	2.12678	down	2703.3	1064.38	11.5111	10.4224									-2.36513	-1.24192	2.36513	down	3091.57	949.173	11.7876	10.5457									-2.07744	-1.0548	2.07744	down	7549.64	3778.26	12.725	11.6702	noncoding
ASHG19A3A023262	-3.48205	-1.79994	3.48205	down	2486.61	625.004	11.1546	9.35462	-2.03641	-1.02603	2.03641	down	2321.15	946.583	11.2822	10.2562																	-3.85678	-1.9474	3.85678	down	4364.92	929.119	11.7381	9.79073	-2.54016	-1.34492	2.54016	down	2899.22	1131.2	11.2945	9.94957	noncoding
ASHG19A3A023271	-2.39149	-1.25791	2.39149	down	174.491	74.5197	7.34036	6.08245	-2.43799	-1.28569	2.43799	down	196.251	69.7134	7.8015	6.51581	-2.5419	-1.3459	2.5419	down	174.095	80.4042	7.4414	6.09549																	-3.35822	-1.7477	3.35822	down	402.034	138.627	8.45932	6.71162	noncoding
ASHG19A3A023440	-5.39127	-2.43062	5.39127	down	3374.62	563.847	11.6238	9.19315																	-2.47078	-1.30497	2.47078	down	1070.54	267.701	10.1659	8.86091	-2.42069	-1.27542	2.42069	down	1939.19	605.857	10.4177	9.14227	-2.44203	-1.28808	2.44203	down	1963.66	810.199	10.702	9.41388	noncoding
ASHG19A3A023503	-6.65351	-2.73411	6.65351	down	6791.81	902.865	12.6403	9.9062																	-2.37473	-1.24776	2.37473	down	2235.33	644.019	11.2999	10.0522	-2.94071	-1.55617	2.94071	down	5335.5	1520.07	12.0454	10.4892	-2.69754	-1.43164	2.69754	down	6005.45	2263.94	12.3822	10.9505	noncoding
ASHG19A3A023688	-7.13637	-2.83519	7.13637	down	2596.48	330.375	11.2235	8.38827																	-2.26594	-1.18011	2.26594	down	748.201	199.941	9.63438	8.45426	-2.92964	-1.55072	2.92964	down	2079.72	546.111	10.5287	8.97795	-2.58799	-1.37183	2.58799	down	2043.7	797.233	10.7618	9.38998	noncoding
ASHG19A3A023910	-2.37295	-1.24668	2.37295	down	85.4282	37.886	6.30988	5.0632	-3.90069	-1.96373	3.90069	down	78.7104	20.6635	6.55635	4.59262	-3.09371	-1.62934	3.09371	down	148.518	57.2821	7.21468	5.58534																	-8.25577	-3.0454	8.25577	down	161.415	27.9706	7.24125	4.19584	noncoding
ASHG19A3A023965	-3.70332	-1.88882	3.70332	down	14127.5	3809.65	13.7931	11.9043	-2.21032	-1.14426	2.21032	down	11769.1	5605.65	13.7463	12.6021																	-3.01901	-1.59408	3.01901	down	17619.2	5815.85	14.0001	12.406	-2.78037	-1.47527	2.78037	down	16160.1	6987.03	14.0014	12.5262	noncoding
ASHG19A3A024149	-3.51351	-1.81291	3.51351	down	187.188	55.115	7.43454	5.62163									-2.13102	-1.09155	2.13102	down	170.803	93.7446	7.41386	6.32231									-2.52096	-1.33397	2.52096	down	192.243	57.4408	7.02643	5.69246	-4.53646	-2.18157	4.53646	down	316.866	85.4879	8.14128	5.95971	noncoding
ASHG19A3A024179	-3.17289	-1.6658	3.17289	down	287.926	90.0879	8.0471	6.3813	-5.5808	-2.48047	5.5808	down	242.646	39.076	8.091	5.61053	-2.24594	-1.16732	2.24594	down	302.531	157.197	8.2388	7.07149	-2.9197	-1.54582	2.9197	down	271.114	56.7875	8.15936	6.61354																	noncoding
ASHG19A3A024237	-3.99271	-1.99737	3.99271	down	241.101	61.1662	7.78076	5.7834									-2.47189	-1.30561	2.47189	down	188.377	89.0005	7.54994	6.24433									-4.22066	-2.07747	4.22066	down	582.157	100.036	8.58982	6.51235	-2.70217	-1.43412	2.70217	down	354.691	153.311	8.29424	6.86012	noncoding
ASHG19A3A024342	-4.98203	-2.31673	4.98203	down	2948.82	528.204	11.4127	9.09599																	-2.18684	-1.12885	2.18684	down	942.845	265.735	9.97933	8.85048	-2.22589	-1.15438	2.22589	down	1557.28	515.38	10.0579	8.90353	-2.19753	-1.13588	2.19753	down	1567.06	712.484	10.3574	9.22147	noncoding
ASHG19A3A024383	-3.21636	-1.68543	3.21636	down	181432	96008.1	17.5979	15.9124									-2.28725	-1.19362	2.28725	down	179932	94236	17.4577	16.2641	-2.60685	-1.38231	2.60685	down	203064	119260	17.861	16.4787	-2.80681	-1.48893	2.80681	down	164985	75399.7	17.345	15.856									noncoding
ASHG19A3A024799	-2.21951	-1.15024	2.21951	down	159.617	73.4755	7.20798	6.05774	-2.24952	-1.16962	2.24952	down	260.06	95.7567	8.18669	7.01707																	-4.38442	-2.13238	4.38442	down	758.368	126.037	8.97767	6.84528	-2.74901	-1.45891	2.74901	down	373.545	158.089	8.36521	6.9063	noncoding
ASHG19A3A024892	-3.07894	-1.62244	3.07894	down	496.276	153.246	8.82297	7.20054	-2.29164	-1.19638	2.29164	down	611.433	205.93	9.35874	8.16236																	-4.70308	-2.23361	4.70308	down	2426.74	408.221	10.7863	8.55272	-2.57611	-1.36519	2.57611	down	1069.64	427.908	9.80269	8.43749	noncoding
ASHG19A3A024969	-2.54441	-1.34733	2.54441	down	841.162	299.396	9.58703	8.23969									-2.72751	-1.44759	2.72751	down	845.895	361.25	9.73675	8.28917									-3.06585	-1.61629	3.06585	down	1942.6	483.355	10.4198	8.80355	-2.30513	-1.20485	2.30513	down	1429.66	623.443	10.2116	9.00676	noncoding
ASHG19A3A025011	-3.33891	-1.73938	3.33891	down	341.613	100.888	8.29392	6.55454									-3.20681	-1.68114	3.20681	down	309.67	113.178	8.27405	6.59291									-3.88821	-1.95911	3.88821	down	1146.44	214.362	9.57869	7.61958	-3.59205	-1.84481	3.59205	down	695.64	211.407	9.20357	7.35876	noncoding
ASHG19A3A025251	-5.34634	-2.41855	5.34634	down	3445.52	578.614	11.6513	9.23277																	-2.44762	-1.29138	2.44762	down	1311.73	336.397	10.4674	9.17599	-2.6826	-1.42363	2.6826	down	2628.83	762.607	10.9127	9.4891	-2.37716	-1.24924	2.37716	down	2439.86	1022.4	11.0394	9.79013	noncoding
ASHG19A3A025266	-2.21224	-1.14551	2.21224	down	540.949	223.732	8.94591	7.80041	-3.84612	-1.9434	3.84612	down	626.561	128.074	9.39739	7.45398	-3.22017	-1.68714	3.22017	down	713.427	257.414	9.4842	7.79706									-4.08779	-2.03132	4.08779	down	1959.47	370.358	10.4369	8.40557									noncoding
ASHG19A3A025435	-3.9165	-1.96957	3.9165	down	3107.72	696.481	11.4919	9.52235	-2.07295	-1.05169	2.07295	down	2769.81	1116.5	11.5415	10.4898									-2.4119	-1.27017	2.4119	down	1660.67	456.07	10.8435	9.57333									-2.15198	-1.10566	2.15198	down	1746.78	809.051	10.5178	9.41213	noncoding
ASHG19A3A025435	-3.9165	-1.96957	3.9165	down	3107.72	696.481	11.4919	9.52235	-2.07295	-1.05169	2.07295	down	2769.81	1116.5	11.5415	10.4898									-2.4119	-1.27017	2.4119	down	1660.67	456.07	10.8435	9.57333									-2.15198	-1.10566	2.15198	down	1746.78	809.051	10.5178	9.41213	noncoding
ASHG19A3A025435	-3.9165	-1.96957	3.9165	down	3107.72	696.481	11.4919	9.52235	-2.07295	-1.05169	2.07295	down	2769.81	1116.5	11.5415	10.4898									-2.4119	-1.27017	2.4119	down	1660.67	456.07	10.8435	9.57333									-2.15198	-1.10566	2.15198	down	1746.78	809.051	10.5178	9.41213	noncoding
ASHG19A3A025435	-3.9165	-1.96957	3.9165	down	3107.72	696.481	11.4919	9.52235	-2.07295	-1.05169	2.07295	down	2769.81	1116.5	11.5415	10.4898									-2.4119	-1.27017	2.4119	down	1660.67	456.07	10.8435	9.57333									-2.15198	-1.10566	2.15198	down	1746.78	809.051	10.5178	9.41213	noncoding
ASHG19A3A025469	-4.29275	-2.1019	4.29275	down	2374.48	493.077	11.0893	8.98744																	-2.18052	-1.12467	2.18052	down	860.948	242.21	9.84329	8.71862	-2.0676	-1.04796	2.0676	down	1724.51	620.622	10.2238	9.17583	-2.08426	-1.05953	2.08426	down	1905.31	904.991	10.6508	9.5913	noncoding
ASHG19A3A025503	-3.11864	-1.64092	3.11864	down	499.129	152.502	8.83291	7.192	-2.19398	-1.13355	2.19398	down	760.122	263.903	9.66652	8.53297	-3.70503	-1.88949	3.70503	down	679.924	214.778	9.4157	7.52622																	-3.25627	-1.70322	3.25627	down	539.466	184.656	8.85258	7.14936	noncoding
ASHG19A3A025532	-5.13402	-2.36009	5.13402	down	20127.1	4208.58	14.3976	12.0375																	-2.14955	-1.10404	2.14955	down	7745.92	3252.2	13.195	12.091	-2.46493	-1.30155	2.46493	down	14232.3	5546.59	13.6359	12.3343	-2.97878	-1.57472	2.97878	down	16800.7	6848.32	14.0642	12.4894	noncoding
ASHG19A3A025602									-2.18466	-1.12741	2.18466	down	187.244	73.8238	7.73368	6.60628	-2.27913	-1.18848	2.27913	down	174.892	89.8013	7.44765	6.25917									-2.90598	-1.53902	2.90598	down	222.504	57.5651	7.234	5.69498	-2.39296	-1.25879	2.39296	down	141.551	77.639	7.07054	5.81175	noncoding
ASHG19A3A025622									-2.05202	-1.03704	2.05202	down	77.0087	36.1439	6.5235	5.48645	-2.83175	-1.50169	2.83175	down	519.022	214.608	9.02607	7.52438	-2.28274	-1.19077	2.28274	down	193.089	51.9474	7.67239	6.48162									-3.30646	-1.72529	3.30646	down	206.009	78.9152	7.56259	5.83731	noncoding
ASHG19A3A025710	-7.74612	-2.95347	7.74612	down	1270.57	155.829	10.1801	7.22663																	-2.42708	-1.27922	2.42708	down	400.435	100.05	8.73626	7.45704	-2.72949	-1.44863	2.72949	down	614.784	163.708	8.66723	7.2186	-2.67965	-1.42205	2.67965	down	560.905	229.788	8.90734	7.48529	noncoding
ASHG19A3A025726	-3.57246	-1.83692	3.57246	down	17925	5301.79	14.1871	12.3502																	-2.26006	-1.17636	2.26006	down	9286.34	3877.68	13.5068	12.3305	-2.26241	-1.17786	2.26241	down	12061.4	5005.12	13.3508	12.173	-2.47558	-1.30776	2.47558	down	12945.6	5837.37	13.5779	12.2701	noncoding
ASHG19A3A025747									-2.7345	-1.45128	2.7345	down	139.413	46.9153	7.34876	5.89749	-2.13159	-1.09193	2.13159	down	216.154	118.796	7.75235	6.66042	-2.4125	-1.27053	2.4125	down	170.594	43.7578	7.49456	6.22403									-2.42292	-1.27675	2.42292	down	205.014	104.648	7.55584	6.2791	noncoding
ASHG19A3A025985									-2.60073	-1.37891	2.60073	down	723.75	212.786	9.59537	8.21645	-3.08087	-1.62334	3.08087	down	591.143	224.01	9.20929	7.58595									-3.38588	-1.75953	3.38588	down	1711.54	381.531	10.2107	8.45116	-2.26717	-1.18089	2.26717	down	1031.99	467.906	9.75722	8.57632	noncoding
ASHG19A3A026038	-4.97451	-2.31455	4.97451	down	3777.76	675.808	11.7909	9.47638																	-2.03131	-1.02241	2.03131	down	1349.24	428.53	10.5185	9.49613	-2.31746	-1.21254	2.31746	down	2858.31	961.994	11.0541	9.84152	-2.26038	-1.17657	2.26038	down	2470.65	1085.09	11.062	9.88545	noncoding
ASHG19A3A026219	-4.31073	-2.10793	4.31073	down	19677.6	4874.38	14.3398	12.2319																	-2.23403	-1.15965	2.23403	down	7960.18	3217.76	13.2407	12.081	-2.08241	-1.05825	2.08241	down	11272.3	5074.99	13.2455	12.1873	-2.05014	-1.03572	2.05014	down	12414	6807.22	13.5181	12.4824	noncoding
ASHG19A3A026621	-2.15059	-1.10473	2.15059	down	3697.22	1550.43	11.7565	10.6518	-2.33202	-1.22158	2.33202	down	2921.51	1045.81	11.6191	10.3975									-4.04276	-2.01534	4.04276	down	4480.41	819.012	12.3799	10.3646	-2.2636	-1.17862	2.2636	down	4473.13	1638.52	11.771	10.5924									noncoding
ASHG19A3A026779									-2.18858	-1.13	2.18858	down	1660.4	598.59	10.7782	9.64817	-2.46697	-1.30274	2.46697	down	1227.07	578.258	10.2814	8.9787									-3.93009	-1.97456	3.93009	down	3474.98	717.361	11.3706	9.39607	-2.40997	-1.26901	2.40997	down	2202.85	919.138	10.8825	9.61345	noncoding
ASHG19A3A026995	-3.62746	-1.85896	3.62746	down	423.731	113.532	8.5931	6.73414	-5.27577	-2.39938	5.27577	down	332.899	54.3566	8.52609	6.12671	-2.32237	-1.2156	2.32237	down	173.134	87.535	7.43348	6.21788									-3.5066	-1.81007	3.5066	down	541.346	112.596	8.48753	6.67745									noncoding
ASHG19A3A027069	-2.43996	-1.28686	2.43996	down	1353.74	488.331	10.2594	8.97255	-2.38188	-1.2521	2.38188	down	1959.81	662.221	11.0304	9.77826	-2.74713	-1.45793	2.74713	down	1387.03	588.448	10.4695	9.01153																	-3.62017	-1.85606	3.62017	down	2847.87	806.686	11.2641	9.40804	noncoding
ASHG19A3A028350	-3.98775	-1.99557	3.98775	down	162.796	42.7699	7.23764	5.24207	-2.05795	-1.04121	2.05795	down	90.3487	41.4678	6.7465	5.70529																	-2.94369	-1.55763	2.94369	down	301.078	75.2252	7.64761	6.08999	-2.24744	-1.16828	2.24744	down	152.574	87.8929	7.16993	6.00165	noncoding
ASHG19A3A028614	-4.8899	-2.2898	4.8899	down	487.217	97.8466	8.79524	6.50544																	-3.16308	-1.66133	3.16308	down	158.067	31.0248	7.38533	5.724	-2.70866	-1.43758	2.70866	down	203.801	56.6039	7.10639	5.66881	-2.78647	-1.47844	2.78647	down	189.362	86.2825	7.45088	5.97244	noncoding
ASHG19A3A028614	-4.8899	-2.2898	4.8899	down	487.217	97.8466	8.79524	6.50544																	-3.16308	-1.66133	3.16308	down	158.067	31.0248	7.38533	5.724	-2.70866	-1.43758	2.70866	down	203.801	56.6039	7.10639	5.66881	-2.78647	-1.47844	2.78647	down	189.362	86.2825	7.45088	5.97244	noncoding
ASHG19A3A028614	-4.8899	-2.2898	4.8899	down	487.217	97.8466	8.79524	6.50544																	-3.16308	-1.66133	3.16308	down	158.067	31.0248	7.38533	5.724	-2.70866	-1.43758	2.70866	down	203.801	56.6039	7.10639	5.66881	-2.78647	-1.47844	2.78647	down	189.362	86.2825	7.45088	5.97244	noncoding
ASHG19A3A028614	-4.8899	-2.2898	4.8899	down	487.217	97.8466	8.79524	6.50544																	-3.16308	-1.66133	3.16308	down	158.067	31.0248	7.38533	5.724	-2.70866	-1.43758	2.70866	down	203.801	56.6039	7.10639	5.66881	-2.78647	-1.47844	2.78647	down	189.362	86.2825	7.45088	5.97244	noncoding
ASHG19A3A028614	-4.8899	-2.2898	4.8899	down	487.217	97.8466	8.79524	6.50544																	-3.16308	-1.66133	3.16308	down	158.067	31.0248	7.38533	5.724	-2.70866	-1.43758	2.70866	down	203.801	56.6039	7.10639	5.66881	-2.78647	-1.47844	2.78647	down	189.362	86.2825	7.45088	5.97244	noncoding
ASHG19A3A028614	-4.8899	-2.2898	4.8899	down	487.217	97.8466	8.79524	6.50544																	-3.16308	-1.66133	3.16308	down	158.067	31.0248	7.38533	5.724	-2.70866	-1.43758	2.70866	down	203.801	56.6039	7.10639	5.66881	-2.78647	-1.47844	2.78647	down	189.362	86.2825	7.45088	5.97244	noncoding
ASHG19A3A028614	-4.8899	-2.2898	4.8899	down	487.217	97.8466	8.79524	6.50544																	-3.16308	-1.66133	3.16308	down	158.067	31.0248	7.38533	5.724	-2.70866	-1.43758	2.70866	down	203.801	56.6039	7.10639	5.66881	-2.78647	-1.47844	2.78647	down	189.362	86.2825	7.45088	5.97244	noncoding
ASHG19A3A028614	-4.8899	-2.2898	4.8899	down	487.217	97.8466	8.79524	6.50544																	-3.16308	-1.66133	3.16308	down	158.067	31.0248	7.38533	5.724	-2.70866	-1.43758	2.70866	down	203.801	56.6039	7.10639	5.66881	-2.78647	-1.47844	2.78647	down	189.362	86.2825	7.45088	5.97244	noncoding
ASHG19A3A028614	-4.8899	-2.2898	4.8899	down	487.217	97.8466	8.79524	6.50544																	-3.16308	-1.66133	3.16308	down	158.067	31.0248	7.38533	5.724	-2.70866	-1.43758	2.70866	down	203.801	56.6039	7.10639	5.66881	-2.78647	-1.47844	2.78647	down	189.362	86.2825	7.45088	5.97244	noncoding
ASHG19A3A028614	-4.8899	-2.2898	4.8899	down	487.217	97.8466	8.79524	6.50544																	-3.16308	-1.66133	3.16308	down	158.067	31.0248	7.38533	5.724	-2.70866	-1.43758	2.70866	down	203.801	56.6039	7.10639	5.66881	-2.78647	-1.47844	2.78647	down	189.362	86.2825	7.45088	5.97244	noncoding
ASHG19A3A028614	-4.8899	-2.2898	4.8899	down	487.217	97.8466	8.79524	6.50544																	-3.16308	-1.66133	3.16308	down	158.067	31.0248	7.38533	5.724	-2.70866	-1.43758	2.70866	down	203.801	56.6039	7.10639	5.66881	-2.78647	-1.47844	2.78647	down	189.362	86.2825	7.45088	5.97244	noncoding
ASHG19A3A028614	-4.8899	-2.2898	4.8899	down	487.217	97.8466	8.79524	6.50544																	-3.16308	-1.66133	3.16308	down	158.067	31.0248	7.38533	5.724	-2.70866	-1.43758	2.70866	down	203.801	56.6039	7.10639	5.66881	-2.78647	-1.47844	2.78647	down	189.362	86.2825	7.45088	5.97244	noncoding
ASHG19A3A028692	-4.07293	-2.02607	4.07293	down	2716.74	589.799	11.2911	9.26503																	-2.59024	-1.37309	2.59024	down	1087.78	260.222	10.1909	8.81784	-3.20291	-1.67938	3.20291	down	3447.18	861.478	11.3576	9.67819	-2.05052	-1.03599	2.05052	down	2468.7	1188.61	11.0607	10.0247	noncoding
ASHG19A3A029129	-2.0624	-1.04433	2.0624	down	139.827	69.2624	7.01633	5.972	-2.00231	-1.00167	2.00231	down	130.022	58.8225	7.25346	6.25179																	-3.39166	-1.76199	3.39166	down	506.909	108.757	8.39159	6.6296	-2.05037	-1.03588	2.05037	down	271.139	157.157	7.93171	6.89583	noncoding
ASHG19A3A029307	-3.47207	-1.7958	3.47207	down	236.985	68.7772	7.75623	5.96044									-2.67166	-1.41774	2.67166	down	165.024	72.87	7.36517	5.94743									-4.76912	-2.25372	4.76912	down	655.938	99.6557	8.7606	6.50687	-2.76315	-1.46631	2.76315	down	329.197	140.143	8.193	6.72669	noncoding
ASHG19A3A029377	-5.38752	-2.42962	5.38752	down	9324.95	1616.39	13.1449	10.7152																	-2.20598	-1.14142	2.20598	down	3920.3	1427.43	12.182	11.0405	-3.74753	-1.90594	3.74753	down	13442.9	3426.96	13.5449	11.639	-2.2143	-1.14685	2.2143	down	10326.6	5186.04	13.2432	12.0963	noncoding
ASHG19A3A029377	-5.38752	-2.42962	5.38752	down	9324.95	1616.39	13.1449	10.7152																	-2.20598	-1.14142	2.20598	down	3920.3	1427.43	12.182	11.0405	-3.74753	-1.90594	3.74753	down	13442.9	3426.96	13.5449	11.639	-2.2143	-1.14685	2.2143	down	10326.6	5186.04	13.2432	12.0963	noncoding
ASHG19A3A029377	-5.38752	-2.42962	5.38752	down	9324.95	1616.39	13.1449	10.7152																	-2.20598	-1.14142	2.20598	down	3920.3	1427.43	12.182	11.0405	-3.74753	-1.90594	3.74753	down	13442.9	3426.96	13.5449	11.639	-2.2143	-1.14685	2.2143	down	10326.6	5186.04	13.2432	12.0963	noncoding
ASHG19A3A029377	-5.38752	-2.42962	5.38752	down	9324.95	1616.39	13.1449	10.7152																	-2.20598	-1.14142	2.20598	down	3920.3	1427.43	12.182	11.0405	-3.74753	-1.90594	3.74753	down	13442.9	3426.96	13.5449	11.639	-2.2143	-1.14685	2.2143	down	10326.6	5186.04	13.2432	12.0963	noncoding
ASHG19A3A029401	-4.37827	-2.13036	4.37827	down	21546	5499.36	14.5334	12.403																	-2.1743	-1.12055	2.1743	down	7274.89	2956.18	13.0977	11.9771	-2.81213	-1.49166	2.81213	down	22723.3	8467.86	14.4302	12.9386	-2.91642	-1.5442	2.91642	down	23023.9	10657.3	14.6603	13.1161	noncoding
ASHG19A3A029428	-2.50177	-1.32295	2.50177	down	1971.89	684.898	10.8213	9.49832	-2.21379	-1.14652	2.21379	down	1699.34	610.169	10.8204	9.67386	-2.40963	-1.26881	2.40963	down	2573.97	1291.23	11.4061	10.1373	-2.63052	-1.39535	2.63052	down	2358.21	617.203	11.3845	9.98914																	noncoding
ASHG19A3A030015									-2.33983	-1.2264	2.33983	down	7426.16	3067.13	13.0324	11.806	-2.3638	-1.24111	2.3638	down	6692.33	3652.83	12.8874	11.6463									-3.18284	-1.67031	3.18284	down	14184.2	4215.94	13.6249	11.9546	-2.4825	-1.31179	2.4825	down	10797	4820.39	13.311	11.9992	noncoding
ASHG19A3A030089	-2.11924	-1.08355	2.11924	down	355.041	159.588	8.34646	7.26292									-2.09821	-1.06916	2.09821	down	352.381	195.905	8.45786	7.3887									-2.76075	-1.46506	2.76075	down	763.682	201.555	8.99081	7.52575	-2.2629	-1.17817	2.2629	down	539.063	259.186	8.85122	7.67305	noncoding
ASHG19A3A030206	-2.77075	-1.47028	2.77075	down	207.231	75.9428	7.57939	6.10912									-2.49033	-1.31634	2.49033	down	278.809	130.707	8.11669	6.80035									-4.28365	-2.09884	4.28365	down	608.562	102.988	8.65534	6.5565	-3.30939	-1.72657	3.30939	down	415.919	145.222	8.50398	6.77742	noncoding
ASHG19A3A030553	-4.83454	-2.27338	4.83454	down	593.567	119.464	9.08608	6.8127																	-2.23674	-1.1614	2.23674	down	357.598	96.3212	8.56316	7.40176	-2.10439	-1.0734	2.10439	down	624.466	213.391	8.687	7.6136	-3.59215	-1.84485	3.59215	down	485.076	153.931	8.71045	6.8656	noncoding
ASHG19A3A030748	-2.0226	-1.01621	2.0226	down	78.5303	40.9571	6.19039	5.17418	-3.46052	-1.79099	3.46052	down	230.039	58.0193	8.01998	6.22899	-2.84468	-1.50827	2.84468	down	152.661	63.6968	7.25259	5.74433																	-3.23816	-1.69518	3.23816	down	318.871	117.272	8.14984	6.45466	noncoding
ASHG19A3A030805	-2.59097	-1.37349	2.59097	down	147.585	58.8658	7.09629	5.7228	-5.7044	-2.51208	5.7044	down	256.856	40.1951	8.16835	5.65628									-3.35123	-1.74469	3.35123	down	231.254	42.6522	7.93142	6.18673	-3.76591	-1.913	3.76591	down	302.502	59.4389	7.65374	5.74075									noncoding
ASHG19A3A030822	-2.88496	-1.52855	2.88496	down	131.221	47.6094	6.92759	5.39904									-2.20581	-1.14131	2.20581	down	136.913	73.6232	7.10472	5.96342									-2.16497	-1.11435	2.16497	down	246.505	84.1507	7.36752	6.25317	-3.2071	-1.68127	3.2071	down	169.794	68.7222	7.30698	5.62571	noncoding
ASHG19A3A030858	-4.50112	-2.17028	4.50112	down	1454.82	292.892	10.3778	8.20755																	-2.04696	-1.03349	2.04696	down	502.941	148.095	9.06553	8.03204	-2.30878	-1.20713	2.30878	down	1194.12	374.989	9.63192	8.42479	-2.12208	-1.08548	2.12208	down	1069.2	514.607	9.80146	8.71598	noncoding
ASHG19A3A030874	-2.31719	-1.21237	2.31719	down	1127.23	432.672	10.0084	8.79605	-2.21399	-1.14665	2.21399	down	1644.69	582.788	10.7612	9.61457																	-3.12981	-1.64608	3.12981	down	3248.32	832.775	11.2718	9.62572	-2.40474	-1.26588	2.40474	down	2977.63	1229.34	11.3419	10.0761	noncoding
ASHG19A3A030887	-5.33316	-2.41499	5.33316	down	3391.53	571.779	11.6307	9.21571																	-2.01266	-1.0091	2.01266	down	1041.65	322.463	10.125	9.11592	-2.13536	-1.09448	2.13536	down	1556.04	538.503	10.0558	8.96129	-2.17956	-1.12404	2.17956	down	1481.17	680.595	10.2741	9.15005	noncoding
ASHG19A3A030892	-2.26001	-1.17633	2.26001	down	2323.8	891.6	11.0652	9.88888									-2.39544	-1.26029	2.39544	down	2313.29	1154.59	11.2526	9.9923									-3.70793	-1.89061	3.70793	down	4402.56	974.151	11.7518	9.86123	-2.20554	-1.14113	2.20554	down	3328.67	1512.93	11.5181	10.377	noncoding
ASHG19A3A030902	-3.3298	-1.73544	3.3298	down	7562.07	2060.15	12.8055	11.0701	-2.19899	-1.13684	2.19899	down	7251.21	3158.3	12.9834	11.8466																	-3.03984	-1.60399	3.03984	down	10013.8	2960.54	13.0352	11.4312	-2.72841	-1.44806	2.72841	down	9058.27	3541.88	13.0263	11.5783	noncoding
ASHG19A3A030966	-5.06424	-2.34035	5.06424	down	399.114	78.8567	8.51023	6.16989	-2.15634	-1.10859	2.15634	down	308.498	116.552	8.42137	7.31279																	-2.24747	-1.1683	2.24747	down	246.158	81.0386	7.3664	6.1981	-2.45338	-1.29477	2.45338	down	209.968	105.682	7.58905	6.29428	noncoding
ASHG19A3A031087	-2.166	-1.11503	2.166	down	461.409	196.161	8.71045	7.59542	-2.16801	-1.11637	2.16801	down	439.915	160.484	8.91428	7.79791																	-3.05928	-1.61319	3.05928	down	1684.01	413.376	10.1845	8.57136	-2.66457	-1.4139	2.66457	down	1140.62	436.766	9.88336	8.46945	noncoding
ASHG19A3A031087	-2.166	-1.11503	2.166	down	461.409	196.161	8.71045	7.59542	-2.16801	-1.11637	2.16801	down	439.915	160.484	8.91428	7.79791																	-3.05928	-1.61319	3.05928	down	1684.01	413.376	10.1845	8.57136	-2.66457	-1.4139	2.66457	down	1140.62	436.766	9.88336	8.46945	noncoding
ASHG19A3A031206	-2.04029	-1.02877	2.04029	down	144.861	72.4661	7.06621	6.03744	-2.21219	-1.14547	2.21219	down	192.207	74.7793	7.77045	6.62498																	-3.34099	-1.74028	3.34099	down	514.064	112.241	8.41399	6.67371	-2.12694	-1.08878	2.12694	down	297.19	164.27	8.05596	6.96718	noncoding
ASHG19A3A031961	-4.20837	-2.07326	4.20837	down	6791.64	1452.55	12.6399	10.5666																	-2.96247	-1.5668	2.96247	down	2536.78	588.907	11.4977	9.93086	-2.27519	-1.18599	2.27519	down	3013.87	1050.37	11.1465	9.96052	-2.8808	-1.52647	2.8808	down	2972.7	1041.84	11.3402	9.81375	noncoding
ASHG19A3A032085	-5.19447	-2.37698	5.19447	down	1629.97	283.765	10.5416	8.16462									-2.90554	-1.5388	2.90554	down	1491.08	601.702	10.5803	9.04152									-2.96411	-1.5676	2.96411	down	1966.99	506.031	10.4453	8.87771	-2.17127	-1.11854	2.17127	down	1612.72	741.106	10.4003	9.28175	noncoding
ASHG19A3A032100	-2.00448	-1.00323	2.00448	down	144.828	73.6573	7.06563	6.0624									-3.03801	-1.60312	3.03801	down	168.665	65.6977	7.39694	5.79382									-2.57611	-1.3652	2.57611	down	471.964	132.874	8.28205	6.91686	-3.28537	-1.71606	3.28537	down	285.037	104.966	7.99939	6.28334	noncoding
ASHG19A3A032137	-4.60185	-2.20222	4.60185	down	1208.3	240.426	10.11	7.90784																	-2.25153	-1.17091	2.25153	down	410.953	110.53	8.77495	7.60404	-2.1862	-1.12843	2.1862	down	663.203	218.263	8.77843	7.65001	-2.63538	-1.39801	2.63538	down	658.544	268.475	9.1244	7.72639	noncoding
ASHG19A3A032148	-3.28305	-1.71504	3.28305	down	819.289	228.448	9.54669	7.83165									-3.33654	-1.73835	3.33654	down	611.094	213.939	9.25811	7.51976									-3.94263	-1.97916	3.94263	down	2240.99	444.625	10.6581	8.67897	-2.5701	-1.36183	2.5701	down	1391.04	547.759	10.178	8.81613	noncoding
ASHG19A3A032448	-2.69517	-1.43038	2.69517	down	299.931	109.442	8.10409	6.67371																	-2.16994	-1.11765	2.16994	down	136.679	38.9278	7.17602	6.05836	-2.76594	-1.46777	2.76594	down	223.384	60.5175	7.23764	5.76987	-2.55926	-1.35573	2.55926	down	162.979	82.2485	7.25582	5.90009	noncoding
ASHG19A3A032448	-2.69517	-1.43038	2.69517	down	299.931	109.442	8.10409	6.67371																	-2.16994	-1.11765	2.16994	down	136.679	38.9278	7.17602	6.05836	-2.76594	-1.46777	2.76594	down	223.384	60.5175	7.23764	5.76987	-2.55926	-1.35573	2.55926	down	162.979	82.2485	7.25582	5.90009	noncoding
ASHG19A3A032448	-2.69517	-1.43038	2.69517	down	299.931	109.442	8.10409	6.67371																	-2.16994	-1.11765	2.16994	down	136.679	38.9278	7.17602	6.05836	-2.76594	-1.46777	2.76594	down	223.384	60.5175	7.23764	5.76987	-2.55926	-1.35573	2.55926	down	162.979	82.2485	7.25582	5.90009	noncoding
ASHG19A3A032448	-2.69517	-1.43038	2.69517	down	299.931	109.442	8.10409	6.67371																	-2.16994	-1.11765	2.16994	down	136.679	38.9278	7.17602	6.05836	-2.76594	-1.46777	2.76594	down	223.384	60.5175	7.23764	5.76987	-2.55926	-1.35573	2.55926	down	162.979	82.2485	7.25582	5.90009	noncoding
ASHG19A3A032540	-4.7587	-2.25057	4.7587	down	5340.94	999.153	12.3079	10.0574																	-2.2926	-1.19698	2.2926	down	2198.93	657.294	11.2744	10.0774	-2.07014	-1.04973	2.07014	down	2876.02	1092.85	11.0652	10.0155	-2.08894	-1.06277	2.08894	down	2964.79	1410.44	11.3349	10.2721	noncoding
ASHG19A3A032616	-3.8494	-1.94463	3.8494	down	7152.35	1692.95	12.7224	10.7778																	-2.08506	-1.06009	2.08506	down	3258.82	1189.62	11.8809	10.8208	-2.75297	-1.46099	2.75297	down	8682.26	2814.44	12.8069	11.3459	-2.35323	-1.23464	2.35323	down	8588.08	3876.88	12.9373	11.7027	noncoding
ASHG19A3A032673	-2.19814	-1.13628	2.19814	down	1504.59	599.777	10.4256	9.28927									-2.90397	-1.53803	2.90397	down	2935.78	1237.89	11.6171	10.0791	-5.10865	-2.35294	5.10865	down	1489.81	180.098	10.6638	8.31082	-2.48984	-1.31606	2.48984	down	1119.02	326.171	9.54196	8.2259									noncoding
ASHG19A3A032832	-5.22036	-2.38415	5.22036	down	37870.6	8834.92	15.4376	13.0535																	-3.1597	-1.65979	3.1597	down	18060.4	5749.66	14.4817	12.8219	-3.08955	-1.6274	3.08955	down	36730.9	13359.5	15.2255	13.5981	-3.3395	-1.73963	3.3395	down	36347.2	17098	15.4753	13.7357	noncoding
ASHG19A3A032861	-2.20079	-1.13802	2.20079	down	2961.76	1175.64	11.4213	10.2832									-2.08955	-1.06319	2.08955	down	2673.41	1551.96	11.4652	10.402									-2.76854	-1.46913	2.76854	down	6184.96	1920.15	12.289	10.8199	-2.06121	-1.04349	2.06121	down	4489.74	2217.17	11.9661	10.9226	noncoding
ASHG19A3A032871									-2.22507	-1.15385	2.22507	down	2626.98	987.849	11.4685	10.3147	-2.51023	-1.32782	2.51023	down	2178.02	1034.87	11.1658	9.83798									-3.80684	-1.92859	3.80684	down	6052.72	1353.75	12.2589	10.3303	-2.3113	-1.2087	2.3113	down	3714.67	1616.56	11.6921	10.4834	noncoding
ASHG19A3A032916	-4.70941	-2.23555	4.70941	down	392.123	82.8373	8.48363	6.24808									-3.15298	-1.65672	3.15298	down	345.21	128.228	8.42971	6.77299									-4.04554	-2.01633	4.04554	down	1325.44	238.725	9.79476	7.77842	-4.76068	-2.25117	4.76068	down	968.679	219.704	9.66849	7.41732	noncoding
ASHG19A3A032938	-3.01526	-1.59228	3.01526	down	3095.16	894.444	11.4866	9.8943	-2.19636	-1.13511	2.19636	down	3348.38	1292.82	11.8237	10.6885																	-2.92747	-1.54965	2.92747	down	4596.74	1294.08	11.8129	10.2632	-2.64813	-1.40497	2.64813	down	3706.77	1419.35	11.6888	10.2838	noncoding
ASHG19A3A032980	-5.44619	-2.44525	5.44619	down	6813.23	1104.25	12.6452	10.1999																	-2.48764	-1.31478	2.48764	down	2533.58	707.412	11.4949	10.1801	-2.63792	-1.3994	2.63792	down	5102.49	1621.66	11.9744	10.575	-2.25458	-1.17286	2.25458	down	4565.46	2074.2	11.9946	10.8217	noncoding
ASHG19A3A033024	-4.05857	-2.02097	4.05857	down	11719.1	2701.14	13.4621	11.4411																	-2.31512	-1.21108	2.31512	down	4821.67	1713.16	12.5007	11.2896	-3.07447	-1.62034	3.07447	down	14251.8	4438.08	13.6407	12.0204	-2.02765	-1.01981	2.02765	down	13305.4	7404.97	13.6279	12.6081	noncoding
ASHG19A3A033251	-2.70135	-1.43368	2.70135	down	1133.74	374.69	10.0158	8.58212	-2.33404	-1.22283	2.33404	down	1269.97	417.34	10.3926	9.16974																	-2.15992	-1.11098	2.15992	down	1161.1	390.194	9.5934	8.48243	-2.34066	-1.22692	2.34066	down	925.546	410.221	9.60282	8.3759	noncoding
ASHG19A3A033375	-5.66843	-2.50295	5.66843	down	15087.1	2650.1	13.9112	11.4083																	-2.12801	-1.08951	2.12801	down	5659.21	2276.37	12.7285	11.639	-3.78334	-1.91966	3.78334	down	17509.4	4581.82	13.9823	12.0627	-2.53606	-1.34259	2.53606	down	13985.1	6328.12	13.7184	12.3758	noncoding
ASHG19A3A033905	-2.39256	-1.25855	2.39256	down	215.372	89.5331	7.62965	6.37109									-2.08703	-1.06145	2.08703	down	261.125	145.977	8.02336	6.96191									-3.95857	-1.98498	3.95857	down	868.596	160.507	9.17435	7.18937	-2.80502	-1.48801	2.80502	down	506.791	201.607	8.77449	7.28647	noncoding
ASHG19A3A034017	-2.16021	-1.11117	2.16021	down	609.826	258.332	9.12698	8.0158									-2.0396	-1.02829	2.0396	down	695.251	394.593	9.4461	8.41781									-2.80927	-1.4902	2.80927	down	1874.41	504.455	10.3629	8.8727	-2.51774	-1.33213	2.51774	down	1158.74	466.746	9.90467	8.57254	noncoding
ASHG19A3A034234	-5.02625	-2.32948	5.02625	down	10122.4	1868.29	13.2668	10.9373																	-2.19877	-1.1367	2.19877	down	4317.78	1580.15	12.3207	11.1841	-3.56147	-1.83247	3.56147	down	11016.6	2871.01	13.215	11.3826	-2.28218	-1.19041	2.28218	down	10050.1	4823.7	13.1913	12.0009	noncoding
ASHG19A3A034310	-4.39321	-2.13527	4.39321	down	6996.5	1427.46	12.6791	10.5439																	-2.19158	-1.13197	2.19158	down	2782.52	912.787	11.6327	10.5008	-2.15984	-1.11093	2.15984	down	2884.63	1048.31	11.0676	9.9567	-2.11006	-1.07729	2.11006	down	2853.26	1334.71	11.2682	10.1909	noncoding
ASHG19A3A034334									-8.18308	-3.03264	8.18308	down	3364.69	318.82	11.8317	8.79905	-3.12802	-1.64525	3.12802	down	8982.52	3829.6	13.3524	11.7072	-6.49715	-2.69981	6.49715	down	7053.31	809.787	13.05	10.3502	-3.1347	-1.64833	3.1347	down	10610.5	3081.3	13.1306	11.4823									noncoding
ASHG19A3A034384									-2.86009	-1.51606	2.86009	down	132.912	43.3364	7.2841	5.76804	-2.28231	-1.1905	2.28231	down	103.229	54.7396	6.71529	5.52479									-3.34929	-1.74386	3.34929	down	252.748	56.1806	7.40153	5.65767	-2.82211	-1.49677	2.82211	down	137.44	65.1657	7.03483	5.53806	noncoding
ASHG19A3A034419	-4.7573	-2.25014	4.7573	down	11717	2288.98	13.4604	11.2103																	-2.33731	-1.22485	2.33731	down	4437.29	1527.97	12.3643	11.1394	-3.25221	-1.70142	3.25221	down	12476.3	3579.02	13.4138	11.7124	-2.28455	-1.19191	2.28455	down	11779.5	5743.52	13.4381	12.2462	noncoding
ASHG19A3A034544	-6.0824	-2.60464	6.0824	down	3638.99	540.54	11.7346	9.12992																	-2.73767	-1.45295	2.73767	down	1093.58	247.136	10.1991	8.74617	-2.5117	-1.32866	2.5117	down	1851.88	561.203	10.3464	9.0177	-2.80935	-1.49024	2.80935	down	1749.92	632.539	10.5214	9.0312	noncoding
ASHG19A3A034544	-6.0824	-2.60464	6.0824	down	3638.99	540.54	11.7346	9.12992																	-2.73767	-1.45295	2.73767	down	1093.58	247.136	10.1991	8.74617	-2.5117	-1.32866	2.5117	down	1851.88	561.203	10.3464	9.0177	-2.80935	-1.49024	2.80935	down	1749.92	632.539	10.5214	9.0312	noncoding
ASHG19A3A034562	-3.40109	-1.766	3.40109	down	8543.65	2336.53	13.0048	11.2388																	-2.14966	-1.10411	2.14966	down	3563.13	1285.36	12.0168	10.9127	-3.41857	-1.77339	3.41857	down	13657.9	3772.18	13.5643	11.7909	-2.10161	-1.0715	2.10161	down	10249.2	5387.51	13.2269	12.1554	noncoding
ASHG19A3A034917	-2.5383	-1.34386	2.5383	down	542.902	197.718	8.95246	7.6086									-2.06622	-1.04699	2.06622	down	583.839	326.971	9.18969	8.1427									-2.77697	-1.47351	2.77697	down	660.325	172.669	8.77036	7.29685	-2.46631	-1.30236	2.46631	down	444.997	202.671	8.59758	7.29522	noncoding
ASHG19A3A035116	-2.0042	-1.00303	2.0042	down	2955.06	1293.35	11.4162	10.4131	-17.2033	-4.10462	17.2033	down	1755.12	81.2012	10.8638	6.75923									-9.57921	-3.25991	9.57921	down	2761	186.837	11.6212	8.36126									-2.63114	-1.39569	2.63114	down	3199.67	1208.58	11.4467	10.051	noncoding
ASHG19A3A035116	-2.0042	-1.00303	2.0042	down	2955.06	1293.35	11.4162	10.4131	-17.2033	-4.10462	17.2033	down	1755.12	81.2012	10.8638	6.75923									-9.57921	-3.25991	9.57921	down	2761	186.837	11.6212	8.36126									-2.63114	-1.39569	2.63114	down	3199.67	1208.58	11.4467	10.051	noncoding
ASHG19A3A035116	-2.0042	-1.00303	2.0042	down	2955.06	1293.35	11.4162	10.4131	-17.2033	-4.10462	17.2033	down	1755.12	81.2012	10.8638	6.75923									-9.57921	-3.25991	9.57921	down	2761	186.837	11.6212	8.36126									-2.63114	-1.39569	2.63114	down	3199.67	1208.58	11.4467	10.051	noncoding
ASHG19A3A035116	-2.0042	-1.00303	2.0042	down	2955.06	1293.35	11.4162	10.4131	-17.2033	-4.10462	17.2033	down	1755.12	81.2012	10.8638	6.75923									-9.57921	-3.25991	9.57921	down	2761	186.837	11.6212	8.36126									-2.63114	-1.39569	2.63114	down	3199.67	1208.58	11.4467	10.051	noncoding
ASHG19A3A035116	-2.0042	-1.00303	2.0042	down	2955.06	1293.35	11.4162	10.4131	-17.2033	-4.10462	17.2033	down	1755.12	81.2012	10.8638	6.75923									-9.57921	-3.25991	9.57921	down	2761	186.837	11.6212	8.36126									-2.63114	-1.39569	2.63114	down	3199.67	1208.58	11.4467	10.051	noncoding
ASHG19A3A035116	-2.0042	-1.00303	2.0042	down	2955.06	1293.35	11.4162	10.4131	-17.2033	-4.10462	17.2033	down	1755.12	81.2012	10.8638	6.75923									-9.57921	-3.25991	9.57921	down	2761	186.837	11.6212	8.36126									-2.63114	-1.39569	2.63114	down	3199.67	1208.58	11.4467	10.051	noncoding
ASHG19A3A035593	-2.85272	-1.51234	2.85272	down	937.209	297.263	9.73963	8.22729	-2.21403	-1.14668	2.21403	down	1022.53	355.655	10.0999	8.95325																	-3.85954	-1.94843	3.85954	down	2064.55	411.947	10.5137	8.56525	-2.792	-1.4813	2.792	down	1549.91	565.077	10.3419	8.86057	noncoding
ASHG19A3A035593	-2.85272	-1.51234	2.85272	down	937.209	297.263	9.73963	8.22729	-2.21403	-1.14668	2.21403	down	1022.53	355.655	10.0999	8.95325																	-3.85954	-1.94843	3.85954	down	2064.55	411.947	10.5137	8.56525	-2.792	-1.4813	2.792	down	1549.91	565.077	10.3419	8.86057	noncoding
ASHG19A3A035593	-2.85272	-1.51234	2.85272	down	937.209	297.263	9.73963	8.22729	-2.21403	-1.14668	2.21403	down	1022.53	355.655	10.0999	8.95325																	-3.85954	-1.94843	3.85954	down	2064.55	411.947	10.5137	8.56525	-2.792	-1.4813	2.792	down	1549.91	565.077	10.3419	8.86057	noncoding
ASHG19A3A035667	-6.00659	-2.58655	6.00659	down	81681.4	19816	16.5612	13.9747																	-2.96696	-1.56899	2.96696	down	35146.1	14054.5	15.4496	13.8806	-3.13418	-1.64809	3.13418	down	83537.8	35102.8	16.5049	14.8568	-3.08162	-1.62369	3.08162	down	88816.9	47395.6	16.8288	15.2051	noncoding
ASHG19A3A036010	-5.49202	-2.45734	5.49202	down	13610.8	2395.23	13.7307	11.2733																	-2.84836	-1.51013	2.84836	down	4866.17	1378.1	12.5146	11.0044	-4.0106	-2.00382	4.0106	down	18541	4608.08	14.0756	12.0718	-2.4854	-1.31348	2.4854	down	15152.2	7195.68	13.8884	12.575	noncoding
ASHG19A3A036232	-2.46712	-1.30283	2.46712	down	625.049	231.906	9.15771	7.85488									-2.68752	-1.42627	2.68752	down	1061.3	455.72	10.0552	8.62894									-3.5963	-1.84651	3.5963	down	1592.06	331.509	10.0973	8.25075	-2.27002	-1.1827	2.27002	down	981.68	446.129	9.69059	8.50789	noncoding
ASHG19A3A036344	-2.36787	-1.24359	2.36787	down	7353.65	2835.19	12.7541	11.5105	-2.0572	-1.04068	2.0572	down	6937.2	3214.57	12.9125	11.8718																	-2.79822	-1.48451	2.79822	down	10706.5	3464.58	13.1437	11.6592	-2.49067	-1.31654	2.49067	down	8405.17	3555.92	12.9007	11.5842	noncoding
ASHG19A3A036373									-2.1476	-1.10273	2.1476	down	1067.02	383.203	10.1559	9.05314	-2.24117	-1.16425	2.24117	down	1033.61	529.733	10.0155	8.85122									-2.64308	-1.40222	2.64308	down	2140.41	622.245	10.5807	9.17844	-2.0477	-1.034	2.0477	down	1442.18	697.951	10.2258	9.19184	noncoding
ASHG19A3A036373									-2.1476	-1.10273	2.1476	down	1067.02	383.203	10.1559	9.05314	-2.24117	-1.16425	2.24117	down	1033.61	529.733	10.0155	8.85122									-2.64308	-1.40222	2.64308	down	2140.41	622.245	10.5807	9.17844	-2.0477	-1.034	2.0477	down	1442.18	697.951	10.2258	9.19184	noncoding
ASHG19A3A036584	-2.76695	-1.4683	2.76695	down	795.104	261.561	9.50382	8.03552									-2.31639	-1.21188	2.31639	down	806.859	402.06	9.65607	8.44419									-3.8339	-1.93881	3.8339	down	1927.82	387.139	10.4101	8.47129	-2.67144	-1.41762	2.67144	down	1218.2	461.488	9.97312	8.5555	noncoding
ASHG19A3A036604	-2.0046	-1.00331	2.0046	down	207.518	102.482	7.58055	6.57723									-2.1619	-1.1123	2.1619	down	212.359	114.693	7.72552	6.61322									-2.66885	-1.41622	2.66885	down	590.129	160.895	8.60893	7.19271	-2.47303	-1.30628	2.47303	down	452.071	205.235	8.61944	7.31315	noncoding
ASHG19A3A036621	-2.23182	-1.15822	2.23182	down	677.09	275.955	9.27131	8.11309									-2.05727	-1.04073	2.05727	down	730.877	411.333	9.51782	8.47709									-3.36084	-1.74882	3.36084	down	1848.1	420.033	10.3426	8.59377	-2.34251	-1.22806	2.34251	down	1181.53	509.901	9.93119	8.70313	noncoding
ASHG19A3A036687	-2.79406	-1.48236	2.79406	down	7723.22	2550.31	12.843	11.3607	-2.08473	-1.05986	2.08473	down	7236.17	3348.01	12.9808	11.9209																	-3.00313	-1.58646	3.00313	down	12513.5	3881.22	13.4176	11.8311	-2.19236	-1.13249	2.19236	down	10509.9	5331.57	13.2705	12.138	noncoding
ASHG19A3A036687	-2.79406	-1.48236	2.79406	down	7723.22	2550.31	12.843	11.3607	-2.08473	-1.05986	2.08473	down	7236.17	3348.01	12.9808	11.9209																	-3.00313	-1.58646	3.00313	down	12513.5	3881.22	13.4176	11.8311	-2.19236	-1.13249	2.19236	down	10509.9	5331.57	13.2705	12.138	noncoding
ASHG19A3A036816									-2.35143	-1.23354	2.35143	down	1987.31	682.122	11.0521	9.81855	-2.65008	-1.40603	2.65008	down	2027.92	906.418	11.0567	9.6507									-2.5318	-1.34017	2.5318	down	3189.09	1005.93	11.2448	9.90467	-3.69597	-1.88595	3.69597	down	3831.78	1063.37	11.7386	9.85265	noncoding
ASHG19A3A036925	-6.66618	-2.73686	6.66618	down	8859.15	1209.6	13.0629	10.3261																	-2.41198	-1.27022	2.41198	down	3074.35	918.875	11.7798	10.5096	-3.75491	-1.90878	3.75491	down	9271.16	2189.21	12.9065	10.9977	-2.54932	-1.35011	2.54932	down	8793.99	3648.3	12.9721	11.622	noncoding
ASHG19A3A037022									-3.07224	-1.61929	3.07224	down	1215.45	300.436	10.3323	8.71297	-2.72514	-1.44633	2.72514	down	913.407	388.43	9.84329	8.39696									-3.02984	-1.59924	3.02984	down	1277.72	305.881	9.73363	8.13439	-2.91852	-1.54523	2.91852	down	1737.62	607.214	10.5102	8.96496	noncoding
ASHG19A3A037161	-3.12312	-1.64299	3.12312	down	157.006	52.2533	7.18231	5.53932									-2.41193	-1.27019	2.41193	down	155.468	75.9594	7.27966	6.00947									-3.44584	-1.78486	3.44584	down	537.636	113.986	8.47921	6.69435	-2.45498	-1.29571	2.45498	down	291.707	140.872	8.02985	6.73414	noncoding
ASHG19A3A037162	-5.63719	-2.49498	5.63719	down	11621.6	1890.52	13.4509	10.956																	-2.22052	-1.1509	2.22052	down	3887.84	1396.12	12.1681	11.0172	-3.37375	-1.75435	3.37375	down	13142.6	3672.86	13.505	11.7506	-2.0802	-1.05672	2.0802	down	10614.3	5671.73	13.285	12.2283	noncoding
ASHG19A3A037162	-5.63719	-2.49498	5.63719	down	11621.6	1890.52	13.4509	10.956																	-2.22052	-1.1509	2.22052	down	3887.84	1396.12	12.1681	11.0172	-3.37375	-1.75435	3.37375	down	13142.6	3672.86	13.505	11.7506	-2.0802	-1.05672	2.0802	down	10614.3	5671.73	13.285	12.2283	noncoding
ASHG19A3A037459	-5.57385	-2.47867	5.57385	down	6971.03	1099.59	12.6723	10.1936																	-2.78318	-1.47673	2.78318	down	2432.11	599.301	11.4327	9.95595	-2.1178	-1.08257	2.1178	down	2529.07	913.956	10.8495	9.76688	-2.52415	-1.3358	2.52415	down	2622.9	1034.84	11.1406	9.80477	noncoding
ASHG19A3A037466	-5.14038	-2.36188	5.14038	down	18766.3	3829.43	14.2729	11.911																	-2.59168	-1.37389	2.59168	down	7163.53	2396.8	13.0743	11.7004	-3.84378	-1.94252	3.84378	down	24985	6802.92	14.5774	12.6349	-2.36545	-1.24212	2.36545	down	19428.1	10575.1	14.3398	13.0977	noncoding
ASHG19A3A037482	-2.08403	-1.05938	2.08403	down	496.016	218.595	8.82226	7.76288	-2.08805	-1.06215	2.08805	down	664.495	244.699	9.4786	8.41645																	-2.33049	-1.22064	2.33049	down	573.317	179.485	8.57066	7.35002	-2.34358	-1.22871	2.34358	down	497.575	234.541	8.74463	7.51592	noncoding
ASHG19A3A037491	-2.63988	-1.40047	2.63988	down	553.279	194.816	8.98275	7.58227									-2.45932	-1.29826	2.45932	down	651.095	307.558	9.35317	8.05491									-3.58517	-1.84204	3.58517	down	1431.09	294.122	9.91816	8.07612	-3.49121	-1.80373	3.49121	down	959.777	292.843	9.65656	7.85283	noncoding
ASHG19A3A037519	-5.46411	-2.44999	5.46411	down	3526.73	579.752	11.6869	9.2369																	-2.11144	-1.07823	2.11144	down	1069.29	315.492	10.1627	9.08452	-2.35272	-1.23433	2.35272	down	1566.47	491.469	10.0705	8.83621	-2.31488	-1.21094	2.31488	down	1467.43	639.07	10.2613	9.05037	noncoding
ASHG19A3A037600	-3.35095	-1.74457	3.35095	down	3354.97	880.112	11.6113	9.86674	-2.15985	-1.11093	2.15985	down	3119.45	1218.81	11.7262	10.6153																	-2.6328	-1.3966	2.6328	down	3781.99	1160.05	11.4988	10.1022	-2.55292	-1.35215	2.55292	down	3579.3	1413.68	11.6299	10.2777	noncoding
ASHG19A3A037600	-3.35095	-1.74457	3.35095	down	3354.97	880.112	11.6113	9.86674	-2.15985	-1.11093	2.15985	down	3119.45	1218.81	11.7262	10.6153																	-2.6328	-1.3966	2.6328	down	3781.99	1160.05	11.4988	10.1022	-2.55292	-1.35215	2.55292	down	3579.3	1413.68	11.6299	10.2777	noncoding
ASHG19A3A037600	-3.35095	-1.74457	3.35095	down	3354.97	880.112	11.6113	9.86674	-2.15985	-1.11093	2.15985	down	3119.45	1218.81	11.7262	10.6153																	-2.6328	-1.3966	2.6328	down	3781.99	1160.05	11.4988	10.1022	-2.55292	-1.35215	2.55292	down	3579.3	1413.68	11.6299	10.2777	noncoding
ASHG19A3A037600	-3.35095	-1.74457	3.35095	down	3354.97	880.112	11.6113	9.86674	-2.15985	-1.11093	2.15985	down	3119.45	1218.81	11.7262	10.6153																	-2.6328	-1.3966	2.6328	down	3781.99	1160.05	11.4988	10.1022	-2.55292	-1.35215	2.55292	down	3579.3	1413.68	11.6299	10.2777	noncoding
ASHG19A3A037714	-2.0994	-1.06997	2.0994	down	119.524	58.7497	6.79031	5.72033	-2.35279	-1.23437	2.35279	down	112.478	44.6252	7.05099	5.81662	-2.54704	-1.34882	2.54704	down	110.34	52.1695	6.80186	5.45303									-2.63226	-1.3963	2.63226	down	359.921	98.6433	7.88796	6.49166									noncoding
ASHG19A3A037775	-2.52034	-1.33362	2.52034	down	498.725	185.408	8.8316	7.49798									-3.52268	-1.81667	3.52268	down	698.127	231.565	9.45178	7.63511									-2.0023	-1.00166	2.0023	down	602.478	216.87	8.64028	7.63862	-2.13954	-1.0973	2.13954	down	453.027	236.029	8.62295	7.52566	noncoding
ASHG19A3A038040									-2.69156	-1.42844	2.69156	down	1227.65	347.769	10.3497	8.92125									-2.54944	-1.35018	2.54944	down	652.932	153.347	9.43291	8.08273	-2.15962	-1.11078	2.15962	down	1148.73	386.864	9.58167	8.47089	-2.53611	-1.34262	2.53611	down	1111.15	447.298	9.85525	8.51263	noncoding
ASHG19A3A038349	-5.13566	-2.36055	5.13566	down	3117.23	543.314	11.4966	9.13606																	-2.00241	-1.00174	2.00241	down	1147.65	361.846	10.2764	9.2747	-2.5598	-1.35603	2.5598	down	2406.48	726.262	10.7721	9.41607	-2.22034	-1.15078	2.22034	down	2164.11	966.789	10.852	9.70127	noncoding
ASHG19A3A038373	-2.817	-1.49416	2.817	down	1116.46	354.908	9.99401	8.49985	-2.21875	-1.14975	2.21875	down	1292.39	448.041	10.4182	9.26841																	-2.41641	-1.27287	2.41641	down	1214.49	364.769	9.65677	8.3839	-2.39651	-1.26094	2.39651	down	1022.94	440.577	9.74537	8.48443	noncoding
ASHG19A3A038474	-2.40843	-1.26809	2.40843	down	1011.65	373.981	9.84671	8.57861									-2.04907	-1.03497	2.04907	down	1033.55	578.539	10.0151	8.98017									-2.89778	-1.53495	2.89778	down	3066.58	841.461	11.1771	9.6422	-2.7132	-1.43999	2.7132	down	1948.65	725.179	10.691	9.25098	noncoding
ASHG19A3A038701	-2.74152	-1.45498	2.74152	down	4538.42	1524.97	12.0818	10.6268	-2.18209	-1.12571	2.18209	down	4619.83	1883.19	12.3007	11.175																	-3.39952	-1.76533	3.39952	down	9247.05	2432.45	12.9032	11.1379	-2.28035	-1.18925	2.28035	down	6807.9	3073.96	12.5718	11.3826	noncoding
ASHG19A3A038738	-2.35788	-1.23749	2.35788	down	1662.75	614.33	10.5642	9.32673									-2.56658	-1.35985	2.56658	down	1765.65	806.013	10.8397	9.47984									-3.42226	-1.77495	3.42226	down	4182.52	990.155	11.6599	9.88497	-2.67084	-1.4173	2.67084	down	3579.13	1351.27	11.6292	10.2119	noncoding
ASHG19A3A038741	-6.08535	-2.60534	6.08535	down	2383.68	353.224	11.0955	8.49013																	-2.32872	-1.21954	2.32872	down	902.318	238.246	9.91653	8.69699	-3.48297	-1.80032	3.48297	down	3068.26	708.58	11.1778	9.37749	-2.47962	-1.31012	2.47962	down	2588.52	1041.42	11.123	9.81289	noncoding
ASHG19A3A038746	-4.56193	-2.18964	4.56193	down	6280.5	1223.55	12.5282	10.3386																	-2.37632	-1.24873	2.37632	down	2491.75	729.751	11.4706	10.2219	-2.11272	-1.0791	2.11272	down	3134.95	1188.89	11.2171	10.138	-2.13711	-1.09566	2.13711	down	3144.98	1463.52	11.4249	10.3293	noncoding
ASHG19A3A038799	-2.43337	-1.28295	2.43337	down	698.735	261.708	9.3195	8.03655									-2.56591	-1.35947	2.56591	down	767.587	348.172	9.58843	8.22896									-2.36139	-1.23964	2.36139	down	2267.38	736.711	10.6772	9.4376	-2.55529	-1.35349	2.55529	down	1293.29	511.537	10.0599	8.70642	noncoding
ASHG19A3A038929	-2.30019	-1.20175	2.30019	down	596.25	237.699	9.09402	7.89227									-3.70838	-1.89079	3.70838	down	901.894	283.462	9.82484	7.93405									-3.90702	-1.96607	3.90702	down	2507.68	502.97	10.8357	8.86963	-2.19902	-1.13686	2.19902	down	1462.7	664.429	10.2537	9.11685	noncoding
ASHG19A3A038929	-2.30019	-1.20175	2.30019	down	596.25	237.699	9.09402	7.89227									-3.70838	-1.89079	3.70838	down	901.894	283.462	9.82484	7.93405									-3.90702	-1.96607	3.90702	down	2507.68	502.97	10.8357	8.86963	-2.19902	-1.13686	2.19902	down	1462.7	664.429	10.2537	9.11685	noncoding
ASHG19A3A039000	-3.51792	-1.81472	3.51792	down	3940.95	990.802	11.8584	10.0437	-2.45471	-1.29556	2.45471	down	3433.29	1172.97	11.8556	10.5601																	-2.74508	-1.45685	2.74508	down	5013.33	1524.06	11.9496	10.4928	-2.60168	-1.37944	2.60168	down	4062.97	1576.94	11.8281	10.4487	noncoding
ASHG19A3A039000	-3.51792	-1.81472	3.51792	down	3940.95	990.802	11.8584	10.0437	-2.45471	-1.29556	2.45471	down	3433.29	1172.97	11.8556	10.5601																	-2.74508	-1.45685	2.74508	down	5013.33	1524.06	11.9496	10.4928	-2.60168	-1.37944	2.60168	down	4062.97	1576.94	11.8281	10.4487	noncoding
ASHG19A3A039069	-2.07756	-1.05489	2.07756	down	1558.02	653.712	10.4808	9.42593	-2.38035	-1.25117	2.38035	down	2696.49	945.757	11.5067	10.2555																	-2.13216	-1.09231	2.13216	down	2191.25	783.354	10.621	9.52871	-2.06896	-1.04891	2.06896	down	2894.09	1384.71	11.2921	10.2432	noncoding
ASHG19A3A039225	-2.11455	-1.08035	2.11455	down	3077.62	1283.3	11.4806	10.4003									-2.55697	-1.35444	2.55697	down	3094.69	1491.92	11.6991	10.3447									-3.19565	-1.67611	3.19565	down	7709.59	2108.8	12.6252	10.9491	-2.21504	-1.14734	2.21504	down	5210.42	2392.65	12.1764	11.0291	noncoding
ASHG19A3A039292	-3.35666	-1.74703	3.35666	down	3849.75	1016.67	11.8237	10.0766									-2.11671	-1.08182	2.11671	down	2075.77	1173.97	11.0955	10.0136									-3.70919	-1.8911	3.70919	down	7753.83	1819.05	12.6305	10.7394	-2.52559	-1.33662	2.52559	down	5410.18	2185.28	12.2352	10.8986	noncoding
ASHG19A3A039328	-2.03371	-1.02411	2.03371	down	265.212	126.508	7.92078	6.89667	-2.2031	-1.13954	2.2031	down	372.389	135.511	8.67969	7.54015	-3.50528	-1.80953	3.50528	down	382.035	127.636	8.57426	6.76473									-3.41456	-1.7717	3.41456	down	988.319	210.157	9.35922	7.58752									noncoding
ASHG19A3A039328	-2.03371	-1.02411	2.03371	down	265.212	126.508	7.92078	6.89667	-2.2031	-1.13954	2.2031	down	372.389	135.511	8.67969	7.54015	-3.50528	-1.80953	3.50528	down	382.035	127.636	8.57426	6.76473									-3.41456	-1.7717	3.41456	down	988.319	210.157	9.35922	7.58752									noncoding
ASHG19A3A039328	-2.03371	-1.02411	2.03371	down	265.212	126.508	7.92078	6.89667	-2.2031	-1.13954	2.2031	down	372.389	135.511	8.67969	7.54015	-3.50528	-1.80953	3.50528	down	382.035	127.636	8.57426	6.76473									-3.41456	-1.7717	3.41456	down	988.319	210.157	9.35922	7.58752									noncoding
ASHG19A3A039347	-7.01288	-2.81001	7.01288	down	290.05	42.8919	8.05773	5.24772																	-2.37358	-1.24706	2.37358	down	91.4348	23.9188	6.59421	5.34714	-2.36631	-1.24264	2.36631	down	149.655	48.2582	6.68269	5.44005	-3.31996	-1.73116	3.31996	down	162.925	64.5846	7.25519	5.52402	noncoding
ASHG19A3A039347	-7.01288	-2.81001	7.01288	down	290.05	42.8919	8.05773	5.24772																	-2.37358	-1.24706	2.37358	down	91.4348	23.9188	6.59421	5.34714	-2.36631	-1.24264	2.36631	down	149.655	48.2582	6.68269	5.44005	-3.31996	-1.73116	3.31996	down	162.925	64.5846	7.25519	5.52402	noncoding
ASHG19A3A039371	-4.24901	-2.08713	4.24901	down	7655.87	1645.4	12.8265	10.7394																	-2.5817	-1.36832	2.5817	down	3433.41	981.069	11.956	10.5877	-3.01286	-1.59113	3.01286	down	10813.5	3303.4	13.1715	11.5804	-2.30027	-1.2018	2.30027	down	10010.4	4758.3	13.1874	11.9856	noncoding
ASHG19A3A039371	-4.24901	-2.08713	4.24901	down	7655.87	1645.4	12.8265	10.7394																	-2.5817	-1.36832	2.5817	down	3433.41	981.069	11.956	10.5877	-3.01286	-1.59113	3.01286	down	10813.5	3303.4	13.1715	11.5804	-2.30027	-1.2018	2.30027	down	10010.4	4758.3	13.1874	11.9856	noncoding
ASHG19A3A039371	-4.24901	-2.08713	4.24901	down	7655.87	1645.4	12.8265	10.7394																	-2.5817	-1.36832	2.5817	down	3433.41	981.069	11.956	10.5877	-3.01286	-1.59113	3.01286	down	10813.5	3303.4	13.1715	11.5804	-2.30027	-1.2018	2.30027	down	10010.4	4758.3	13.1874	11.9856	noncoding
ASHG19A3A039521	-2.084	-1.05936	2.084	down	42776.4	32635	15.608	14.5487									-2.67031	-1.41701	2.67031	down	43176.4	26243.9	15.8693	14.4523									-4.35708	-2.12336	4.35708	down	108853	31667.5	16.8483	14.725	-4.3515	-2.12151	4.3515	down	77589.5	29428.7	16.6454	14.5239	noncoding
ASHG19A3A039881	-4.57458	-2.19364	4.57458	down	437.723	93.8792	8.63656	6.44292																	-2.55976	-1.35601	2.55976	down	121.035	29.3933	6.99956	5.64356	-2.10077	-1.07092	2.10077	down	274.246	95.9256	7.51492	6.444	-2.13906	-1.09698	2.13906	down	230.218	129.898	7.71252	6.61554	noncoding
ASHG19A3A039997	-2.4111	-1.26969	2.4111	down	898.965	335.801	9.68189	8.4122	-2.23541	-1.16054	2.23541	down	1170.87	402.567	10.281	9.12041	-2.99957	-1.58476	2.99957	down	1040	401.522	10.0256	8.44082									-3.60109	-1.84843	3.60109	down	4522.41	1035.56	11.79	9.9416									noncoding
ASHG19A3A040095									-2.00722	-1.0052	2.00722	down	84.4221	39.9735	6.65167	5.64648									-2.13531	-1.09444	2.13531	down	107.801	31.403	6.83601	5.74156	-2.09975	-1.07022	2.09975	down	178.742	64.1907	6.92759	5.85737	-2.22444	-1.15344	2.22444	down	107.502	66.0154	6.71462	5.56118	noncoding
ASHG19A3A040245	-2.45741	-1.29714	2.45741	down	132.119	55.7874	6.93827	5.64113									-2.08566	-1.0605	2.08566	down	128.754	73.5395	7.02223	5.96173	-3.65213	-1.86874	3.65213	down	415.64	69.7311	8.78852	6.91978	-2.0882	-1.06226	2.0882	down	269.015	94.8532	7.4906	6.42834									noncoding
ASHG19A3A040254	-2.03468	-1.0248	2.03468	down	74.8361	38.7998	6.11732	5.09252	-2.09588	-1.06756	2.09588	down	132.376	57.3173	7.27789	6.21033																	-3.52738	-1.8186	3.52738	down	337.964	70.0421	7.80667	5.98807	-2.01319	-1.00948	2.01319	down	171.752	106.89	7.32268	6.31319	noncoding
ASHG19A3A040874	-2.43698	-1.28509	2.43698	down	408.641	158.891	8.54028	7.25519	-2.28519	-1.19231	2.28519	down	493.823	168.88	9.06885	7.87653																	-2.41147	-1.26991	2.41147	down	970.401	290.938	9.33367	8.06376	-2.53256	-1.3406	2.53256	down	845.053	351.566	9.47638	8.13578	noncoding
ASHG19A3A040874	-2.43698	-1.28509	2.43698	down	408.641	158.891	8.54028	7.25519	-2.28519	-1.19231	2.28519	down	493.823	168.88	9.06885	7.87653																	-2.41147	-1.26991	2.41147	down	970.401	290.938	9.33367	8.06376	-2.53256	-1.3406	2.53256	down	845.053	351.566	9.47638	8.13578	noncoding
ASHG19A3A040874	-2.43698	-1.28509	2.43698	down	408.641	158.891	8.54028	7.25519	-2.28519	-1.19231	2.28519	down	493.823	168.88	9.06885	7.87653																	-2.41147	-1.26991	2.41147	down	970.401	290.938	9.33367	8.06376	-2.53256	-1.3406	2.53256	down	845.053	351.566	9.47638	8.13578	noncoding
ASHG19A3A040939									-3.29387	-1.71978	3.29387	down	191.338	51.5236	7.76453	6.04475	-2.94815	-1.55981	2.94815	down	580.863	229.346	9.18247	7.62266	-7.22761	-2.85352	7.22761	down	369.7	31.859	8.61751	5.76399	-2.17295	-1.11965	2.17295	down	513.992	172.328	8.41361	7.29396									noncoding
ASHG19A3A040939									-3.29387	-1.71978	3.29387	down	191.338	51.5236	7.76453	6.04475	-2.94815	-1.55981	2.94815	down	580.863	229.346	9.18247	7.62266	-7.22761	-2.85352	7.22761	down	369.7	31.859	8.61751	5.76399	-2.17295	-1.11965	2.17295	down	513.992	172.328	8.41361	7.29396									noncoding
ASHG19A3A041048	-2.39687	-1.26115	2.39687	down	2610.97	939.454	11.2297	9.96858	-2.16026	-1.1112	2.16026	down	2229.86	842.048	11.2145	10.1033																	-2.07882	-1.05577	2.07882	down	3133.94	1208.37	11.2163	10.1605	-2.44748	-1.2913	2.44748	down	3133.09	1267.95	11.4174	10.1261	noncoding
ASHG19A3A041048	-2.39687	-1.26115	2.39687	down	2610.97	939.454	11.2297	9.96858	-2.16026	-1.1112	2.16026	down	2229.86	842.048	11.2145	10.1033																	-2.07882	-1.05577	2.07882	down	3133.94	1208.37	11.2163	10.1605	-2.44748	-1.2913	2.44748	down	3133.09	1267.95	11.4174	10.1261	noncoding
ASHG19A3A041275	-4.795	-2.26153	4.795	down	4332.67	809.545	12.003	9.74151																	-2.06421	-1.04559	2.06421	down	1581.11	503.098	10.7641	9.71847	-2.75037	-1.45963	2.75037	down	3761.82	1106.34	11.491	10.0314	-2.14213	-1.09905	2.14213	down	3129.6	1451.7	11.4154	10.3163	noncoding
ASHG19A3A041320	-2.09097	-1.06417	2.09097	down	71.9543	36.1029	6.05618	4.99201									-2.0262	-1.01878	2.0262	down	79.6166	47.7717	6.34583	5.32705									-2.72038	-1.44381	2.72038	down	203.637	56.2806	7.10486	5.66105	-2.20363	-1.13988	2.20363	down	110.726	68.2446	6.75451	5.61464	noncoding
ASHG19A3A041320	-2.09097	-1.06417	2.09097	down	71.9543	36.1029	6.05618	4.99201									-2.0262	-1.01878	2.0262	down	79.6166	47.7717	6.34583	5.32705									-2.72038	-1.44381	2.72038	down	203.637	56.2806	7.10486	5.66105	-2.20363	-1.13988	2.20363	down	110.726	68.2446	6.75451	5.61464	noncoding
ASHG19A3A041375	-2.22821	-1.15589	2.22821	down	342.048	147.451	8.2953	7.13941									-2.05229	-1.03724	2.05229	down	364.091	206.226	8.50418	7.46694									-2.84558	-1.50872	2.84558	down	808.054	206.967	9.07111	7.56239	-2.01963	-1.01409	2.01963	down	544.656	292.668	8.86544	7.85136	noncoding
ASHG19A3A041836	-2.56114	-1.35679	2.56114	down	680.784	243.042	9.28071	7.92393									-3.83661	-1.93983	3.83661	down	970.137	292.586	9.92322	7.98338									-3.45028	-1.78671	3.45028	down	2231.86	500.684	10.6502	8.86349	-2.20656	-1.1418	2.20656	down	1465.97	664.333	10.2582	9.11636	noncoding
ASHG19A3A041866	-2.56801	-1.36065	2.56801	down	768.868	271.658	9.45274	8.09209	-2.10136	-1.07132	2.10136	down	1058.54	388.491	10.1451	9.07374	-2.1166	-1.08175	2.1166	down	723.638	395.517	9.50235	8.4206																	-3.18929	-1.67323	3.18929	down	1669.4	536.143	10.4554	8.78219	noncoding
ASHG19A3A041971									-2.44478	-1.28971	2.44478	down	5440.88	2008.44	12.5464	11.2567	-2.21026	-1.14422	2.21026	down	3723.78	2097.18	11.9907	10.8465									-4.01491	-2.00537	4.01491	down	10877.2	2523.63	13.1862	11.1809	-2.65115	-1.40662	2.65115	down	7898.47	3093.01	12.7976	11.391	noncoding
ASHG19A3A042068	-6.08425	-2.60508	6.08425	down	1703.94	255.26	10.6037	7.99865																	-2.49006	-1.31618	2.49006	down	614.193	147.423	9.34069	8.02451	-2.21588	-1.14788	2.21588	down	889.153	290.125	9.20803	8.06015	-2.42147	-1.27588	2.42147	down	932.881	401.504	9.61717	8.34128	noncoding
ASHG19A3A042138	-2.9682	-1.56959	2.9682	down	114.437	40.6331	6.7297	5.16011									-3.05516	-1.61125	3.05516	down	98.5108	39.1721	6.65037	5.03912									-2.97112	-1.57101	2.97112	down	203.791	51.631	7.10623	5.53522	-2.97522	-1.573	2.97522	down	131.267	59.7818	6.97462	5.40162	noncoding
ASHG19A3A042258	-3.07373	-1.61999	3.07373	down	468.45	145.629	8.73532	7.11533	-2.09901	-1.06971	2.09901	down	407.43	153.874	8.8032	7.73349																	-2.28638	-1.19307	2.28638	down	635.02	200.793	8.71282	7.51976	-2.61317	-1.3858	2.61317	down	555.206	233.14	8.89287	7.50707	noncoding
ASHG19A3A042258	-3.07373	-1.61999	3.07373	down	468.45	145.629	8.73532	7.11533	-2.09901	-1.06971	2.09901	down	407.43	153.874	8.8032	7.73349																	-2.28638	-1.19307	2.28638	down	635.02	200.793	8.71282	7.51976	-2.61317	-1.3858	2.61317	down	555.206	233.14	8.89287	7.50707	noncoding
ASHG19A3A042258	-3.07373	-1.61999	3.07373	down	468.45	145.629	8.73532	7.11533	-2.09901	-1.06971	2.09901	down	407.43	153.874	8.8032	7.73349																	-2.28638	-1.19307	2.28638	down	635.02	200.793	8.71282	7.51976	-2.61317	-1.3858	2.61317	down	555.206	233.14	8.89287	7.50707	noncoding
ASHG19A3A042561	-6.11387	-2.61209	6.11387	down	9989.27	1530.01	13.2432	10.6311																	-2.70201	-1.43404	2.70201	down	3876.49	1095.41	12.1614	10.7274	-2.96676	-1.56889	2.96676	down	9928.86	3024.82	13.0222	11.4533	-2.6544	-1.40839	2.6544	down	11881.5	4971.52	13.448	12.0397	noncoding
ASHG19A3A042561	-6.11387	-2.61209	6.11387	down	9989.27	1530.01	13.2432	10.6311																	-2.70201	-1.43404	2.70201	down	3876.49	1095.41	12.1614	10.7274	-2.96676	-1.56889	2.96676	down	9928.86	3024.82	13.0222	11.4533	-2.6544	-1.40839	2.6544	down	11881.5	4971.52	13.448	12.0397	noncoding
ASHG19A3A042673	-2.51792	-1.33223	2.51792	down	193.821	78.1983	7.48695	6.15472									-2.05192	-1.03697	2.05192	down	186.511	105.949	7.53695	6.49998									-4.35152	-2.12152	4.35152	down	789.078	132.408	9.03513	6.91361	-2.06624	-1.04701	2.06624	down	300.31	170.103	8.06841	7.0214	noncoding
ASHG19A3A042707									-2.81043	-1.49079	2.81043	down	1921.84	533.277	10.9971	9.50636	-2.79564	-1.48318	2.79564	down	1474.2	617.661	10.5666	9.08345									-2.64945	-1.40569	2.64945	down	1972.51	570.102	10.4518	9.04609	-2.36987	-1.24481	2.36987	down	2123.38	897.465	10.8227	9.57794	noncoding
ASHG19A3A042901	-2.8122	-1.4917	2.8122	down	547.612	182.253	8.96474	7.47304	-2.23248	-1.15865	2.23248	down	683.402	234.835	9.51587	8.35723	-3.02473	-1.59681	3.02473	down	493.99	192.313	8.95628	7.35948									-3.33181	-1.73631	3.33181	down	2406.76	566.435	10.7725	9.03624									noncoding
ASHG19A3A043153	-2.60449	-1.381	2.60449	down	246.234	93.2681	7.8135	6.4325									-2.07369	-1.0522	2.07369	down	197.821	111.354	7.62216	6.56996									-2.89969	-1.5359	2.89969	down	219.839	57.1021	7.2179	5.68201	-2.27567	-1.18629	2.27567	down	154.512	87.7678	7.1856	5.99932	noncoding
ASHG19A3A043191	-5.91942	-2.56546	5.91942	down	3734.29	569.842	11.7754	9.20998																	-2.24325	-1.16559	2.24325	down	1193.39	332.929	10.3275	9.16192	-2.42164	-1.27598	2.42164	down	1787.82	558.662	10.2875	9.01153	-2.3344	-1.22305	2.3344	down	1835.51	788.704	10.5924	9.36937	noncoding
ASHG19A3A043424	-4.76148	-2.25141	4.76148	down	15565.5	3322.21	13.9631	11.7117																	-2.18054	-1.12469	2.18054	down	5838.7	2283.17	12.7671	11.6425	-2.62336	-1.39142	2.62336	down	12173.9	4307.32	13.373	11.9816	-2.49542	-1.31928	2.49542	down	13089.4	5916.02	13.6046	12.2853	noncoding
ASHG19A3A043568	-2.20573	-1.14126	2.20573	down	5420.8	2251.65	12.3315	11.1902									-2.28146	-1.18996	2.28146	down	5703.81	3245.21	12.6599	11.47									-3.51469	-1.8134	3.51469	down	12162.5	3248.9	13.3687	11.5553	-2.13059	-1.09126	2.13059	down	8877.32	4485.96	12.9893	11.898	noncoding
ASHG19A3A043676	-2.06554	-1.04652	2.06554	down	248.899	117.265	7.8298	6.78328									-2.71816	-1.44263	2.71816	down	212	90.9186	7.72216	6.27953									-4.64595	-2.21597	4.64595	down	801.612	125.915	9.0596	6.84362	-2.20086	-1.13807	2.20086	down	315.045	167.158	8.13367	6.99561	noncoding
ASHG19A3A043684									-2.39259	-1.25857	2.39259	down	4614.78	1693.66	12.2987	11.0401	-2.28699	-1.19345	2.28699	down	3707.44	2017.09	11.981	10.7876									-2.46722	-1.30289	2.46722	down	4800.19	1619.91	11.8766	10.5738	-2.68274	-1.42371	2.68274	down	6324.11	2410.74	12.4646	11.0409	noncoding
ASHG19A3A043684									-2.39259	-1.25857	2.39259	down	4614.78	1693.66	12.2987	11.0401	-2.28699	-1.19345	2.28699	down	3707.44	2017.09	11.981	10.7876									-2.46722	-1.30289	2.46722	down	4800.19	1619.91	11.8766	10.5738	-2.68274	-1.42371	2.68274	down	6324.11	2410.74	12.4646	11.0409	noncoding
ASHG19A3A043734	-2.32215	-1.21546	2.32215	down	864.69	336.259	9.62931	8.41384	-2.81641	-1.49386	2.81641	down	1838.67	508.137	10.9303	9.43649																	-3.60911	-1.85164	3.60911	down	2304.61	496.618	10.7042	8.85258	-3.3224	-1.73223	3.3224	down	2457.4	763.375	11.053	9.3208	noncoding
ASHG19A3A043972									-3.16463	-1.66204	3.16463	down	1606.91	387.33	10.7301	9.06802	-2.82676	-1.49915	2.82676	down	1270.8	521.801	10.3323	8.83311									-2.35317	-1.2346	2.35317	down	1039.97	319.015	9.42795	8.19335	-3.16871	-1.6639	3.16871	down	1977.65	638.403	10.7122	9.04825	noncoding
ASHG19A3A044163	-2.54356	-1.34685	2.54356	down	115.759	47.5802	6.74541	5.39857									-3.08167	-1.62371	3.08167	down	138.613	53.5587	7.11934	5.49563									-2.52418	-1.33581	2.52418	down	363.999	104.098	7.90468	6.56887	-2.50716	-1.32605	2.50716	down	238.02	115.949	7.76544	6.43938	noncoding
ASHG19A3A044201	-5.11986	-2.3561	5.11986	down	18892.5	3894.74	14.2873	11.9312																	-2.90963	-1.54083	2.90963	down	6978.42	2009.67	13.0352	11.4944	-3.2546	-1.70248	3.2546	down	20364.6	6334.51	14.2348	12.5323	-2.5137	-1.32981	2.5137	down	16624	8010.27	14.0484	12.7186	noncoding
ASHG19A3A044221	-3.99196	-1.9971	3.99196	down	20848.6	5782.65	14.472	12.4749																	-2.08059	-1.05699	2.08059	down	9536	4380.84	13.5427	12.4857	-2.34511	-1.22966	2.34511	down	12288.2	4924.51	13.3901	12.1605	-2.01806	-1.01297	2.01806	down	10124.7	5498.29	13.2012	12.1882	noncoding
ASHG19A3A044525	-3.71412	-1.89302	3.71412	down	12392.4	3177.81	13.5486	11.6555																	-2.21471	-1.14712	2.21471	down	4280.42	1554.18	12.3098	11.1626	-2.51398	-1.32997	2.51398	down	10324.6	3688.71	13.0896	11.7596	-2.30945	-1.20755	2.30945	down	10874.4	5235.43	13.3197	12.1122	noncoding
ASHG19A3A044647	-2.42299	-1.27679	2.42299	down	1493.95	544.515	10.417	9.14023	-2.11302	-1.07931	2.11302	down	1759.75	668.541	10.8709	9.79159																	-2.20075	-1.138	2.20075	down	2407.05	837.738	10.7732	9.63516	-2.19595	-1.13485	2.19595	down	2482.84	1122.5	11.0705	9.93562	noncoding
ASHG19A3A044666	-6.21138	-2.63491	6.21138	down	2664.27	384.39	11.2602	8.62533																	-2.5438	-1.34698	2.5438	down	885.638	212.679	9.88592	8.53894	-2.36136	-1.23962	2.36136	down	1839.25	588.009	10.3307	9.09104	-2.30446	-1.20443	2.30446	down	2004.48	866.057	10.729	9.52457	noncoding
ASHG19A3A044970	-5.05019	-2.33634	5.05019	down	6029.47	1052.23	12.4683	10.1319	-2.24419	-1.16619	2.24419	down	4936.97	1974.6	12.4005	11.2343									-3.20829	-1.6818	3.20829	down	5190.64	1302.14	12.6107	10.9289									-3.49868	-1.80681	3.49868	down	3519.97	1028.36	11.6053	9.79853	noncoding
ASHG19A3A045142	-2.94041	-1.55602	2.94041	down	498.156	160.71	8.82975	7.27373	-4.62152	-2.20837	4.62152	down	224.924	43.7121	7.98976	5.78139	-3.59363	-1.84544	3.59363	down	687.791	224.075	9.43223	7.58679	-8.61606	-3.10703	8.61606	down	284.918	20.6213	8.23104	5.12401																	noncoding
ASHG19A3A045216	-4.78541	-2.25864	4.78541	down	12418.7	2434.81	13.556	11.2973																	-2.10135	-1.07132	2.10135	down	4438.57	1719.36	12.3648	11.2935	-3.15165	-1.65611	3.15165	down	12986.8	3878.29	13.4854	11.8293	-2.17938	-1.12391	2.17938	down	12013.1	6208.02	13.4726	12.3487	noncoding
ASHG19A3A045216	-4.78541	-2.25864	4.78541	down	12418.7	2434.81	13.556	11.2973																	-2.10135	-1.07132	2.10135	down	4438.57	1719.36	12.3648	11.2935	-3.15165	-1.65611	3.15165	down	12986.8	3878.29	13.4854	11.8293	-2.17938	-1.12391	2.17938	down	12013.1	6208.02	13.4726	12.3487	noncoding
ASHG19A3A045481	-2.25193	-1.17116	2.25193	down	137.457	62.8118	6.99297	5.82181									-2.13486	-1.09414	2.13486	down	119.715	67.206	6.9192	5.82506									-2.38315	-1.25287	2.38315	down	337.791	102.795	7.80591	6.55304	-2.15706	-1.10907	2.15706	down	220.391	124.182	7.65153	6.54247	noncoding
ASHG19A3A045508	-2.28395	-1.19153	2.28395	down	1242.42	484.442	10.1517	8.96015									-2.35532	-1.23592	2.35532	down	1101.55	538.689	10.1141	8.87817									-4.37918	-2.13066	4.37918	down	4210.51	789.949	11.6728	9.54217	-2.56356	-1.35815	2.56356	down	2556.67	994.532	11.1058	9.74768	noncoding
ASHG19A3A045544	-3.67595	-1.87812	3.67595	down	204.862	57.5231	7.56455	5.68644	-2.03987	-1.02847	2.03987	down	199.661	83.2018	7.82563	6.79716																	-2.85374	-1.51285	2.85374	down	290.661	75.1081	7.60031	6.08746	-2.75814	-1.46369	2.75814	down	197.964	90.3403	7.50903	6.04533	noncoding
ASHG19A3A045878	-2.50005	-1.32196	2.50005	down	179.803	73.447	7.37932	6.05737									-2.44728	-1.29118	2.44728	down	171.61	82.1541	7.42053	6.12936	-2.45097	-1.29335	2.45097	down	107.414	27.2824	6.8293	5.53594	-2.09091	-1.06413	2.09091	down	234.457	83.3225	7.30138	6.23725									noncoding
ASHG19A3A046865	-2.67822	-1.42127	2.67822	down	10495.6	3787.97	13.3167	11.8954	-2.38594	-1.25456	2.38594	down	10726	4575.2	13.5933	12.3388																	-2.84884	-1.51037	2.84884	down	15396.9	5237.8	13.7498	12.2395	-2.49192	-1.31726	2.49192	down	13953.2	6455.69	13.7135	12.3963	noncoding
ASHG19A3A046865	-2.67822	-1.42127	2.67822	down	10495.6	3787.97	13.3167	11.8954	-2.38594	-1.25456	2.38594	down	10726	4575.2	13.5933	12.3388																	-2.84884	-1.51037	2.84884	down	15396.9	5237.8	13.7498	12.2395	-2.49192	-1.31726	2.49192	down	13953.2	6455.69	13.7135	12.3963	noncoding
ASHG19A3A046865	-2.67822	-1.42127	2.67822	down	10495.6	3787.97	13.3167	11.8954	-2.38594	-1.25456	2.38594	down	10726	4575.2	13.5933	12.3388																	-2.84884	-1.51037	2.84884	down	15396.9	5237.8	13.7498	12.2395	-2.49192	-1.31726	2.49192	down	13953.2	6455.69	13.7135	12.3963	noncoding
ASHG19A3A047152									-4.02769	-2.00995	4.02769	down	3830.36	782.686	12.0195	10.0095	-3.40474	-1.76754	3.40474	down	2803.68	993.901	11.5451	9.77759									-2.19145	-1.13188	2.19145	down	1289.62	426.491	9.7486	8.61672	-3.39173	-1.76202	3.39173	down	4389.73	1309.92	11.9312	10.1692	noncoding
ASHG19A3A047202	-2.00375	-1.00271	2.00375	down	70.1486	36.6832	6.01885	5.01615	-2.3002	-1.20176	2.3002	down	113.13	45.7352	7.05884	5.85709																	-2.1275	-1.08916	2.1275	down	116.782	42.8258	6.35028	5.26112	-2.02494	-1.01788	2.02494	down	90.1077	62.208	6.48091	5.46303	noncoding
ASHG19A3A047210	-4.3624	-2.12512	4.3624	down	7348.13	1526.98	12.7527	10.6276	-2.24852	-1.16897	2.24852	down	4797.77	1897.88	12.3514	11.1825									-2.983	-1.57676	2.983	down	2718.14	629.1	11.5969	10.0201	-2.52409	-1.33576	2.52409	down	7673.71	2695.45	12.6127	11.277									noncoding
ASHG19A3A047650	-5.25204	-2.39288	5.25204	down	20940.1	4408.19	14.4884	12.0955																	-2.57616	-1.36522	2.57616	down	8036.35	2767.89	13.2549	11.8897	-3.73194	-1.89993	3.73194	down	29124	8553.92	14.8543	12.9544	-2.59162	-1.37386	2.59162	down	24606.7	12744.5	14.7564	13.3826	noncoding
ASHG19A3A047671	-4.34129	-2.11812	4.34129	down	1175.22	246.871	10.0663	7.94815									-2.46667	-1.30257	2.46667	down	801.319	375.244	9.64466	8.34209									-2.25706	-1.17444	2.25706	down	1446.41	469.254	9.9326	8.75815	-2.08242	-1.05826	2.08242	down	1273.7	611.237	10.0339	8.9756	noncoding
ASHG19A3A047671	-4.34129	-2.11812	4.34129	down	1175.22	246.871	10.0663	7.94815									-2.46667	-1.30257	2.46667	down	801.319	375.244	9.64466	8.34209									-2.25706	-1.17444	2.25706	down	1446.41	469.254	9.9326	8.75815	-2.08242	-1.05826	2.08242	down	1273.7	611.237	10.0339	8.9756	noncoding
ASHG19A3A047671	-4.34129	-2.11812	4.34129	down	1175.22	246.871	10.0663	7.94815									-2.46667	-1.30257	2.46667	down	801.319	375.244	9.64466	8.34209									-2.25706	-1.17444	2.25706	down	1446.41	469.254	9.9326	8.75815	-2.08242	-1.05826	2.08242	down	1273.7	611.237	10.0339	8.9756	noncoding
ASHG19A3A047671	-4.34129	-2.11812	4.34129	down	1175.22	246.871	10.0663	7.94815									-2.46667	-1.30257	2.46667	down	801.319	375.244	9.64466	8.34209									-2.25706	-1.17444	2.25706	down	1446.41	469.254	9.9326	8.75815	-2.08242	-1.05826	2.08242	down	1273.7	611.237	10.0339	8.9756	noncoding
ASHG19A3A047671	-4.34129	-2.11812	4.34129	down	1175.22	246.871	10.0663	7.94815									-2.46667	-1.30257	2.46667	down	801.319	375.244	9.64466	8.34209									-2.25706	-1.17444	2.25706	down	1446.41	469.254	9.9326	8.75815	-2.08242	-1.05826	2.08242	down	1273.7	611.237	10.0339	8.9756	noncoding
ASHG19A3A047671	-4.34129	-2.11812	4.34129	down	1175.22	246.871	10.0663	7.94815									-2.46667	-1.30257	2.46667	down	801.319	375.244	9.64466	8.34209									-2.25706	-1.17444	2.25706	down	1446.41	469.254	9.9326	8.75815	-2.08242	-1.05826	2.08242	down	1273.7	611.237	10.0339	8.9756	noncoding
ASHG19A3A047784	-4.20979	-2.07375	4.20979	down	9304.67	2058.52	13.1417	11.0679	-2.38368	-1.25319	2.38368	down	7838.38	3217.41	13.126	11.8728																	-3.52286	-1.81675	3.52286	down	11505.3	3049.5	13.2823	11.4656	-2.82195	-1.49669	2.82195	down	9436.04	3601.24	13.0965	11.5998	noncoding
ASHG19A3A047788									-4.05179	-2.01856	4.05179	down	188.437	42.0493	7.7432	5.72465	-2.08769	-1.06191	2.08769	down	90.6591	52.555	6.52733	5.46542									-4.16045	-2.05674	4.16045	down	393.978	68.6935	8.0174	5.96066	-4.03771	-2.01354	4.03771	down	276.829	84.7705	7.95951	5.94597	noncoding
ASHG19A3A047788									-4.05179	-2.01856	4.05179	down	188.437	42.0493	7.7432	5.72465	-2.08769	-1.06191	2.08769	down	90.6591	52.555	6.52733	5.46542									-4.16045	-2.05674	4.16045	down	393.978	68.6935	8.0174	5.96066	-4.03771	-2.01354	4.03771	down	276.829	84.7705	7.95951	5.94597	noncoding
ASHG19A3A048034	-2.19621	-1.13502	2.19621	down	181.39	83.2218	7.39106	6.25604	-2.55856	-1.35533	2.55856	down	361.509	114.326	8.63703	7.2817																	-2.70787	-1.43716	2.70787	down	421.353	113.077	8.12019	6.68303	-3.25974	-1.70476	3.25974	down	430.596	151.936	8.55105	6.8463	noncoding
ASHG19A3A048100	-3.00793	-1.58877	3.00793	down	1505.12	447.305	10.4264	8.83766	-2.16373	-1.11352	2.16373	down	1547.29	558.114	10.6739	9.56035																	-2.95444	-1.56288	2.95444	down	2519.05	667.646	10.8446	9.28175	-2.83876	-1.50526	2.83876	down	1986.41	708.459	10.7173	9.21204	noncoding
ASHG19A3A048100	-3.00793	-1.58877	3.00793	down	1505.12	447.305	10.4264	8.83766	-2.16373	-1.11352	2.16373	down	1547.29	558.114	10.6739	9.56035																	-2.95444	-1.56288	2.95444	down	2519.05	667.646	10.8446	9.28175	-2.83876	-1.50526	2.83876	down	1986.41	708.459	10.7173	9.21204	noncoding
ASHG19A3A048100	-3.00793	-1.58877	3.00793	down	1505.12	447.305	10.4264	8.83766	-2.16373	-1.11352	2.16373	down	1547.29	558.114	10.6739	9.56035																	-2.95444	-1.56288	2.95444	down	2519.05	667.646	10.8446	9.28175	-2.83876	-1.50526	2.83876	down	1986.41	708.459	10.7173	9.21204	noncoding
ASHG19A3A048512									-2.18147	-1.1253	2.18147	down	336.736	124.768	8.54357	7.41827	-2.57817	-1.36635	2.57817	down	257.981	117.195	8.00699	6.64064									-3.39489	-1.76337	3.39489	down	828.808	177.821	9.10144	7.33807	-3.01691	-1.59307	3.01691	down	680.534	245.158	9.17435	7.58127	noncoding
ASHG19A3A048512									-2.18147	-1.1253	2.18147	down	336.736	124.768	8.54357	7.41827	-2.57817	-1.36635	2.57817	down	257.981	117.195	8.00699	6.64064									-3.39489	-1.76337	3.39489	down	828.808	177.821	9.10144	7.33807	-3.01691	-1.59307	3.01691	down	680.534	245.158	9.17435	7.58127	noncoding
ASHG19A3A048538	-2.16613	-1.11512	2.16613	down	109.105	52.4333	6.65997	5.54485	-3.2452	-1.69831	3.2452	down	108.191	32.1668	6.99375	5.29544									-2.83708	-1.50441	2.83708	down	101.313	22.17	6.74174	5.23733									-2.07414	-1.05252	2.07414	down	150.024	93.4184	7.15098	6.09846	noncoding
ASHG19A3A048538	-2.16613	-1.11512	2.16613	down	109.105	52.4333	6.65997	5.54485	-3.2452	-1.69831	3.2452	down	108.191	32.1668	6.99375	5.29544									-2.83708	-1.50441	2.83708	down	101.313	22.17	6.74174	5.23733									-2.07414	-1.05252	2.07414	down	150.024	93.4184	7.15098	6.09846	noncoding
ASHG19A3A048800	-7.01448	-2.81034	7.01448	down	3509.57	457.651	11.6835	8.87318																	-2.72255	-1.44496	2.72255	down	1214.21	277.034	10.3542	8.90923	-2.93991	-1.55577	2.93991	down	2281.14	603.471	10.6893	9.13355	-2.27527	-1.18604	2.27527	down	2294.8	1001.13	10.9427	9.75671	noncoding
ASHG19A3A048813	-2.42765	-1.27956	2.42765	down	210.257	86.3057	7.59686	6.3173									-2.12328	-1.08629	2.12328	down	222.011	122.248	7.79083	6.70454									-3.37	-1.75275	3.37	down	551.741	119.065	8.51355	6.7608	-2.55921	-1.3557	2.55921	down	299.697	138.437	8.06579	6.71009	noncoding
ASHG19A3A048813	-2.42765	-1.27956	2.42765	down	210.257	86.3057	7.59686	6.3173									-2.12328	-1.08629	2.12328	down	222.011	122.248	7.79083	6.70454									-3.37	-1.75275	3.37	down	551.741	119.065	8.51355	6.7608	-2.55921	-1.3557	2.55921	down	299.697	138.437	8.06579	6.71009	noncoding
ASHG19A3A049065									-2.24932	-1.16949	2.24932	down	1849.72	659.775	10.9399	9.77043	-2.47167	-1.30549	2.47167	down	1488.86	700.358	10.5773	9.27184									-3.16544	-1.66241	3.16544	down	3520.65	891.222	11.3946	9.7322	-2.38157	-1.25191	2.38157	down	2600.45	1079.17	11.1275	9.87564	noncoding
ASHG19A3A049291	-2.49039	-1.31637	2.49039	down	261.108	102.808	7.89965	6.58328									-2.62748	-1.39368	2.62748	down	236.08	104.777	7.87821	6.48453									-3.01078	-1.59014	3.01078	down	811.585	196.135	9.07558	7.48544	-2.16493	-1.11432	2.16493	down	499.398	253.33	8.75084	7.63652	noncoding
ASHG19A3A049515	-2.54193	-1.34593	2.54193	down	139.083	56.641	7.00856	5.66264	-2.49753	-1.3205	2.49753	down	183.25	64.2123	7.70452	6.38402																	-2.2715	-1.18365	2.2715	down	238.982	78.1905	7.32825	6.14461	-2.48196	-1.31148	2.48196	down	141.512	74.9456	7.07018	5.7587	noncoding
ASHG19A3A049613	-6.70249	-2.7447	6.70249	down	17953.2	2716.1	14.1922	11.4475																	-2.51399	-1.32998	2.51399	down	5323.42	1735.11	12.6365	11.3065	-3.17856	-1.66837	3.17856	down	14124.5	4214.64	13.6212	11.9529	-2.09625	-1.06781	2.09625	down	10794.7	5723.13	13.3093	12.2415	noncoding
ASHG19A3A049638									-2.54949	-1.35021	2.54949	down	177.875	61.3081	7.66521	6.315	-3.00079	-1.58534	3.00079	down	1578.76	614.332	10.6572	9.07188	-11.2233	-3.48842	11.2233	down	880.706	48.9086	9.87652	6.3881									-2.1454	-1.10124	2.1454	down	665.798	331.065	9.13904	8.03779	noncoding
ASHG19A3A049664	-3.46081	-1.79111	3.46081	down	1987.33	510.514	10.8331	9.04195	-2.18394	-1.12693	2.18394	down	1843.1	676.57	10.9341	9.80715																	-2.07814	-1.05529	2.07814	down	2175.93	796.909	10.6131	9.55781	-2.55302	-1.35221	2.55302	down	2698.93	1049.04	11.1789	9.82667	noncoding
ASHG19A3A049724	-3.00531	-1.58751	3.00531	down	199.05	67.6582	7.52424	5.93673	-3.03494	-1.60167	3.03494	down	395.017	105.287	8.75916	7.15749	-3.56557	-1.83413	3.56557	down	179.056	59.5484	7.4787	5.64457	-4.00584	-2.00211	4.00584	down	301.224	46.2272	8.30593	6.30382																	noncoding
ASHG19A3A049844	-3.65936	-1.87159	3.65936	down	8839.95	2240.86	13.0574	11.1858	-2.69556	-1.43058	2.69556	down	6222.44	2094.15	12.7386	11.3081									-2.30387	-1.20406	2.30387	down	3255.33	1050.82	11.8783	10.6743									-2.2448	-1.16658	2.2448	down	8778.52	4155.82	12.9671	11.8005	noncoding
ASHG19A3A049844	-3.65936	-1.87159	3.65936	down	8839.95	2240.86	13.0574	11.1858	-2.69556	-1.43058	2.69556	down	6222.44	2094.15	12.7386	11.3081									-2.30387	-1.20406	2.30387	down	3255.33	1050.82	11.8783	10.6743									-2.2448	-1.16658	2.2448	down	8778.52	4155.82	12.9671	11.8005	noncoding
ASHG19A3A049844	-3.65936	-1.87159	3.65936	down	8839.95	2240.86	13.0574	11.1858	-2.69556	-1.43058	2.69556	down	6222.44	2094.15	12.7386	11.3081									-2.30387	-1.20406	2.30387	down	3255.33	1050.82	11.8783	10.6743									-2.2448	-1.16658	2.2448	down	8778.52	4155.82	12.9671	11.8005	noncoding
ASHG19A3A050229									-5.76158	-2.52647	5.76158	down	134.074	23.1299	7.29712	4.77066	-2.34633	-1.23041	2.34633	down	317.9	158.376	8.31247	7.08206	-3.19828	-1.6773	3.19828	down	956.121	182.034	10.0009	8.32361	-2.51368	-1.3298	2.51368	down	1479.87	433.645	9.97242	8.64262									noncoding
ASHG19A3A050277	-3.97183	-1.9898	3.97183	down	429.576	105.86	8.61282	6.62302	-2.52534	-1.33647	2.52534	down	172.405	60.2577	7.62422	6.28775									-3.21196	-1.68345	3.21196	down	264.725	50.5785	8.12393	6.44048									-2.26092	-1.17691	2.26092	down	246.958	131.523	7.81173	6.63481	noncoding
ASHG19A3A050277	-3.97183	-1.9898	3.97183	down	429.576	105.86	8.61282	6.62302	-2.52534	-1.33647	2.52534	down	172.405	60.2577	7.62422	6.28775									-3.21196	-1.68345	3.21196	down	264.725	50.5785	8.12393	6.44048									-2.26092	-1.17691	2.26092	down	246.958	131.523	7.81173	6.63481	noncoding
ASHG19A3A050277	-3.97183	-1.9898	3.97183	down	429.576	105.86	8.61282	6.62302	-2.52534	-1.33647	2.52534	down	172.405	60.2577	7.62422	6.28775									-3.21196	-1.68345	3.21196	down	264.725	50.5785	8.12393	6.44048									-2.26092	-1.17691	2.26092	down	246.958	131.523	7.81173	6.63481	noncoding
ASHG19A3A050523	-4.6873	-2.22876	4.6873	down	33178.1	8753.56	15.2755	13.0468																	-2.67215	-1.418	2.67215	down	14830.9	5545.52	14.2026	12.7846	-2.15255	-1.10605	2.15255	down	17981.4	8353.19	14.0219	12.9159	-2.95561	-1.56345	2.95561	down	20686.1	9037.97	14.4599	12.8965	noncoding
ASHG19A3A050523	-4.6873	-2.22876	4.6873	down	33178.1	8753.56	15.2755	13.0468																	-2.67215	-1.418	2.67215	down	14830.9	5545.52	14.2026	12.7846	-2.15255	-1.10605	2.15255	down	17981.4	8353.19	14.0219	12.9159	-2.95561	-1.56345	2.95561	down	20686.1	9037.97	14.4599	12.8965	noncoding
ASHG19A3A050523	-4.6873	-2.22876	4.6873	down	33178.1	8753.56	15.2755	13.0468																	-2.67215	-1.418	2.67215	down	14830.9	5545.52	14.2026	12.7846	-2.15255	-1.10605	2.15255	down	17981.4	8353.19	14.0219	12.9159	-2.95561	-1.56345	2.95561	down	20686.1	9037.97	14.4599	12.8965	noncoding
ASHG19A3A050856	-7.18517	-2.84502	7.18517	down	6810.26	842.714	12.6442	9.79916																	-2.64506	-1.4033	2.64506	down	2319.41	597.897	11.3561	9.9528	-3.46771	-1.79398	3.46771	down	5785.26	1413.73	12.18	10.386	-2.42639	-1.27881	2.42639	down	5390	2263.91	12.2288	10.95	noncoding
ASHG19A3A050961	-5.24538	-2.39105	5.24538	down	8099.62	1406.84	12.9125	10.5214	-2.21279	-1.14587	2.21279	down	5005.36	2031.9	12.4185	11.2726									-5.26473	-2.39636	5.26473	down	6625.17	965.716	12.9644	10.568									-5.79083	-2.53377	5.79083	down	12438.2	2331.49	13.5222	10.9884	noncoding
ASHG19A3A051122	-2.24707	-1.16805	2.24707	down	744.818	298.831	9.40381	8.23576	-2.31729	-1.21244	2.31729	down	1019.98	339.589	10.0961	8.88362	-2.65059	-1.40631	2.65059	down	878.115	385.776	9.79133	8.38501									-3.03654	-1.60243	3.03654	down	1823.92	455.562	10.316	8.71359									noncoding
ASHG19A3A051161	-2.89616	-1.53414	2.89616	down	1259.98	386.155	10.1684	8.63426	-2.15872	-1.11018	2.15872	down	1438.27	514.25	10.5645	9.45436																	-3.49098	-1.80363	3.49098	down	2772.14	628.411	10.9977	9.19409	-2.69965	-1.43277	2.69965	down	1970.11	738.634	10.7082	9.27545	noncoding
ASHG19A3A051276	-8.51982	-3.09082	8.51982	down	837.168	96.475	9.57676	6.48594	-6.59676	-2.72176	6.59676	down	516.962	65.2158	9.13098	6.40922									-16.5357	-4.04751	16.5357	down	940.475	35.5774	9.97449	5.92698									-4.21889	-2.07687	4.21889	down	605.48	160.986	9.01028	6.93341	noncoding
ASHG19A3A051299	-6.88726	-2.78393	6.88726	down	20829	3242.19	14.4656	11.6816																	-2.66371	-1.41343	2.66371	down	7238.62	2348.23	13.0924	11.6789	-4.14585	-2.05167	4.14585	down	20704.3	5175.15	14.2729	12.2212	-2.58621	-1.37084	2.58621	down	16981.5	8033.97	14.0938	12.7229	noncoding
ASHG19A3A051334	-2.56239	-1.35749	2.56239	down	101.916	41.6211	6.55891	5.20142	-2.31933	-1.21371	2.31933	down	112.995	45.3501	7.05671	5.84299	-2.49643	-1.31986	2.49643	down	92.1111	44.6855	6.55152	5.23166									-2.90384	-1.53796	2.90384	down	220.554	57.194	7.22282	5.68486									noncoding
ASHG19A3A051377									-3.28178	-1.71448	3.28178	down	5409.24	1431.46	12.5343	10.8199	-3.0231	-1.59603	3.0231	down	4158.48	1708	12.1486	10.5526									-2.59117	-1.3736	2.59117	down	2174.21	650.03	10.6111	9.23752	-3.45185	-1.78737	3.45185	down	5584.17	1628.77	12.2798	10.4924	noncoding
ASHG19A3A051377									-3.28178	-1.71448	3.28178	down	5409.24	1431.46	12.5343	10.8199	-3.0231	-1.59603	3.0231	down	4158.48	1708	12.1486	10.5526									-2.59117	-1.3736	2.59117	down	2174.21	650.03	10.6111	9.23752	-3.45185	-1.78737	3.45185	down	5584.17	1628.77	12.2798	10.4924	noncoding
ASHG19A3A051410	-4.80659	-2.26501	4.80659	down	2973.21	552.707	11.4277	9.16268																	-2.19217	-1.13236	2.19217	down	1110.12	318.267	10.2279	9.09557	-2.45223	-1.29409	2.45223	down	1776.74	546.821	10.2743	8.98017	-2.38946	-1.25669	2.38946	down	1832.02	770.413	10.5896	9.33292	noncoding
ASHG19A3A051669									-2.72524	-1.44638	2.72524	down	448.776	131.771	8.94673	7.50035	-2.59228	-1.37422	2.59228	down	408.286	183.68	8.67314	7.29892									-2.43476	-1.28378	2.43476	down	613.369	183.141	8.6641	7.38032	-3.09541	-1.63013	3.09541	down	593.769	210.397	8.98322	7.35308	noncoding
ASHG19A3A051859	-5.23248	-2.38749	5.23248	down	19849.8	4043.73	14.3674	11.9799																	-2.77389	-1.47191	2.77389	down	8026.51	2554.41	13.2538	11.7818	-3.43416	-1.77996	3.43416	down	24164.6	7385.72	14.5279	12.7479	-2.84088	-1.50634	2.84088	down	21291.8	9908.32	14.5157	13.0093	noncoding
ASHG19A3A052021	-2.34205	-1.22777	2.34205	down	280.578	116.851	8.00589	6.77811																	-3.13533	-1.64862	3.13533	down	141.99	28.1186	7.22767	5.57905	-2.21204	-1.14538	2.21204	down	152.53	52.536	6.70569	5.56031	-2.43179	-1.28202	2.43179	down	151.37	81.0609	7.15942	5.8774	noncoding
ASHG19A3A052021	-2.34205	-1.22777	2.34205	down	280.578	116.851	8.00589	6.77811																	-3.13533	-1.64862	3.13533	down	141.99	28.1186	7.22767	5.57905	-2.21204	-1.14538	2.21204	down	152.53	52.536	6.70569	5.56031	-2.43179	-1.28202	2.43179	down	151.37	81.0609	7.15942	5.8774	noncoding
ASHG19A3A052021	-2.34205	-1.22777	2.34205	down	280.578	116.851	8.00589	6.77811																	-3.13533	-1.64862	3.13533	down	141.99	28.1186	7.22767	5.57905	-2.21204	-1.14538	2.21204	down	152.53	52.536	6.70569	5.56031	-2.43179	-1.28202	2.43179	down	151.37	81.0609	7.15942	5.8774	noncoding
ASHG19A3A052021	-2.34205	-1.22777	2.34205	down	280.578	116.851	8.00589	6.77811																	-3.13533	-1.64862	3.13533	down	141.99	28.1186	7.22767	5.57905	-2.21204	-1.14538	2.21204	down	152.53	52.536	6.70569	5.56031	-2.43179	-1.28202	2.43179	down	151.37	81.0609	7.15942	5.8774	noncoding
ASHG19A3A052254	-2.29544	-1.19877	2.29544	down	3419.99	1318.37	11.6395	10.4407									-2.00358	-1.00258	2.00358	down	3563.53	2201.13	11.9173	10.9147									-3.31973	-1.73107	3.31973	down	9019.81	2435.97	12.8696	11.1385	-2.39921	-1.26256	2.39921	down	6177.68	2612.31	12.4275	11.1649	noncoding
ASHG19A3A052551	-4.77261	-2.25478	4.77261	down	4915.53	925.957	12.2023	9.94753																	-2.35934	-1.23838	2.35934	down	1778.78	498.414	10.9458	9.70746	-2.1717	-1.11883	2.1717	down	2963.89	1074.34	11.1146	9.99574	-2.20709	-1.14214	2.20709	down	3171.43	1427.11	11.4341	10.292	noncoding
ASHG19A3A052554									-2.94862	-1.56004	2.94862	down	1620.62	420.385	10.7411	9.18111	-2.64196	-1.40161	2.64196	down	1225.05	538.095	10.2777	8.87613									-2.8979	-1.53501	2.8979	down	2205.27	589.092	10.6299	9.09487	-2.93662	-1.55416	2.93662	down	2093.81	723.458	10.8004	9.24625	noncoding
ASHG19A3A052554									-2.94862	-1.56004	2.94862	down	1620.62	420.385	10.7411	9.18111	-2.64196	-1.40161	2.64196	down	1225.05	538.095	10.2777	8.87613									-2.8979	-1.53501	2.8979	down	2205.27	589.092	10.6299	9.09487	-2.93662	-1.55416	2.93662	down	2093.81	723.458	10.8004	9.24625	noncoding
ASHG19A3A053171	-6.55097	-2.71171	6.55097	down	31558.6	5729.71	15.1714	12.4597																	-3.04901	-1.60834	3.04901	down	12721.3	3854.97	13.9291	12.3207	-3.98847	-1.99584	3.98847	down	43270.9	12378	15.4706	13.4748	-3.21648	-1.68548	3.21648	down	36274.9	17673.6	15.4621	13.7766	noncoding
ASHG19A3A053171	-6.55097	-2.71171	6.55097	down	31558.6	5729.71	15.1714	12.4597																	-3.04901	-1.60834	3.04901	down	12721.3	3854.97	13.9291	12.3207	-3.98847	-1.99584	3.98847	down	43270.9	12378	15.4706	13.4748	-3.21648	-1.68548	3.21648	down	36274.9	17673.6	15.4621	13.7766	noncoding
ASHG19A3A053296	-2.59089	-1.37345	2.59089	down	234.928	89.592	7.74556	6.37211									-2.82399	-1.49773	2.82399	down	515.203	212.954	9.01297	7.51524									-2.56007	-1.35618	2.56007	down	590.688	167.877	8.61062	7.25444	-2.35903	-1.23819	2.35903	down	370.012	180.413	8.35322	7.11503	noncoding
ASHG19A3A053305	-2.31734	-1.21247	2.31734	down	1555.05	590.064	10.4784	9.26591	-2.12172	-1.08523	2.12172	down	2100.26	803.593	11.1309	10.0456																	-2.05501	-1.03914	2.05501	down	2309.27	855.712	10.7082	9.66909	-2.25286	-1.17176	2.25286	down	2529.63	1112.57	11.094	9.92226	noncoding
ASHG19A3A053508	-5.48503	-2.4555	5.48503	down	2155.92	354.135	10.9523	8.49683									-2.33809	-1.22533	2.33809	down	5342.32	2909.13	12.5392	11.3139	-2.99109	-1.58067	2.99109	down	3199.37	756.627	11.8508	10.2701	-2.69158	-1.42846	2.69158	down	4486.39	1372.7	11.7777	10.3492									noncoding
ASHG19A3A053753	-4.87583	-2.28565	4.87583	down	11721.4	2230.54	13.4639	11.1782																	-3.08877	-1.62703	3.08877	down	3743.9	892.519	12.1007	10.4736	-3.89718	-1.96243	3.89718	down	12267.2	2942.18	13.384	11.4216	-2.48968	-1.31596	2.48968	down	10229.6	4496.11	13.2191	11.9031	noncoding
ASHG19A3A053782									-2.48341	-1.31232	2.48341	down	1234.84	381.888	10.361	9.04863	-2.84984	-1.51088	2.84984	down	1157.49	470.317	10.1906	8.67969									-3.83619	-1.93967	3.83619	down	2889.05	601.706	11.0691	9.12945	-2.12587	-1.08805	2.12587	down	1559.99	732.196	10.3519	9.26383	noncoding
ASHG19A3A053984	-2.10279	-1.0723	2.10279	down	1700.18	699.034	10.6013	9.52903	-2.61171	-1.38499	2.61171	down	1194.07	348.603	10.3096	8.92462									-4.20281	-2.07135	4.20281	down	2000.81	310.029	11.133	9.0616	-2.05503	-1.03916	2.05503	down	2206.85	814.295	10.6315	9.59235									noncoding
ASHG19A3A054216	-2.04782	-1.03409	2.04782	down	311.308	146.65	8.16151	7.12742									-2.57508	-1.36462	2.57508	down	420.098	190.779	8.71282	7.3482									-2.47607	-1.30805	2.47607	down	768.522	225.67	9.00193	7.69388	-2.79133	-1.48096	2.79133	down	765.189	294.758	9.34464	7.86369	noncoding
ASHG19A3A054241	-2.79029	-1.48041	2.79029	down	996.486	321.629	9.82396	8.34354	-2.05804	-1.04127	2.05804	down	670.71	250.01	9.49153	8.45026	-2.25547	-1.17343	2.25547	down	380.588	196.668	8.56797	7.39454																	-2.93359	-1.55267	2.93359	down	441.386	171.423	8.58549	7.03282	noncoding
ASHG19A3A054444	-3.29785	-1.72153	3.29785	down	5453.44	1511.66	12.3388	10.6173																	-2.11633	-1.08157	2.11633	down	3578.8	1316.91	12.0264	10.9449	-2.92363	-1.54776	2.92363	down	7982.85	2425.93	12.68	11.1322	-2.53363	-1.34121	2.53363	down	7443.8	3041.85	12.7085	11.3673	noncoding
ASHG19A3A054665									-2.18373	-1.12679	2.18373	down	140.194	58.0072	7.35537	6.22858	-2.2199	-1.1505	2.2199	down	125.782	67.917	6.99375	5.84325									-2.49053	-1.31646	2.49053	down	315.048	92.6691	7.70994	6.39349	-2.57075	-1.36219	2.57075	down	182.65	90.0012	7.40286	6.04066	noncoding
ASHG19A3A054665									-2.18373	-1.12679	2.18373	down	140.194	58.0072	7.35537	6.22858	-2.2199	-1.1505	2.2199	down	125.782	67.917	6.99375	5.84325									-2.49053	-1.31646	2.49053	down	315.048	92.6691	7.70994	6.39349	-2.57075	-1.36219	2.57075	down	182.65	90.0012	7.40286	6.04066	noncoding
ASHG19A3A054854	-4.70681	-2.23475	4.70681	down	7371.18	1409.69	12.7595	10.5247																	-2.23391	-1.15957	2.23391	down	3498.11	1195.86	11.9889	10.8293	-3.34845	-1.74349	3.34845	down	8354.9	2206.91	12.7506	11.0071	-2.36902	-1.24429	2.36902	down	7602.85	3343.21	12.7386	11.4944	noncoding
ASHG19A3A054854	-4.70681	-2.23475	4.70681	down	7371.18	1409.69	12.7595	10.5247																	-2.23391	-1.15957	2.23391	down	3498.11	1195.86	11.9889	10.8293	-3.34845	-1.74349	3.34845	down	8354.9	2206.91	12.7506	11.0071	-2.36902	-1.24429	2.36902	down	7602.85	3343.21	12.7386	11.4944	noncoding
ASHG19A3A054854	-4.70681	-2.23475	4.70681	down	7371.18	1409.69	12.7595	10.5247																	-2.23391	-1.15957	2.23391	down	3498.11	1195.86	11.9889	10.8293	-3.34845	-1.74349	3.34845	down	8354.9	2206.91	12.7506	11.0071	-2.36902	-1.24429	2.36902	down	7602.85	3343.21	12.7386	11.4944	noncoding
ASHG19A3A054854	-4.70681	-2.23475	4.70681	down	7371.18	1409.69	12.7595	10.5247																	-2.23391	-1.15957	2.23391	down	3498.11	1195.86	11.9889	10.8293	-3.34845	-1.74349	3.34845	down	8354.9	2206.91	12.7506	11.0071	-2.36902	-1.24429	2.36902	down	7602.85	3343.21	12.7386	11.4944	noncoding
ASHG19A3A054854	-4.70681	-2.23475	4.70681	down	7371.18	1409.69	12.7595	10.5247																	-2.23391	-1.15957	2.23391	down	3498.11	1195.86	11.9889	10.8293	-3.34845	-1.74349	3.34845	down	8354.9	2206.91	12.7506	11.0071	-2.36902	-1.24429	2.36902	down	7602.85	3343.21	12.7386	11.4944	noncoding
ASHG19A3A054854	-4.70681	-2.23475	4.70681	down	7371.18	1409.69	12.7595	10.5247																	-2.23391	-1.15957	2.23391	down	3498.11	1195.86	11.9889	10.8293	-3.34845	-1.74349	3.34845	down	8354.9	2206.91	12.7506	11.0071	-2.36902	-1.24429	2.36902	down	7602.85	3343.21	12.7386	11.4944	noncoding
ASHG19A3A054980	-4.90785	-2.29509	4.90785	down	15512.3	3170.67	13.9475	11.6524																	-3.00864	-1.58911	3.00864	down	6445.77	1771.49	12.919	11.3299	-3.67604	-1.87815	3.67604	down	17986.9	4874.77	14.0237	12.1456	-2.47944	-1.31001	2.47944	down	15647.2	7556.03	13.9475	12.6374	noncoding
ASHG19A3A054993	-2.80235	-1.48664	2.80235	down	281.603	98.9788	8.0117	6.52507	-2.0855	-1.06039	2.0855	down	334.554	129.465	8.53297	7.47257																	-2.98706	-1.57873	2.98706	down	692.13	168.533	8.83878	7.26005	-2.21655	-1.14831	2.21655	down	463.645	232.969	8.65408	7.50576	noncoding
ASHG19A3A055139	-4.86589	-2.2827	4.86589	down	293.54	61.6487	8.07694	5.79423	-2.09895	-1.06967	2.09895	down	304.949	118.458	8.40503	7.33537									-2.11327	-1.07948	2.11327	down	214.585	61.7776	7.81997	6.74049									-4.48539	-2.16523	4.48539	down	301.592	82.8493	8.07493	5.9097	noncoding
ASHG19A3A055174	-4.91306	-2.29662	4.91306	down	19972.1	4377.94	14.3795	12.0829																	-2.32698	-1.21846	2.32698	down	8190.1	3180.55	13.2868	12.0683	-2.53071	-1.33954	2.53071	down	14771.6	5616.07	13.6972	12.3576	-2.30296	-1.20349	2.30296	down	15627.7	8125.46	13.9414	12.7379	noncoding
ASHG19A3A055174	-4.91306	-2.29662	4.91306	down	19972.1	4377.94	14.3795	12.0829																	-2.32698	-1.21846	2.32698	down	8190.1	3180.55	13.2868	12.0683	-2.53071	-1.33954	2.53071	down	14771.6	5616.07	13.6972	12.3576	-2.30296	-1.20349	2.30296	down	15627.7	8125.46	13.9414	12.7379	noncoding
ASHG19A3A055265	-3.07149	-1.61894	3.07149	down	463.472	144.079	8.71673	7.09779									-2.53568	-1.34237	2.53568	down	415.13	191.399	8.69546	7.35308									-3.58965	-1.84384	3.58965	down	1334.77	270.726	9.80666	7.96282	-2.93124	-1.55151	2.93124	down	806.496	295.425	9.41774	7.86622	noncoding
ASHG19A3A055309									-7.23103	-2.8542	7.23103	down	6140.49	702.706	12.7142	9.86002	-23.5808	-4.55954	23.5808	down	14710.7	842.246	14.1002	9.54068	-5.29798	-2.40544	5.29798	down	6330.75	901.395	12.8909	10.4855	-7.01413	-2.81026	7.01413	down	8050.67	994.128	12.6982	9.88795									noncoding
ASHG19A3A055326	-3.55828	-1.83118	3.55828	down	13473.5	3734.79	13.7088	11.8776																	-7.56392	-2.91913	7.56392	down	17480.8	2040.63	14.4302	11.5111	-3.46506	-1.79288	3.46506	down	46961.5	15747.7	15.6047	13.8118	-2.67721	-1.42073	2.67721	down	47068.5	28327.5	15.8957	14.475	noncoding
ASHG19A3A055326	-3.55828	-1.83118	3.55828	down	13473.5	3734.79	13.7088	11.8776																	-7.56392	-2.91913	7.56392	down	17480.8	2040.63	14.4302	11.5111	-3.46506	-1.79288	3.46506	down	46961.5	15747.7	15.6047	13.8118	-2.67721	-1.42073	2.67721	down	47068.5	28327.5	15.8957	14.475	noncoding
ASHG19A3A055326	-3.55828	-1.83118	3.55828	down	13473.5	3734.79	13.7088	11.8776																	-7.56392	-2.91913	7.56392	down	17480.8	2040.63	14.4302	11.5111	-3.46506	-1.79288	3.46506	down	46961.5	15747.7	15.6047	13.8118	-2.67721	-1.42073	2.67721	down	47068.5	28327.5	15.8957	14.475	noncoding
ASHG19A3A055326	-3.55828	-1.83118	3.55828	down	13473.5	3734.79	13.7088	11.8776																	-7.56392	-2.91913	7.56392	down	17480.8	2040.63	14.4302	11.5111	-3.46506	-1.79288	3.46506	down	46961.5	15747.7	15.6047	13.8118	-2.67721	-1.42073	2.67721	down	47068.5	28327.5	15.8957	14.475	noncoding
ASHG19A3A055326	-3.55828	-1.83118	3.55828	down	13473.5	3734.79	13.7088	11.8776																	-7.56392	-2.91913	7.56392	down	17480.8	2040.63	14.4302	11.5111	-3.46506	-1.79288	3.46506	down	46961.5	15747.7	15.6047	13.8118	-2.67721	-1.42073	2.67721	down	47068.5	28327.5	15.8957	14.475	noncoding
ASHG19A3H0000022									-3.85512	-1.94678	3.85512	down	2465.6	501.595	11.3681	9.42131	-2.07836	-1.05544	2.07836	down	1466.4	817.556	10.5587	9.50329									-3.51611	-1.81398	3.51611	down	4141.63	955.563	11.6456	9.83161	-2.62626	-1.39301	2.62626	down	3547.24	1362.43	11.6162	10.2232	noncoding
ASHG19A3H0000034	-5.12904	-2.35869	5.12904	down	17730.7	3567.74	14.171	11.8123																	-2.42109	-1.27566	2.42109	down	7926.27	2912.28	13.2339	11.9582	-3.48953	-1.80303	3.48953	down	22992.6	6897.55	14.4504	12.6473	-2.62817	-1.39406	2.62817	down	20340.7	10104.5	14.4302	13.0362	noncoding
ASHG19A3H0000035	-2.1416	-1.09869	2.1416	down	609.745	260.171	9.1266	8.02791	-2.02586	-1.01854	2.02586	down	719.001	271.254	9.58843	8.5699																	-2.71045	-1.43853	2.71045	down	1474.99	402.688	9.96681	8.52828	-2.01366	-1.00982	2.01366	down	739.487	389.868	9.29864	8.28882	noncoding
ASHG19A3H0000055	-4.27913	-2.09732	4.27913	down	3601.48	746.35	11.7204	9.62304																	-2.08295	-1.05863	2.08295	down	1257.28	379.632	10.4039	9.34525	-2.19343	-1.13319	2.19343	down	2129.96	736.505	10.57	9.4368	-2.41538	-1.27225	2.41538	down	2060.96	855.188	10.7746	9.50235	noncoding
ASHG19A3H0000109	-2.0919	-1.06481	2.0919	down	796.782	342.404	9.50796	8.44315	-2.04851	-1.03457	2.04851	down	965.164	362.137	10.0133	8.9787																	-2.80708	-1.48907	2.80708	down	1799.39	484.842	10.2969	8.80784	-2.33654	-1.22437	2.33654	down	1269.81	542.631	10.0282	8.80379	noncoding
ASHG19A3H0000121									-2.08515	-1.06015	2.08515	down	5129.45	2233.26	12.4516	11.3914	-2.00135	-1.00098	2.00135	down	3848.5	2423.53	12.0489	11.0479									-3.09881	-1.63171	3.09881	down	9381.66	2737.48	12.9313	11.2996	-2.41869	-1.27422	2.41869	down	7119.43	3012.02	12.6349	11.3607	noncoding
ASHG19A3H0000165	-2.96468	-1.56788	2.96468	down	8419.16	2650.18	12.9768	11.4089	-2.21062	-1.14445	2.21062	down	8401.12	3817.74	13.2255	12.081																	-2.87483	-1.52348	2.87483	down	11206.4	3581.12	13.2373	11.7138	-2.5822	-1.3686	2.5822	down	11047.1	4736.86	13.3485	11.9799	noncoding
ASHG19A3H0000179	-4.88086	-2.28714	4.88086	down	18259.7	3931.77	14.2286	11.9415	-2.06289	-1.04466	2.06289	down	13612.2	7268.11	14.0031	12.9585									-2.38835	-1.25601	2.38835	down	7578.75	2800.8	13.1623	11.9063									-2.96046	-1.56582	2.96046	down	18177.5	7628.93	14.2168	12.651	noncoding
ASHG19A3H0000187									-2.3393	-1.22608	2.3393	down	1728.29	583.514	10.8428	9.6167	-2.16732	-1.11591	2.16732	down	3068.02	1721.75	11.6816	10.5657	-2.96094	-1.56606	2.96094	down	3661.83	907.623	12.0606	10.4945									-4.92254	-2.2994	4.92254	down	3269.31	692.539	11.4795	9.18006	noncoding
ASHG19A3H0000187									-2.3393	-1.22608	2.3393	down	1728.29	583.514	10.8428	9.6167	-2.16732	-1.11591	2.16732	down	3068.02	1721.75	11.6816	10.5657	-2.96094	-1.56606	2.96094	down	3661.83	907.623	12.0606	10.4945									-4.92254	-2.2994	4.92254	down	3269.31	692.539	11.4795	9.18006	noncoding
ASHG19A3H0000187									-2.3393	-1.22608	2.3393	down	1728.29	583.514	10.8428	9.6167	-2.16732	-1.11591	2.16732	down	3068.02	1721.75	11.6816	10.5657	-2.96094	-1.56606	2.96094	down	3661.83	907.623	12.0606	10.4945									-4.92254	-2.2994	4.92254	down	3269.31	692.539	11.4795	9.18006	noncoding
ASHG19A3H0000203									-2.14344	-1.09993	2.14344	down	1555.19	566.387	10.6803	9.58038	-2.85293	-1.51244	2.85293	down	1329.28	545.367	10.4052	8.89277									-4.17798	-2.06281	4.17798	down	3662.37	714.266	11.4519	9.38911	-2.9781	-1.57439	2.9781	down	2482.57	850.6	11.0701	9.49571	noncoding
ASHG19A3L0000014									-2.01177	-1.00847	2.01177	down	1437.93	555.34	10.5642	9.55575	-2.1467	-1.10212	2.1467	down	1151.97	616.811	10.182	9.07988									-3.55456	-1.82967	3.55456	down	3005.34	678.614	11.1421	9.31238	-2.62479	-1.3922	2.62479	down	1848.98	708.255	10.6037	9.21153	noncoding
ASHG19A3L0000027	-2.10993	-1.0772	2.10993	down	766.355	326.701	9.44851	8.37132									-2.13651	-1.09525	2.13651	down	821.801	443.575	9.68379	8.58854									-3.15048	-1.65557	3.15048	down	2399.46	596.193	10.7677	9.11215	-2.38434	-1.25359	2.38434	down	1652.02	694.562	10.4385	9.1849	noncoding
ASHG19A3L0000103	-2.41608	-1.27267	2.41608	down	1609.55	586.156	10.5267	9.25404	-2.09469	-1.06673	2.09469	down	2032.57	786.09	11.0846	10.0179																	-2.96742	-1.56921	2.96742	down	2908.14	774.725	11.0811	9.51193	-2.51582	-1.33103	2.51582	down	2424.36	963.539	11.0264	9.69536	noncoding
ASHG19A3L0000144									-2.39692	-1.26118	2.39692	down	3129.64	1102.69	11.731	10.4698	-2.73602	-1.45208	2.73602	down	2833.17	1259.39	11.5572	10.1051									-3.21857	-1.68642	3.21857	down	6819.03	1849.98	12.4489	10.7625	-2.30384	-1.20404	2.30384	down	4462.03	1960.39	11.9567	10.7526	noncoding
ASHG19A3L0000152									-2.63797	-1.39943	2.63797	down	1918.28	573.44	10.9958	9.59639	-3.04488	-1.60639	3.04488	down	1433.56	554.311	10.5214	8.91505									-3.73843	-1.90243	3.73843	down	3673.91	795.512	11.4559	9.55344	-2.35124	-1.23342	2.35124	down	2604.11	1095.11	11.1314	9.89793	noncoding
ASHG19A3L0000208	-3.78181	-1.91908	3.78181	down	1841.54	433.594	10.7181	8.79905	-2.19711	-1.13561	2.19711	down	1679.46	604.38	10.7965	9.66092																	-3.7975	-1.92505	3.7975	down	3570.77	762.189	11.4133	9.48823	-2.93374	-1.55274	2.93374	down	2732.81	938.052	11.2003	9.64757	noncoding
ASHG19A3L0000333	-6.06438	-2.60036	6.06438	down	8248.87	1231.62	12.9467	10.3464																	-2.30523	-1.20491	2.30523	down	2914.36	903.637	11.6934	10.4885	-3.21249	-1.68369	3.21249	down	6898.04	1870.81	12.4637	10.78	-2.38771	-1.25563	2.38771	down	6397.22	2733.9	12.4842	11.2286	noncoding
ASHG19A3L0000338	-3.76384	-1.9122	3.76384	down	1149.08	278.123	10.0361	8.12393									-2.53087	-1.33963	2.53087	down	1074.59	488.525	10.077	8.73741									-3.75634	-1.90933	3.75634	down	2729.73	576.729	10.9697	9.06033	-3.4247	-1.77598	3.4247	down	2242.34	670.324	10.9067	9.13069	noncoding
ASHG19A3L0000348									-3.3167	-1.72975	3.3167	down	2845.25	699.894	11.5827	9.85295	-2.81568	-1.49348	2.81568	down	1960.02	824.377	11.0061	9.5126									-2.01422	-1.01022	2.01422	down	1557.15	571.067	10.0577	9.04744	-2.72716	-1.4474	2.72716	down	3069.32	1122.19	11.382	9.93458	noncoding
ASHG19A3L0000388	-5.06902	-2.34171	5.06902	down	24959.9	5586.48	14.7702	12.4285																	-2.14251	-1.0993	2.14251	down	8866.91	3857.41	13.4227	12.3234	-2.76829	-1.469	2.76829	down	22464.9	8455.67	14.4063	12.9373	-2.55229	-1.35179	2.55229	down	23430.2	12420.7	14.6906	13.3388	noncoding
ASHG19A3L0000400	-5.71487	-2.51472	5.71487	down	3077.42	485.788	11.4795	8.96474																	-3.22545	-1.6895	3.22545	down	1165.22	223.328	10.2979	8.6084	-3.09915	-1.63187	3.09915	down	2891.67	737.302	11.0713	9.43939	-2.61747	-1.38817	2.61747	down	2425.97	934.265	11.0268	9.63867	noncoding
ASHG19A3L0000469	-2.91474	-1.54337	2.91474	down	106.585	38.3283	6.62145	5.07808	-2.6489	-1.40539	2.6489	down	187.475	61.886	7.73548	6.33008																	-2.96693	-1.56897	2.96693	down	256.93	64.1611	7.42528	5.85631	-2.95268	-1.56203	2.95268	down	239.713	100.308	7.77348	6.21146	noncoding
ASHG19A3L0000504									-4.62139	-2.20833	4.62139	down	420.514	75.5873	8.85122	6.6429	-3.79282	-1.92327	3.79282	down	670.316	207.144	9.39698	7.47371	-4.90571	-2.29446	4.90571	down	452.45	56.8929	8.90971	6.61525									-12.4095	-3.63337	12.4095	down	575.02	56.0507	8.9398	5.30643	noncoding
ASHG19A3L0000504									-4.62139	-2.20833	4.62139	down	420.514	75.5873	8.85122	6.6429	-3.79282	-1.92327	3.79282	down	670.316	207.144	9.39698	7.47371	-4.90571	-2.29446	4.90571	down	452.45	56.8929	8.90971	6.61525									-12.4095	-3.63337	12.4095	down	575.02	56.0507	8.9398	5.30643	noncoding
ASHG19A3L0000504									-4.62139	-2.20833	4.62139	down	420.514	75.5873	8.85122	6.6429	-3.79282	-1.92327	3.79282	down	670.316	207.144	9.39698	7.47371	-4.90571	-2.29446	4.90571	down	452.45	56.8929	8.90971	6.61525									-12.4095	-3.63337	12.4095	down	575.02	56.0507	8.9398	5.30643	noncoding
ASHG19A3L0000538	-6.28255	-2.65135	6.28255	down	92528	21691.5	16.7269	14.0756																	-3.80938	-1.92956	3.80938	down	43933.3	13675.1	15.7663	13.8368	-3.54992	-1.82779	3.54992	down	89793.3	32455.6	16.5909	14.7631	-3.28646	-1.71653	3.28646	down	82268.9	42272.8	16.7269	15.0104	noncoding
ASHG19A3L0000558	-5.7429	-2.52178	5.7429	down	4537.34	713.821	12.081	9.55926																	-2.14813	-1.10308	2.14813	down	1430.51	432.463	10.6097	9.50664	-2.96688	-1.56894	2.96688	down	3495.35	941.206	11.38	9.81105	-2.18741	-1.12922	2.18741	down	2903.63	1308.48	11.2969	10.1677	noncoding
ASHG19A3L0000591	-4.59862	-2.2012	4.59862	down	27075.5	6730.93	14.8978	12.6966																	-2.84996	-1.51094	2.84996	down	12827	4221.14	13.946	12.435	-3.10842	-1.63618	3.10842	down	36036.9	12842.6	15.1771	13.541	-2.79606	-1.4834	2.79606	down	33479.3	18628.7	15.3319	13.8485	noncoding
ASHG19A3L0000652	-5.15676	-2.36647	5.15676	down	7304.67	1262.57	12.7479	10.3814																	-2.01689	-1.01213	2.01689	down	2872.35	1043.76	11.6766	10.6644	-3.22835	-1.6908	3.22835	down	7203.29	1936.79	12.5204	10.8296	-2.26314	-1.17832	2.26314	down	6641.97	2984.57	12.5272	11.3489	noncoding
ASHG19A3L0000718	-2.28952	-1.19504	2.28952	down	541.347	216.988	8.94723	7.75219	-2.36388	-1.24115	2.36388	down	640.839	208.989	9.42774	8.18658																	-2.4899	-1.31609	2.4899	down	1141.58	333.212	9.57475	8.25867	-2.29462	-1.19826	2.29462	down	796.37	369.051	9.40016	8.2019	noncoding
ASHG19A3L0000719									-2.41526	-1.27218	2.41526	down	689.14	219.188	9.52828	8.25611	-2.21029	-1.14424	2.21029	down	544.567	286.534	9.09557	7.95133									-2.0756	-1.05353	2.0756	down	396.871	139.068	8.03114	6.97761	-3.33836	-1.73914	3.33836	down	884.127	282.257	9.53737	7.79824	noncoding
ASHG19A3L0000737	-4.63409	-2.21229	4.63409	down	3241.19	620.229	11.5537	9.34144																	-2.21712	-1.14869	2.21712	down	1264.35	359.885	10.4142	9.26556	-2.6293	-1.39468	2.6293	down	2664.68	788.652	10.9336	9.53888	-2.21633	-1.14817	2.21633	down	2526.82	1126.22	11.0901	9.94194	noncoding
ASHG19A3L0001277	-6.8365	-2.77326	6.8365	down	45129.8	7921.71	15.6765	12.9032	-2.27782	-1.18765	2.27782	down	33031.5	17500.1	15.3979	14.2102									-3.40936	-1.7695	3.40936	down	17366	5013.8	14.4245	12.6549									-3.53185	-1.82042	3.53185	down	58030	27085.7	16.218	14.3976	noncoding
ASHG19A3L0001622									-2.44621	-1.29055	2.44621	down	1626.81	515.057	10.7468	9.45624	-2.83013	-1.50087	2.83013	down	1362.93	562.137	10.4401	8.93926									-2.14927	-1.10385	2.14927	down	1453.82	491.584	9.94059	8.83674	-2.60915	-1.38358	2.60915	down	2123.04	822.593	10.8217	9.43815	noncoding
ASHG19A3L0001680	-3.3909	-1.76167	3.3909	down	11991.2	3376.86	13.4991	11.7374	-2.38396	-1.25336	2.38396	down	11276.8	4859.28	13.6742	12.4208																	-3.10803	-1.636	3.10803	down	17892.4	5697.47	14.0143	12.3783	-2.30095	-1.20223	2.30095	down	14905	7607.6	13.8485	12.6463	noncoding
ASHG19A3L0001785									-2.043	-1.03069	2.043	down	104.428	47.4	6.94383	5.91314	-2.7721	-1.47098	2.7721	down	101.023	44.2452	6.6871	5.21613									-2.09349	-1.06591	2.09349	down	169.612	61.2324	6.8537	5.78779	-2.82816	-1.49986	2.82816	down	148.616	69.3934	7.13929	5.63942	noncoding
ASHG19A3L0001866									-2.54477	-1.34754	2.54477	down	2758.06	899.327	11.5338	10.1863	-2.4353	-1.2841	2.4353	down	2141.28	1050.94	11.1448	9.86065									-3.84884	-1.94442	3.84884	down	5393.64	1177.21	12.0677	10.1233	-2.70152	-1.43377	2.70152	down	3553.81	1328.73	11.6197	10.1859	noncoding
ASHG19A3L0002124	-2.39404	-1.25945	2.39404	down	193.791	81.7019	7.48664	6.2272	-2.00484	-1.00349	2.00484	down	257.357	105.991	8.17071	7.16722	-2.16079	-1.11156	2.16079	down	196.317	105.638	7.60744	6.49588																	-2.19925	-1.13701	2.19925	down	181.923	103.372	7.3968	6.25978	noncoding
ASHG19A3L0002203									-2.31562	-1.2114	2.31562	down	2202.91	769.14	11.1926	9.98122	-2.46764	-1.30313	2.46764	down	1753.15	835.014	10.8331	9.52992									-2.10446	-1.07345	2.10446	down	2459.17	891.961	10.8065	9.73303	-2.33944	-1.22616	2.33944	down	3427.28	1473	11.5641	10.338	noncoding
ASHG19A3L0002226	-5.14322	-2.36267	5.14322	down	7078.12	1224.14	12.7022	10.3395																	-2.19217	-1.13236	2.19217	down	2261.68	710.157	11.3154	10.1831	-2.32554	-1.21757	2.32554	down	3574.52	1235.81	11.4154	10.1978	-2.30517	-1.20488	2.30517	down	3281.49	1417.11	11.4851	10.2802	noncoding
ASHG19A3L0002404	-2.01365	-1.00981	2.01365	down	98.128	50.7669	6.50453	5.49472	-2.11779	-1.08256	2.11779	down	118.384	51.4221	7.12337	6.04081																	-2.68325	-1.42398	2.68325	down	250.135	68.8213	7.38754	5.96356	-2.03887	-1.02777	2.03887	down	145.329	92.2559	7.10657	6.0788	noncoding
ASHG19A3L0002452	-3.45901	-1.79036	3.45901	down	12353.4	3409.67	13.541	11.7506																	-3.45767	-1.7898	3.45767	down	8776.67	2221.2	13.3992	11.6094	-2.51719	-1.33182	2.51719	down	14089.9	5402.11	13.6164	12.2846	-2.29124	-1.19613	2.29124	down	15133.5	7803.58	13.8806	12.6844	noncoding
ASHG19A3L0002722	-6.43843	-2.68671	6.43843	down	4006.33	565.264	11.8852	9.19854																	-2.42321	-1.27692	2.42321	down	1312.76	340.363	10.4691	9.19213	-2.8363	-1.50401	2.8363	down	2631.23	724.755	10.9147	9.41074	-2.71459	-1.44073	2.71459	down	2446.95	914.113	11.0455	9.60475	noncoding
ASHG19A3L0002750	-3.86172	-1.94925	3.86172	down	1652.71	380.56	10.5563	8.60704									-2.3488	-1.23192	2.3488	down	1169.76	576.464	10.2062	8.97429									-5.36721	-2.42417	5.36721	down	3914.32	602.918	11.5562	9.132	-3.33607	-1.73815	3.33607	down	2181.24	669.227	10.8654	9.12729	noncoding
ASHG19A3L0002786									-2.09162	-1.06462	2.09162	down	131.038	56.9608	7.26368	6.19907	-2.30161	-1.20264	2.30161	down	93.7623	49.3375	6.57835	5.37571									-2.54021	-1.34495	2.54021	down	269.794	78.4265	7.49506	6.15011	-2.6997	-1.4328	2.6997	down	202.1	93.8055	7.53751	6.10471	noncoding
ASHG19A3L0002786									-2.09162	-1.06462	2.09162	down	131.038	56.9608	7.26368	6.19907	-2.30161	-1.20264	2.30161	down	93.7623	49.3375	6.57835	5.37571									-2.54021	-1.34495	2.54021	down	269.794	78.4265	7.49506	6.15011	-2.6997	-1.4328	2.6997	down	202.1	93.8055	7.53751	6.10471	noncoding
ASHG19A3L0002934	-6.4303	-2.68489	6.4303	down	3590.5	506.775	11.7138	9.02891																	-2.28433	-1.19177	2.28433	down	1266.8	348.365	10.4162	9.22442	-3.33909	-1.73946	3.33909	down	5615.54	1422.72	12.1346	10.3951	-2.71572	-1.44134	2.71572	down	5482.8	2066.45	12.2568	10.8155	noncoding
ASHG19A3L0002953	-7.99377	-2.99888	7.99377	down	1818.19	209.776	10.6993	7.70038																	-2.13742	-1.09587	2.13742	down	560.44	157.115	9.21181	8.11594	-2.5648	-1.35885	2.5648	down	883.433	248.37	9.19605	7.8372	-2.80216	-1.48654	2.80216	down	928.22	348.305	9.60796	8.12142	noncoding
ASHG19A3L0003046									-8.70095	-3.12117	8.70095	down	494.333	48.544	9.07026	5.94909	-2.64195	-1.4016	2.64195	down	303.774	134.386	8.24372	6.84212	-3.01581	-1.59255	3.01581	down	283.531	57.51	8.22512	6.63257									-3.34086	-1.74022	3.34086	down	601.979	198.676	9.00246	7.26225	noncoding
ASHG19A3L0003078	-2.19326	-1.13308	2.19326	down	106.87	50.6873	6.62571	5.49263	-2.19845	-1.13649	2.19845	down	124.85	51.7933	7.19151	6.05502																	-3.42879	-1.7777	3.42879	down	339.168	72.1499	7.81113	6.03344	-2.48874	-1.31541	2.48874	down	163.862	84.9394	7.2646	5.94919	noncoding
ASHG19A3L0003107	-2.23311	-1.15906	2.23311	down	293.155	128.094	8.07329	6.91423									-2.18045	-1.12462	2.18045	down	300.397	160.703	8.22729	7.10267									-3.72851	-1.8986	3.72851	down	871.782	170.713	9.17844	7.27984	-2.25246	-1.1715	2.25246	down	457.853	227.213	8.6408	7.4693	noncoding
ASHG19A3L0003107	-2.23311	-1.15906	2.23311	down	293.155	128.094	8.07329	6.91423									-2.18045	-1.12462	2.18045	down	300.397	160.703	8.22729	7.10267									-3.72851	-1.8986	3.72851	down	871.782	170.713	9.17844	7.27984	-2.25246	-1.1715	2.25246	down	457.853	227.213	8.6408	7.4693	noncoding
ASHG19A3L0003126	-5.17731	-2.3722	5.17731	down	26799.8	5880.2	14.8818	12.5096																	-2.51764	-1.33207	2.51764	down	11503.1	4373.92	13.8118	12.4798	-2.7697	-1.46973	2.7697	down	21779.5	8192.67	14.359	12.8893	-2.73997	-1.45416	2.73997	down	21177	10241.8	14.5063	13.0522	noncoding
ASHG19A3L0003151	-3.52194	-1.81637	3.52194	down	177.619	52.5091	7.36369	5.54732									-2.42464	-1.27777	2.42464	down	143.557	70.0798	7.16694	5.88917									-3.28961	-1.71792	3.28961	down	536.903	119.003	8.47745	6.75953	-4.18991	-2.06692	4.18991	down	297.401	87.2233	8.0571	5.99018	noncoding
ASHG19A3L0003223	-5.2295	-2.38667	5.2295	down	1811.92	314.356	10.696	8.30931																	-2.53401	-1.34142	2.53401	down	663.839	157.23	9.45852	8.11709	-2.27056	-1.18305	2.27056	down	1052.98	334.642	9.44698	8.26393	-2.52132	-1.33418	2.52132	down	1061.6	434.006	9.79204	8.45786	noncoding
ASHG19A3L0003246	-3.10836	-1.63615	3.10836	down	2583.23	725.065	11.2163	9.58014	-2.17605	-1.12171	2.17605	down	3023.01	1167.59	11.6766	10.5549																	-3.59752	-1.847	3.59752	down	5007.4	1159.18	11.9473	10.1003	-2.49807	-1.32081	2.49807	down	3892.82	1571.72	11.7637	10.4429	noncoding
ASHG19A3L0003257									-4.25033	-2.08757	4.25033	down	17336.3	4552.44	14.418	12.3305	-12.9535	-3.69527	12.9535	down	73720.7	8913.21	16.6326	12.9373	-2.08082	-1.05715	2.08082	down	19650.3	10809.9	14.6067	13.5496									-3.49679	-1.80603	3.49679	down	23052.7	8831.14	14.6626	12.8566	noncoding
ASHG19A3L0003257									-4.25033	-2.08757	4.25033	down	17336.3	4552.44	14.418	12.3305	-12.9535	-3.69527	12.9535	down	73720.7	8913.21	16.6326	12.9373	-2.08082	-1.05715	2.08082	down	19650.3	10809.9	14.6067	13.5496									-3.49679	-1.80603	3.49679	down	23052.7	8831.14	14.6626	12.8566	noncoding
ASHG19A3L0003257									-4.25033	-2.08757	4.25033	down	17336.3	4552.44	14.418	12.3305	-12.9535	-3.69527	12.9535	down	73720.7	8913.21	16.6326	12.9373	-2.08082	-1.05715	2.08082	down	19650.3	10809.9	14.6067	13.5496									-3.49679	-1.80603	3.49679	down	23052.7	8831.14	14.6626	12.8566	noncoding
ASHG19A3L0003458	-5.58144	-2.48064	5.58144	down	27624.5	5715.9	14.9349	12.4543																	-3.01544	-1.59237	3.01544	down	11058.6	3434.02	13.7565	12.1642	-3.59582	-1.84632	3.59582	down	33012.4	10278.6	15.0564	13.2101	-3.01981	-1.59446	3.01981	down	29890.3	14498.6	15.1323	13.5378	noncoding
ASHG19A3L0003517	-2.4801	-1.3104	2.4801	down	5490.13	2002.41	12.3459	11.0355	-26.4616	-4.72583	26.4616	down	4813.33	144.178	12.3605	7.63466	-5.27784	-2.39995	5.27784	down	2431.01	557.613	11.3227	8.92275																	-15.5676	-3.96048	15.5676	down	1157.13	84.5332	9.90222	5.94174	noncoding
ASHG19A3L0003517	-2.4801	-1.3104	2.4801	down	5490.13	2002.41	12.3459	11.0355	-26.4616	-4.72583	26.4616	down	4813.33	144.178	12.3605	7.63466	-5.27784	-2.39995	5.27784	down	2431.01	557.613	11.3227	8.92275																	-15.5676	-3.96048	15.5676	down	1157.13	84.5332	9.90222	5.94174	noncoding
ASHG19A3L0003517	-2.4801	-1.3104	2.4801	down	5490.13	2002.41	12.3459	11.0355	-26.4616	-4.72583	26.4616	down	4813.33	144.178	12.3605	7.63466	-5.27784	-2.39995	5.27784	down	2431.01	557.613	11.3227	8.92275																	-15.5676	-3.96048	15.5676	down	1157.13	84.5332	9.90222	5.94174	noncoding
ASHG19A3L0003517	-2.4801	-1.3104	2.4801	down	5490.13	2002.41	12.3459	11.0355	-26.4616	-4.72583	26.4616	down	4813.33	144.178	12.3605	7.63466	-5.27784	-2.39995	5.27784	down	2431.01	557.613	11.3227	8.92275																	-15.5676	-3.96048	15.5676	down	1157.13	84.5332	9.90222	5.94174	noncoding
ASHG19A3L0003517	-2.4801	-1.3104	2.4801	down	5490.13	2002.41	12.3459	11.0355	-26.4616	-4.72583	26.4616	down	4813.33	144.178	12.3605	7.63466	-5.27784	-2.39995	5.27784	down	2431.01	557.613	11.3227	8.92275																	-15.5676	-3.96048	15.5676	down	1157.13	84.5332	9.90222	5.94174	noncoding
ASHG19A3L0003517	-2.4801	-1.3104	2.4801	down	5490.13	2002.41	12.3459	11.0355	-26.4616	-4.72583	26.4616	down	4813.33	144.178	12.3605	7.63466	-5.27784	-2.39995	5.27784	down	2431.01	557.613	11.3227	8.92275																	-15.5676	-3.96048	15.5676	down	1157.13	84.5332	9.90222	5.94174	noncoding
ASHG19A3L0003517	-2.4801	-1.3104	2.4801	down	5490.13	2002.41	12.3459	11.0355	-26.4616	-4.72583	26.4616	down	4813.33	144.178	12.3605	7.63466	-5.27784	-2.39995	5.27784	down	2431.01	557.613	11.3227	8.92275																	-15.5676	-3.96048	15.5676	down	1157.13	84.5332	9.90222	5.94174	noncoding
CUST_158_PI426075208	-2.5554	-1.35355	2.5554	down	770.185	273.632	9.45624	8.1027									-2.10795	-1.07584	2.10795	down	791.703	433.269	9.63113	8.55529									-2.62756	-1.39373	2.62756	down	1612.19	458.542	10.1183	8.72458	-2.07301	-1.05173	2.07301	down	1139.54	553.427	9.88242	8.8307	noncoding
CUST_175_PI426075208	-3.30228	-1.72346	3.30228	down	21478.9	7210.35	14.5279	12.8044	-2.14261	-1.09937	2.14261	down	17906.8	9656.55	14.4669	13.3675																	-2.84029	-1.50604	2.84029	down	25929	9724.44	14.6387	13.1326	-2.91911	-1.54553	2.91911	down	23779.3	11045.1	14.7093	13.1637	noncoding
CUST_194_PI426075208	-2.72209	-1.44471	2.72209	down	285.858	103.211	8.03458	6.58986									-2.00431	-1.00311	2.00431	down	265.778	154.155	8.04559	7.04248									-2.26958	-1.18242	2.26958	down	521.168	168.098	8.4386	7.25618	-2.34626	-1.23036	2.34626	down	504.563	238.361	8.76891	7.53854	noncoding
CUST_195_PI426075208	-3.18877	-1.673	3.18877	down	21988.4	7834.51	14.5673	12.8943									-3.09591	-1.63036	3.09591	down	29764.7	14870	15.2855	13.6552									-5.19683	-2.37763	5.19683	down	49288.1	11141.9	15.7081	13.3305	-5.56823	-2.47722	5.56823	down	50098.6	14381.9	16.0023	13.5251	noncoding
CUST_209_PI426075208	-4.96272	-2.31113	4.96272	down	20723	4580.11	14.4567	12.1456																	-2.38225	-1.25232	2.38225	down	8520.16	3286.53	13.3602	12.1079	-3.31245	-1.7279	3.31245	down	24791.9	7899.91	14.5662	12.8383	-2.21631	-1.14816	2.21631	down	20787.9	12294.9	14.472	13.3239	noncoding
CUST_267_PI426073487	-3.25616	-1.70317	3.25616	down	282.697	86.1518	8.01716	6.31399																	-2.22307	-1.15255	2.22307	down	154.354	42.947	7.34906	6.19651	-2.30463	-1.20454	2.30463	down	218.873	70.8769	7.21149	6.00695	-2.96986	-1.5704	2.96986	down	189.069	81.0975	7.44811	5.87771	noncoding
CUST_267_PI426073487	-3.25616	-1.70317	3.25616	down	282.697	86.1518	8.01716	6.31399																	-2.22307	-1.15255	2.22307	down	154.354	42.947	7.34906	6.19651	-2.30463	-1.20454	2.30463	down	218.873	70.8769	7.21149	6.00695	-2.96986	-1.5704	2.96986	down	189.069	81.0975	7.44811	5.87771	noncoding
CUST_29_PI426073487	-4.35525	-2.12276	4.35525	down	1867.89	382.571	10.7411	8.61839																	-2.61124	-1.38474	2.61124	down	890.644	208.658	9.89404	8.5093	-2.12086	-1.08465	2.12086	down	1568.52	549.564	10.0735	8.98888	-2.57668	-1.36551	2.57668	down	1734.08	676.596	10.5083	9.14275	noncoding
CUST_2_PI426075208									-3.48976	-1.80313	3.48976	down	1817.12	399.933	10.916	9.11287	-2.61207	-1.38519	2.61207	down	1381.36	615.484	10.4613	9.07614									-2.40708	-1.26728	2.40708	down	1295.82	391.728	9.75535	8.48807	-3.05474	-1.61105	3.05474	down	2580.21	857.93	11.1184	9.50739	noncoding
CUST_51_PI426075208	-2.08079	-1.05713	2.08079	down	6023.48	2644.36	12.4637	11.4065									-2.30303	-1.20353	2.30303	down	5620.17	3143.26	12.6264	11.4229									-2.27193	-1.18392	2.27193	down	6801.99	2666.56	12.4436	11.2596	-2.36694	-1.24303	2.36694	down	6918.8	3003.14	12.5991	11.3561	noncoding
CUST_563_PI426073487	-5.55097	-2.47274	5.55097	down	69729	17363	16.3072	13.8344																	-3.25215	-1.70139	3.25215	down	31281.9	11147.4	15.2995	13.5981	-2.96935	-1.57015	2.96935	down	64972.3	28663.2	16.1399	14.5697	-2.75544	-1.46228	2.75544	down	68921.9	42384.9	16.4787	15.0164	noncoding
CUST_641_PI426073487	-4.98177	-2.31666	4.98177	down	12083.4	2258.62	13.5103	11.1937																	-2.1685	-1.1167	2.1685	down	4189.35	1554.51	12.2798	11.1631	-3.42658	-1.77677	3.42658	down	13646.6	3760.65	13.563	11.7863	-2.01461	-1.0105	2.01461	down	11233	6259.86	13.3716	12.3611	noncoding
CUST_7_PI426073487	-2.16785	-1.11627	2.16785	down	295.748	132.292	8.08666	6.97039									-2.34178	-1.22761	2.34178	down	349.478	173.751	8.44597	7.21837									-4.33335	-2.11548	4.33335	down	1567	269.256	10.0716	7.95609	-2.0841	-1.05943	2.0841	down	657.016	336.222	9.12066	8.06123	noncoding
CUST_7_PI426073487	-2.16785	-1.11627	2.16785	down	295.748	132.292	8.08666	6.97039									-2.34178	-1.22761	2.34178	down	349.478	173.751	8.44597	7.21837									-4.33335	-2.11548	4.33335	down	1567	269.256	10.0716	7.95609	-2.0841	-1.05943	2.0841	down	657.016	336.222	9.12066	8.06123	noncoding
CUST_81_PI426075208	-2.6163	-1.38753	2.6163	down	13365.8	5089.22	13.6802	12.2926	-2.79415	-1.48241	2.79415	down	13313.2	5170.96	13.98	12.4976																	-2.78439	-1.47736	2.78439	down	17191	6023.57	13.9402	12.4628	-2.76354	-1.46652	2.76354	down	16079	6991.01	13.9938	12.5272	noncoding
CUST_81_PI426075208	-2.6163	-1.38753	2.6163	down	13365.8	5089.22	13.6802	12.2926	-2.79415	-1.48241	2.79415	down	13313.2	5170.96	13.98	12.4976																	-2.78439	-1.47736	2.78439	down	17191	6023.57	13.9402	12.4628	-2.76354	-1.46652	2.76354	down	16079	6991.01	13.9938	12.5272	noncoding
CUST_92_PI426075208	-3.2512	-1.70097	3.2512	down	1670.28	456.69	10.5717	8.87072																	-2.0378	-1.02702	2.0378	down	906.385	274.312	9.92272	8.89571	-2.01931	-1.01386	2.01931	down	1466.92	530.938	9.95633	8.94247	-2.22731	-1.1553	2.22731	down	1448.92	648.66	10.2333	9.07804	noncoding
ASHG19A3A000037																	-2.81322	-1.49222	2.81322	down	3321.75	1457.68	11.8073	10.3151									-3.49762	-1.80638	3.49762	down	8095.29	2031.59	12.7031	10.8967	-2.81459	-1.49293	2.81459	down	6187.56	2245.31	12.4313	10.9384	noncoding
ASHG19A3A000037																	-2.81322	-1.49222	2.81322	down	3321.75	1457.68	11.8073	10.3151									-3.49762	-1.80638	3.49762	down	8095.29	2031.59	12.7031	10.8967	-2.81459	-1.49293	2.81459	down	6187.56	2245.31	12.4313	10.9384	noncoding
ASHG19A3A000093	-7.11599	-2.83107	7.11599	down	20071.5	2963.37	14.3959	11.5649	-4.44717	-2.15289	4.44717	down	9275.67	1960.62	13.3787	11.2258	-3.8306	-1.93757	3.8306	down	7039.1	2403.53	12.9693	11.0318																									noncoding
ASHG19A3A000094	-2.25443	-1.17276	2.25443	down	3772.49	1508.02	11.7876	10.6148																									-2.11858	-1.0831	2.11858	down	5942.44	2443.44	12.2251	11.1421	-2.20621	-1.14157	2.20621	down	5857.81	2698.91	12.3536	11.212	noncoding
ASHG19A3A000203	-4.78713	-2.25916	4.78713	down	2016.19	377.983	10.8575	8.59833																									-2.93781	-1.55474	2.93781	down	2672.77	710.548	10.9359	9.38119	-2.00804	-1.00578	2.00804	down	2361.9	1153.32	10.9851	9.97933	noncoding
ASHG19A3A000402									-2.66691	-1.41517	2.66691	down	640.993	185.857	9.42858	8.01341	-2.13577	-1.09476	2.13577	down	494.73	269.586	8.95825	7.8635																	-2.17596	-1.12165	2.17596	down	903.968	431.667	9.57069	8.44904	noncoding
ASHG19A3A000474	-3.40495	-1.76764	3.40495	down	1423.84	372.716	10.3404	8.57277																									-2.44299	-1.28865	2.44299	down	1952.43	604.957	10.428	9.13939	-2.1988	-1.13671	2.1988	down	1642.97	748.006	10.4296	9.29286	noncoding
ASHG19A3A000509	-6.58907	-2.72007	6.58907	down	441.259	67.3755	8.6505	5.93043																									-2.48393	-1.31263	2.48393	down	285.285	84.5027	7.57207	6.25944	-2.72212	-1.44473	2.72212	down	278.225	122.278	7.96461	6.51988	noncoding
ASHG19A3A007110																	-2.54875	-1.34979	2.54875	down	383.388	174.869	8.57861	7.22882									-3.44031	-1.78254	3.44031	down	1075.84	226.161	9.47984	7.6973	-2.33646	-1.22433	2.33646	down	627.113	288.918	9.05449	7.83017	noncoding
ASHG19A3A007375	-2.30473	-1.2046	2.30473	down	93.568	42.587	6.44005	5.23545	-2.05032	-1.03585	2.05032	down	105.723	47.7685	6.96075	5.9249	-2.17891	-1.12361	2.17891	down	99.7391	55.6266	6.66834	5.54473																									noncoding
ASHG19A3A007375	-2.30473	-1.2046	2.30473	down	93.568	42.587	6.44005	5.23545	-2.05032	-1.03585	2.05032	down	105.723	47.7685	6.96075	5.9249	-2.17891	-1.12361	2.17891	down	99.7391	55.6266	6.66834	5.54473																									noncoding
ASHG19A3A007398	-2.87249	-1.5223	2.87249	down	142.058	51.4568	7.0383	5.516									-2.22039	-1.15081	2.22039	down	114.392	62.255	6.86012	5.7093																	-2.68818	-1.42663	2.68818	down	111.018	57.0736	6.75885	5.33222	noncoding
ASHG19A3A007398	-2.87249	-1.5223	2.87249	down	142.058	51.4568	7.0383	5.516									-2.22039	-1.15081	2.22039	down	114.392	62.255	6.86012	5.7093																	-2.68818	-1.42663	2.68818	down	111.018	57.0736	6.75885	5.33222	noncoding
ASHG19A3A007405	-3.35652	-1.74696	3.35652	down	8613.32	2390.01	13.0166	11.2697																	-2.11578	-1.08119	2.11578	down	3252.69	1163.33	11.8759	10.7947									-2.10593	-1.07446	2.10593	down	5410.81	2609.02	12.2365	11.162	noncoding
ASHG19A3A007405	-3.35652	-1.74696	3.35652	down	8613.32	2390.01	13.0166	11.2697																	-2.11578	-1.08119	2.11578	down	3252.69	1163.33	11.8759	10.7947									-2.10593	-1.07446	2.10593	down	5410.81	2609.02	12.2365	11.162	noncoding
ASHG19A3A007460	-2.27821	-1.1879	2.27821	down	1297.04	503.264	10.2066	9.01872																									-2.88206	-1.5271	2.88206	down	2576.51	698.329	10.88	9.35289	-2.16449	-1.11403	2.16449	down	2046.1	938.89	10.7644	9.65033	noncoding
ASHG19A3A007460	-2.27821	-1.1879	2.27821	down	1297.04	503.264	10.2066	9.01872																									-2.88206	-1.5271	2.88206	down	2576.51	698.329	10.88	9.35289	-2.16449	-1.11403	2.16449	down	2046.1	938.89	10.7644	9.65033	noncoding
ASHG19A3A007460	-2.27821	-1.1879	2.27821	down	1297.04	503.264	10.2066	9.01872																									-2.88206	-1.5271	2.88206	down	2576.51	698.329	10.88	9.35289	-2.16449	-1.11403	2.16449	down	2046.1	938.89	10.7644	9.65033	noncoding
ASHG19A3A007482									-2.07024	-1.0498	2.07024	down	736.352	272.15	9.62405	8.57426									-31.6663	-4.98488	31.6663	down	1769.18	36.1153	10.9324	5.94757	-19.6707	-4.29797	19.6707	down	1677.8	65.1321	10.177	5.87905									noncoding
ASHG19A3A007520	-2.75773	-1.46348	2.75773	down	2185.3	689.77	10.9706	9.50709																									-2.68657	-1.42576	2.68657	down	3282.97	973.385	11.2851	9.85932	-2.2206	-1.15095	2.2206	down	2470.64	1103.67	11.0615	9.91055	noncoding
ASHG19A3A007645																	-2.12588	-1.08806	2.12588	down	24039.3	16742.3	14.9102	13.8221									-2.31175	-1.20899	2.31175	down	31062.7	15232	14.9663	13.7573	-3.22714	-1.69026	3.22714	down	36325.8	17705.6	15.4706	13.7804	noncoding
ASHG19A3A007678									-2.40277	-1.2647	2.40277	down	149.303	56.0217	7.43787	6.17317	-2.83016	-1.50088	2.83016	down	471.875	195.181	8.88346	7.38258	-5.12562	-2.35773	5.12562	down	303.627	36.4104	8.31773	5.96																	noncoding
ASHG19A3A007678									-2.40277	-1.2647	2.40277	down	149.303	56.0217	7.43787	6.17317	-2.83016	-1.50088	2.83016	down	471.875	195.181	8.88346	7.38258	-5.12562	-2.35773	5.12562	down	303.627	36.4104	8.31773	5.96																	noncoding
ASHG19A3A007705	-2.10581	-1.07437	2.10581	down	3739.29	1602.95	11.7766	10.7023	-2.6717	-1.41776	2.6717	down	3705.95	1176.04	11.9799	10.5622									-2.79189	-1.48124	2.79189	down	3226.1	835.278	11.8659	10.3847																	noncoding
ASHG19A3A007705	-2.10581	-1.07437	2.10581	down	3739.29	1602.95	11.7766	10.7023	-2.6717	-1.41776	2.6717	down	3705.95	1176.04	11.9799	10.5622									-2.79189	-1.48124	2.79189	down	3226.1	835.278	11.8659	10.3847																	noncoding
ASHG19A3A007705	-2.10581	-1.07437	2.10581	down	3739.29	1602.95	11.7766	10.7023	-2.6717	-1.41776	2.6717	down	3705.95	1176.04	11.9799	10.5622									-2.79189	-1.48124	2.79189	down	3226.1	835.278	11.8659	10.3847																	noncoding
ASHG19A3A007705	-2.10581	-1.07437	2.10581	down	3739.29	1602.95	11.7766	10.7023	-2.6717	-1.41776	2.6717	down	3705.95	1176.04	11.9799	10.5622									-2.79189	-1.48124	2.79189	down	3226.1	835.278	11.8659	10.3847																	noncoding
ASHG19A3A007705	-2.10581	-1.07437	2.10581	down	3739.29	1602.95	11.7766	10.7023	-2.6717	-1.41776	2.6717	down	3705.95	1176.04	11.9799	10.5622									-2.79189	-1.48124	2.79189	down	3226.1	835.278	11.8659	10.3847																	noncoding
ASHG19A3A007705	-2.10581	-1.07437	2.10581	down	3739.29	1602.95	11.7766	10.7023	-2.6717	-1.41776	2.6717	down	3705.95	1176.04	11.9799	10.5622									-2.79189	-1.48124	2.79189	down	3226.1	835.278	11.8659	10.3847																	noncoding
ASHG19A3A007706	-2.4647	-1.30141	2.4647	down	5165.68	1904.65	12.2694	10.9679									-2.18458	-1.12736	2.18458	down	3806.86	2179.45	12.0253	10.8979									-2.95619	-1.56374	2.95619	down	9894.72	3021.61	13.0151	11.4514									noncoding
ASHG19A3A007719									-5.60375	-2.48639	5.60375	down	917.303	128.254	9.94295	7.45656									-2.84	-1.50589	2.84	down	522.669	110.72	9.11287	7.60698	-2.69354	-1.4295	2.69354	down	1721.69	479.475	10.2191	8.78964									noncoding
ASHG19A3A007719									-5.60375	-2.48639	5.60375	down	917.303	128.254	9.94295	7.45656									-2.84	-1.50589	2.84	down	522.669	110.72	9.11287	7.60698	-2.69354	-1.4295	2.69354	down	1721.69	479.475	10.2191	8.78964									noncoding
ASHG19A3A007719									-5.60375	-2.48639	5.60375	down	917.303	128.254	9.94295	7.45656									-2.84	-1.50589	2.84	down	522.669	110.72	9.11287	7.60698	-2.69354	-1.4295	2.69354	down	1721.69	479.475	10.2191	8.78964									noncoding
ASHG19A3A007719									-5.60375	-2.48639	5.60375	down	917.303	128.254	9.94295	7.45656									-2.84	-1.50589	2.84	down	522.669	110.72	9.11287	7.60698	-2.69354	-1.4295	2.69354	down	1721.69	479.475	10.2191	8.78964									noncoding
ASHG19A3A007734									-2.0825	-1.05831	2.0825	down	1990.47	777.016	11.0541	9.99574									-2.04579	-1.03266	2.04579	down	1188.93	366.108	10.3239	9.29122	-2.09565	-1.0674	2.09565	down	2264.52	822.179	10.6731	9.60573									noncoding
ASHG19A3A007734									-2.0825	-1.05831	2.0825	down	1990.47	777.016	11.0541	9.99574									-2.04579	-1.03266	2.04579	down	1188.93	366.108	10.3239	9.29122	-2.09565	-1.0674	2.09565	down	2264.52	822.179	10.6731	9.60573									noncoding
ASHG19A3A007747	-3.24291	-1.69729	3.24291	down	327.939	99.7946	8.23663	6.53934	-3.30664	-1.72537	3.30664	down	214.951	57.1534	7.93142	6.20605									-7.19507	-2.84701	7.19507	down	360.121	31.1272	8.57536	5.72835																	noncoding
ASHG19A3A007752	-4.79009	-2.26005	4.79009	down	325.058	68.9485	8.2249	5.96485																									-2.21897	-1.14989	2.21897	down	242.463	80.9581	7.34661	6.19672	-2.39296	-1.2588	2.39296	down	248.549	125.657	7.81906	6.56027	noncoding
ASHG19A3A007757	-5.7809	-2.53129	5.7809	down	3134.09	488.859	11.5061	8.97476																	-2.21613	-1.14804	2.21613	down	998.359	277.677	10.0615	8.91351	-2.78619	-1.47829	2.78619	down	2319.07	648.592	10.7126	9.23432									noncoding
ASHG19A3A007757	-5.7809	-2.53129	5.7809	down	3134.09	488.859	11.5061	8.97476																	-2.21613	-1.14804	2.21613	down	998.359	277.677	10.0615	8.91351	-2.78619	-1.47829	2.78619	down	2319.07	648.592	10.7126	9.23432									noncoding
ASHG19A3A007757	-5.7809	-2.53129	5.7809	down	3134.09	488.859	11.5061	8.97476																	-2.21613	-1.14804	2.21613	down	998.359	277.677	10.0615	8.91351	-2.78619	-1.47829	2.78619	down	2319.07	648.592	10.7126	9.23432									noncoding
ASHG19A3A007757	-5.7809	-2.53129	5.7809	down	3134.09	488.859	11.5061	8.97476																	-2.21613	-1.14804	2.21613	down	998.359	277.677	10.0615	8.91351	-2.78619	-1.47829	2.78619	down	2319.07	648.592	10.7126	9.23432									noncoding
ASHG19A3A007757	-5.7809	-2.53129	5.7809	down	3134.09	488.859	11.5061	8.97476																	-2.21613	-1.14804	2.21613	down	998.359	277.677	10.0615	8.91351	-2.78619	-1.47829	2.78619	down	2319.07	648.592	10.7126	9.23432									noncoding
ASHG19A3A007757	-5.7809	-2.53129	5.7809	down	3134.09	488.859	11.5061	8.97476																	-2.21613	-1.14804	2.21613	down	998.359	277.677	10.0615	8.91351	-2.78619	-1.47829	2.78619	down	2319.07	648.592	10.7126	9.23432									noncoding
ASHG19A3A007757	-5.7809	-2.53129	5.7809	down	3134.09	488.859	11.5061	8.97476																	-2.21613	-1.14804	2.21613	down	998.359	277.677	10.0615	8.91351	-2.78619	-1.47829	2.78619	down	2319.07	648.592	10.7126	9.23432									noncoding
ASHG19A3A007757	-5.7809	-2.53129	5.7809	down	3134.09	488.859	11.5061	8.97476																	-2.21613	-1.14804	2.21613	down	998.359	277.677	10.0615	8.91351	-2.78619	-1.47829	2.78619	down	2319.07	648.592	10.7126	9.23432									noncoding
ASHG19A3A007757	-5.7809	-2.53129	5.7809	down	3134.09	488.859	11.5061	8.97476																	-2.21613	-1.14804	2.21613	down	998.359	277.677	10.0615	8.91351	-2.78619	-1.47829	2.78619	down	2319.07	648.592	10.7126	9.23432									noncoding
ASHG19A3A007757	-5.7809	-2.53129	5.7809	down	3134.09	488.859	11.5061	8.97476																	-2.21613	-1.14804	2.21613	down	998.359	277.677	10.0615	8.91351	-2.78619	-1.47829	2.78619	down	2319.07	648.592	10.7126	9.23432									noncoding
ASHG19A3A007757	-5.7809	-2.53129	5.7809	down	3134.09	488.859	11.5061	8.97476																	-2.21613	-1.14804	2.21613	down	998.359	277.677	10.0615	8.91351	-2.78619	-1.47829	2.78619	down	2319.07	648.592	10.7126	9.23432									noncoding
ASHG19A3A007757	-5.7809	-2.53129	5.7809	down	3134.09	488.859	11.5061	8.97476																	-2.21613	-1.14804	2.21613	down	998.359	277.677	10.0615	8.91351	-2.78619	-1.47829	2.78619	down	2319.07	648.592	10.7126	9.23432									noncoding
ASHG19A3A007757	-5.7809	-2.53129	5.7809	down	3134.09	488.859	11.5061	8.97476																	-2.21613	-1.14804	2.21613	down	998.359	277.677	10.0615	8.91351	-2.78619	-1.47829	2.78619	down	2319.07	648.592	10.7126	9.23432									noncoding
ASHG19A3A007757	-5.7809	-2.53129	5.7809	down	3134.09	488.859	11.5061	8.97476																	-2.21613	-1.14804	2.21613	down	998.359	277.677	10.0615	8.91351	-2.78619	-1.47829	2.78619	down	2319.07	648.592	10.7126	9.23432									noncoding
ASHG19A3A007757	-5.7809	-2.53129	5.7809	down	3134.09	488.859	11.5061	8.97476																	-2.21613	-1.14804	2.21613	down	998.359	277.677	10.0615	8.91351	-2.78619	-1.47829	2.78619	down	2319.07	648.592	10.7126	9.23432									noncoding
ASHG19A3A007757	-5.7809	-2.53129	5.7809	down	3134.09	488.859	11.5061	8.97476																	-2.21613	-1.14804	2.21613	down	998.359	277.677	10.0615	8.91351	-2.78619	-1.47829	2.78619	down	2319.07	648.592	10.7126	9.23432									noncoding
ASHG19A3A007757	-5.7809	-2.53129	5.7809	down	3134.09	488.859	11.5061	8.97476																	-2.21613	-1.14804	2.21613	down	998.359	277.677	10.0615	8.91351	-2.78619	-1.47829	2.78619	down	2319.07	648.592	10.7126	9.23432									noncoding
ASHG19A3A007757	-5.7809	-2.53129	5.7809	down	3134.09	488.859	11.5061	8.97476																	-2.21613	-1.14804	2.21613	down	998.359	277.677	10.0615	8.91351	-2.78619	-1.47829	2.78619	down	2319.07	648.592	10.7126	9.23432									noncoding
ASHG19A3A007769	-4.09563	-2.03409	4.09563	down	5174.26	1139.93	12.2732	10.2391																	-2.06879	-1.04879	2.06879	down	2018.78	668.594	11.1487	10.0999									-2.38732	-1.25539	2.38732	down	3997	1691.28	11.7985	10.5431	noncoding
ASHG19A3A007769	-4.09563	-2.03409	4.09563	down	5174.26	1139.93	12.2732	10.2391																	-2.06879	-1.04879	2.06879	down	2018.78	668.594	11.1487	10.0999									-2.38732	-1.25539	2.38732	down	3997	1691.28	11.7985	10.5431	noncoding
ASHG19A3A007794																	-2.17641	-1.12195	2.17641	down	3016.1	1691.94	11.6569	10.5349									-2.89834	-1.53522	2.89834	down	6533.37	1950.07	12.3734	10.8381	-2.2676	-1.18116	2.2676	down	5454.02	2465.32	12.2507	11.0695	noncoding
ASHG19A3A007794																	-2.17641	-1.12195	2.17641	down	3016.1	1691.94	11.6569	10.5349									-2.89834	-1.53522	2.89834	down	6533.37	1950.07	12.3734	10.8381	-2.2676	-1.18116	2.2676	down	5454.02	2465.32	12.2507	11.0695	noncoding
ASHG19A3A007999	-3.05841	-1.61278	3.05841	down	2795.97	795.636	11.3336	9.72078																									-2.04125	-1.02945	2.04125	down	1997.25	736.617	10.4669	9.43745	-2.17488	-1.12094	2.17488	down	2190.36	1001.1	10.8774	9.75645	noncoding
ASHG19A3A008154	-2.70734	-1.43687	2.70734	down	235.39	85.9738	7.74778	6.3109	-2.08089	-1.0572	2.08089	down	220.427	89.1002	7.9635	6.9063																									-2.50281	-1.32355	2.50281	down	289.645	137.275	8.01998	6.69643	noncoding
ASHG19A3A008457	-3.25363	-1.70205	3.25363	down	150.576	48.5576	7.12742	5.42537																	-2.04851	-1.03458	2.04851	down	71.8236	21.8776	6.25259	5.21801									-2.10134	-1.07131	2.10134	down	94.7479	62.6544	6.54681	5.4755	noncoding
ASHG19A3A008580	-6.68863	-2.74171	6.68863	down	1515.35	209.553	10.4412	7.69947																									-2.34571	-1.23002	2.34571	down	1232.83	381.935	9.68303	8.453	-2.23773	-1.16204	2.23773	down	1027.66	471.78	9.75146	8.58942	noncoding
ASHG19A3A008701																	-2.06054	-1.04302	2.06054	down	2057.21	1200.4	11.0846	10.0416									-2.82376	-1.49762	2.82376	down	5876.23	1778.01	12.2094	10.7118	-2.74909	-1.45896	2.74909	down	4342.58	1587.31	11.9156	10.4567	noncoding
ASHG19A3A008701																	-2.06054	-1.04302	2.06054	down	2057.21	1200.4	11.0846	10.0416									-2.82376	-1.49762	2.82376	down	5876.23	1778.01	12.2094	10.7118	-2.74909	-1.45896	2.74909	down	4342.58	1587.31	11.9156	10.4567	noncoding
ASHG19A3A008701																	-2.06054	-1.04302	2.06054	down	2057.21	1200.4	11.0846	10.0416									-2.82376	-1.49762	2.82376	down	5876.23	1778.01	12.2094	10.7118	-2.74909	-1.45896	2.74909	down	4342.58	1587.31	11.9156	10.4567	noncoding
ASHG19A3A008701																	-2.06054	-1.04302	2.06054	down	2057.21	1200.4	11.0846	10.0416									-2.82376	-1.49762	2.82376	down	5876.23	1778.01	12.2094	10.7118	-2.74909	-1.45896	2.74909	down	4342.58	1587.31	11.9156	10.4567	noncoding
ASHG19A3A008756	-4.53533	-2.18121	4.53533	down	4163.84	820.731	11.9415	9.76029																									-2.67516	-1.41963	2.67516	down	5118.55	1601.9	11.9784	10.5587	-2.06482	-1.04601	2.06482	down	4306.59	2119.09	11.9015	10.8555	noncoding
ASHG19A3A008794	-4.61056	-2.20494	4.61056	down	3417.07	657.784	11.6383	9.43339	-2.93785	-1.55476	2.93785	down	2291.47	630.436	11.2654	9.71063																	-2.12797	-1.08948	2.12797	down	3143.1	1184.9	11.2201	10.1306									noncoding
ASHG19A3A008802	-2.27582	-1.18639	2.27582	down	90.2292	41.6186	6.3877	5.20131																									-2.52571	-1.33669	2.52571	down	136.398	41.6009	6.55482	5.21813	-2.3213	-1.21493	2.3213	down	101.481	60.6467	6.63954	5.4246	noncoding
ASHG19A3A008999	-2.77996	-1.47506	2.77996	down	424.739	146.043	8.59577	7.1207																									-2.94827	-1.55987	2.94827	down	902.848	221.949	9.23123	7.67136	-2.44934	-1.29239	2.44934	down	635.017	278.924	9.07336	7.78097	noncoding
ASHG19A3A008999	-2.77996	-1.47506	2.77996	down	424.739	146.043	8.59577	7.1207																									-2.94827	-1.55987	2.94827	down	902.848	221.949	9.23123	7.67136	-2.44934	-1.29239	2.44934	down	635.017	278.924	9.07336	7.78097	noncoding
ASHG19A3A008999	-2.77996	-1.47506	2.77996	down	424.739	146.043	8.59577	7.1207																									-2.94827	-1.55987	2.94827	down	902.848	221.949	9.23123	7.67136	-2.44934	-1.29239	2.44934	down	635.017	278.924	9.07336	7.78097	noncoding
ASHG19A3A008999	-2.77996	-1.47506	2.77996	down	424.739	146.043	8.59577	7.1207																									-2.94827	-1.55987	2.94827	down	902.848	221.949	9.23123	7.67136	-2.44934	-1.29239	2.44934	down	635.017	278.924	9.07336	7.78097	noncoding
ASHG19A3A009313	-2.31781	-1.21276	2.31781	down	411.473	166.85	8.54994	7.33718																	-2.02355	-1.01689	2.02355	down	161.118	49.0986	7.41127	6.39438									-2.14353	-1.09999	2.14353	down	316.31	172.153	8.13929	7.0393	noncoding
ASHG19A3A009657									-2.38922	-1.25654	2.38922	down	2863.43	1003.36	11.5945	10.338																	-2.33134	-1.22116	2.33134	down	3431.19	1184.3	11.3513	10.1302	-2.36866	-1.24407	2.36866	down	4159.6	1769.65	11.8569	10.6128	noncoding
ASHG19A3A009899	-3.29344	-1.71959	3.29344	down	200.493	62.5815	7.53395	5.81436									-3.07593	-1.62102	3.07593	down	196.759	74.9555	7.61153	5.99051									-7.59096	-2.92428	7.59096	down	819.559	79.1269	9.08756	6.16328									noncoding
ASHG19A3A009926									-2.04548	-1.03244	2.04548	down	256.92	103.75	8.16882	7.13638																	-2.87916	-1.52565	2.87916	down	684.022	172.468	8.82035	7.29471	-2.24381	-1.16595	2.24381	down	442.948	220.569	8.59024	7.42429	noncoding
ASHG19A3A009937									-2.22087	-1.15112	2.22087	down	72.3012	31.916	6.43505	5.28392									-2.73276	-1.45036	2.73276	down	167.92	38.0691	7.47435	6.024									-2.34127	-1.22729	2.34127	down	74.4263	46.1701	6.22877	5.00148	noncoding
ASHG19A3A010151	-2.02742	-1.01964	2.02742	down	200.953	98.5716	7.53798	6.51834																									-3.62753	-1.85899	3.62753	down	606.298	121.66	8.6505	6.79151	-2.66609	-1.41472	2.66609	down	334.067	147.219	8.21399	6.79927	noncoding
ASHG19A3A010324																	-2.71956	-1.44338	2.71956	down	161.458	70.0346	7.33152	5.88814									-3.16992	-1.66445	3.16992	down	259.88	60.7303	7.44003	5.77559	-3.56383	-1.83343	3.56383	down	311.002	104.906	8.11625	6.28282	noncoding
ASHG19A3A010667									-2.60295	-1.38015	2.60295	down	2411.3	755.777	11.3361	9.95595	-2.30675	-1.20586	2.30675	down	1896.15	970.463	10.9529	9.74699																	-2.48811	-1.31505	2.48811	down	3119.8	1244.21	11.4083	10.0932	noncoding
ASHG19A3A010685																	-2.58269	-1.36887	2.58269	down	1932.49	885.348	10.9891	9.62022	-2.48438	-1.31289	2.48438	down	2280.61	627.17	11.328	10.0151									-6.57498	-2.71699	6.57498	down	2157.87	350.204	10.8479	8.13096	noncoding
ASHG19A3A010685																	-2.58269	-1.36887	2.58269	down	1932.49	885.348	10.9891	9.62022	-2.48438	-1.31289	2.48438	down	2280.61	627.17	11.328	10.0151									-6.57498	-2.71699	6.57498	down	2157.87	350.204	10.8479	8.13096	noncoding
ASHG19A3A010685																	-2.58269	-1.36887	2.58269	down	1932.49	885.348	10.9891	9.62022	-2.48438	-1.31289	2.48438	down	2280.61	627.17	11.328	10.0151									-6.57498	-2.71699	6.57498	down	2157.87	350.204	10.8479	8.13096	noncoding
ASHG19A3A010685																	-2.58269	-1.36887	2.58269	down	1932.49	885.348	10.9891	9.62022	-2.48438	-1.31289	2.48438	down	2280.61	627.17	11.328	10.0151									-6.57498	-2.71699	6.57498	down	2157.87	350.204	10.8479	8.13096	noncoding
ASHG19A3A010685																	-2.58269	-1.36887	2.58269	down	1932.49	885.348	10.9891	9.62022	-2.48438	-1.31289	2.48438	down	2280.61	627.17	11.328	10.0151									-6.57498	-2.71699	6.57498	down	2157.87	350.204	10.8479	8.13096	noncoding
ASHG19A3A010685																	-2.58269	-1.36887	2.58269	down	1932.49	885.348	10.9891	9.62022	-2.48438	-1.31289	2.48438	down	2280.61	627.17	11.328	10.0151									-6.57498	-2.71699	6.57498	down	2157.87	350.204	10.8479	8.13096	noncoding
ASHG19A3A010685																	-2.58269	-1.36887	2.58269	down	1932.49	885.348	10.9891	9.62022	-2.48438	-1.31289	2.48438	down	2280.61	627.17	11.328	10.0151									-6.57498	-2.71699	6.57498	down	2157.87	350.204	10.8479	8.13096	noncoding
ASHG19A3A010685																	-2.58269	-1.36887	2.58269	down	1932.49	885.348	10.9891	9.62022	-2.48438	-1.31289	2.48438	down	2280.61	627.17	11.328	10.0151									-6.57498	-2.71699	6.57498	down	2157.87	350.204	10.8479	8.13096	noncoding
ASHG19A3A010685																	-2.58269	-1.36887	2.58269	down	1932.49	885.348	10.9891	9.62022	-2.48438	-1.31289	2.48438	down	2280.61	627.17	11.328	10.0151									-6.57498	-2.71699	6.57498	down	2157.87	350.204	10.8479	8.13096	noncoding
ASHG19A3A010688	-2.08703	-1.06145	2.08703	down	1173.87	497.848	10.0642	9.00278									-2.35669	-1.23676	2.35669	down	1083.73	530.118	10.089	8.85221																	-2.15219	-1.10581	2.15219	down	1452.74	671.579	10.24	9.13416	noncoding
ASHG19A3A010717																	-3.34183	-1.74064	3.34183	down	243.299	85.1714	7.92252	6.18188									-3.41666	-1.77259	3.41666	down	310.273	66.6704	7.68778	5.91519	-2.38229	-1.25235	2.38229	down	176.757	94.2011	7.36369	6.11134	noncoding
ASHG19A3A010717																	-3.34183	-1.74064	3.34183	down	243.299	85.1714	7.92252	6.18188									-3.41666	-1.77259	3.41666	down	310.273	66.6704	7.68778	5.91519	-2.38229	-1.25235	2.38229	down	176.757	94.2011	7.36369	6.11134	noncoding
ASHG19A3A010717																	-3.34183	-1.74064	3.34183	down	243.299	85.1714	7.92252	6.18188									-3.41666	-1.77259	3.41666	down	310.273	66.6704	7.68778	5.91519	-2.38229	-1.25235	2.38229	down	176.757	94.2011	7.36369	6.11134	noncoding
ASHG19A3A010717																	-3.34183	-1.74064	3.34183	down	243.299	85.1714	7.92252	6.18188									-3.41666	-1.77259	3.41666	down	310.273	66.6704	7.68778	5.91519	-2.38229	-1.25235	2.38229	down	176.757	94.2011	7.36369	6.11134	noncoding
ASHG19A3A010800	-5.36606	-2.42386	5.36606	down	2240.55	375.419	11.0099	8.58605																	-2.05099	-1.03632	2.05099	down	747.828	221.566	9.6339	8.59758									-2.30434	-1.20436	2.30434	down	1710.34	744.436	10.4903	9.28592	noncoding
ASHG19A3A010827	-3.88994	-1.95975	3.88994	down	11820.4	2876.94	13.4854	11.5257																									-2.47767	-1.30899	2.47767	down	10427.4	3783.07	13.1045	11.7956	-2.32851	-1.21941	2.32851	down	11514.4	5488.65	13.4067	12.1873	noncoding
ASHG19A3A010958	-2.52072	-1.33384	2.52072	down	417.041	156.858	8.56927	7.23543																									-2.31052	-1.20822	2.31052	down	677.059	211.2	8.80523	7.59701	-2.04513	-1.03219	2.04513	down	443.023	241.773	8.59084	7.55865	noncoding
ASHG19A3A010970									-2.86472	-1.51839	2.86472	down	719.876	193.209	9.59028	8.07189	-2.71642	-1.44171	2.71642	down	531.503	228.417	9.05797	7.61627									-2.42206	-1.27624	2.42206	down	756.017	226.3	8.97429	7.69805									noncoding
ASHG19A3A011135	-4.60657	-2.20369	4.60657	down	2487.75	481.607	11.1553	8.95163																									-3.93988	-1.97815	3.93988	down	3757.37	773.686	11.4883	9.51016	-2.96708	-1.56904	2.96708	down	3136.91	1062.09	11.4181	9.84903	noncoding
ASHG19A3A011135	-4.60657	-2.20369	4.60657	down	2487.75	481.607	11.1553	8.95163																									-3.93988	-1.97815	3.93988	down	3757.37	773.686	11.4883	9.51016	-2.96708	-1.56904	2.96708	down	3136.91	1062.09	11.4181	9.84903	noncoding
ASHG19A3A011135	-4.60657	-2.20369	4.60657	down	2487.75	481.607	11.1553	8.95163																									-3.93988	-1.97815	3.93988	down	3757.37	773.686	11.4883	9.51016	-2.96708	-1.56904	2.96708	down	3136.91	1062.09	11.4181	9.84903	noncoding
ASHG19A3A011175	-2.53097	-1.33969	2.53097	down	3498.46	1222.54	11.6777	10.338																									-2.46801	-1.30335	2.46801	down	4840.73	1632.99	11.8905	10.5872	-2.24782	-1.16853	2.24782	down	5087.14	2306.89	12.1456	10.977	noncoding
ASHG19A3A011295	-5.53502	-2.46859	5.53502	down	1268.75	210.981	10.1783	7.70976																	-2.02755	-1.01974	2.02755	down	484.072	143.532	9.00717	7.98742									-2.12128	-1.08493	2.12128	down	761.856	380.244	9.33885	8.25392	noncoding
ASHG19A3A011489	-3.45667	-1.78938	3.45667	down	2595.72	656.689	11.2223	9.43291																									-2.98128	-1.57593	2.98128	down	3471.19	929.588	11.3673	9.79133	-2.47082	-1.30499	2.47082	down	2576.97	1040.89	11.1172	9.81219	noncoding
ASHG19A3A011565																									-3.50217	-1.80825	3.50217	down	719.476	124.84	9.58281	7.77456	-3.34356	-1.74138	3.34356	down	794.992	173.821	9.04796	7.30658	-2.21413	-1.14674	2.21413	down	988.556	459.738	9.69737	8.55063	noncoding
ASHG19A3A011571									-4.72818	-2.24128	4.72818	down	136.064	27.9159	7.31575	5.07447																	-4.16273	-2.05753	4.16273	down	262.34	46.9459	7.45484	5.39731	-3.65126	-1.86839	3.65126	down	216.901	75.2426	7.63248	5.76409	noncoding
ASHG19A3A011636	-2.39172	-1.25805	2.39172	down	1516.17	559.901	10.4422	9.1841																									-2.76138	-1.46539	2.76138	down	3476.63	1006.85	11.3719	9.90653	-2.10594	-1.07447	2.10594	down	2191.28	1033.94	10.8781	9.80363	noncoding
ASHG19A3A011938	-4.22222	-2.078	4.22222	down	1510.09	323.339	10.4309	8.35288																									-2.20591	-1.14137	2.20591	down	1564.01	523.752	10.066	8.92462	-2.10298	-1.07244	2.10298	down	1317.42	628.556	10.0915	9.01908	noncoding
ASHG19A3A012064	-2.86645	-1.51927	2.86645	down	411.124	137.627	8.54946	7.0302																									-3.08537	-1.62544	3.08537	down	849.244	200.217	9.14112	7.51567	-2.73289	-1.45043	2.73289	down	590.816	236.171	8.9772	7.52677	noncoding
ASHG19A3A012264																	-2.83459	-1.50314	2.83459	down	407.768	167.884	8.67092	7.16777									-3.34877	-1.74363	3.34877	down	1046.13	225.387	9.43605	7.69242	-3.44911	-1.78623	3.44911	down	699.918	221.359	9.21494	7.42871	noncoding
[truncated: 4,696 more rows]
[truncated: 18 more columns]

## Sheet: up
ProbeName	Fold_change__103T__vs__103N__	Log_Fold_change__103T__vs__103N_	Absolute_Fold_change__103T__vs__	Regulation__103T__vs__103N__	_103N__raw_	_103T__raw_	_103N__normalized_	_103T__normalized_	Fold_change__104T__vs__104N__	Log_Fold_change__104T__vs__104N_	Absolute_Fold_change__104T__vs__	Regulation__104T__vs__104N__	_104N__raw_	_104T__raw_	_104N__normalized_	_104T__normalized_	Fold_change__109T__vs__109N__	Log_Fold_change__109T__vs__109N_	Absolute_Fold_change__109T__vs__	Regulation__109T__vs__109N__	_109N__raw_	_109T__raw_	_109N__normalized_	_109T__normalized_	Fold_change__110T__vs__110N__	Log_Fold_change__110T__vs__110N_	Absolute_Fold_change__110T__vs__	Regulation__110T__vs__110N__	_110N__raw_	_110T__raw_	_110N__normalized_	_110T__normalized_	Fold_change__119T__vs__119N__	Log_Fold_change__119T__vs__119N_	Absolute_Fold_change__119T__vs__	Regulation__119T__vs__119N__	_119N__raw_	_119T__raw_	_119N__normalized_	_119T__normalized_	Fold_change__120T__vs__120N__	Log_Fold_change__120T__vs__120N_	Absolute_Fold_change__120T__vs__	Regulation__120T__vs__120N__	_120N__raw_	_120T__raw_	_120N__normalized_	_120T__normalized_	type
[truncated: 4,527 more rows]
[truncated: 18 more columns]
