# Supplementary material for: LncRNAs Expression Signatures of Renal Clear Cell Carcinoma Revealed by Microarray
Source: PLoS One. 2012 Aug 6;7(8):e42377. doi: 10.1371/journal.pone.0042377 (PMC3412851; doi:10.1371/journal.pone.0042377)
Supplement: Table S5 — Correlation analysis of four lncRNAs. (XLS) [file pone.0042377.s005.xls]

## Sheet: All Targets Value - mRNAs
	Normalized Intensities												Annotations																						ENST00000456816		X91348		BC029135		NR_024418
ProbeName	[103N](normalized)	[103T](normalized)	[104N](normalized)	[104T](normalized)	[109N](normalized)	[109T](normalized)	[110N](normalized)	[110T](normalized)	[119N](normalized)	[119T](normalized)	[120N](normalized)	[120T](normalized)	type	seqname	GeneSymbol	source	RNAlength	chrom	strand	txStart	txEnd	Xhyb	probeSeq	EntrezID	unigene	GO	ProteinAccession	product							correlation coefficient	FRD	correlation coefficient	FRD	correlation coefficient	FRD	correlation coefficient	FRD
ASHG19A3A052390	9.29945	9.38471	8.92593	9.4842	9.66972	9.8543	9.13803	9.58873	9.3208	10.282	9.341	9.27654	coding	NM_005697	SCAMP2	RefSeq_coding	1313	chr15	-	75137196	75165670		TTGGATTGCAGCCCTGTCTACACTGGATAATCATTCCCTGGCCATATCAGTCATCATGAT	10066	Hs.458917	GO:0005515|GO:0006892|GO:0015031|GO:0005794|GO:0005768|GO:0016021|GO:0043231|GO:0016020|GO:0005730|GO:0005634|GO:0055038|GO:0032588	NP_005688	Secretory carrier membrane protein 2							0.479739	0.614698	0.514959	0.222187	-0.216263	0.0527371	-0.256466	0.0236874
ASHG19A3A005781	10.7252	10.7335	10.8937	10.4165	10.6197	10.7428	10.6839	10.5539	10.7659	10.7587	11.0435	11.2067	coding	NM_130800	MEN1	RefSeq_coding	2748	chr11	-	64570995	64578035		CCTAGTGTGGGATGTAAGCGCGGAGGCCGCCGCCCACCGCCCGCCGCCATGGGGCTGAAG	4221	Hs.423348	GO:0070412|GO:0000403|GO:0003690|GO:0000400|GO:0018024|GO:0047485|GO:0005515|GO:0006281|GO:0000165|GO:0007420|GO:0034968|GO:0046329|GO:0045786|GO:0008285|GO:0045736|GO:0001933|GO:0043433|GO:0051974|GO:0000122|GO:0030511|GO:0032925|GO:0006974|GO:0009411|GO:0010332|GO:0000785|GO:0032154|GO:0005737|GO:0005829|GO:0035097|GO:0035097|GO:0016363|GO:0005730|GO:0005634|GO:0043234|GO:0005625	NP_570716	Multiple endocrine neoplasia I							-0.128778	0.0886595	-0.315522	0.833622	-0.311913	0.530545	0.00154635	0.255317
ASHG19A3A047831	10.6515	11.7227	9.91956	9.23816	9.8494	11.0676	10.5539	9.64296	10.707	11.6862	9.55575	9.41515	coding	NM_001321	CSRP2	RefSeq_coding	901	chr12	-	77252495	77272799		AAGTGTTCCAGATGTGGGGATTCTGTATATGCTGCCGAGAAGATAATTGGAGCTGGAAAG	1466	Hs.530904	GO:0046872|GO:0003674|GO:0008270|GO:0030154|GO:0007275|GO:0045445|GO:0005634	NP_001312	Cysteine and glycine-rich protein 2							0.0738067	0.187399	0.0500755	0.807172	-0.0678947	0.289201	-0.356002	0.16195
ASHG19A3A052312	8.03914	7.77961	8.05353	7.27728	8.98386	9.19034	8.39139	6.06272	9.03327	8.42908	8.1549	8.44483	coding	NM_033429	CALML4	RefSeq_coding	4655	chr15	-	68483043	68498448		TATGACAAGCAGCAGAGGGGGAAGATAAAAGCCACCGACCTCATGGTGGCCATGAGGTGC	91860	Hs.709550	GO:0005509	NP_219501	Calmodulin-like 4							-0.450453	0.441432	-0.42386	0.0388025	0.258827	0.00219093	0.486789	0.000601534
ASHG19A3A029765	8.98206	10.061	7.95133	8.6154	8.11709	10.9231	8.73477	7.34432	8.18028	9.51587	8.1718	10.4949	coding	NM_148919	PSMB8	RefSeq_coding	1135	chr6	-	32808496	32811816		CCAGGACACTACAGTTTCTCTATGCGATCTCCAGAGCTCGCTTTACCCCGGGGAATGCAG	5696	Hs.180062	GO:0008233|GO:0005515|GO:0004298|GO:0006977|GO:0000082|GO:0000216|GO:0016070|GO:0000084|GO:0031145|GO:0031145|GO:0006915|GO:0000075|GO:0034641|GO:0019221|GO:0044419|GO:0016071|GO:0000278|GO:0051436|GO:0051437|GO:0051603|GO:0042981|GO:0006521|GO:0051439|GO:0060337|GO:0016032|GO:0005737|GO:0005634|GO:0000502|GO:0005839	NP_683720	Proteasome (prosome, macropain) subunit, beta type, 8 (large multifunctional peptidase 7)							0.470581	0.924925	0.387678	0.0734389	-0.520642	0.0401549	-0.343239	0.0161694
ASHG19A3A025431	8.59186	10.1267	8.31692	8.34482	8.77825	9.80783	9.42109	7.97521	8.78964	9.86065	8.28258	9.53309	coding	NM_016009	SH3GLB1	RefSeq_coding	6373	chr1	+	87170256	87213866		AACTTTTGGGACAATATATGATTGATGCAGGGACTGAGTTTGGCCCAGGAACAGCTTATG	51100	Hs.136309	GO:0017124|GO:0008093|GO:0008289|GO:0005515|GO:0042803|GO:0006916|GO:0006915|GO:0046847|GO:0007165|GO:0005794|GO:0000139|GO:0005737|GO:0016020|GO:0005741|GO:0005739	NP_057093	SH3-domain GRB2-like endophilin B1							0.329608	0.983549	0.225486	0.0988087	-0.475831	0.0311192	-0.431003	0.0142585
ASHG19A3A046708	7.46614	7.61395	7.31291	6.07446	7.70249	7.68259	7.86014	7.24904	7.69141	7.38175	7.48347	8.47653	coding	NM_001099653	FAM86C	RefSeq_coding	2106	chr11	+	71498556	71512276	uc003dpr.3,NR_024363,NR_024362,NR_024361,NR_024254,NR_024253,NR_024241,NR_003494,NM_201598,NM_201400,NM_001137610,NM_001083537,ENST00000509817,ENST00000484945,ENST00000478302,ENST00000340703,	GTGAAGCACCCGCCGTCAGTCAAGTATGCCCGGTGCTTTCTCTCAGAACTCATCAAAAAG	55199	Hs.567527		NP_689776	Family with sequence similarity 86, member C							-0.228171	0.152925	-0.365133	0.00899267	-0.357772	0.00131244	-0.0930118	0.000509514
ASHG19A3A025127	6.48671	6.57199	6.58413	6.55044	6.31537	6.4344	6.37434	6.76528	6.11669	6.7052	6.12838	6.19672	coding	NM_182524	ZNF595	RefSeq_coding	2894	chr4	+	53226	88099		GTTCCATATTTATCTTTGAACATGTAGCATCTCTTTCCGCAAATAAATGCAGACTTTGGT	152687	Hs.709469	GO:0003677|GO:0046872|GO:0008270|GO:0006355|GO:0005622|GO:0005634	NP_872330	Zinc finger protein 595							0.50562	0.0158203	0.529004	0.000590029	-0.161325	0.000112005	-0.501026	8.55282e-05
ASHG19A3A013697	11.3398	12.7295	11.5087	11.387	11.8931	12.122	12.2046	12.5967	12.4543	12.9799	11.4656	12.9019	coding	NM_006430	CCT4	RefSeq_coding	2349	chr2	-	62095262	62115791		AACAGAACTAAGAAACCGGCATGCCCAGGGAGAAAAAACTGCAGGCATTAATGTCCGAAA	10575	Hs.421509	GO:0005524|GO:0000166|GO:0051082|GO:0051084|GO:0044267|GO:0006457|GO:0005832|GO:0005737|GO:0005737|GO:0005856|GO:0005829|GO:0042470|GO:0005815|GO:0005730|GO:0005634	NP_006421	Chaperonin containing TCP1, subunit 4 (delta)							0.487527	0.00389723	0.391029	0.0906949	-0.764158	0.409852	-0.689341	0.735665
ASHG19A3A006787	7.95036	7.08374	8.20764	8.38441	8.34991	6.92087	8.11397	8.28628	8.68917	7.48907	8.30652	8.23163	coding	NM_018896	CACNA1G	RefSeq_coding	7825	chr17	+	48638448	48704431	NM_198396,	CAGCCTGGGAGGCTCCGACCCACAGATCCCTCTAGCTGAGATGGAGGCTCTGTCTCTGAC	8913	Hs.591169	GO:0008332|GO:0005244|GO:0007411|GO:0006811|GO:0055085|GO:0006810|GO:0016021|GO:0016020|GO:0005891	NP_938407	Calcium channel, voltage-dependent, T type, alpha 1G subunit							-0.459351	0.3436	-0.404785	0.0232694	0.311943	0.00147759	0.46846	0.000576134
ASHG19A3A003996	8.65331	8.283	8.63812	8.53028	8.86277	8.4122	8.85458	8.87151	9.53309	8.9423	9.35398	9.05731	coding	NM_002194	INPP1	RefSeq_coding	2035	chr2	+	191208195	191236390		TGCTCTGTCCTCATCCCCGGCTTAGCTGACGGCCCAGAGGGTGGGTGCCAATTCCACCAG	3628	Hs.32309	GO:0016787|GO:0004437|GO:0004441|GO:0046872|GO:0006796|GO:0007165	NP_002185	Inositol polyphosphate-1-phosphatase							-0.419428	0.864153	-0.423891	0.0950384	0.137991	0.0112147	0.346082	0.00426955
ASHG19A3A004480	13.2029	13.6235	13.207	13.3633	13.4012	14.0256	13.711	14.3131	13.3061	14.1834	13.2738	13.4549	coding	NM_006263	PSME1	RefSeq_coding	1012	chr14	+	24605377	24608175		GGTCATGGAGATCCGCAATGCTTATGCTGTGTTATATGACATCATCCTGAAGAACTTCGA	5720	Hs.75348	GO:0006977|GO:0000082|GO:0000216|GO:0016070|GO:0000084|GO:0031145|GO:0031145|GO:0006915|GO:0000075|GO:0034641|GO:0016071|GO:0000278|GO:0051436|GO:0051437|GO:0042981|GO:0006521|GO:0051439|GO:0016032|GO:0005737|GO:0008537|GO:0000502	NP_788955	Proteasome (prosome, macropain) activator subunit 1 (PA28 alpha)							0.607484	0.000259	0.636706	0.00390787	-0.436302	0.024543	-0.515132	0.0760838
ASHG19A3A012575	9.9215	10.3799	9.61133	10.4987	10.2549	10.3103	9.86986	9.12041	9.65001	9.64481	9.76356	10.321	coding	NM_172341	PSENEN	RefSeq_coding	678	chr19	+	36236493	36237903		GGTTCTTCCGAGAGGCCTTCCTTGTCCCAGCCTACACAGAACAGAGCCAAATCAAAGGCT	55851	Hs.534465	GO:0004190|GO:0004175|GO:0008233|GO:0005515|GO:0007220|GO:0007219|GO:0042987|GO:0006915|GO:0008624|GO:0006509|GO:0031293|GO:0048011|GO:0043085|GO:0016485|GO:0005794|GO:0032580|GO:0005783|GO:0005789|GO:0005887|GO:0005886|GO:0005886	NP_758844	Presenilin enhancer 2 homolog (C. elegans)							0.227502	0.324071	0.186156	0.498608	-0.189461	0.13827	-0.0165674	0.0563789
ASHG19A3A029866	10.4269	9.70746	10.3814	10.0622	10.1434	10.0961	10.0269	10.003	10.3441	9.94852	10.3135	10.2625	coding	NM_001135105	KCNK16	RefSeq_coding	1412	chr6	-	39282474	39290330		TTTGCCTCTCCCATCATCCAACAGCAAGTGGGCTCCTATGTGGCTGGGTTCCTCTGCACA	83795	Hs.287765	GO:0005267|GO:0005244|GO:0006811|GO:0071805|GO:0006813|GO:0016021|GO:0016020	NP_115491	Potassium channel, subfamily K, member 16							-0.630764	0.265688	-0.565514	0.660893	0.499082	0.169887	0.709293	0.0676714
ASHG19A3A014689	7.81094	8.39402	8.45026	8.73532	8.17129	7.79628	8.14248	8.51604	8.25596	8.08831	8.06311	8.48807	coding	NM_016953	PDE11A	RefSeq_coding	9285	chr2	-	178487978	178937482		AGATATCTCCAATGACCTTGACCTCACCAGCCTGAGCTACAAGATTCTCATCTTTGTCTG	50940	Hs.570273	GO:0004115|GO:0047555|GO:0004114|GO:0004112|GO:0016787|GO:0046872|GO:0007596|GO:0030168|GO:0007165|GO:0005575|GO:0005737|GO:0005829|GO:0005829	NP_058649	Phosphodiesterase 11A							0.399177	0.416166	0.376501	0.0219532	-0.37741	0.00431784	-0.336543	0.0020784
ASHG19A3A001749	6.32281	5.9023	6.73634	6.00111	6.87115	6.10181	6.6278	6.30641	7.04692	6.23194	7.02247	6.79075	coding	NM_001099696	REPIN1	RefSeq_coding	2987	chr7	+	150065878	150071133		CGGGCGCCGCGTCCCTGCACAGCCCGCCGCAGAGCAGAGGAAGAACCGATGCTGGAACGT	29803	Hs.647086	GO:0003677|GO:0046872|GO:0008270|GO:0006260|GO:0005622|GO:0005664|GO:0005634	NP_055189	Replication initiator 1							-0.711292	0.0313632	-0.728792	0.00168813	0.310711	8.13e-05	0.580987	3.51333e-05
ASHG19A3A029678	7.93332	5.90436	7.71742	6.20254	6.8624	5.15594	6.74242	6.18612	6.51572	6.01369	6.609	5.41083	coding	NM_205854	SFTA2	RefSeq_coding	462	chr6	-	30899127	30899952		AAGATCTCAACACCATGTTGTCTGCAACACATGACAGCCATTGAAGCCTGTGTCCTTCTT	389376	Hs.211267	GO:0005576	NP_995326	Surfactant associated 2							-0.754046	0.0428981	-0.73329	0.00292786	0.710623	1.68807e-05	0.48228	2.39981e-05
ASHG19A3A042525	7.34162	7.06514	6.9774	7.557	7.13881	6.86405	7.77219	9.63895	6.98425	7.03951	6.89713	6.98732	coding	NM_005028	PIP4K2A	RefSeq_coding	3833	chr10	-	22823766	23003503		AGAAAACATGCCGAGCCATTTCAAGTTTAAGGAATACTGCCCGATGGTCTTCCGTAACCT	5305	Hs.57079	GO:0016308|GO:0016309|GO:0005524|GO:0016301|GO:0000166|GO:0016740|GO:0016310|GO:0005575	NP_005019	Phosphatidylinositol-5-phosphate 4-kinase, type II, alpha							0.279012	0.0925258	0.338574	0.00305913	-0.17019	0.000968035	-0.315384	0.00067946
ASHG19A3A021548	7.49951	7.45766	7.95221	8.00209	7.79436	7.6397	7.78666	8.01421	7.62744	7.83798	7.8152	7.83068	coding	NM_007354	C3orf27	RefSeq_coding	2700	chr3	-	128290843	128294929		AACTTCTGTCCCATTTTTCAGAGCTAAAGTGACAAGCCACATCCACGTCCCTGGTTAAAG	23434	Hs.194283		NP_031380	Chromosome 3 open reading frame 27							0.209969	0.208017	0.261882	0.00922101	-0.0102357	0.001271	0.149983	0.000615384
ASHG19A3A001644	6.51661	6.35684	7.04181	7.12585	7.42452	6.761	6.89514	7.33462	6.99602	6.83046	6.88815	6.95033	coding	NM_001097589	SPRR3	RefSeq_coding	918	chr1	+	152974222	152976331		GAACACCTCGACCTTCTCTGCACAGCAGGTCCAGCATCCTTTGAAGCATGAGTTCTTACC	6707	Hs.139322	GO:0005515|GO:0005198|GO:0008544|GO:0031424|GO:0030216|GO:0018149|GO:0042060|GO:0005737	NP_005407	Small proline-rich protein 3							-0.103797	0.0500889	0.0163001	0.00196351	0.14908	0.000220658	0.349701	0.000107987
ASHG19A3A026957	7.72169	7.35741	7.8593	7.93171	7.87764	7.71366	7.84811	7.83573	7.70441	7.61283	7.71266	7.85393	coding	NM_005713	COL4A3BP	RefSeq_coding	5395	chr5	-	74666928	74807454	NM_001130105,	TTCCTCCATGTCTTCCATTGATCTAGTCAGTGCCTCTGATGATGTTCACAGATTCAGCTC	10087	Hs.270437	GO:0097001|GO:0070273|GO:0005515|GO:0004672|GO:0035621|GO:0000902|GO:0008283|GO:0006672|GO:0007029|GO:0003007|GO:0006955|GO:0001701|GO:0055088|GO:0006869|GO:0070584|GO:0006936|GO:0006468|GO:0034976|GO:0007165|GO:0006665|GO:0006810|GO:0005794|GO:0005737|GO:0005829|GO:0005783|GO:0005789|GO:0005789|GO:0005739|GO:0048471	NP_112729	Collagen, type IV, alpha 3 (Goodpasture antigen) binding protein							-0.204483	0.210546	-0.0771044	0.00986627	0.287397	0.00107973	0.590651	0.000496134
ASHG19A3A000850	9.22734	9.75535	9.62243	8.95686	10.026	9.63895	9.4557	8.97255	10.061	9.06198	9.59206	10.0195	coding	NM_001007229	SPOP	RefSeq_coding	2982	chr17	-	47676247	47755525		CAGCAGCTGTCGCCGCCGCTCTCAGAGATTTCCTGTTAGACAAGACAAATTAGAGTTTTC	8405	Hs.463382	GO:0005515|GO:0006397|GO:0005634	NP_003554	Speckle-type POZ protein							-0.406239	0.602366	-0.46125	0.304548	-0.077756	0.0579208	0.184264	0.0212864
ASHG19A3H0000507	6.92124	6.69947	7.37918	7.21224	7.14516	6.81854	7.20459	7.62537	7.05963	6.81226	6.99469	6.86932	coding	NM_153693_intron1-	NM_153693	HOX cluster	11160	chr12	-	54411198	54422359		AGGATAAGGAAGGGTTAGTGAAGTAGGAATTCATCCCTTTGCCTTTACCTGGTCGGTCTA												-0.162187	0.0647987	-0.0347775	0.00259819	0.27856	0.000258519	0.231688	0.000154659
ASHG19A3A014892	10.8461	12.5237	11.1986	11.7156	10.9095	11.2444	11.3419	11.4813	10.8457	12.4462	10.6097	11.1532	coding	NM_213589	RAPH1	RefSeq_coding	9615	chr2	-	204298540	204400058		GTAATGGCTTAGCACACTAGTCGTACAGTCAGTGTAAATGTTTTTCATTTACATGTTTTC	65059	Hs.471162	GO:0007160|GO:0007165|GO:0005737|GO:0005856|GO:0030175|GO:0030027|GO:0005634|GO:0005886	NP_998754	Ras association (RalGDS/AF-6) and pleckstrin homology domains 1							0.677356	0.015448	0.597057	0.345063	-0.499357	0.955873	-0.752909	0.67273
ASHG19A3A008639	9.3087	10.6421	9.38966	9.53009	9.49613	10.0615	9.62304	9.63839	9.96387	10.816	9.24859	9.93743	coding	NM_001001998	EXOSC10	RefSeq_coding	2834	chr1	-	11126677	11159938		GGACACCGTGCTCCCGTCTCTCAGGCAGCGAAGTTCGATCCATCAACCAAAATCTATGAA	5394	Hs.632368	GO:0008408|GO:0003723|GO:0004532|GO:0016787|GO:0042802|GO:0000166|GO:0005515|GO:0004674|GO:0071034|GO:0006396|GO:0044237|GO:0071044|GO:0000460|GO:0071028|GO:0071035|GO:0071048|GO:0000956|GO:0000184|GO:0006139|GO:0005737|GO:0005622|GO:0000176|GO:0005730|GO:0005634|GO:0035327	NP_002676	Exosome component 10							0.548399	0.372193	0.474767	0.384859	-0.572937	0.127843	-0.671208	0.0626488
ASHG19A3A050844	10.7096	11.3635	10.4407	7.7214	11.5901	11.6299	11.437	10.5534	11.385	12.0947	11.0326	10.4385	coding	NM_016029	DHRS7	RefSeq_coding	1404	chr14	-	60611501	60632211		TTGCCCAGGACCTGTGCAATCAAATATTGTGGAGAATTCCCTAGCTGGAGAAGTCACAAA	51635	Hs.59719	GO:0005488|GO:0016491|GO:0055114	NP_057113	Dehydrogenase/reductase (SDR family) member 7							-0.298027	0.110709	-0.362991	0.78092	-0.0145143	0.628921	-0.0640418	0.343429
ASHG19A3A008966	6.47145	6.55391	6.86417	7.04109	6.58813	6.49696	6.31385	6.94065	6.35748	6.31811	6.45802	6.54022	coding	NM_012352	OR1A2	RefSeq_coding	930	chr17	+	3100812	3101742		GTGATAACTGTGATGTATGTGGCAGTGACCCCAGCATTAAATCCTTTCATCTATAGTCTG	26189	Hs.532660	GO:0004984|GO:0004872|GO:0050896|GO:0007608|GO:0016021|GO:0005886	NP_036484	Olfactory receptor, family 1, subfamily A, member 2							0.366672	0.0217334	0.443046	0.000787416	-0.062223	0.000137028	-0.1187	8.73063e-05
ASHG19A3A020724	7.5444	7.18495	6.92774	5.19577	7.91293	7.30486	7.27356	5.13482	7.0378	7.24409	7.12571	6.86832	coding	NM_002880	RAF1	RefSeq_coding	3291	chr3	-	12625101	12705700		AGTGATGCTGTCCACTCGGATTGGGTCAGGCTCTTTTGGAACTGTTTATAAGGGTAAATG	5894	Hs.159130	GO:0005524|GO:0016301|GO:0046872|GO:0000166|GO:0005515|GO:0004672|GO:0004674|GO:0005057|GO:0016740|GO:0000165|GO:0007265|GO:0000186|GO:0006915|GO:0007411|GO:0007596|GO:0008283|GO:0007173|GO:0008286|GO:0008285|GO:0048011|GO:0016310|GO:0030168|GO:0033138|GO:0006468|GO:0007165|GO:0007264|GO:0007268|GO:0005829|GO:0005829|GO:0005741|GO:0005886	NP_002871	V-raf-1 murine leukemia viral oncogene homolog 1							-0.571743	0.0795566	-0.656175	0.00585881	0.247535	0.000176899	0.288137	9.24254e-05
CUST_48_PI426249100	6.58074	5.61112	6.77906	6.64322	6.63787	6.38545	6.38449	6.11109	6.36468	6.04747	6.39742	6.09375	coding	NM_021193_Exon1+	NM_021193	HOX cluster	574	chr2	+	176964529	176965103	NM_021193,	AATCTGCAGTCGCCAGACTCTTTCTACTTCTCCAACCTGAGGCCGAATGGCGGCCAGTTG												-0.586545	0.0207894	-0.414653	0.000915187	0.789299	3.6935e-05	0.894389	2.09273e-05
ASHG19A3A012692	14.2121	13.9047	14.1978	13.9475	15.0544	14.2873	14.0704	13.5152	14.3934	13.9595	14.6362	13.9475	coding	NM_001042544	LTBP4	RefSeq_coding	5163	chr19	+	41103140	41135725		GCCGCCGCCCCCTCCTGCTGGTGCTGTTGCTGCCGCTCTTCGCAGCCGCCACCTCCGCCG	8425	Hs.466766	GO:0005488|GO:0005509|GO:0005539|GO:0005178|GO:0050431|GO:0005024|GO:0030252|GO:0046879|GO:0007275|GO:0006457|GO:0045595|GO:0001558|GO:0030162|GO:0017015|GO:0031012|GO:0005576|GO:0005615|GO:0005578	NP_003564	Latent transforming growth factor beta binding protein 4							-0.693016	0.000342569	-0.663697	0.00353677	0.568846	0.00313237	0.691498	0.0109331
ASHG19A3A045732	6.13338	5.50496	6.65441	6.6847	6.23689	6.16172	6.34009	6.51736	6.34472	5.72119	6.28612	7.66892	coding	NM_020693	DSCAML1	RefSeq_coding	6899	chr11	-	117298488	117667976		TCAGTGCAGGAATATGTTAGCGTTGTATCTTGGGAGAAAGACACAGTCTCCATCATCCCA	57453	Hs.659513	GO:0042803|GO:0007409|GO:0007420|GO:0001709|GO:0007417|GO:0070593|GO:0009953|GO:0048704|GO:0007156|GO:0007162|GO:0009986|GO:0016021|GO:0005886	NP_065744	Down syndrome cell adhesion molecule like 1							0.0698206	0.0161153	0.0640353	0.0006859	-0.266965	0.000147614	0.190068	4.59212e-05
ASHG19A3A047748	8.4113	8.37996	8.52081	8.75141	8.21072	8.39723	8.01247	8.64028	8.31161	8.62941	8.54884	8.66129	coding	NM_178539	FAM19A2	RefSeq_coding	4069	chr12	-	62102042	62586551		TAATAAGAACAAGATAGAAGAACGGTCACAAACAGTCAAGTGCTCCTGCTTCCCTGGGCA	338811	Hs.269745	GO:0005737	NP_848634	Family with sequence similarity 19 (chemokine (C-C motif)-like), member A2							0.651595	0.551679	0.613062	0.0325688	-0.407348	0.00635009	-0.343266	0.00295946
ASHG19A3A012139	8.98429	8.53195	9.10128	9.26138	7.65652	7.83706	7.61719	8.64363	8.71151	8.38693	8.15771	9.66157	coding	NM_020415	RETN	RefSeq_coding	479	chr19	+	7733971	7735340		TCTAGCAAGACCCTGTGCTCCATGGAAGAAGCCATCAATGAGAGGATCCAGGAGGTCGCC	56729	Hs.283091	GO:0005179|GO:0008150|GO:0045444|GO:0032868|GO:0005576|GO:0005615|GO:0005634	NP_065148	Resistin							0.319578	0.61641	0.267727	0.0400908	-0.364341	0.0111251	-0.266788	0.0048382
ASHG19A3A043229	12.2559	11.037	12.8738	11.5523	12.5404	11.2822	12.1017	11.6882	12.7416	11.5244	13.1963	11.975	coding	NM_001174084	POLL	RefSeq_coding	2804	chr10	-	103338638	103348027		CAGGGCGTTCCCACTCACCCCCGAAAGTCCTCCTCCTTCCTCTGCGAGTCTGTGTTGGAG	27343	Hs.523230	GO:0003677|GO:0003887|GO:0016829|GO:0046872|GO:0016779|GO:0016740|GO:0006260|GO:0006289|GO:0016446|GO:0005622|GO:0005634	NP_037406	Polymerase (DNA directed), lambda							-0.819134	0.0176108	-0.813085	0.186044	0.592394	0.317892	0.709218	0.715448
ASHG19A3A033731	5.81382	6.17553	6.7022	6.25829	6.58787	6.39602	5.70542	5.20007	6.20775	5.69231	6.85547	6.88564	coding	NM_001164458	ACTR3C	RefSeq_coding	1298	chr7	-	149944301	150020758		CTGGCCAAGCTGGGAAGTCCGGCGCAACTCCGCACCGCAGAGCCGGCGCCTCCTCGGCAG	653857	Hs.664579	GO:0005524|GO:0003779|GO:0000166|GO:0030833|GO:0005856	NP_001157931	ARP3 actin-related protein 3 homolog C (yeast)							-0.207916	0.0151662	-0.281757	0.000794156	0.0273134	7.33807e-05	0.352014	2.74627e-05
ASHG19A3A049086	6.17473	7.48196	6.84323	7.98109	6.85592	6.78491	6.34456	7.45263	6.57253	6.53424	7.0277	8.22799	coding	NM_001109903	RNFT2	RefSeq_coding	2914	chr12	+	117176095	117291434		AAAGGGAAGCAACAGGAACTTCTGCAACTGGTTTTTATCGGAAAGATCATCCTGCCTGCA	84900	Hs.437195	GO:0046872|GO:0008270|GO:0016021|GO:0016020	NP_116203	Ring finger protein, transmembrane 2							0.680955	0.0336979	0.591946	0.00104797	-0.695768	0.000952815	-0.472568	0.000412994
ASHG19A3A038791	7.16916	9.76308	7.02541	7.49089	8.00796	8.45426	8.1252	7.92509	7.95699	8.16558	6.63242	8.14666	coding	NM_012383	OSTF1	RefSeq_coding	1313	chr9	+	77703397	77762113		TTTGGACAACAGAGTGGGTGTTAATGGCTTAGACAAAGCTGGAAGCACTGCCTTATACTG	26578	Hs.494192	GO:0017124|GO:0042802|GO:0005515|GO:0001503|GO:0007165|GO:0005737|GO:0005622	NP_036515	Osteoclast stimulating factor 1							0.472927	0.220881	0.412866	0.00841594	-0.60222	0.00516534	-0.694309	0.00307363
ASHG19A3A005796	9.24181	8.37438	9.24892	9.11313	9.02077	8.69933	9.05224	9.70235	9.83452	9.34525	9.54492	9.38005	coding	NM_133274	FCAR	RefSeq_coding	1561	chr19	+	55385548	55401839	NM_133273,NM_133272,	AAACAGACCACCCTCCTGTGTCTTGGGGACTTTCCCATGCCTTTCATATCTGCCAAATCG	2204	Hs.659872	GO:0019862|GO:0004872|GO:0006955|GO:0005576|GO:0005887|GO:0005886	NP_579813	Fc fragment of IgA, receptor for							-0.251068	0.833126	-0.193277	0.173556	0.153576	0.025591	0.278852	0.01002
ASHG19A3A018761	6.19472	6.51171	6.36809	6.89316	6.17447	6.14221	5.86367	7.07207	6.4559	6.66329	6.5346	6.71235	coding	NM_181614	KRTAP19-7	RefSeq_coding	192	chr21	-	31933417	31933608		CAGATACAGCTGCTGCCACCCATCATGCTATGGGGGATACTGGTCTTCTGGATTCTATTG	337974	Hs.553696	GO:0005882	NP_853645	Keratin associated protein 19-7							0.670353	0.013824	0.637469	0.000482637	-0.520217	0.000180458	-0.530551	0.000112346
ASHG19A3A027388	7.66595	9.31445	7.64832	9.23038	7.72842	8.70168	8.49329	8.32099	7.70512	9.04956	7.65931	8.6305	coding	NM_015146	41160	RefSeq_coding	4344	chr5	-	132091696	132113067	NM_001098813,	CTATGCAAACACGTAAAAGCCATGAATGCTGGAATCCAAAACTGACGAGGTTTATTTTTT	23176	Hs.522057	GO:0005525|GO:0000166|GO:0005515|GO:0007049|GO:0005737|GO:0005856|GO:0031105	NP_055961	Septin 8							0.841557	0.416301	0.789935	0.0138592	-0.612473	0.00968804	-0.658109	0.00512062
ASHG19A3A040983	6.65084	6.58104	6.79411	7.58127	6.49955	6.64461	6.69876	7.60382	7.02396	6.88564	7.05408	7.68351	coding	NM_001098407	GAGE2D	RefSeq_coding	561	chrX	+	49226137	49233479	NM_001475,NM_001474,NM_001472,NM_001468,NM_001127345,NM_001127212,NM_001127200,NM_001127199,NM_001098412,NM_001098411,NM_001098406,NM_001040663,	GAGGCAGTGCTGTGTGGTTCCTGCCGTCCGGACTCTTTTTCCTCTACTGAGATTCATCTG	100101629	Hs.668804	GO:0005515|GO:0006968	NP_036328	G antigen 8							0.526399	0.0402598	0.522516	0.00132568	-0.476585	0.000481477	-0.24067	0.000218739
ASHG19A3A019281	13.9047	13.4549	14.0161	14.4669	13.966	14.0031	13.6393	14.4245	13.5114	13.5779	13.4954	13.8563	coding	NM_178865	SERINC2	RefSeq_coding	2011	chr1	+	31885962	31907524		GACTTCGTGCCTTACTGAGTCTCTAAGACTTTTTCTAATAAACAAGCCAGTGCGTGTACC	347735	Hs.270655	GO:0016021|GO:0016020	NP_849196	Serine incorporator 2							0.349565	0.000221434	0.497632	0.00265106	0.000626272	0.0103815	0.049638	0.0342359
ASHG19A3A025646	6.65508	6.58048	7.24328	7.30006	7.09644	6.99685	7.15376	7.56292	6.93028	6.7257	7.12874	7.67167	coding	NM_152291	MUC7	RefSeq_coding	2467	chr4	+	71337833	71348713		CTCGACTGGAGTGTTATAAAACCTGAAAATTCTCTTGTGCTTTCTCTTCTTTTGCTTCTA	4589	Hs.631946	GO:0005515|GO:0005576	NP_689504	Mucin 7, secreted							0.20951	0.060291	0.225421	0.00229804	-0.294088	0.000446021	0.078577	0.000182676
ASHG19A3A034994	8.14579	7.51072	8.84471	8.04493	8.718	7.34065	8.62894	9.2661	10.1215	8.25181	9.34046	8.55973	coding	NM_003117	SPAM1	RefSeq_coding	2438	chr7	+	123565285	123611459		GGAGAAGGCAAGTTACAAAGATAGACCTTCCCTCAAGATAATCAGATTTTCATGGTATTA	6677	Hs.121494	GO:0004415|GO:0016798|GO:0007339|GO:0005975|GO:0007155|GO:0007342|GO:0031225|GO:0005886	NP_694859	Sperm adhesion molecule 1 (PH-20 hyaluronidase, zona pellucida binding)							-0.508548	0.687366	-0.462802	0.076567	0.269399	0.00526486	0.348141	0.0020578
ASHG19A3A054696	10.8372	14.3311	10.7002	13.9733	10.9346	13.7498	10.7202	14.4884	10.3216	13.839	10.5317	13.582	coding	NM_003946	NOL3	RefSeq_coding	1402	chr16	+	67207869	67209624		GATTCTGACCAGTGACTTACACAAAAGGCGCTCTATACATATTATAATATATTCGCTTAC	8996	Hs.513667	GO:0003723|GO:0042802|GO:0005515|GO:0008380|GO:0006916|GO:0006397|GO:0042981|GO:0005737|GO:0005829|GO:0005622|GO:0005730|GO:0005634	NP_003937	Nucleolar protein 3 (apoptosis repressor with CARD domain)							0.983767	1.1546e-05	0.94601	0.00234296	-0.763195	0.429617	-0.786829	0.682458
ASHG19A3A005069	6.71289	7.15247	6.85001	7.00938	6.89316	6.47281	6.99162	7.09793	6.93284	6.74984	6.85293	6.43272	coding	NM_018909	PCDHA6	RefSeq_coding	5287	chr5	+	140207649	140391929		TTTAAATGAAGATCATGATGCCAAACCACGACAGCCCAACCCTGACTGGCGTTACTCTGC	56117	Hs.199343			Protocadherin alpha cluster, complex locus							-0.0672749	0.0419144	-0.0521786	0.00172302	0.172296	0.000189288	-0.221742	0.000144211
CUST_19_PI418767722	7.65652	8.97767	7.55115	6.97229	8.44441	9.51932	8.12262	6.10644	8.00975	7.07708	7.70994	8.10007	coding	NM_000291	PGK1	RefSeq_coding	2439	chrX	+	77359665	77382322		ATATTGCTGAATGCAAGAAGTGGGGCAGCAGCAGTGGAGAGATGGGACAATTAGATAAAT	5230	Hs.78771	GO:0005524|GO:0000166|GO:0004618|GO:0004618|GO:0016740|GO:0005975|GO:0006094|GO:0006006|GO:0006096|GO:0016310|GO:0005737|GO:0005829	NP_000282	Phosphoglycerate kinase 1							-0.151728	0.276806	-0.173449	0.0182823	-0.0251016	0.002177	0.0892896	0.000880428
ASHG19A3A013372	9.22659	9.47388	9.84973	9.86459	9.78602	9.43546	9.76836	10.017	10.0942	9.61846	9.87392	10.0589	coding	NM_004881	TP53I3	RefSeq_coding	1675	chr2	-	24300304	24307728		ATTTGCCTGATCCTCTTCGGCGTTGTCCTGCTCTGCCGCATCCAGCCCTGTACCGCCATC	9540	Hs.50649	GO:0070402|GO:0003960|GO:0005488|GO:0016491|GO:0042803|GO:0048038|GO:0008270|GO:0006739|GO:0008631|GO:0055114|GO:0005575	NP_671713	Tumor protein p53 inducible protein 3							-0.0112564	0.438937	0.0124053	0.388651	-0.167685	0.0910233	0.102508	0.0357373
ASHG19A3A028271	6.09182	5.86515	6.43335	6.61999	6.14517	5.99638	5.9919	6.4281	6.0013	5.87023	6.07571	6.16192	coding	NM_020928	ZSWIM6	RefSeq_coding	5519	chr5	+	60628099	60841998		AAATCATGGCAGTGAATTACCCAACTTAACCAATGCTCTGCCTCAGGGTGCAAATGCCAA	57688	Hs.650537	GO:0046872|GO:0008270	NP_065979	Zinc finger, SWIM-type containing 6							0.147779	0.0100883	0.254978	0.000398153	0.125858	5.55956e-05	0.183481	3.45211e-05
ASHG19A3A043403	9.78673	11.745	10.4049	12.243	10.178	11.541	10.3455	11.1592	9.22034	11.4933	10.4026	10.3043	coding	NM_014661	FAM53B	RefSeq_coding	5740	chr10	-	126307862	126432930		TCTCTCAGGAATTTGCTTGTTACTTGTACTGTGTAAATAAAGCTTCCTGGTTCAATACCC	9679	Hs.129195	GO:0003674|GO:0008150|GO:0005575	NP_055476	Family with sequence similarity 53, member B							0.821199	0.0380716	0.815615	0.812541	-0.372698	0.558421	-0.506598	0.318617
ASHG19A3A034797	14.2538	14.6666	14.6552	15.2226	14.4884	14.5898	14.5636	14.7767	14.5861	14.6264	14.4625	14.5599	coding	NM_001008395	C7orf59	RefSeq_coding	613	chr7	+	99746529	99751833		GGAGACCTCCCTTTGTGCTCCCTCACTCCCTAATAAACATGAGTCTGATGTTCTCCAGCC	389541	Hs.406520		NP_001008396	Chromosome 7 open reading frame 59							0.585181	5.99776e-05	0.68504	0.000602904	-0.172887	0.00221051	-0.203767	0.00775977
ASHG19A3A052138	8.18156	6.86489	8.85945	7.78042	9.23058	7.74114	8.44029	8.60193	9.21742	7.49052	8.83944	7.47656	coding	NM_207381	TNFAIP8L3	RefSeq_coding	2292	chr15	-	51348800	51397473		CCACGTTACAAACAAGACTCATCCCCTTATCTTTTCATCTTCAGAGGGGAAAGGGACTTG	388121	Hs.306343		NP_997264	Tumor necrosis factor, alpha-induced protein 8-like 3							-0.771784	0.49803	-0.638446	0.0482571	0.681829	0.00096413	0.72339	0.000403461
ASHG19A3A012095	10.0345	8.50372	12.5906	10.4416	12.3717	10.281	12.1537	11.4103	10.2352	8.87792	12.2953	10.5063	coding	NM_152784	TMEM146	RefSeq_coding	2528	chr19	+	5720687	5778741		ATGTTCAAGTACTCAGATCACCCCCTCAACCGGAGTTTCGGGCTGTCTTTTGACTATAAT	257062	Hs.631842	GO:0016021|GO:0016020	NP_689997	Transmembrane protein 146							-0.567527	0.160729	-0.517194	0.836046	0.483655	0.50205	0.653385	0.169502
ASHG19A3A004685	6.26395	5.56959	6.43316	5.75983	6.46966	5.99469	6.20254	6.07825	6.43812	6.34609	6.45129	5.94222	coding	NM_013942	PAX3	RefSeq_coding	1080	chr2	-	223158348	223163700		ATCGACGGCATCCTGAGCGAGCGAGGAAAGGCCCTGGTCTCCGGAGTTTCCTCGCATTAA	5077	Hs.42146	GO:0005515|GO:0043565|GO:0003700|GO:0016563|GO:0006915|GO:0007275|GO:0009887|GO:0010552|GO:0006355|GO:0007605|GO:0006366|GO:0005634	NP_852126	Paired box 3							-0.766399	0.0159082	-0.709297	0.000791406	0.635354	3.45354e-05	0.684452	2.14551e-05
ASHG19A3H0000573	6.64615	7.78869	6.57253	7.18039	6.85312	6.56308	6.75885	7.7711	6.15702	7.54372	6.24076	6.2882	coding	NM_014620_Exon4-	NM_014620	HOX cluster	1180	chr12	-	54448633	54449813		ACTAATTCACATCCACTGGTTTATTATTGATCACGGGGCATTTCACATCGACACTAAAAT												0.602753	0.027236	0.558498	0.000858524	-0.378709	0.000437597	-0.731972	0.000399231
ASHG19A3A031044	6.93223	7.30076	7.33182	7.4067	7.46401	7.34372	7.09828	7.4822	7.93696	7.76123	7.54234	7.7242	coding	NM_001949	E2F3	RefSeq_coding	5050	chr6	+	20402136	20493945		AACTGATCCAAAGCTGCACCCTGGACCTCAAACTGTTAACCGAGGATTCAGAGAATCAAA	1871	Hs.269408	GO:0003677|GO:0005515|GO:0003700|GO:0016563|GO:0000080|GO:0000085|GO:0000278|GO:0008284|GO:0045893|GO:0006367|GO:0005654|GO:0005654|GO:0005634|GO:0005667	NP_001940	E2F transcription factor 3							0.189522	0.117699	0.193272	0.0047981	-0.31853	0.000840673	-0.0998668	0.000394216
ASHG19A3A008113	13.1786	13.2771	13.3524	13.0069	13.29	13.1812	13.3359	13.3255	13.3485	13.5251	13.2868	12.8383	coding	NM_006923	SDF2	RefSeq_coding	1075	chr17	-	26975607	26988933		TTGGCATCATGGACTGTTAATGTATGTGATTTTCCCCCTATTTTCTCTCTCCAAAATGAT	6388	Hs.514036	GO:0004169|GO:0006486|GO:0005576|GO:0005615|GO:0016020	NP_008854	Stromal cell-derived factor 2							-0.332575	0.000953657	-0.292936	0.0136789	0.407839	0.0341858	0.0501453	0.116707
ASHG19A3A038569	7.69254	6.34575	8.44015	7.31514	8.06615	7.0013	7.60113	6.85971	8.51933	7.30903	8.43638	7.22573	coding	NM_014858	TMCC2	RefSeq_coding	4021	chr1	+	205197037	205242470		TTAATAATTTAGACCCCAGGCCTCATATGAATATAAGAGGGGGTGCGGTCTTCCCCAAGA	9911	Hs.6360	GO:0016021|GO:0016020	NP_055673	Transmembrane and coiled-coil domain family 2							-0.832114	0.219279	-0.760548	0.0163198	0.723734	0.000212658	0.828993	8.40698e-05
ASHG19A3A054840	9.50683	8.97053	9.90761	9.45142	9.5913	9.14882	9.54891	9.90653	10.0492	9.24402	9.98423	9.44041	coding	NM_182981	OSGIN1	RefSeq_coding	1958	chr16	+	83986826	83999938		TCCCGATCTCGCGGGGGACTCTGTGATCCGTGTTCCCCTGACCCTCCTAGTGCACAACTT	29948	Hs.128055	GO:0008083|GO:0030154|GO:0007275|GO:0030308|GO:0040008|GO:0005575	NP_892026	Oxidative stress induced growth inhibitor 1							-0.562003	0.584493	-0.478405	0.314369	0.457283	0.0471681	0.515316	0.0186907
ASHG19A3A047556	9.11636	11.16	9.05746	9.79677	9.4987	9.73257	9.47984	8.69453	9.32431	9.70087	8.89798	9.5186	coding	NM_018113	LMBR1L	RefSeq_coding	2358	chr12	-	49490924	49504680		ATTGCATAATCTGAGCCAGAGTTTGGGACCAGGACCTCCTGCTTTTCCATACTTAACTGT	55716	Hs.272838	GO:0004872|GO:0006897|GO:0016021|GO:0005886	NP_060583	Limb region 1 homolog (mouse)-like							0.406717	0.583228	0.3141	0.24044	-0.406423	0.0722866	-0.54425	0.0369029
ASHG19A3A052285	8.76228	8.15385	8.96045	8.65534	9.19063	8.82498	9.16192	9.83201	8.43021	9.16298	10.2513	11.4888	coding	NM_005621	S100A12	RefSeq_coding	466	chr1	-	153346183	153348075		TGAAGGCTTTTTACCCAGCAATGTCCTCAATGAGGGTCTTTTCTTTCCCTCACCAAAACC	6283	Hs.19413	GO:0050786|GO:0050786|GO:0005509|GO:0005515|GO:0008270|GO:0042742|GO:0050832|GO:0006954|GO:0045087|GO:0031640|GO:0043123|GO:0006805|GO:0005737|GO:0005829|GO:0005576|GO:0005626|GO:0005634	NP_005612	S100 calcium binding protein A12							0.171887	0.803618	0.0221915	0.182314	-0.485296	0.0577509	-0.0643757	0.0172331
ASHG19A3A012784	9.25082	9.21646	9.51308	9.66538	9.43815	9.07336	9.08803	9.59408	9.57524	9.26469	9.47328	9.27869	coding	NM_012116	CBLC	RefSeq_coding	1591	chr19	+	45281125	45303902		ATCCTGCAGACCATCCCTGCCAACAAACCCCTGTCCCAGGTGCTCCTGGAGGGACAGAAG	23624	Hs.466907	GO:0017124|GO:0005509|GO:0005154|GO:0001784|GO:0004871|GO:0004842|GO:0008270|GO:0007166|GO:0043407|GO:0007175|GO:0042059|GO:0042787|GO:0005634	NP_036248	Cas-Br-M (murine) ecotropic retroviral transforming sequence c							-0.0439616	0.703993	0.0466782	0.210087	0.198818	0.0360471	0.15479	0.0156675
ASHG19A3A010786	9.31496	8.25625	9.32287	8.89287	8.71549	8.59051	8.64306	8.7483	8.75592	8.2981	9.11606	8.48867	coding	NM_177543	PPAP2C	RefSeq_coding	1394	chr19	-	281045	291169		AGGAAGTCTGTGCGGAGGGGCCGCGCGCGCGCCTCCATCCCGCCCCGCCTGGCCTGGGAG	8612	Hs.465506	GO:0016787|GO:0008195|GO:0004721|GO:0042392|GO:0006665|GO:0016021|GO:0016020|GO:0005886	NP_808211	Phosphatidic acid phosphatase type 2C							-0.578	0.811653	-0.496507	0.0851877	0.692105	0.00622995	0.639386	0.00287849
ASHG19A3A042769	12.1297	14.1274	12.2319	13.1425	11.4627	13.3657	12.0107	12.9362	11.3836	13.1045	11.669	13.311	coding	NM_023009	MARCKSL1	RefSeq_coding	1584	chr1	-	32799440	32801834		AAACCATTCTCTTCCACCTGGTTTTACTGTAACATTTGGAAAAGGAATAAATGTCGTCCC	65108	Hs.75061	GO:0005516|GO:0008284|GO:0016192|GO:0005886	NP_075385	MARCKS-like 1							0.900245	0.000397104	0.811218	0.0163036	-0.749808	0.242541	-0.80502	0.4799
ASHG19A3A021293	7.16203	8.26778	6.4508	5.20924	7.87636	8.12112	7.54062	5.72862	6.83463	7.41245	6.32213	7.20337	coding	NM_000158	GBE1	RefSeq_coding	3118	chr3	-	81538849	81810950		TGGAGCATGCTTACTATGCCAGCTTTGGTTACCAAATCACAAGCTTCTTTGCAGCTTCCA	2632	Hs.436062	GO:0003844|GO:0043169|GO:0004553|GO:0016757|GO:0005975|GO:0006091|GO:0006006|GO:0005978|GO:0005977|GO:0005829	NP_000149	Glucan (1,4-alpha-), branching enzyme 1							-0.122369	0.0720003	-0.20879	0.0042953	-0.165113	0.000612124	-0.157114	0.000344522
ASHG19A3A031717	9.87791	8.66887	10.4708	9.53069	10.3139	8.94493	9.57895	9.79342	10.519	9.2294	10.7477	9.33813	coding	NM_001160130	KCNQ5	RefSeq_coding	6568	chr6	+	73331570	73908571		AGTGTGATGTATCAGTGGAAGACCTCACCCCACCACTTAAAACTGTCATTCGAGCTATCA	56479	Hs.445324	GO:0005242|GO:0005244|GO:0006811|GO:0006813|GO:0006461|GO:0007268|GO:0055085|GO:0016021|GO:0005886|GO:0008076	NP_062816	Potassium voltage-gated channel, KQT-like subfamily, member 5							-0.749737	0.504127	-0.688449	0.450297	0.642514	0.051961	0.687971	0.0183652
ASHG19A3A000970	8.96856	8.77843	9.14338	8.71319	9.36534	8.6307	8.86529	8.82095	9.06442	8.5305	9.3947	9.22034	coding	NM_001012751	ABI1	RefSeq_coding	3557	chr10	-	27035526	27150016	NM_001012750,	CCTTCGCCACCCACTATTGGACCAGCAGCCCCGGGCTCAGCTCCTGGTTCCCAGTATGGC	10006	Hs.508148	GO:0008092|GO:0005515|GO:0030296|GO:0008154|GO:0006928|GO:0008285|GO:0018108|GO:0001756|GO:0007169|GO:0030054|GO:0005737|GO:0005856|GO:0005829|GO:0005783|GO:0030175|GO:0030426|GO:0005622|GO:0030027|GO:0005634|GO:0005625|GO:0045202|GO:0019717	NP_005461	Abl-interactor 1							-0.613965	0.963221	-0.702927	0.121674	0.203542	0.0143189	0.433833	0.00551197
ASHG19A3A054353	10.8762	9.20537	11.038	8.90407	11.5509	9.5622	10.9067	8.95026	12.1264	9.11567	10.2062	9.54217	coding	NM_005622	ACSM3	RefSeq_coding	2158	chr16	+	20775311	20808478		ATTTGAGGTAGAAAATGCCCTGAATGAACACCCTTCAGTTGCAGAGTCAGCTGTTGTCAG	6296	Hs.706754	GO:0005524|GO:0047760|GO:0016874|GO:0046872|GO:0003674|GO:0000166|GO:0006631|GO:0006629|GO:0008217|GO:0005575|GO:0005759|GO:0005739	NP_973729	Acyl-CoA synthetase medium-chain family member 3							-0.944182	0.368098	-0.863246	0.742718	0.655722	0.110479	0.693199	0.0346405
ASHG19A3A031408	7.28186	7.26615	7.69486	7.76426	7.28995	7.16414	7.60244	8.28906	8.41904	7.93186	8.12568	7.95271	coding	NM_014357	LCE2B	RefSeq_coding	619	chr1	+	152658598	152659874		TGCAGGTTTTGTTTTCCTCCTTTACCTCATGTTATAATAAAGCTCTGATTTCTGACTCAC	26239	Hs.234766	GO:0003674|GO:0008544|GO:0031424|GO:0005575	NP_055172	Late cornified envelope 2B							0.0346431	0.200802	0.0520312	0.00932105	-0.114585	0.0014009	-0.0189296	0.000666071
ASHG19A3A006495	7.65467	8.01755	7.38934	7.11802	7.27686	8.15366	7.6735	8.67985	7.92497	8.04687	7.95852	8.1814	coding	NM_178273	PILRA	RefSeq_coding	1070	chr7	+	99971067	99997722		TCGAGGGGACCAAACTCTCCATCACCCAGGGGAACCCTTCCAAAACACAGAGGAGCCATA	29992	Hs.444407	GO:0005515|GO:0004872|GO:0044419|GO:0007165|GO:0005576|GO:0016021|GO:0005886	NP_840057	Paired immunoglobin-like type 2 receptor alpha							0.447336	0.213425	0.383633	0.0088286	-0.609228	0.0027702	-0.586326	0.00142521
ASHG19A3A050648	9.58167	10.6097	9.59852	9.82164	9.76743	10.4987	9.5685	9.9591	9.23198	10.4665	9.32983	8.91188	coding	NM_138476	MDP1	RefSeq_coding	731	chr14	-	24683159	24685241		TCTCCCAGATGATCTTCTTTGATGATGAGAGGCGGAATATTGTAGACGTCAGCAAACTGG	145553	Hs.220963	GO:0016787|GO:0046872|GO:0004725	NP_612485	Magnesium-dependent phosphatase 1							0.485794	0.391098	0.513044	0.364635	-0.134399	0.101515	-0.468214	0.0548266
ASHG19A3A021669	9.71755	10.5981	9.80001	9.67613	9.4446	9.48452	10.6644	11.9391	9.39409	11.541	10.3966	8.37156	coding	NM_002899	RBP1	RefSeq_coding	916	chr3	-	139236275	139258671		TCACTTTTCCTTTTCTTAAAACAAAGCCATGCCAATAAAGTGATCTGTGTTCAAAACGTC	5947	Hs.529571	GO:0008289|GO:0016918|GO:0005501|GO:0019841|GO:0005215|GO:0030852|GO:0033189|GO:0042573|GO:0042572|GO:0006776|GO:0005737	NP_002890	Retinol binding protein 1, cellular							0.233667	0.258863	0.213671	0.598579	-0.0268292	0.191142	-0.402742	0.117947
ASHG19A3A003830	7.9105	7.49145	8.1093	7.68911	7.69592	7.18575	7.83661	7.3841	7.82016	6.68812	7.60914	7.64551	coding	NM_001178086	ZFX	RefSeq_coding	6801	chrX	+	24167761	24234372		CGCCGGCCGCCCGCACGTCCGTCCGTGGATGATGCTGGCAAAATAGAACACGATGGTTCT	7543	Hs.336681	GO:0003677|GO:0046872|GO:0003713|GO:0030528|GO:0008270|GO:0005622|GO:0005730|GO:0005634	NP_003401	Zinc finger protein, X-linked							-0.635731	0.185981	-0.606495	0.0105805	0.432607	0.000587831	0.472052	0.000300089
ASHG19A3A006628	6.99561	9.34464	6.78208	6.48297	8.19317	7.33764	8.07582	8.00522	7.23473	7.82696	7.54545	8.65299	coding	NM_182720	CREM	RefSeq_coding	1955	chr10	+	35484054	35501885	NM_182718,	ATGGCTGTAACTGGAGATGACACAGCTGCCACTGGTGACATGCCAACTTACCAGATCCGA	1390	Hs.200250	GO:0003677|GO:0008140|GO:0005515|GO:0046983|GO:0043565|GO:0003700|GO:0030154|GO:0007275|GO:0006355|GO:0006355|GO:0007165|GO:0007283|GO:0005634	NP_898883	CAMP responsive element modulator							0.27818	0.174858	0.0644413	0.00963655	-0.707878	0.00420907	-0.681906	0.00221528
ASHG19A3A000644	8.86963	10.883	9.11059	9.06462	8.919	10.0243	9.35289	10.3841	9.21535	9.78643	8.94801	9.57838	coding	NM_000995	RPL34	RefSeq_coding	918	chr4	+	109541721	109551637		TTTTTTCTTCCTCTTCCGGGGACGTTGTCTGCAGGCACTCAGAATGGTCCAGCGTTTGAC	6164	Hs.438227	GO:0003723|GO:0005515|GO:0003735|GO:0044267|GO:0031018|GO:0010467|GO:0006412|GO:0006414|GO:0006415|GO:0019058|GO:0016032|GO:0019083|GO:0005829|GO:0005829|GO:0022625|GO:0005622|GO:0005840	NP_296374	Ribosomal protein L34							0.692955	0.54604	0.622197	0.213054	-0.704012	0.0884855	-0.873091	0.0473526
ASHG19A3A051010	6.64205	7.15792	7.12742	7.3605	7.00586	6.82403	7.05976	7.59486	6.41285	7.22446	6.71125	7.24162	coding	NM_138791	C14orf148	RefSeq_coding	753	chr14	-	77872997	77889232		GCTCAACATATTTCTGGCATTCTTTTGAAAATTACTTTCCTGTTGGCCCATTGCTATCTT	122945	Hs.97556	GO:0005488|GO:0016491|GO:0004735|GO:0055114|GO:0006561	NP_001106946	Chromosome 14 open reading frame 148							0.68501	0.0440607	0.620218	0.00149835	-0.552385	0.000493789	-0.564545	0.000287833
ASHG19A3A004477	7.14984	8.0364	7.63315	8.39035	7.44811	7.75573	7.33129	7.93777	7.54138	7.83277	7.59268	8.37878	coding	NM_006230	POLD2	RefSeq_coding	1616	chr7	-	44154286	44163147		TTGGCGGGATGCGGCGCGCCGCGCGTGAACCTCCTTGGCCTGGGCGAAGCTGTGTGGACC	5425	Hs.306791	GO:0003677|GO:0003887|GO:0016779|GO:0005515|GO:0016740|GO:0006281|GO:0006260|GO:0006271|GO:0000084|GO:0006284|GO:0000278|GO:0006289|GO:0006297|GO:0000723|GO:0000722|GO:0032201|GO:0006283|GO:0005654|GO:0005654|GO:0005634	NP_006221	Polymerase (DNA directed), delta 2, regulatory subunit 50kDa							0.846298	0.163808	0.786672	0.00537943	-0.734263	0.002384	-0.559482	0.00110146
ASHG19A3A033334	13.2813	14.9462	13.5271	15.0987	13.3787	14.3492	14.1087	14.7727	13.2668	15.1323	13.845	14.4232	coding	NM_003768	PEA15	RefSeq_coding	2474	chr1	+	160175124	160185160		TTCTGTCTGCAGTGTGCACGGCCTTGTTCTAACCCGGAATAAAGGTGATTGATTGTATTG	8682	Hs.517216	GO:0005515|GO:0006916|GO:0008643|GO:0046325|GO:0042981|GO:0043278|GO:0006810|GO:0005737|GO:0005875	NP_003759	Phosphoprotein enriched in astrocytes 15							0.917862	2.49405e-05	0.853561	0.000438689	-0.643149	0.0127892	-0.705564	0.0378332
ASHG19A3A038753	7.84305	7.12409	8.07137	8.07399	8.4266	7.66011	7.64797	8.44734	8.48391	7.83848	8.07137	7.75815	coding	NM_001170416	TJP2	RefSeq_coding	4500	chr9	+	71820077	71870124		CCCCTTGTTTTCCCCAACCTTTCTTCATGGGAAGGGGAGGGAAGCAAAACCATTCTCACA	9414	Hs.50382	GO:0004385|GO:0005515|GO:0006915|GO:0006921|GO:0005912|GO:0030054|GO:0005737|GO:0005634|GO:0005886|GO:0005886|GO:0005923	NP_963923	Tight junction protein 2 (zona occludens 2)							-0.351622	0.305454	-0.19189	0.0168151	0.398902	0.00129144	0.484741	0.000590678
ASHG19A3A007854	6.02523	5.93128	5.8793	6.0922	6.49735	6.51978	5.64923	6.30204	5.93242	6.19511	5.68884	6.37256	coding	NM_004860	FXR2	RefSeq_coding	3016	chr17	-	7494547	7518215		AAGAAAGCCCTGGGAGCCAACTGCATCTTTCTCAACATCACAAACAGTGAGCTCTTCATT	9513	Hs.52788	GO:0003723|GO:0005515|GO:0005737|GO:0022625	NP_004851	Fragile X mental retardation, autosomal homolog 2							0.443838	0.00775845	0.506491	0.000290507	-0.392102	7.96214e-05	-0.182528	4.32623e-05
ASHG19A3A022227	5.9395	5.45544	5.87586	6.05755	6.55288	5.94498	5.92911	6.1953	5.92171	6.15672	5.97536	6.14952	coding	NM_001080517	SETD5	RefSeq_coding	6827	chr3	+	9439402	9519836		ATTAATTGGACCCCGTGATTTCCAATCTCTGCTGTGTTGGACGTCATGAGCATTGCAATC	55209	Hs.288164		NP_001073986	SET domain containing 5							-0.0953613	0.00878904	-0.0347295	0.000381612	0.0833712	4.62796e-05	0.345353	2.45864e-05
ASHG19A3A010355	6.94196	6.51	6.70417	6.92865	6.87666	6.89229	6.71162	6.79666	6.48284	6.24808	6.44793	6.56451	coding	NM_176787	PIGN	RefSeq_coding	4893	chr18	-	59711459	59854289		CAAATTACACACTGGCTTGGAAAGTACTCCCATGTTCCGTTTGATCTTGGCAATTTAATG	23556	Hs.157031	GO:0016780|GO:0016740|GO:0006501|GO:0044267|GO:0043687|GO:0016254|GO:0005783|GO:0005789|GO:0016021|GO:0016020	NP_789744	Phosphatidylinositol glycan anchor biosynthesis, class N							-0.0838512	0.0305546	0.073967	0.0011754	0.312901	0.000125741	0.323728	7.58547e-05
ASHG19A3A049919	5.82547	5.08788	6.70286	6.30317	6.35684	5.71401	6.31298	6.47783	6.90913	5.62777	6.36278	6.46739	coding	NM_001010922	BCL2L15	RefSeq_coding	4986	chr1	-	114419436	114430169		AAACGGAATGCATTGTGAACACTCTACTCATGGACTTCTTGAGCCCAACATTGCAGGTTG	440603	Hs.123106	GO:0006915|GO:0005829|GO:0005634	NP_001010922	BCL2-like 15							-0.448495	0.0170787	-0.334534	0.000797005	0.318653	4.32057e-05	0.575747	1.75072e-05
ASHG19A3A047740	6.45337	6.7297	6.05952	5.79162	6.83926	6.59896	6.2798	5.14435	5.84359	5.93742	6.36468	6.10558	coding	NM_005730	CTDSP2	RefSeq_coding	5038	chr12	-	58213711	58240747		TCAAGGAAGGATCTGTGTGGTCATTGACCTCGATGAAACCCTTGTGCATAGCTCCTTTAA	10106	Hs.524530	GO:0008420|GO:0016787|GO:0046872|GO:0004721|GO:0006470|GO:0005634|GO:0005625	NP_005721	CTD (carboxy-terminal domain, RNA polymerase II, polypeptide A) small phosphatase 2							-0.327499	0.0152334	-0.417192	0.000827198	0.165981	5.59141e-05	0.182523	3.51e-05
ASHG19A3A006173	8.39762	8.56382	7.84459	7.51748	7.65236	8.95145	7.31981	5.91694	6.73057	8.50755	7.77975	8.44938	coding	NM_152832	FAM89B	RefSeq_coding	1428	chr11	+	65339819	65341669		GCTGGCCGCGCTGCGCAAGGAGATGCTGTGGGGCCTGTACGAGTCAATCCAGGACTACAA	23625	Hs.25723		NP_690045	Family with sequence similarity 89, member B							0.176464	0.218418	0.0595555	0.0119097	-0.177883	0.00250019	-0.100133	0.0011354
ASHG19A3A048543	6.96295	8.49376	7.23442	7.35013	7.55104	7.69388	6.81454	8.28378	6.30761	7.81663	6.87354	6.8681	coding	NM_001013635	C12orf68	RefSeq_coding	2380	chr12	+	48577365	48579709		TGTGTATTCCTTCTCAATGCTTTCCTTGGTGTTAACCTTAATAAAAAGGCGTCATCTCCC	387856	Hs.251699	GO:0005737	NP_001013657	Chromosome 12 open reading frame 68							0.643591	0.0705303	0.589105	0.00210028	-0.447422	0.00125896	-0.719665	0.000981267
ASHG19A3A046416	6.9262	7.06278	6.8362	7.57627	6.89392	7.15157	6.65116	7.29807	6.87324	7.26194	6.84772	7.28995	coding	NM_000062	SERPING1	RefSeq_coding	1984	chr11	+	57365026	57382326		GACCCTGGGGGACTCTCTACTCAGTCTGCACTGGAGCTGCCTGGTGACCAGAAGTTTGGA	710	Hs.384598	GO:0030414|GO:0005515|GO:0004867|GO:0008015|GO:0007596|GO:0007597|GO:0006958|GO:0045087|GO:0001869|GO:0010951|GO:0030168|GO:0002576|GO:0005576|GO:0005576|GO:0005615|GO:0031093	NP_001027466	Serpin peptidase inhibitor, clade G (C1 inhibitor), member 1							0.876184	0.0457293	0.89942	0.00142707	-0.551834	0.000464	-0.4784	0.000254552
ASHG19A3A018127	6.97149	6.85149	7.35902	7.52526	6.98471	6.76939	6.79906	7.19623	7.13516	6.99375	6.9184	7.0965	coding	NM_001052	SSTR4	RefSeq_coding	1258	chr20	+	23016056	23017314		TTTCTACGTGGTGCAGCTGCTGAACCTCTTCGTGACCAGCCTTGATGCCACCGTCAACCA	6754	Hs.673846	GO:0004930|GO:0004872|GO:0004994|GO:0007186|GO:0007187|GO:0008285|GO:0005887|GO:0005886|GO:0005886	NP_001043	Somatostatin receptor 4							0.154543	0.0579438	0.247043	0.00218749	0.0753978	0.00029563	0.0915599	0.000168849
ASHG19A3A017715	7.02298	6.72338	7.32025	7.38139	7.1993	7.06183	6.93223	7.42353	7.28647	7.15556	7.32217	7.33362	coding	NM_181502	SPINLW1	RefSeq_coding	2445	chr20	-	44169266	44175016		AAGCAAACTGAAAGCAAACTTCCCTGACTCTCTAGAATTGCCTTGTGTCTGGCAAAGTGG												0.0445741	0.0757885	0.133651	0.00298601	0.0581967	0.000382645	0.304306	0.000187362
ASHG19A3A052242	9.51731	8.3663	8.35759	7.39519	10.6527	9.59379	9.56009	7.0284	8.62424	8.22293	9.49301	9.19667	coding	NM_001218	CA12	RefSeq_coding	3992	chr15	-	63615730	63674075		ATTGTCCATTATAACTCAGACCTTTATCCTGACGCCAGCACTGCCAGCAACAAGTCAGAA	771	Hs.210995	GO:0004089|GO:0016829|GO:0046872|GO:0008270|GO:0006730|GO:0016021|GO:0016020	NP_996808	Carbonic anhydrase XII							-0.593221	0.883196	-0.639338	0.148037	0.295676	0.00933297	0.506853	0.00229978
ASHG19A3A007393	10.0014	10.5734	9.90174	8.63395	10.2964	10.8741	9.83922	10.6521	9.30933	11.4602	9.77431	10.7431	coding	NM_001779	CD58	RefSeq_coding	1153	chr1	-	117057156	117113715	NR_026665,	GTGACAGAAAACCAGACAGAACCAACTCCAATTGATTGGTAACAGAAGATGAAGACAACA	965	Hs.34341	GO:0005515|GO:0007596|GO:0007155|GO:0016337|GO:0050900|GO:0031225|GO:0005887|GO:0005886	NP_001770	CD58 molecule							0.376249	0.208086	0.250949	0.660496	-0.550791	0.261708	-0.525572	0.129676
ASHG19A3A014517	7.61474	8.18156	7.01542	8.10829	7.01556	7.19985	7.19676	7.30296	7.11356	7.53082	7.22032	8.1027	coding	NM_004288	CYTIP	RefSeq_coding	2282	chr2	-	158271130	158300604		ATCAGAATGCCTGCTCCTCGGAAATGTTCACTTTGATATGCAAAATACAGGAGGACAGCC	9595	Hs.270	GO:0005515|GO:0030155|GO:0005938|GO:0005737|GO:0005769	NP_004279	Cytohesin 1 interacting protein							0.676278	0.0981479	0.53265	0.003525	-0.659417	0.00143489	-0.652	0.00078229
ASHG19A3A021065	9.69092	9.20007	9.76308	9.46503	9.63771	9.40353	9.23979	9.37266	9.71974	9.43397	9.83562	9.58737	coding	NM_003363	USP4	RefSeq_coding	4120	chr3	-	49314576	49377536		AATCATCAGCAAGTCCCTATTCCTCAGTGTCTGCCTCTCTCATTGCAAATGGTGATAGCA	7375	Hs.77500	GO:0031685|GO:0008234|GO:0008233|GO:0005515|GO:0004221|GO:0004843|GO:0031397|GO:0016579|GO:0034394|GO:0031647|GO:0006511|GO:0005737|GO:0005764|GO:0005634	NP_955475	Ubiquitin specific peptidase 4 (proto-oncogene)							-0.575127	0.598176	-0.557004	0.291	0.462508	0.047088	0.617367	0.0185896
ASHG19A3A003169	5.85386	5.20352	7.12661	6.07766	6.82586	5.32438	5.98428	4.95993	6.22296	6.15343	7.28186	5.99416	coding	NM_001163523	ITPRIPL1	RefSeq_coding	1947	chr2	+	96991068	96994090		CTCTTTAAGATCGTGTTCCTACTAACACTGACGATGCAGAGGCCTCCATGGCTGTGATAA	150771	Hs.65009	GO:0016021|GO:0016020	NP_848590	Inositol 1,4,5-triphosphate receptor interacting protein-like 1							-0.634773	0.0201815	-0.668917	0.00132911	0.544489	1.83153e-05	0.678209	8.10707e-06
ASHG19A3A034281	7.4512	6.42599	7.78061	7.2703	6.63685	6.7897	6.38704	5.92418	6.12936	6.00013	6.97882	5.52479	coding	NM_001029835	CCM2	RefSeq_coding	1892	chr7	+	45067232	45116068		AATCTCTCCAAAGAAATTCCTCAAACAGAATTTCACACAGGGTATTCCATGGAGAATGAG	83605	Hs.148272	GO:0005515|GO:0061154|GO:0007229|GO:0051403|GO:0001570|GO:0005737	NP_113631	Cerebral cavernous malformation 2							-0.397842	0.0392731	-0.313483	0.00192346	0.720323	3.08226e-05	0.522007	3.3056e-05
ASHG19A3A003879	8.77269	11.8549	8.62722	10.8702	8.15105	10.8039	8.91062	11.8604	7.99552	11.2787	8.73303	10.8267	coding	NM_001223	CASP1	RefSeq_coding	1301	chr11	-	104896245	104972158	NM_001017534,	GCAGGGACGCTGGGACTCTCAGCAGCTCCTCAGGCAGTGCAGGACAACCCAGCTATGCCC	834	Hs.2490	GO:0008656|GO:0004197|GO:0008233|GO:0005515|GO:0006915|GO:0071260|GO:0043123|GO:0006508|GO:0042981|GO:0007165|GO:0005737|GO:0005829|GO:0005829|GO:0005622	NP_150637	Caspase 1, apoptosis-related cysteine peptidase (interleukin 1, beta, convertase)							0.96872	0.12159	0.897827	0.244693	-0.777323	0.256709	-0.848571	0.15321
ASHG19A3A002435	6.4298	6.91361	5.72888	6.14608	6.6917	6.42492	6.0338	5.73464	5.01774	5.52329	6.54882	7.12535	coding	NM_001136473	LITAF	RefSeq_coding	2577	chr16	-	11641581	11680806		CCTGCGGGAGCCTGTGCCTGCTGGGGCAGGAGTGCAGTGGTACGATCGTAGCTCTCCGCA	9516	Hs.459940	GO:0003702|GO:0050699|GO:0004871|GO:0006915|GO:0043123|GO:0006357|GO:0007165|GO:0005794|GO:0005765|GO:0016020	NP_004853	Lipopolysaccharide-induced TNF factor							0.221855	0.010213	0.0337158	0.000550511	-0.425735	0.000157416	-0.243584	7.53936e-05
ASHG19A3A051811	9.25115	10.2655	9.41774	9.58186	9.4533	9.44788	9.45774	10.2212	8.9921	10.5436	9.23346	8.22958	coding	NM_181291	WDR20	RefSeq_coding	2597	chr14	+	102606211	102690009		GTGAAGATGCCCTTTTTACCCGTTGACGTTTATTTTACGTAAAATAAACTGTTGTTTCCA	91833	Hs.36859		NP_851825	WD repeat domain 20							0.355574	0.58026	0.362341	0.239953	-0.0282747	0.056767	-0.470633	0.0354521
ASHG19A3A002135	5.96927	5.52847	6.126	6.77	5.80799	5.77956	5.71392	6.58929	6.44484	6.32777	6.21033	7.32931	coding	NM_001130015	ANKRD33	RefSeq_coding	1779	chr12	+	52281792	52285504		AGCAAGTCCGTGCCAGAGCTGTTAGTGCCAGCCGAAGCCCAGTCCTTCAGGACACCAAAG	341405	Hs.433492		NP_872414	Ankyrin repeat domain 33							0.381856	0.00926024	0.364917	0.000354281	-0.438805	0.000142552	-0.106854	5.76488e-05
ASHG19A3A004164	11.3294	11.5933	11.169	11.7829	10.6727	11.4888	11.5264	11.8427	11.1907	11.2935	11.3154	11.7394	coding	NM_003583	DYRK2	RefSeq_coding	6010	chr12	+	68042511	68056443		GCCGCTCCCGCCGCCTACCCGACCGATTGGCGGCAGTAAGCACACAATGAATGATCACCT	8445	Hs.173135	GO:0005524|GO:0000287|GO:0030145|GO:0000166|GO:0004672|GO:0004674|GO:0004713|GO:0016740|GO:0042771|GO:0006915|GO:0045725|GO:0006468|GO:0005737|GO:0043231|GO:0005730|GO:0005634	NP_006473	Dual-specificity tyrosine-(Y)-phosphorylation regulated kinase 2							0.732663	0.0177758	0.702536	0.33185	-0.583883	0.907549	-0.557944	0.685488
ASHG19A3A050410	7.19114	6.84124	7.81187	7.94994	7.47705	8.14449	7.28761	7.91157	7.24015	7.08644	7.43415	5.65163	coding	NM_001001715	FARP1	RefSeq_coding	1321	chr13	+	98795433	98897556		CCTGAAAGGGTTTAGTTTTTAAAAGGAGTACCTCATTTACCATATTACTGTGTTCTGAGA	10160	Hs.403917	GO:0005089|GO:0005488|GO:0008092|GO:0005085|GO:0035023|GO:0005737|GO:0005856|GO:0019898|GO:0005622	NP_005757	FERM, RhoGEF (ARHGEF) and pleckstrin domain protein 1 (chondrocyte-derived)							-0.0981738	0.11293	0.130481	0.00408403	0.623569	0.000178035	0.381776	0.000171725
ASHG19A3A048006	8.77751	9.29428	8.90383	9.67852	9.09992	8.95702	9.23933	9.06847	8.98598	9.22235	8.86057	9.04609	coding	NM_001137664	ANAPC7	RefSeq_coding	2224	chr12	-	110813273	110841535		TTGTAAGTACTTTCCCATGTTTCTATCTACTGTAGTCATTAAGAACTTGAGGTCTGAAGT	51434	Hs.719935	GO:0005488|GO:0031145|GO:0031145|GO:0000075|GO:0051301|GO:0007067|GO:0000278|GO:0007094|GO:0051436|GO:0051437|GO:0070979|GO:0051439|GO:0005680|GO:0005829|GO:0005829|GO:0005654|GO:0005654	NP_057322	Anaphase promoting complex subunit 7							0.52468	0.921763	0.547482	0.11635	-0.233922	0.0232903	-0.293628	0.0106652
ASHG19A3A001112	7.98932	8.4649	8.35112	9.08689	8.00235	8.26198	8.09709	8.25948	8.53822	8.33602	8.40807	8.78462	coding	NM_001024957	BRMS1	RefSeq_coding	1360	chr11	-	66104803	66112582		TGTGTCCCCTCAGAAGAGAAAATCGGATGACAGGCGGACCCACAGGCCCCTCAGGGTCTG	25855	Hs.100426	GO:0051059|GO:0005515|GO:0006915|GO:0032088|GO:0019987|GO:2000210|GO:0090312|GO:0005737|GO:0005634	NP_056214	Breast cancer metastasis suppressor 1							0.537394	0.496559	0.533645	0.0266218	-0.382781	0.00593228	-0.206479	0.00256576
ASHG19A3A046511	11.8493	12.2938	12.2798	12.9505	12.0743	12.3805	12.1155	12.8044	11.4061	12.2267	11.8129	12.1642	coding	NM_001085372	C11orf83	RefSeq_coding	658	chr11	+	62439125	62439850		GAGACGCGAGTCGGATGTGGTGAACTGAAAGAACCAATAAAATCATGTTCCTCCACCCAG	790955	Hs.569009	GO:0005576	NP_001078841	Chromosome 11 open reading frame 83							0.730301	0.00312155	0.767903	0.0689813	-0.335721	0.328371	-0.390452	0.664179
CUST_4_PI418767722	16.4875	17.2479	16.6121	17.2033	16.4875	17.1586	16.5865	17.3717	16.6091	17.0238	16.3969	17.1822	coding	NM_006098	GNB2L1	RefSeq_coding	1125	chr5	-	180663927	180670906		TGTGGCAGGTGACCATTGGCACACGCTAGAAGTTTATGGCAGAGCTTTACAAATAAAAAA	10399	Hs.5662	GO:0005515|GO:0019903|GO:0005102|GO:0005737|GO:0030496|GO:0043025|GO:0005886	NP_006089	Guanine nucleotide binding protein (G protein), beta polypeptide 2-like 1							0.955799	1.30241e-06	0.948471	7.60063e-06	-0.77349	7.29343e-05	-0.765459	0.000213527
CUST_17_PI418767722	12.435	13.5068	12.5212	13.8937	12.3734	13.4861	12.8234	13.7463	12.2164	13.4975	12.0904	13.1029	coding	NM_003753	EIF3D	RefSeq_coding	1949	chr22	-	36906897	36925277		GATGCTTAGTGGAATGTGTGTCTAACTTGCTCTCTGACATTTAGCAGATGAAATAAAATA	8664	Hs.55682	GO:0005515|GO:0003743|GO:0003743|GO:0044267|GO:0001732|GO:0010467|GO:0006412|GO:0006413|GO:0006413|GO:0005737|GO:0005829|GO:0005829|GO:0005852	NP_003744	Eukaryotic translation initiation factor 3, subunit D							0.921797	0.00029694	0.943735	0.00686821	-0.581294	0.104169	-0.652662	0.255278
ASHG19A3A011661	11.3586	9.77378	11.2171	10.7269	10.918	10.7315	10.589	10.1205	11.6313	10.3296	11.6857	10.9379	coding	NM_001130915	MAMSTR	RefSeq_coding	1579	chr19	-	49216254	49222976		CAATGACCCTGGCGGCTTCCTCCCAGCGTTCCCAAATCATTCGCTCCAAGTTCCGATCTG	284358	Hs.191815	GO:0003676|GO:0005634	NP_872380	MEF2 activating motif and SAP domain containing transcriptional regulator							-0.697956	0.110974	-0.631473	0.794325	0.59563	0.532661	0.795801	0.215925
ASHG19A3A041736	14.1892	11.9336	13.8135	12.9768	13.4639	13.1762	13.1409	11.9118	14.4377	12.6997	14.3609	13.0989	coding	NM_001170760	SRPK3	RefSeq_coding	1999	chrX	+	153046455	153051186		GCCTCTTCCTCCCCCGCCCCAGGGGGCGGCCGTAGCCTCAGCGCGGGCTCACAGACCTCA	26576	Hs.104865	GO:0005524|GO:0000166|GO:0004674|GO:0016740|GO:0030154|GO:0007275|GO:0007517|GO:0060537|GO:0006468|GO:0005575	NP_055185	SRSF protein kinase 3							-0.786074	0.0031392	-0.717612	0.0301821	0.690496	0.0145549	0.825993	0.0493983
ASHG19A3A040554	9.13753	11.2935	9.74974	9.78757	9.40146	9.61275	9.68347	10.7244	9.62494	10.5877	9.01872	9.02309	coding	NM_017518	HAUS7	RefSeq_coding	1892	chrX	-	152713123	152736603	AK125219,	ATGAACTAATGGAGAAATAGAAAGTCTTCAGTGATGGCCTACGCCAAAGCACAGGATGGG	55559	Hs.170835	GO:0005515|GO:0031996|GO:0031996|GO:0007049|GO:0051301|GO:0051297|GO:0007067|GO:0051225|GO:0070652|GO:0005813|GO:0005737|GO:0005856|GO:0005874|GO:0005730|GO:0005886|GO:0005819	NP_059988	HAUS augmin-like complex, subunit 7							0.529634	0.362065	0.498606	0.371162	-0.388793	0.130904	-0.766151	0.0777912
ASHG19A3A053618	7.8632	8.10532	7.62924	7.54821	8.27062	9.5934	8.11641	7.785	7.73611	8.48117	8.29358	8.62203	coding	NM_003039	SLC2A5	RefSeq_coding	2454	chr1	-	9097006	9129887	NR_024180,NM_001135585,	TGCCTTTGGGTCATCCTTCCAGTATGGGTACAACGTGGCTGCTGTCAACTCCCCAGCACT	6518	Hs.530003	GO:0005353|GO:0005355|GO:0022891|GO:0005975|GO:0008643|GO:0015755|GO:0015758|GO:0008645|GO:0055085|GO:0016021|GO:0005886	NP_003030	Solute carrier family 2 (facilitated glucose/fructose transporter), member 5							0.273321	0.374288	0.252389	0.0190372	-0.294941	0.00452897	-0.0436279	0.00168361
ASHG19A3A015424	8.53969	11.9224	8.45496	12.6831	8.51119	11.8137	8.44507	11.7278	8.14643	11.8713	8.59494	13.1511	coding	NM_002246	KCNK3	RefSeq_coding	3978	chr2	+	26915580	26954066		CTGCCTATCTGTCTTCACACTGAGAATGGCGCCCAATAAATGCTATCCACGGAGACCAGG	3777	Hs.645288	GO:0005252|GO:0005267|GO:0008022|GO:0046982|GO:0042803|GO:0005244|GO:0007420|GO:0071456|GO:0071294|GO:0090102|GO:0006811|GO:0071805|GO:0006813|GO:0051481|GO:0042493|GO:0007268|GO:0005887|GO:0005886	NP_002237	Potassium channel, subfamily K, member 3							0.978526	0.00576417	0.921418	0.584305	-0.809237	0.474824	-0.69516	0.290482
ASHG19A3A012893	15.7106	15.9594	15.8077	15.9803	15.4262	15.7539	15.7815	15.8255	16.024	15.8495	15.6765	15.9037	coding	NM_012423	RPL13A	RefSeq_coding	1142	chr19	+	49990864	49995562		ACAGGCATCGCCCATGCTCCTCACCTGTATTTTGTAATCAGAAATAAATTGCTTTTAAAG	23521	Hs.523185	GO:0003735|GO:0044267|GO:0031018|GO:0010467|GO:0006412|GO:0006414|GO:0006415|GO:0019058|GO:0016032|GO:0019083|GO:0005829|GO:0005829|GO:0015934|GO:0030529	NP_036555	Ribosomal protein L13a							0.461455	1.24499e-05	0.479959	9.20557e-05	-0.381931	0.000231802	-0.437427	0.000787852
ASHG19A3A021514	9.19063	9.99307	9.33728	9.87791	9.26343	9.21404	9.68133	9.42893	9.05616	10.2546	9.11685	9.09006	coding	NM_017836	SLC41A3	RefSeq_coding	2349	chr3	-	125725200	125803134	NM_001164475,NM_001008487,	AGAAGGTAAAGAAGAGGCATGTCCAGTATGCTTTGCAGGGTGTGTTTGCTCTTTTCCATG	54946	Hs.573007	GO:0008324|GO:0016021|GO:0005886	NP_060306	Solute carrier family 41, member 3							0.493343	0.616018	0.436666	0.222319	-0.218497	0.0532477	-0.505619	0.0275672
ASHG19A3A035026	6.846	10.9831	7.30006	9.38547	7.18098	10.8397	7.48161	7.41138	6.85582	10.572	6.85312	8.19414	coding	NM_013332	C7orf68	RefSeq_coding	1432	chr7	+	128095883	128098471		AGTTTTGTGGCGGGAAGCTTCTGCGCTGGTGCTTAGTAACCGACTTTCCTCCGGACTCCT	29923	Hs.706124	GO:0005102|GO:0035425|GO:0008284|GO:0006950|GO:0009986|GO:0005615|GO:0016021|GO:0016020|GO:0030141	NP_037464	Chromosome 7 open reading frame 68							0.739143	0.327031	0.711996	0.00556724	-0.470612	0.0227642	-0.56008	0.0141185
ASHG19A3A031045	9.43103	10.7202	9.25916	9.41644	10.0757	10.316	10.1218	7.99114	9.86495	9.82898	9.01601	10.4433	coding	NM_002810	PSMD4	RefSeq_coding	1332	chr1	+	151227196	151239952	NR_002319,ENST00000480546,	ATCCTGTCCAAGCTACATACTGTCCAACCCAAGGGCAAGATCACCTTCTGCACGGGCATC	5710	Hs.505059	GO:0005515|GO:0008270|GO:0006977|GO:0006281|GO:0000082|GO:0000216|GO:0016070|GO:0000084|GO:0031145|GO:0031145|GO:0006915|GO:0000075|GO:0034641|GO:0016071|GO:0000278|GO:0051436|GO:0051437|GO:0042981|GO:0006521|GO:0051439|GO:0016032|GO:0000502	NP_002801	Proteasome (prosome, macropain) 26S subunit, non-ATPase, 4							0.0250908	0.475195	-0.0531523	0.378846	-0.254141	0.103043	-0.106367	0.0415914
ASHG19A3A044334	8.22995	9.15529	8.40943	9.04934	8.22784	8.50209	8.41828	8.94013	7.61813	8.86145	7.97171	8.34112	coding	NM_001134375	CCNJ	RefSeq_coding	4153	chr10	+	97803158	97820623		GCAAATAGCAAGTATGGTGCTAAAGTCTACACCAATGGAATTAGATGAGTGCTATGCACT	54619	Hs.596479	GO:0005634	NP_061957	Cyclin J							0.785656	0.539064	0.733323	0.0252881	-0.480103	0.00888436	-0.699523	0.00514739
ASHG19A3A022606	9.62572	9.23123	9.58113	8.50209	10.1692	9.26383	9.79627	7.78979	9.30822	8.98657	9.8543	9.12842	coding	NM_199069	NDUFAF3	RefSeq_coding	1387	chr3	+	49059073	49060924		GCTACGTAGCTTGTACCGAGCGCGACCCTCGCTGCGCTGTCCGCCCGTTGAGCTTCCCTG	25915	Hs.31387	GO:0005515|GO:0032981|GO:0016020|GO:0005743|GO:0005739|GO:0005634	NP_951056	NADH dehydrogenase (ubiquinone) 1 alpha subcomplex, assembly factor 3							-0.765368	0.81041	-0.829639	0.246442	0.492564	0.0197512	0.573676	0.00709215
ASHG19A3A005947	8.25198	9.57719	8.10254	7.19451	8.95845	8.85388	8.65549	8.24852	8.91841	9.51905	8.42398	8.87854	coding	NM_139322	ATRN	RefSeq_coding	3967	chr20	+	3451664	3596550		AATTTCACCTGGCCCATCAAAATTCAGGTGCAAACTGAACAATGAGGACGCATGGACACA	8455	Hs.276252	GO:0005488|GO:0004872|GO:0005529|GO:0006954|GO:0040014|GO:0006979|GO:0005737|GO:0005576|GO:0005615|GO:0005887|GO:0005886	NP_647538	Attractin							0.0421135	0.700171	-0.0916462	0.0630613	-0.394888	0.0136103	-0.420991	0.00676226
ASHG19A3A004121	8.2567	8.215	8.35489	7.78636	8.11525	8.03281	8.09302	7.99131	8.32441	7.36192	8.12262	7.97508	coding	NM_003256	TIMP4	RefSeq_coding	1463	chr3	-	12194572	12200647		ATCATCACTACCATCTGAACTGTGGCTGCCAAATCACCACCTGCTACACAGTACCCTGTA	7079	Hs.591665	GO:0004857|GO:0046872|GO:0008191|GO:0008150|GO:0007417|GO:0042698|GO:0034097|GO:0042493|GO:0032496|GO:0043434|GO:0005576|GO:0005615|GO:0005578|GO:0030017	NP_003247	TIMP metallopeptidase inhibitor 4							-0.612203	0.352705	-0.58532	0.0224117	0.33867	0.0018304	0.287552	0.000946385
ASHG19A3A032338	7.04284	7.48432	6.65116	7.21036	7.46415	7.50035	7.3533	5.19402	6.94808	7.35741	6.95109	7.42798	coding	NM_033657	DAP3	RefSeq_coding	1650	chr1	+	155658873	155708317	NR_027023,ENST00000452809,	TGGACCGACACGGGTATTGTACCGCTGAGGGAAAGGAGCGGGACTCCGGACCTCCAGGAG	7818	Hs.516746	GO:0005515|GO:0008637|GO:0008624|GO:0005761|GO:0005739|GO:0005730|GO:0005730|GO:0005634|GO:0015935	NP_387506	Death associated protein 3							-0.0897303	0.0678472	-0.156368	0.00339251	0.0136979	0.000359503	0.167725	0.000156362
ASHG19A3A043245	13.7002	11.8924	13.4227	12.6241	13.1646	12.7519	12.92	12.1812	13.5239	12.3188	13.4929	12.2582	coding	NM_005029	PITX3	RefSeq_coding	1407	chr10	-	103989945	104001231		TCTCCAGGCTTCCCCTCCCTCGTTTTCAAAGATAAATGAAATAAACGTGCGCGGACTGTC	5309	Hs.137568	GO:0043565|GO:0003700|GO:0016563|GO:0071542|GO:0002088|GO:0002089|GO:0007626|GO:0030901|GO:0007275|GO:0048666|GO:0009887|GO:0006355|GO:0005634	NP_005020	Paired-like homeodomain 3							-0.879825	0.00467737	-0.773404	0.0500079	0.859241	0.0430301	0.866194	0.161612
ASHG19A3A008408	12.0927	12.4255	12.7195	12.8372	12.5334	12.1674	12.4516	12.4462	12.0392	12.5041	12.5392	12.0695	coding	NM_001098833	ATXN7L3	RefSeq_coding	3635	chr17	-	42269173	42275529		TAGCTAACTTTGTAAACGCTGTGTATTCCCTCTGCCCCCATGGCTGCTGGTGTAAATAAA	56970	Hs.512651	GO:0030374|GO:0046872|GO:0005515|GO:0003713|GO:0016568|GO:0016578|GO:0045893|GO:0000124|GO:0005634	NP_064603	Ataxin 7-like 3							0.102831	0.00371058	0.106719	0.0642429	0.247069	0.201782	0.0785857	0.48852
ASHG19A3A006609	7.35697	7.10515	7.40798	7.67305	7.57511	7.53695	7.08296	7.43029	6.93521	7.15738	7.01141	7.04425	coding	NM_182580	CYB561D1	RefSeq_coding	4944	chr1	+	110036700	110043062		TTTCTGACAGCGCTGTCCCGGCCAGGAACCAGTCTTTTCTCCTGGCACCCTGTATTCATG	284613	Hs.514682	GO:0046872|GO:0022900|GO:0006810|GO:0016021|GO:0016020	NP_872386	Cytochrome b-561 domain containing 1							0.201456	0.0869551	0.358069	0.00317707	0.23441	0.000408142	0.179287	0.000237443
ASHG19A3A001404	8.33551	7.28631	8.86848	7.98404	8.39845	7.68671	8.24922	8.18435	8.59362	7.60945	8.73351	7.7711	coding	NM_001042412	CYLD	RefSeq_coding	8608	chr16	+	50776028	50835846		AGCCGGGGCGAGGGGCGACGCCCCGCCGCCCGAGTTTCCCCCTTTCTAGGGTGAGGATGG	1540	Hs.578973	GO:0008234|GO:0046872|GO:0008233|GO:0070064|GO:0005515|GO:0019901|GO:0003735|GO:0004221|GO:0004843|GO:0008270|GO:0016055|GO:0007049|GO:0042347|GO:0032088|GO:0090090|GO:0032480|GO:0070536|GO:0070507|GO:0007346|GO:0006412|GO:0006511|GO:0005737|GO:0005881|GO:0005856|GO:0005829|GO:0031234|GO:0005622|GO:0030496|GO:0048471|GO:0005886|GO:0005840	NP_056062	Cylindromatosis (turban tumor syndrome)							-0.792291	0.42691	-0.703096	0.0341299	0.724514	0.0011413	0.753998	0.000527126
ASHG19A3A035343	6.40036	6.83447	5.8699	6.03683	5.87352	6.89001	5.88581	5.91739	4.80143	6.20883	5.61259	6.1425	coding	NM_016118	NUB1	RefSeq_coding	3112	chr7	+	151038857	151075530		ATATTGATCCATCAAAAGTGGACAATTTGTTGCAGTTGGGGTTTACTGCCCAGGAAGCCC	51667	Hs.647082	GO:0005515|GO:0032436|GO:0016567|GO:0034341|GO:0034612|GO:0006511|GO:0005634	NP_057202	Negative regulator of ubiquitin-like proteins 1							0.548638	0.00524298	0.463863	0.00021421	-0.393129	0.000106188	-0.485109	7.73095e-05
ASHG19A3A005381	6.9206	6.76094	6.364	5.63096	7.03294	6.59125	6.48916	6.40781	6.50096	6.67073	6.43461	6.80663	coding	NM_024828	C9orf82	RefSeq_coding	2833	chr9	-	26840683	26892826		CAGCGTCTCGGGCTCCTTGCAGCAGGAAACTAAATATATTTTGCCAACTTTGGAAAAAGA	79886	Hs.178357		NP_079104	Chromosome 9 open reading frame 82							-0.285332	0.0274865	-0.418634	0.00138946	-0.181656	0.0001557	-0.143364	9.1836e-05
ASHG19A3A006520	11.7512	11.0807	12.0876	11.2327	11.7811	11.1067	11.3253	11.2327	11.927	11.1592	12.2732	11.5	coding	NM_181077	GOLGA8A	RefSeq_coding	4264	chr15	-	34671271	34682001	NM_001023567,	GCTTCTGGTGGTTGCCACTCATCTGAGGCTTCCTCCTCCGCCTCCTCCTCTCTGCATGCG	440270	Hs.720151	GO:0005794|GO:0032580|GO:0016020	NP_001018861	Golgin A8 family, member B							-0.770481	0.0311278	-0.785122	0.348594	0.550972	0.76791	0.6355	0.75344
ASHG19A3A017098	6.46211	6.41576	6.78491	6.5991	6.5865	6.4834	6.16604	6.55419	5.88799	6.0748	6.50085	6.14859	coding	NM_001632	ALPP	RefSeq_coding	2883	chr2	+	233243347	233247597		TGATTTAAACCCGGGCAGCCTGGAGTGCAGCTCATACTCCATGCCCAGAATTCCTGCCTC	250	Hs.284255	GO:0004035|GO:0004035|GO:0016787|GO:0046872|GO:0031225|GO:0009986|GO:0016021|GO:0005886	NP_001623	Alkaline phosphatase, placental							0.0247085	0.0171218	0.0481264	0.000705831	0.245096	7.73205e-05	0.118099	5.38968e-05
ASHG19A3A011813	11.6578	10.0307	11.398	10.9586	10.9967	10.7579	10.847	10.5402	11.9788	10.7633	11.8613	11.0136	coding	NM_144687	NLRP12	RefSeq_coding	3871	chr19	-	54296856	54327648		AGAGTGAGAAAGCATTATTTCAGCAAAAGGTCTTTCCTCCCTTGCTCTCTCCTCCAACCA	91662	Hs.631573	GO:0005524|GO:0008656|GO:0000166|GO:0005515|GO:0006919|GO:0043124|GO:0045751|GO:0050710|GO:0050711|GO:0045409|GO:0031953|GO:0009968|GO:0050729|GO:0050718|GO:0045381|GO:0008588|GO:0007165|GO:0005737	NP_653288	NLR family, pyrin domain containing 12							-0.699973	0.0757952	-0.627361	0.62816	0.619207	0.748508	0.743064	0.35016
ASHG19A3A015721	13.8135	13.0093	13.9568	12.5167	14.8356	13.9258	14.5599	13.7844	14.5804	13.6135	14.8075	13.1276	coding	NM_005917	MDH1	RefSeq_coding	1268	chr2	+	63816121	63834328		GATGGCAACTCCTATGGTGTTCCTGATGATCTGCTCTACTCATTCCCTGTTGTAATCAAG	4190	Hs.526521	GO:0030060|GO:0051287|GO:0005488|GO:0004470|GO:0016491|GO:0006734|GO:0005975|GO:0044262|GO:0006094|GO:0006006|GO:0006108|GO:0006107|GO:0055114|GO:0006099|GO:0005813|GO:0005737|GO:0005829|GO:0005739|GO:0005625	NP_005908	Malate dehydrogenase 1, NAD (soluble)							-0.797081	0.00107195	-0.746191	0.0100161	0.580178	0.00436202	0.616698	0.0170281
ASHG19A3A026678	6.21797	5.67437	6.21617	6.07535	6.1053	5.73805	5.93523	6.00419	7.28815	6.14331	6.56223	6.40973	coding	NM_144647	CAPSL	RefSeq_coding	1019	chr5	-	35904397	35938881		GTGATCCCAGGTCCTCCAATTAATACTAAGAGAGTGGACCAGGGCCCCTGAGGAAGACAG	133690	Hs.55150	GO:0005509|GO:0005737	NP_653248	Calcyphosine-like							-0.471334	0.0166413	-0.422413	0.000811737	0.252052	5.13595e-05	0.405591	2.66818e-05
ASHG19A3A025826	8.19523	8.20306	7.91234	7.30752	8.8032	8.60082	8.67347	7.45656	8.81211	8.37081	8.29238	8.53165	coding	NM_015143	METAP1	RefSeq_coding	2835	chr4	+	99916787	99983959		ATTGTGGGCATGGAATCCACAAGCTTTTTCATACAGCTCCCAATGTACCCCACTATGCTA	23173	Hs.480364	GO:0004177|GO:0046872|GO:0008235|GO:0008233|GO:0005515|GO:0031365|GO:0009987|GO:0018206|GO:0006508|GO:0006417|GO:0005737	NP_055958	Methionyl aminopeptidase 1							-0.488302	0.477665	-0.520448	0.0386093	0.0894417	0.00345416	0.293444	0.0013071
ASHG19A3A006128	6.41831	6.65495	6.75938	5.65386	6.60152	6.55259	6.7376	6.52049	6.27316	5.71835	5.92883	5.1535	coding	NM_152357	ZNF440	RefSeq_coding	4181	chr19	+	11925106	11946016	NM_021915,	ACCAAAACCCCAGGAGAAACTTCAGGAGTCTCATAGAAGAAAAAGTCAATGAAATTAAAG	126070	Hs.418192	GO:0003677|GO:0046872|GO:0008270|GO:0006355|GO:0005622|GO:0005634	NP_689570	Zinc finger protein 440							-0.444312	0.0192515	-0.348036	0.000910218	0.469037	3.70656e-05	0.142955	4.16618e-05
ASHG19A3A006295	7.67447	7.09718	6.98167	5.21207	7.4405	7.71235	6.91297	5.39953	6.66013	8.01303	7.64288	6.62145	coding	NM_172087	TNFSF13	RefSeq_coding	2245	chr17	+	7461608	7464925		GCAGTGCTCACCCAAAAACAGAAGAATGACTCCGATGTGACAGAGGTGATGTGGCAACCA	8741	Hs.54673	GO:0005125|GO:0005515|GO:0005102|GO:0005164|GO:0016070|GO:0006955|GO:0016071|GO:0008284|GO:0048298|GO:0007165|GO:0005576|GO:0005615|GO:0016020|GO:0005654	NP_742085	Tumor necrosis factor (ligand) superfamily, member 13							-0.377817	0.0770386	-0.469167	0.00525858	0.220547	0.000210609	0.197591	0.000129091
ASHG19A3A041911	15.8729	15.2051	15.8764	16.8774	15.2286	15.7966	15.5261	15.3725	15.2797	16.1682	15.4242	16.5461	coding	NM_013230	CD24	RefSeq_coding	2194	chrY	-	21152525	21154705		TGTGTGTGTGAATGAACACTCTTTTGCTTTATTCCAGAATGCTGTACATCTATTTTGGAT	100133941	Hs.644105	GO:0005515|GO:0019901|GO:0030296|GO:0004871|GO:0032597|GO:0031295|GO:0016055|GO:0007411|GO:0001775|GO:0016477|GO:0016337|GO:0032600|GO:0042632|GO:0007204|GO:0002768|GO:0008629|GO:0032913|GO:0043406|GO:0042104|GO:0061098|GO:0043408|GO:0001959|GO:0030856|GO:0042325|GO:0045730|GO:0043627|GO:0001666|GO:0002237|GO:0031225|GO:0009986|GO:0016020|GO:0045121|GO:0005886	NP_037362	CD24 molecule							0.469071	8.53849e-06	0.474708	6.52277e-05	-0.221264	0.000329724	0.00743394	0.000795196
ASHG19A3A010897	9.58998	6.19826	9.42995	7.10099	8.83541	5.80417	8.82949	6.36665	8.07991	7.70222	8.74077	7.41196	coding	NM_001080400	PLIN4	RefSeq_coding	6353	chr19	-	4502191	4517716		CCACTGCACCAGCAATGCTAGAAAACCAAGCCAATAAAAGTGATTTCTTTTTTCATTAAA	729359	Hs.591387	GO:0005737|GO:0005811|GO:0005886	NP_001073869	Perilipin 4							-0.847594	0.376098	-0.876551	0.0499293	0.654185	0.000219926	0.651981	0.000110346
ASHG19A3A028696	8.96416	8.48041	8.96917	8.6781	9.06198	8.33071	8.92014	9.20282	10.0424	9.06515	9.53789	9.59316	coding	NM_177478	FTMT	RefSeq_coding	894	chr5	+	121187649	121188521		AAAGTCAGCTGTCTCCTGCTTTCTTGCCCTTAAAATCACCTCCATCTTTATATTCTTCTG	94033	Hs.105324	GO:0005488|GO:0008199|GO:0004322|GO:0046914|GO:0006879|GO:0006826|GO:0055114|GO:0008284|GO:0051349|GO:0051353|GO:0051347|GO:0005739	NP_803431	Ferritin mitochondrial							-0.377909	0.948062	-0.404294	0.149208	0.0121907	0.0210131	0.220789	0.00766542
ASHG19A3A049219	10.9296	11.1847	10.935	10.8979	10.533	10.3115	10.7238	11.2903	10.1838	10.9971	10.4317	9.19888	coding	NM_001142641	FBRSL1	RefSeq_coding	4563	chr12	+	133067156	133161771		ACCCTGTTTGTTTTAAATATTCTGTTCCCATGTCAATCAGTGACGATAAATACAGCCTTG	57666	Hs.411138		NP_001136113	Fibrosin-like 1							0.0613813	0.10927	0.107191	0.938638	0.295309	0.411924	-0.228188	0.228594
ASHG19A3A028364	7.21837	7.72595	6.87048	7.53163	6.82679	7.41059	7.37304	7.05331	7.16808	7.94204	6.79567	6.84323	coding	NM_014813	LRIG2	RefSeq_coding	4015	chr1	+	113615830	113667342		ATCTATAGCTGCATGGCACAAAATACAGCAGGAGGTCTCTCAGCAAATGCTTCCCTAACA	9860	Hs.448972	GO:0005737|GO:0016021|GO:0005886	NP_055628	Leucine-rich repeats and immunoglobulin-like domains 2							0.48597	0.0698123	0.500318	0.00236977	-0.172589	0.000541204	-0.453078	0.000394379
ASHG19A3A054963	10.6062	12.5587	11.0192	11.694	10.8231	12.6329	12.0635	12.2077	11.4467	12.9455	11.4751	11.5607	coding	NM_182705	FAM101B	RefSeq_coding	3895	chr17	-	289773	295731		TGACACCTGCCCCACTCCATTTTGCTTTGTGATGTCTTCATTTAACAATAAATTATCTGA	359845	Hs.729155		NP_874364	Family with sequence similarity 101, member B							0.694595	0.00545839	0.6754	0.150979	-0.501282	0.647534	-0.592338	0.970137
ASHG19A3A052393	12.9921	12.1127	12.9373	11.5572	14.0127	13.0263	13.4103	12.6365	13.7318	12.3242	13.3359	13.0565	coding	NM_004255	COX5A	RefSeq_coding	784	chr15	-	75212618	75230495		ATGCTCGCTGGGTAACATACTTCAACAAGCCAGATATAGATGCCTGGGAATTGCGTAAAG	9377	Hs.401903	GO:0004129|GO:0009055|GO:0046872|GO:0022904|GO:0016020|GO:0005743|GO:0005739	NP_004246	Cytochrome c oxidase subunit Va							-0.76981	0.00422763	-0.74004	0.0466061	0.367341	0.0594027	0.57604	0.16195
ASHG19A3A037740	8.99081	9.03182	9.31095	9.96147	9.25376	9.92071	8.94518	9.20661	9.40919	9.69179	9.20998	9.05908	coding	NM_000136	FANCC	RefSeq_coding	4612	chr9	-	97861337	98079991		ATAAAGCATGCTGGTAAAACCACTACCCTCAGAGAGAGCCAAAAATACAGAAGAGGCGGA	2176	Hs.494529	GO:0005515|GO:0006281|GO:0006461|GO:0000785|GO:0005737|GO:0005829|GO:0005654|GO:0005634	NP_000127	Fanconi anemia, complementation group C							0.405722	0.720811	0.592947	0.171808	0.132517	0.0336855	0.172671	0.0141034
ASHG19A3A021105	7.56224	7.13007	6.83653	4.99485	7.84269	7.60267	7.51797	5.74021	6.90898	7.44578	7.32602	6.65418	coding	NM_006545	NPRL2	RefSeq_coding	1672	chr3	-	50384918	50388486		TTTGACACAGTCCAAGTGTACATCATCACCAAGCCAGAGCTGCAGAACAAGCTTATCACT	10641	Hs.437083	GO:0005515|GO:0004672|GO:0033673	NP_006536	Nitrogen permease regulator-like 2 (S. cerevisiae)							-0.530326	0.0852498	-0.603662	0.0060383	0.246534	0.000200898	0.244239	0.000116642
ASHG19A3A017561	9.49371	8.33649	10.1092	9.01695	9.45353	8.65842	9.80501	9.73544	10.8575	9.03327	10.3239	8.98782	coding	NM_080675	SUN5	RefSeq_coding	1267	chr20	-	31571581	31592239		GCCCAGAGAGCAGCCTCACCAGAACCCCTACCCTAAGAGAGATTAAAATTTATTCTTTAC	140732	Hs.375186	GO:0003674|GO:0007283|GO:0005575	NP_542406	Sad1 and UNC84 domain containing 5							-0.722831	0.669047	-0.63212	0.323134	0.585113	0.0277025	0.599548	0.0104471
ASHG19A3A005348	6.92157	6.6277	7.67006	6.91184	7.19892	7.16292	7.38101	7.73065	7.70486	7.12699	7.35682	7.20498	coding	NM_024300	CHCHD7	RefSeq_coding	1703	chr8	+	57124314	57131174	NM_001011669,	AGAAACTCATGCACCAAACTCGAACTGGTAAGAAGACTGTTAGAATGCCCTCGGTAACAC	79145	Hs.436913	GO:0005739	NP_077276	Coiled-coil-helix-coiled-coil-helix domain containing 7							-0.372668	0.0985794	-0.2547	0.00439907	0.259186	0.000365219	0.375493	0.000182191
ASHG19A3A041750	7.19052	6.49755	7.92342	7.39217	7.5571	6.41163	7.3871	7.52046	8.23631	6.67197	7.80129	6.65116	coding	NM_020061	OPN1LW	RefSeq_coding	1234	chrX	+	153409724	153424505	NM_001048181,NM_000513,	TACTTTGCCAAAAGTGCCACTATCTACAACCCCGTTATCTATGTCTTTATGAACCGGCAG	5956	Hs.592247	GO:0004930|GO:0009881|GO:0007602|GO:0018298|GO:0050896|GO:0007165|GO:0007601|GO:0005887|GO:0005886	NP_064445	Opsin 1 (cone pigments), long-wave-sensitive							-0.679582	0.128654	-0.564807	0.00739051	0.647487	0.00016258	0.600266	0.000101316
ASHG19A3A044595	9.48111	8.45981	8.86808	8.919	8.99644	9.24808	8.52081	8.68014	8.70608	8.73374	8.91766	8.99837	coding	NM_007329	DMBT1	RefSeq_coding	7686	chr10	+	124320180	124403252	NM_004406,NM_004406,	ACAATGGCTGGCTCTCCCATAACTGTGGCCATAGTGAAGACGCTGGTGTCATCTGCTCAG	1755	Hs.279611	GO:0051636|GO:0051637|GO:0048306|GO:0008329|GO:0005044|GO:0005044|GO:0035375|GO:0030855|GO:0030855|GO:0043152|GO:0045087|GO:0044419|GO:0007275|GO:0002221|GO:0015031|GO:0009615|GO:0005737|GO:0005576|GO:0019898|GO:0016020|GO:0030670|GO:0042589	NP_060049	Deleted in malignant brain tumors 1							-0.152321	0.895863	-0.0863156	0.0906647	0.268713	0.0115299	0.42543	0.00464065
ASHG19A3A000966	10.6541	9.93908	10.4162	10.8688	10.4249	11.5422	10.5905	9.98827	10.4987	10.7746	10.6635	9.8974	coding	NM_001012718	IL32	RefSeq_coding	1093	chr16	+	3115312	3119667		GACCCCAGACCTCTGTCTCTCTCGGCAGGCCTTGGCTCCTTGAACTTTTGGCCGCCATGT	9235	Hs.943	GO:0005125|GO:0007155|GO:0006952|GO:0006955|GO:0005576|GO:0005615	NP_004212	Interleukin 32							-0.081149	0.139027	0.103788	0.962788	0.538132	0.322402	0.554233	0.136308
ASHG19A3A035692	9.67901	8.93443	9.84228	9.50015	9.81516	9.0864	9.6408	9.66954	10.6462	9.21742	9.94585	9.50596	coding	NM_001007243	STAR	RefSeq_coding	2641	chr8	-	38000217	38008600	NM_000349,	TATCCTTGACCCCTTCCTTTGCACAGTGAGTGATGGCGTTTTTATCTCCTGATGATGATG												-0.702052	0.558411	-0.594374	0.358121	0.520843	0.0493003	0.60487	0.0184176
ASHG19A3A029019	6.91869	8.25965	7.35365	6.22522	6.91612	7.74129	7.48067	7.26327	7.86772	8.64182	7.49739	6.45925	coding	NM_152406	AFAP1L1	RefSeq_coding	4223	chr5	+	148651400	148721365		AGGAAGAGGAGCCCATCCATCGTAGCCTCCAACCAAGGAAGGGTGCTACAGAAAGCCAAG	134265	Hs.483793	GO:0005515	NP_689619	Actin filament associated protein 1-like 1							0.0172474	0.116239	-0.01714	0.00553388	-0.027371	0.000755808	-0.304652	0.000647403
ASHG19A3A005822	6.71009	6.31991	6.7348	6.98952	6.79031	6.49127	6.62654	6.83755	6.18365	6.04892	6.25331	6.49297	coding	NM_133635	POFUT2	RefSeq_coding	2878	chr21	-	46683843	46707811		ACCAGTGGATCTGCGCACACGCCAGGTTTTTTATTGGCACCTCAGTCTCAACATTTTCTT	23275	Hs.592164	GO:0046922|GO:0016757|GO:0005975|GO:0006004|GO:0005783	NP_598368	Protein O-fucosyltransferase 2							0.00802937	0.0231001	0.112431	0.000891732	0.188741	0.000105057	0.202592	6.40604e-05
ASHG19A3A039469	10.4336	11.5553	10.722	12.6636	10.1356	11.6451	10.331	12.5765	10.0452	11.874	10.1553	11.8887	coding	NM_021138	TRAF2	RefSeq_coding	2298	chr9	+	139780964	139821066		GAGAGCTTGCCATCCAGCTCACGAAGACAGAGTTATTAAACCATTCAAATCTCTGTGGTC	7186	Hs.522506	GO:0005174|GO:0019899|GO:0016874|GO:0046872|GO:0005515|GO:0004871|GO:0046625|GO:0004842|GO:0008270|GO:0007250|GO:0006919|GO:0008633|GO:0006915|GO:0043623|GO:0008624|GO:0043507|GO:0051092|GO:0050870|GO:0002726|GO:0032743|GO:0051091|GO:0070534|GO:0051865|GO:0051865|GO:0006461|GO:0070207|GO:0042981|GO:0007165|GO:0033209|GO:0035631|GO:0005737|GO:0005829|GO:0005829|GO:0009898	NP_066961	TNF receptor-associated factor 2							0.949935	0.00803273	0.954431	0.362266	-0.642492	0.89481	-0.634718	0.567706
ASHG19A3A028924	6.86584	9.06281	6.53535	6.66315	5.90057	7.7231	6.77081	7.29383	4.92497	8.6839	5.80725	4.07606	coding	NM_018939	PCDHB6	RefSeq_coding	3030	chr5	+	140529838	140532866		TTACTGAAGTGTCAACACATTAGTTTGTGAGCCTCATGTAAGAACATGATGGTCTTTTTT	56130	Hs.283085	GO:0005509|GO:0016339|GO:0007155|GO:0007156|GO:0007399|GO:0007416|GO:0007268|GO:0016021|GO:0005887|GO:0005886	NP_061762	Protocadherin beta 6							0.398752	0.0205107	0.38663	0.00069586	-0.0664209	0.000477371	-0.493073	0.000815172
ASHG19A3A039915	7.63023	7.89813	7.70202	8.40101	7.85046	7.73127	7.53181	8.2537	7.61153	7.86733	7.70126	8.10204	coding	NM_133179	XAGE3	RefSeq_coding	543	chrX	-	52891559	52897119		AGTTGTGAGGGTGTGAGGGTCGCGTTCCTGCTGTCTGGACTTTTTCTGTCCCACTGAGAC	170626	Hs.43879		NP_573440	X antigen family, member 3							0.768305	0.215419	0.762509	0.00815815	-0.544228	0.00214495	-0.474543	0.00106938
ASHG19A3A002133	9.04982	8.4802	9.27708	8.16558	9.46484	9.81404	8.84885	6.87198	8.35759	9.17803	8.4352	6.51948	coding	NM_001130012	SLC9A3R2	RefSeq_coding	2192	chr16	+	2076887	2089026		GCCTGGTTCCGACAAGGACACTGAGGATGGCAGTGCCTGGAAGCAAGATCCCTTCCAGGA	9351	Hs.440896	GO:0008013|GO:0016247|GO:0019902|GO:0008022|GO:0005515|GO:0005102|GO:0048839|GO:0006461|GO:0016324|GO:0005737|GO:0012505|GO:0005634|GO:0005886	NP_004776	Solute carrier family 9 (sodium/hydrogen exchanger), member 3 regulator 2							-0.443049	0.677083	-0.34332	0.0755959	0.674141	0.00154587	0.483856	0.00129164
ASHG19A3A018584	10.2504	7.06934	9.72184	9.74495	10.2838	9.47421	9.00342	6.43482	9.31311	7.93582	9.81516	7.02485	coding	NM_017806	LIME1	RefSeq_coding	1206	chr20	+	62367977	62370459		AGAAGCGCAAAGGGACCCATCGCAGTCCCCAAGAGCCACAGCAGGGGAAGACTGAGGTGA	54923	Hs.233220	GO:0016021|GO:0005886	NP_060276	Lck interacting transmembrane adaptor 1							-0.689271	0.896071	-0.553755	0.165967	0.885027	0.00050588	0.888408	0.000189946
ASHG19A3A025591	6.4786	5.51051	6.65528	6.05183	7.24936	5.76508	7.60995	6.5401	7.26876	5.80812	6.78216	5.92388	coding	NM_012108	STAP1	RefSeq_coding	1524	chr4	+	68424445	68472617		AAATATGATCCTGAGGCCTGGTAGTGACAGTAGAAACTACTCCATCACTATTCGGCAGGA	26228	Hs.435579	GO:0005070|GO:0006944|GO:0006886|GO:0007165|GO:0007169|GO:0005737	NP_036240	Signal transducing adaptor family member 1							-0.823861	0.0413606	-0.733291	0.00247794	0.630582	3.08542e-05	0.669458	1.75843e-05
ASHG19A3A001346	9.00144	10.321	9.22016	11.6777	9.12323	10.7518	8.69383	10.6778	8.55713	10.4059	9.11313	10.8391	coding	NM_001040161	C16orf13	RefSeq_coding	563	chr16	-	684428	686347		ACGTGGACCAGCGCTGCCTGGACAGGAACCCAGAATGGGGGCTTCGGGACACAGCCCTCC	84326	Hs.239500		NP_115742	Chromosome 16 open reading frame 13							0.947369	0.217501	0.943393	0.288897	-0.629623	0.190383	-0.541847	0.0925937
ASHG19A3A001970	7.95609	7.88398	8.52504	8.8316	8.09186	7.8953	7.99092	8.70168	8.47397	7.8487	8.51984	7.91486	coding	NM_001126241	TP73	RefSeq_coding	2728	chr1	+	3607235	3650467		ACCACGCCGACCCCAGCCTCGTCAGGACCTGGGGGCCCTGAAGATCCCCGAGCAGTACCG	7161	Hs.697294	GO:0003682|GO:0003684|GO:0003690|GO:0046872|GO:0002039|GO:0010843|GO:0005515|GO:0003700|GO:0016563|GO:0008134|GO:0016564|GO:0042771|GO:0006978|GO:0008630|GO:0007049|GO:0007050|GO:0034644|GO:0033326|GO:0048546|GO:0030900|GO:0021766|GO:0006954|GO:0006298|GO:0031571|GO:0043508|GO:0043524|GO:0000122|GO:0048666|GO:0045793|GO:0043193|GO:0010552|GO:0045893|GO:0009791|GO:0051262|GO:0001836|GO:0006974|GO:…	NP_005418	Tumor protein p73							-0.030911	0.421666	0.0998612	0.0237352	0.306292	0.00255965	0.247451	0.00131228
ASHG19A3A031114	8.93841	8.15313	9.47828	9.12298	9.67666	8.38776	9.00546	9.19034	9.52641	8.18726	10.2275	8.49329	coding	NM_003540	HIST1H4F	RefSeq_coding	368	chr6	+	26240653	26241021		CTGAGCCTCACCCCGGCTTTTTATTTAACAGCTCACCCATAAAAGGCCCTTTTCAGGGCC	8361	Hs.247816		NP_003531	Histone cluster 1, H4f							-0.657455	0.979511	-0.591978	0.160941	0.627876	0.00906573	0.669498	0.00346149
ASHG19A3A049805	5.78674	5.87941	6.08912	5.92327	5.77234	5.78593	5.95709	6.05571	5.88985	5.98079	5.9369	5.80353	coding	NM_052867	NALCN	RefSeq_coding	6923	chr13	-	101706129	102068813		TTGCATTTCCATGATGTTTGAGTCCCCGTTTCGAAGAGTCATGCATGCACCTACTTTGCA	259232	Hs.525146	GO:0005272|GO:0005244|GO:0006811|GO:0006814|GO:0055085|GO:0016021|GO:0016020	NP_443099	Sodium leak channel, non-selective							0.0636699	0.00667532	0.07763	0.000296348	0.0963494	3.88661e-05	-0.110882	2.76539e-05
ASHG19A3A054698	7.14641	6.21995	6.5991	6.6456	7.00167	6.88164	6.03815	6.11618	6.23252	6.88931	6.39349	6.38826	coding	NM_024712	ELMO3	RefSeq_coding	2548	chr16	+	67233027	67237926		ATCATCCACAGTGCAGCACCAATGGGCGACGAGATGGCTCATCACCTGTACGTACTGCAG	79767	Hs.377416	GO:0017124|GO:0005488|GO:0006915|GO:0006909|GO:0005737|GO:0005856	NP_078988	Engulfment and cell motility 3							-0.107172	0.0250858	-0.0562917	0.00104302	0.320745	8.93588e-05	0.316618	5.55017e-05
ASHG19A3A036200	6.17579	5.97028	6.04785	6.33651	6.18876	6.29591	5.89784	6.26766	5.11604	6.72095	5.84516	5.99662	coding	NM_003695	LY6D	RefSeq_coding	806	chr8	-	143866297	143868008		CACTCCTTCTGTTTTGTTGCCGTTTATTTTTGTACTCAAATCTCTACATGGAGATAAATG	8581	Hs.415762	GO:0005515|GO:0007155|GO:0030098|GO:0031225|GO:0009986|GO:0005624|GO:0005886	NP_003686	Lymphocyte antigen 6 complex, locus D							0.535867	0.0065468	0.501572	0.000254375	-0.200632	7.15177e-05	-0.269902	4.97964e-05
ASHG19A3A038173	7.11053	6.99359	7.55473	7.34785	7.16521	6.83915	6.85173	7.46586	6.88732	7.30504	7.51924	7.1207	coding	NM_017585	SLC2A6	RefSeq_coding	2563	chr9	-	136336216	136344276		AACCTGACTCTGGGGCTGTACATCCACTTTGGCCCCAGGCCTCTGAGCCCCAACAGCACT	11182	Hs.244378	GO:0055056|GO:0005355|GO:0022891|GO:0008643|GO:0015758|GO:0055085|GO:0016021|GO:0016020|GO:0005886	NP_060055	Solute carrier family 2 (facilitated glucose transporter), member 6							0.0934819	0.074882	0.0353056	0.00313133	0.0706054	0.000380368	0.000254557	0.000226693
ASHG19A3A005811	7.19451	6.67656	7.14353	6.57965	7.14966	7.06958	6.44811	6.63726	6.59832	6.91801	7.27015	6.61072	coding	NM_133454	SGSM1	RefSeq_coding	6018	chr22	+	25202135	25322813	NM_001098498,	GATGACGGAAACAGAAAGGAAAGAGTCCTCCCAGAGCTGCAGTTCGGGCCGCCAGAACAT	129049	Hs.474397	GO:0005097|GO:0032313|GO:0005794|GO:0005622	NP_597711	Small G protein signaling modulator 1							-0.384036	0.0484289	-0.403034	0.0022363	0.453291	0.000147356	0.401387	9.18878e-05
ASHG19A3A004476	6.59125	6.56608	6.83663	7.02223	6.82403	6.66603	6.19293	6.8888	6.37932	6.60997	6.83545	6.59291	coding	NM_006182	DDR2	RefSeq_coding	3172	chr1	+	162602227	162750237		CCACAGAGAATGCTCTGCACCCGTTGATACTCCAGTTCCAACACCATCTTCTGAGATGAT	4921	Hs.593833	GO:0005524|GO:0005518|GO:0000166|GO:0004872|GO:0004714|GO:0007155|GO:0008284|GO:0006468|GO:0007165|GO:0007169|GO:0016324|GO:0005887|GO:0016020	NP_006173	Discoidin domain receptor tyrosine kinase 2							0.324049	0.0263709	0.355001	0.000989513	0.0166009	0.000151532	-0.000946296	9.29889e-05
ASHG19A3A020423	13.1521	15.6765	13.3498	15.0475	12.6171	14.8953	13.8563	15.6236	13.0637	15.505	13.4252	15.6114	coding	NM_002305	LGALS1	RefSeq_coding	586	chr22	+	38071612	38075807		AACTACATGGCAGCTGACGGTGACTTCAAGATCAAATGTGTGGCCTTTGACTGAAATCAG	3956	Hs.445351	GO:0016936|GO:0001948|GO:0030395|GO:0043236|GO:0005515|GO:0042803|GO:0004871|GO:0005529|GO:0006915|GO:0071333|GO:0071407|GO:0033555|GO:0045445|GO:0010812|GO:0010977|GO:0043123|GO:0034120|GO:0042981|GO:0048678|GO:0042493|GO:0007165|GO:0009986|GO:0005737|GO:0031012|GO:0005576|GO:0005615|GO:0005622|GO:0005634|GO:0005578	NP_002296	Lectin, galactoside-binding, soluble, 1							0.960935	2.96077e-06	0.874716	8.62217e-05	-0.837876	0.02126	-0.82698	0.0507081
ASHG19A3A054762	8.76803	10.5848	8.1085	10.9582	6.46411	9.84198	7.78468	10.6878	7.18393	10.1238	7.21224	9.6408	coding	NM_000734	CD247	RefSeq_coding	1687	chr1	-	167399877	167487847		ATGACAAAATCATCTTTGTGAAGGCCTCGCAGGAAGACCCAACACATGGGACCTATAACT	919	Hs.156445	GO:0042802|GO:0005515|GO:0042803|GO:0004888|GO:0031295|GO:0050852|GO:0007166|GO:0044419|GO:0050690|GO:0050776|GO:0016032|GO:0042101|GO:0042105|GO:0005737|GO:0016021|GO:0005886|GO:0005886|GO:0005886	NP_932170	CD247 molecule							0.927031	0.916784	0.907262	0.0104674	-0.623305	0.0660856	-0.734125	0.040429
ASHG19A3A038057	7.29731	7.34432	7.50391	8.07913	7.35365	7.46864	7.27015	8.17773	8.11625	8.17443	8.08642	8.25765	coding	NM_001035534	FAM129B	RefSeq_coding	3818	chr9	-	130267618	130341268		AACTGGGCCAGTTCCGGTCCCTTCCTTTTGGGGCTCTCACTCTGGAGGATGGGGTGGATG	64855	Hs.522401	GO:0005515	NP_073744	Family with sequence similarity 129, member B							0.431996	0.188227	0.421339	0.0073601	-0.390582	0.00190269	-0.192982	0.000832482
ASHG19A3A018764	9.20238	8.4335	8.94205	9.2535	8.72609	8.89859	8.71066	9.1318	8.94775	9.0616	9.10189	9.07864	coding	NM_181602	KRTAP6-1	RefSeq_coding	219	chr21	-	31986005	31986223		TCCCGCTCCCTCTGTGGCTATGGCTATGGATGCGGCTCTGGCTCTGGCTACTATTATTGA	337966	Hs.553689	GO:0005829|GO:0005882	NP_853633	Keratin associated protein 6-1							0.138386	0.960349	0.215359	0.0972012	0.11886	0.014986	0.251838	0.00624901
ASHG19A3A009402	8.28116	9.5252	8.56745	9.99651	7.87909	8.44568	8.02562	9.08372	7.79706	9.05889	7.83277	8.98322	coding	NM_013975	LIG3	RefSeq_coding	3701	chr17	+	33307537	33332088		ATTCAGCCTGACACGCTTTGCCAGGAACAAACCTCATGTGAAAGAAAACAAAATGAATTT	3980	Hs.100299	GO:0005524|GO:0003677|GO:0003910|GO:0003909|GO:0003909|GO:0016874|GO:0046872|GO:0000166|GO:0005515|GO:0008270|GO:0006266|GO:0051103|GO:0006281|GO:0006260|GO:0033151|GO:0006284|GO:0007049|GO:0051301|GO:0007131|GO:0007283|GO:0005622|GO:0005654|GO:0005654|GO:0005634	NP_039269	Ligase III, DNA, ATP-dependent							0.853187	0.627139	0.808532	0.0239888	-0.568385	0.0168263	-0.675072	0.00925637
ASHG19A3A019675	6.48396	6.73534	6.06723	6.85736	6.54842	6.97449	6.21409	7.43616	7.08542	7.13829	6.63713	7.46099	coding	NM_001017981	RNF215	RefSeq_coding	1922	chr22	-	30774804	30783302		TCGAGTGGAAGTTGACCTTGTGGACCACCTGTGGCCTCTCCAAGGATGGCTATGGAGGAT	200312	Hs.592194	GO:0046872|GO:0008270|GO:0016021|GO:0016020	NP_001017981	Ring finger protein 215							0.679172	0.0251452	0.672529	0.000769648	-0.710681	0.000460656	-0.525859	0.000226679
ASHG19A3A019993	9.61387	8.284	10.3147	9.64977	9.15799	9.12751	9.66652	9.43492	9.62838	8.77449	10.5807	9.3552	coding	NM_001145137	CPT1B	RefSeq_coding	2721	chr22	-	51007290	51016506		GGCGCGGCTGGCGGCGGGGCCGGCCTAAGCGCGCCCGCGCACCCATCTGCCCCCGTCCTA	1375	Hs.439777	GO:0008415|GO:0004095|GO:0016740|GO:0006853|GO:0044255|GO:0006635|GO:0006631|GO:0046320|GO:0006810|GO:0016021|GO:0016020|GO:0005792|GO:0005741|GO:0005739	NP_689452	Carnitine palmitoyltransferase 1B (muscle)							-0.532296	0.6651	-0.47618	0.293453	0.570635	0.0291251	0.698716	0.00951234
ASHG19A3A048684	7.8732	7.59594	8.02505	7.52566	7.8603	7.54249	7.91805	7.77728	8.82109	8.01964	8.39294	7.86565	coding	NM_001005490	OR6C74	RefSeq_coding	939	chr12	+	55641071	55642009		GTTGCCCCCATGTTGAATCCCTTTATTTATACACTGAGAAACAAACAAGTAAAAGATGTT	254783	Hs.554556	GO:0004984|GO:0004872|GO:0050896|GO:0007608|GO:0016021|GO:0005886	NP_001005490	Olfactory receptor, family 6, subfamily C, member 74							-0.612804	0.307646	-0.591835	0.0197754	0.357266	0.00131995	0.401772	0.000638534
ASHG19A3A030251	8.89943	10.1143	9.28912	10.9258	9.36441	9.19702	9.23469	9.00729	8.70336	8.64363	8.75831	8.94931	coding	NM_001170755	NBPF15	RefSeq_coding	4802	chr1	+	148558187	148596267		TATATTTCTGGCCCCCCAGTGTCAGTCCATTCATGACAAAGTTTGACCAGTCTTTGCCAA	284565	Hs.656782	GO:0005737	NP_775909	Neuroblastoma breakpoint family, member 15							0.380463	0.778449	0.417324	0.146829	-0.056512	0.0350933	-0.171691	0.0175149
ASHG19A3A002566	8.03741	8.77751	8.21942	9.27545	8.0877	8.27783	8.26983	8.70138	8.26534	8.80408	8.48503	9.04278	coding	NM_001142554	TRMT1	RefSeq_coding	2195	chr19	-	13215713	13227463		AGGCCAAGGTCAAGGCCTCAGCCAGGGCCAAGTTCTCTGCAGCCTGTGGTCCCCCTGTGA	55621	Hs.515169	GO:0003723|GO:0046872|GO:0008168|GO:0004809|GO:0016740|GO:0008270|GO:0008033	NP_060192	TRM1 tRNA methyltransferase 1 homolog (S. cerevisiae)							0.824382	0.575889	0.739736	0.0295283	-0.667187	0.010266	-0.567713	0.00466634
ASHG19A3A036982	7.75091	8.93636	7.72487	7.87209	7.85626	9.44233	7.98878	8.94723	6.89169	9.211	7.72409	7.27266	coding	NM_178172	GPIHBP1	RefSeq_coding	2296	chr8	+	144295067	144299043		TAACTGTTCTCTTCTTTTCCTTATTAATAAAACACACAATGCCTAGCTGGGGGGTCGGAA	338328	Hs.426410	GO:0034185|GO:0035478|GO:0008035|GO:0035473|GO:0008289|GO:0071813|GO:0042632|GO:0006869|GO:0090321|GO:0051006|GO:0050821|GO:0071503|GO:0070328|GO:0031362|GO:0009897|GO:0034364|GO:0016021|GO:0005886	NP_835466	Glycosylphosphatidylinositol anchored high density lipoprotein binding protein 1							0.597181	0.308469	0.599705	0.00996782	-0.286653	0.00527913	-0.511394	0.00364383
ASHG19A3A000940	6.76493	6.46196	6.66817	7.11475	6.91372	6.90534	7.00032	7.25974	7.47304	7.54409	7.37342	7.72119	coding	NM_001011722	ARHGEF10L	RefSeq_coding	4269	chr1	+	17907047	18024369		GCACCGAGTGTCCTTCCAGCCCAAGATGACCCAGCTCATGAAGGCCGCCAAGAGCGGGAC	55160	Hs.443460	GO:0005089|GO:0005085|GO:0035023|GO:0005737|GO:0005622	NP_060595	Rho guanine nucleotide exchange factor (GEF) 10-like							0.188167	0.0620474	0.168923	0.00244595	-0.312348	0.000487793	0.0272539	0.000198476
ASHG19A3A049592	6.90471	5.56087	6.66293	6.67302	6.02772	6.58458	6.15591	5.75848	6.23459	6.17835	7.07659	5.72563	coding	NM_152720	NEK3	RefSeq_coding	2255	chr13	-	52706779	52733510		TTCCAGGAGAAAGGGCCCTCACGGGTGAGCGGGGCGACTGGGCTCCCCCGCGGTGCAGTT	4752	Hs.409989	GO:0005524|GO:0046872|GO:0000166|GO:0005515|GO:0004674|GO:0016740|GO:0007049|GO:0051301|GO:0007067|GO:0006468|GO:0005634	NP_689933	NIMA (never in mitosis gene a)-related kinase 3							-0.414962	0.0201102	-0.316739	0.000927891	0.742044	2.49184e-05	0.71343	1.71622e-05
ASHG19A3A042955	6.83481	6.33966	7.32356	6.62842	6.79601	6.83237	7.03648	6.88367	7.42371	6.21208	7.2224	6.49084	coding	NM_018207	TRIM62	RefSeq_coding	3865	chr1	-	33611003	33647671		AAGGGAAAAATCCATGAGACCAACCTCACATATGAAGACTTCCCGACCTCCAAGTACACA	55223	Hs.656006	GO:0046872|GO:0008270|GO:0005622	NP_060677	Tripartite motif-containing 62							-0.728474	0.0556208	-0.586866	0.00266549	0.671694	9.68606e-05	0.69864	5.60479e-05
ASHG19A3A020904	6.50583	6.61954	6.4344	6.88638	6.24785	6.46411	6.53664	6.95883	6.26366	6.7945	6.6209	6.70365	coding	NM_001171172	CX3CR1	RefSeq_coding	3224	chr3	-	39304985	39321930		TGAAGGCTCCCCATTAATGAGAGCTGACTGTGCTGTGCTTTGCTGACTGCAGGGCCTGCT	1524	Hs.78913	GO:0004930|GO:0004950|GO:0004896|GO:0005515|GO:0004872|GO:0007186|GO:0007155|GO:0006968|GO:0021795|GO:0006935|GO:0044419|GO:0048246|GO:0002282|GO:0016525|GO:0043066|GO:0009611|GO:0005887|GO:0005886	NP_001328	Chemokine (C-X3-C motif) receptor 1							0.784808	0.0191161	0.71414	0.00069299	-0.52702	0.000184425	-0.581229	0.000116194
ASHG19A3A048460	14.842	12.4835	14.5861	13.6212	14.0687	13.6415	13.7963	12.2874	14.8328	13.1134	15.0732	13.4604	coding	NM_001171888	FGFR1OP2	RefSeq_coding	998	chr12	+	27091304	27113677		GGGTCCATTTTAAAAGTGCTTTTACATTGAATTTCCCTCCCAGATTAGATCAGCAAATAA	26127	Hs.591162	GO:0009611|GO:0005737	NP_056448	FGFR1 oncogene partner 2							-0.810942	0.00156921	-0.749706	0.0136358	0.744594	0.0026441	0.845603	0.0096654
ASHG19A3A036412	5.60763	5.46118	5.78027	5.51785	5.46956	4.94602	5.05904	5.62193	5.17068	5.55823	5.78529	5.01237	coding	NM_001100161	XPO7	RefSeq_coding	4907	chr8	+	21777179	21864095		TGGGGGGGAGGGGGGGCCGGAGAGGAGCATGAATGGAGCAAAATGGCGGATCATGTGCAG												-0.133477	0.00298639	-0.193671	0.000159542	0.30682	1.41334e-05	-0.0106363	1.34508e-05
ASHG19A3A041706	8.76109	8.27508	9.01951	8.83089	8.81937	8.5073	8.71848	8.76362	8.94493	8.53297	9.07447	8.77773	coding	NM_175868	MAGEA6	RefSeq_coding	1787	chrX	+	151867244	151870814		TGCAGCCTCAGCATGCGCTGGCCGGATGTACCCTGAGGTGCCCTCTCACTTCCTCCTTCA	4105	Hs.441113	GO:0003674|GO:0005515|GO:0008150|GO:0005575	NP_787064	Melanoma antigen family A, 6							-0.57563	0.79968	-0.508504	0.0782526	0.523558	0.0079087	0.704297	0.00322087
ASHG19A3A005313	11.5353	11.1429	11.6313	10.8131	11.5493	11.044	11.5748	10.9962	12.1964	10.8487	11.9043	11.1809	coding	NM_022874	SMN1	RefSeq_coding	1545	chr5	+	70220767	70248836	NM_022877,	ATGCCAGGGCCAAGACTGGGACCAGGAAAGATAATTCCCCCACCACCTCCCATATGTCCA	6606	Hs.535788		NP_075012	Survival of motor neuron 1, telomeric							-0.881564	0.044589	-0.859337	0.441921	0.558034	0.937789	0.587073	0.602484
ASHG19A3A045471	6.5565	7.49779	7.96282	7.56327	7.35697	7.16601	7.45509	8.16488	7.036	7.49348	8.05124	7.61855	coding	NM_001080494	TTC39A	RefSeq_coding	2759	chr1	-	51752930	51787938		TTGGAGAAGGAGGAGGGAAAAAGGGGCTGTGGGATTTAGTGGCTGGGCTGCACCCCCTGG	22996	Hs.112949	GO:0005488|GO:0003674|GO:0008150|GO:0005575	NP_001138304	Tetratricopeptide repeat domain 39A							0.293512	0.12204	0.210277	0.0050804	-0.27246	0.0010543	-0.225436	0.000545106
ASHG19A3A014782	11.1195	8.42995	10.6215	9.75535	10.0307	9.96883	9.83052	8.43111	10.125	8.75855	10.2245	8.88787	coding	NM_001126240	TP73	RefSeq_coding	2822	chr1	+	3607235	3650467	NM_005427,NM_001126242,	TTTTAACAGGATTGGGGTGTCCAAACTGCATCGAGTATTTCACCTCCCAAGGGTTACAGA	7161	Hs.697294	GO:0003682|GO:0003684|GO:0003690|GO:0046872|GO:0002039|GO:0010843|GO:0005515|GO:0003700|GO:0016563|GO:0008134|GO:0016564|GO:0042771|GO:0006978|GO:0008630|GO:0007049|GO:0007050|GO:0034644|GO:0033326|GO:0048546|GO:0030900|GO:0021766|GO:0006954|GO:0006298|GO:0031571|GO:0043508|GO:0043524|GO:0000122|GO:0048666|GO:0045793|GO:0043193|GO:0010552|GO:0045893|GO:0009791|GO:0051262|GO:0001836|GO:0006974|GO:…	NP_005418	Tumor protein p73							-0.771892	0.562936	-0.652855	0.43088	0.848749	0.0243022	0.861955	0.00794145
ASHG19A3A017017	5.78811	5.64802	6.34672	6.73966	6.13045	5.95971	5.99859	6.18307	5.63158	6.49225	6.23848	6.19521	coding	NM_201574	SLC4A3	RefSeq_coding	4255	chr2	+	220492291	220506701		AGCTGAGGGACGGTGATGGAACCACCGACCTGGCCCTGTCAAGTCCAAGGCTGCTGTGTT	6508	Hs.1176	GO:0015297|GO:0005452|GO:0005215|GO:0015701|GO:0006811|GO:0055085|GO:0006810|GO:0005887|GO:0005624|GO:0005886	NP_963868	Solute carrier family 4, anion exchanger, member 3							0.347134	0.00839701	0.358808	0.00033155	-0.000871292	5.9967e-05	0.125602	3.41825e-05
ASHG19A3A016971	14.27	12.2595	14.4837	13.0993	14.0862	13.1029	13.9631	12.9679	14.9731	12.9214	14.8258	13.1297	coding	NM_005731	ARPC2	RefSeq_coding	1424	chr2	+	219082119	219119070		TCCGTCCTTGCCTCCCTTACCCACCCTCACCGGCCCTTGTTTCTCCTTCCCCTGGGGGCA	10109	Hs.529303	GO:0003779|GO:0005515|GO:0005200|GO:0006928|GO:0030838|GO:0005885|GO:0005794|GO:0015629|GO:0031252|GO:0042995|GO:0005737|GO:0005925	NP_690601	Actin related protein 2/3 complex, subunit 2, 34kDa							-0.900295	0.00202443	-0.822312	0.0175417	0.755192	0.00400838	0.822762	0.0162889
ASHG19A3A048613	11.7176	14.0402	11.7278	12.1787	11.9946	12.1635	11.5392	12.9768	9.83822	13.7844	11.6131	11.5401	coding	NM_181711	GRASP	RefSeq_coding	1950	chr12	+	52400747	52409671		TCCACCGTTGTGCATATTGTTGCTTCTGAACCACAAACTGTATAAATGGATGGTTTTTTG	160622	Hs.407202	GO:0030306|GO:0030165|GO:0008104|GO:0007165|GO:0030054|GO:0005737|GO:0048471|GO:0005886|GO:0045211|GO:0045202	NP_859062	GRP1 (general receptor for phosphoinositides 1)-associated scaffold protein							0.658763	0.00185497	0.531246	0.0748769	-0.475614	0.455252	-0.74231	0.791635
ASHG19A3A046222	6.65821	5.90796	6.53056	6.43829	6.44255	6.0937	6.72435	6.23605	6.15631	6.16221	6.40444	6.61427	coding	NM_003986	BBOX1	RefSeq_coding	1901	chr11	+	27062508	27149354		TGAACTGCTTGTTCACTTGCTGCTGTTGCCACTGCTGGTACAGAAATAGAAGGTAAGACA	8424	Hs.591996	GO:0008336|GO:0008336|GO:0008336|GO:0005506|GO:0046872|GO:0016491|GO:0016702|GO:0008270|GO:0045329|GO:0045329|GO:0034641|GO:0055114|GO:0015629|GO:0005737|GO:0005829|GO:0043231|GO:0005739	NP_003977	Butyrobetaine (gamma), 2-oxoglutarate dioxygenase (gamma-butyrobetaine hydroxylase) 1							-0.45775	0.0195512	-0.483797	0.000920174	0.305213	7.08513e-05	0.532886	3.72298e-05
ASHG19A3A021063	6.40474	7.04884	6.34166	6.37343	6.34896	6.6167	6.29753	5.50189	6.41484	6.21747	6.57904	6.4127	coding	NM_198562	C3orf62	RefSeq_coding	3590	chr3	-	49306029	49314508		TGTATTGATGCATTCCTCCATTTTGGCACCTGAAAGAGAGTCTTGGAGAACTGCAGGAGA	375341	Hs.403828		NP_940964	Chromosome 3 open reading frame 62							-0.0782045	0.0179571	-0.177055	0.000845237	-0.0085881	9.62864e-05	-0.0285472	6.16093e-05
ASHG19A3A004533	6.53753	7.96052	7.19066	8.5378	6.23404	6.51495	6.75373	7.51605	6.74123	7.20424	6.6124	7.51023	coding	NM_006669	LILRB1	RefSeq_coding	2971	chr19	+	55128628	55149002		TGGTCTTTGTGCACATTTACATCAAGCTCAGCCTGGGCGGCACAGCCAGATGCGAGATGC	10859	Hs.667388	GO:0008157|GO:0004872|GO:0050776|GO:0009615|GO:0016021|GO:0005886	NP_006660	Leukocyte immunoglobulin-like receptor, subfamily B (with TM and ITIM domains), member 1							0.720789	0.0375812	0.674011	0.00101385	-0.508036	0.000925637	-0.593088	0.000593392
ASHG19A3A008372	8.16281	10.4945	8.2855	9.91816	8.10952	9.10255	8.09399	8.45049	7.17048	9.85578	7.61229	7.82696	coding	NM_024927	PLEKHH3	RefSeq_coding	3076	chr17	-	40819932	40829048		CCAAGGGCTACAATGGGTGTGGGTAATTTTCTAGTTTGTTTCTTAATTTATTTGTAGAAG	79990	Hs.632251	GO:0007165|GO:0005856	NP_079203	Pleckstrin homology domain containing, family H (with MyTH4 domain) member 3							0.695645	0.594703	0.657994	0.0216324	-0.334175	0.0165193	-0.59857	0.0116399
ASHG19A3A045945	6.75595	6.75148	6.75078	7.91125	6.51481	6.56185	6.19941	6.82159	6.35718	6.23812	6.95367	7.75401	coding	NM_001025237	TSPAN4	RefSeq_coding	1479	chr11	+	844445	867116		CTCAGTCCCGACTGGGCTCTACCTGAGGACCCTGGGGAGCCTGGGCCTGGCCCTCCTCAG	7106	Hs.654836	GO:0006461|GO:0005887|GO:0005886	NP_003262	Tetraspanin 4							0.475995	0.0273866	0.4213	0.000965808	-0.390144	0.000373873	-0.153086	0.000161475
ASHG19A3A054793	11.3504	12.0454	11.307	12.2701	11.5221	11.5878	11.2171	12.3904	11.0123	12.1924	11.0646	12.3224	coding	NM_002811	PSMD7	RefSeq_coding	1678	chr16	+	74330680	74340184		CAGGGGTTGTGATCCAGCTCCATATATTGTTTACCTTCAAAGATACAATTAAATGGCTTG	5713	Hs.440604	GO:0005515|GO:0006977|GO:0000082|GO:0000216|GO:0016070|GO:0000084|GO:0031145|GO:0031145|GO:0006915|GO:0000075|GO:0034641|GO:0016071|GO:0000278|GO:0051436|GO:0051437|GO:0042981|GO:0006521|GO:0051439|GO:0016032|GO:0000502|GO:0005838	NP_002802	Proteasome (prosome, macropain) 26S subunit, non-ATPase, 7							0.904478	0.00630069	0.832224	0.17571	-0.779573	0.692774	-0.74607	0.919303
ASHG19A3A054752	6.34854	5.44934	6.73095	5.92053	6.28889	5.60965	6.2829	5.87665	6.69508	6.01472	6.54958	6.22213	coding	NM_007014	WWP2	RefSeq_coding	4527	chr16	+	69796273	69975643		TTTTACTATGTGGATCACAATACTCGGACCACCACCTGGCAGCGTCCGACCGCGGAGTAC	11060	Hs.408458	GO:0001085|GO:0001085|GO:0016881|GO:0016874|GO:0005515|GO:0008134|GO:0004842|GO:0004842|GO:0046718|GO:0044419|GO:0010629|GO:0010553|GO:0010553|GO:0051224|GO:0043433|GO:0032410|GO:0043161|GO:0070534|GO:0006464|GO:0016567|GO:0016567|GO:0016567|GO:0042787|GO:0005737|GO:0005622|GO:0005634|GO:0000151	NP_955456	WW domain containing E3 ubiquitin protein ligase 2							-0.797009	0.0184112	-0.772004	0.0010015	0.564905	3.1522e-05	0.69598	1.69783e-05
ASHG19A3A002859	8.88903	8.64735	9.66538	9.11359	9.26926	8.53422	9.02177	9.22539	9.21153	8.851	9.65814	9.15952	coding	NM_001145724	HOMER3	RefSeq_coding	1297	chr19	-	19040009	19049858		TGCCTCTGAACAGCATCTGACACAGGTGCCCCCGAGCCCTCTCGTCAGTGCCAACGGCCC	9454	Hs.720208	GO:0008022|GO:0005515|GO:0019904|GO:0007216|GO:0006605|GO:0030054|GO:0005575|GO:0005737|GO:0005886|GO:0014069|GO:0045211|GO:0045202	NP_004829	Homer homolog 3 (Drosophila)							-0.468721	0.921174	-0.48991	0.153174	0.337174	0.0179717	0.45197	0.00711206
ASHG19A3A025171	14.2803	13.042	14.2084	13.1826	13.725	13.1553	13.1762	13.5068	13.9196	13.2423	14.0971	12.8115	coding	NM_178557	NAT8L	RefSeq_coding	5894	chr4	+	2061238	2070815		TGCCCCTCCCCTGAATGGCCCCCAATGCTGCTGTTTTTCAATAAAACCAGAGTTGAAGGC	339983	Hs.318529	GO:0008415|GO:0017188|GO:0016740|GO:0008152|GO:0005737|GO:0016021|GO:0016020|GO:0005792|GO:0031966|GO:0030867	NP_848652	N-acetyltransferase 8-like (GCN5-related, putative)							-0.745161	0.00118292	-0.681029	0.013045	0.747037	0.0103661	0.563996	0.048399
ASHG19A3A010852	8.93029	9.92993	8.99195	9.51905	8.78989	9.42593	8.50156	9.06764	7.28588	9.49742	8.79633	9.95216	coding	NM_016199	LSM7	RefSeq_coding	536	chr19	-	2321521	2328614		GAAAAAGGAGAGCATCTTGGACTTGTCCAAGTACATCGACAAGACGATCCGGGTAAAGTT	51690	Hs.512610	GO:0003723|GO:0017070|GO:0005515|GO:0008380|GO:0000398|GO:0005634|GO:0030529	NP_057283	LSM7 homolog, U6 small nuclear RNA associated (S. cerevisiae)							0.759118	0.947442	0.5987	0.0834905	-0.662653	0.0409183	-0.614765	0.0191532
CUST_38_PI426249100	7.36993	7.51457	7.73152	7.31703	7.46041	7.0387	7.04049	7.33277	7.13047	7.19878	7.40987	7.21098	coding	NM_004502_Exon1-	NM_004502	HOX cluster	503	chr17	-	46687880	46688383	NM_004502,	TTTCTAAATATCCAGCCTCAAGTTCGGTTTTCGCTACCGGAGCCTTCCCAGAACAAACTT												-0.168088	0.100372	-0.266054	0.00455561	0.129874	0.000474813	-0.0802497	0.000297058
ASHG19A3A037594	10.361	11.3702	10.7405	11.5291	10.7587	10.6803	10.3475	11.3497	9.56441	10.7848	10.7989	10.847	coding	NM_018339	RFK	RefSeq_coding	2707	chr9	-	79000432	79009444		TAGCCATTGCTTTTGAGAATCAGATAGTGTGTTGTTTAGGGGTTAATTGTGTCTATATCT	55312	Hs.37558	GO:0005524|GO:0046872|GO:0000166|GO:0008531|GO:0008531|GO:0016740|GO:0009231|GO:0006766|GO:0006767|GO:0005737|GO:0005829	NP_060809	Riboflavin kinase							0.726079	0.0571662	0.633138	0.812614	-0.469863	0.557523	-0.559639	0.301203
ASHG19A3A034228	7.62082	8.63107	7.49399	8.31671	7.21645	8.04806	7.72097	8.74664	7.75623	8.41569	7.33221	7.84752	coding	NM_020192	C7orf36	RefSeq_coding	907	chr7	+	39606002	39612480		AGGTTATAAGAAAGGTGCAGAAGTCATTTTAAACTATGGACGACTCCGAGGAACATTGAG	57002	Hs.83313		NP_064577	Chromosome 7 open reading frame 36							0.843316	0.212435	0.842016	0.00616078	-0.603527	0.0035874	-0.819593	0.00227814
ASHG19A3A011423	8.83015	8.84378	9.31607	8.5814	8.85633	7.63079	9.11378	10.5341	9.90489	8.58854	9.31338	8.98462	coding	NM_152657	GGN	RefSeq_coding	2168	chr19	-	38874991	38878668		AAGCTGGAGCACTACGACTTGCAGGCCACCCATTCCAACTGAGTGTAGTCGGCTCAACAC	199720	Hs.447948	GO:0046983|GO:0030154|GO:0007276|GO:0007275|GO:0008104|GO:0007283|GO:0005737|GO:0005730|GO:0048471	NP_689870	Gametogenetin							-0.211038	0.970947	-0.217867	0.142893	-0.0187512	0.0220658	-0.115021	0.0111435
ASHG19A3A029578	6.38422	5.73881	6.12754	6.4192	6.08832	5.85395	6.26957	6.96394	6.77587	6.39612	6.55152	6.17514	coding	NM_033057	OR2B2	RefSeq_coding	1212	chr6	-	27878962	27880174		CAAAAAGCTATATTTGTTTCTGTTGCCTAAACATTTTCATTGAACAAGCCCCCAGAATTG	81697	Hs.307111	GO:0004984|GO:0004872|GO:0050896|GO:0007608|GO:0016021|GO:0005886	NP_149046	Olfactory receptor, family 2, subfamily B, member 2							-0.109036	0.0160647	-0.0190444	0.000658295	0.17075	7.05831e-05	0.135838	4.64969e-05
ASHG19A3A038167	8.7531	9.3053	8.52213	9.5685	8.5333	9.368	8.59051	9.38695	8.55482	9.75834	8.06376	8.58448	coding	NM_006753	SURF6	RefSeq_coding	2352	chr9	-	136197552	136203047		AGATAGGATGTGAGGTGAGCATGAGCTTGAGCTGAGAGACAGACACAACAGTATCTGAAA	6838	Hs.274430	GO:0003677|GO:0003723|GO:0042254|GO:0001652|GO:0005730|GO:0044451|GO:0005634	NP_006744	Surfeit 6							0.783249	0.915541	0.850073	0.0561267	-0.364079	0.0210124	-0.56525	0.0115641
ASHG19A3A036314	7.06317	6.30037	7.01202	7.13954	6.91712	6.75236	6.93868	6.98732	7.10152	6.79937	7.13084	7.70452	coding	NM_001164447	FAM90A10	RefSeq_coding	1395	chr8	+	7626498	7629509	NM_018088,NM_001164453,NM_001164448,NM_001136572,ENST00000511144,ENST00000444103,	CCTCTATGAGGACCTTCAGGTTTCCTCCTCCTCAGAGGACAGCGATTCTGACCTGGAGTG	441328	Hs.694406	GO:0003676|GO:0008270	NP_001157919	Family with sequence similarity 90, member A10							-0.0976476	0.056134	-0.108266	0.00240815	-0.0990051	0.000309166	0.340444	0.000119356
ASHG19A3A029012	8.57277	8.46173	9.27224	8.67291	8.84227	7.97288	8.73489	9.38606	10.4365	8.73149	9.61882	8.96743	coding	NM_032566	SPINK7	RefSeq_coding	566	chr5	+	147691989	147695479		AATCTTGACTGAATGGAGAAAGTTTCTGTGCTACCCCTACAAACCCATGCCTCACTGACA	84651	Hs.244569	GO:0030414|GO:0005515|GO:0004867|GO:0005576	NP_115955	Serine peptidase inhibitor, Kazal type 7 (putative)							-0.422244	0.975688	-0.387119	0.1342	0.203547	0.0143778	0.2377	0.00602073
ASHG19A3A006822	8.82203	6.57008	9.53764	7.73289	8.88816	7.74443	9.09977	8.48826	10.0619	7.34081	9.4891	7.75235	coding	NM_198883	MTX1	RefSeq_coding	1552	chr1	+	155178489	155183622		GATCATCACCCACCTTCGAAAAGAGGTACATACTTTTTGGATAGACACCAAGAACTACGT	4580	Hs.490874	GO:0005515|GO:0006626|GO:0015031|GO:0016021|GO:0016020|GO:0005743|GO:0005741|GO:0005739	NP_942584	Metaxin 1							-0.843251	0.657987	-0.730482	0.0911399	0.70509	0.00105098	0.767334	0.000348741
ASHG19A3A007002	9.21455	8.53846	8.20306	6.50409	9.54826	9.6052	8.94436	5.29629	7.58341	7.20954	8.93716	8.83138	coding	NM_206873	PPP1CA	RefSeq_coding	1356	chr11	-	67165651	67169376		TCGATCATCGGGCGCCTGCTGGAAGGTGACATACACGGCCAGTACTACGACCTTCTGCGA	5499	Hs.183994	GO:0016787|GO:0046872|GO:0005515|GO:0008599|GO:0004722|GO:0005975|GO:0007049|GO:0051301|GO:0005977|GO:0006629|GO:0006470|GO:0019433|GO:0070688|GO:0072357|GO:0005737|GO:0005829|GO:0005730|GO:0005654|GO:0005634	NP_996756	Protein phosphatase 1, catalytic subunit, alpha isozyme							-0.47337	0.503394	-0.550602	0.0649707	0.207194	0.00327	0.3757	0.000878024
ASHG19A3A032453	10.8362	10.6193	10.7496	9.97197	11.0866	10.802	11.003	10.2721	11.9633	10.9231	11.3205	11.3398	coding	NM_198097	C7orf28B	RefSeq_coding	1785	chr7	-	6838571	6865861	NM_015622,	ATGAGAATTTTATACAAATACCTTACCACCTCCCTTTTCCCAAGGCACATCGAACCTGAG	221960	Hs.567779	GO:0005765|GO:0016020	NP_932765	Chromosome 7 open reading frame 28B							-0.568982	0.0898598	-0.60432	0.736857	0.116652	0.634103	0.340507	0.302451
ASHG19A3A034430	8.79234	8.37417	9.44482	9.07156	9.27493	8.402	9.28628	8.70824	9.96564	8.66201	9.61096	9.34493	coding	NM_001159522	ZNF727	RefSeq_coding	1679	chr7	+	63505820	63538925		TGAGTCCAGTACCCGTCTGTACTATTCCATCTCTTCCGCTCCATTAGCTCCTCGGTGACT	442319	Hs.640774	GO:0003677|GO:0046872|GO:0008270|GO:0006355|GO:0005622|GO:0005634	NP_001152994	Zinc finger protein 727							-0.64634	0.944167	-0.615404	0.162667	0.390463	0.0152486	0.6226	0.00494336
ASHG19A3A005090	9.58014	9.68289	8.42311	8.66272	8.54977	8.96786	8.67092	6.98952	8.31392	8.41425	8.4661	9.18784	coding	NM_018959	DAZAP1	RefSeq_coding	2185	chr19	+	1407583	1435680		AGCTCAGCCAGACTTCCCCTATGGTCAGTATGCAGGTTACGGGCAGGACTTGAGTGGCTT	26528	Hs.222510	GO:0003723|GO:0000166|GO:0030154|GO:0007275|GO:0007283|GO:0005737|GO:0005730|GO:0005634	NP_733829	DAZ associated protein 1							-0.042257	0.726188	-0.16153	0.0706567	-0.0944614	0.0107507	-0.0748061	0.00491639
ASHG19A3A011471	6.54562	5.78798	7.23845	5.73935	6.89957	5.95709	6.96829	6.88915	7.26081	6.31459	7.5486	6.37873	coding	NM_024876	ADCK4	RefSeq_coding	2458	chr19	-	41197433	41222790		TACACGGTTGAATGACAAGTTCAACCTTCCCTAAAACCCCCGGTGACGAGTCCAGCCGCG	79934	Hs.130712	GO:0016301|GO:0004674|GO:0016740|GO:0016021|GO:0016020|GO:0005739	NP_079152	AarF domain containing kinase 4							-0.748093	0.0478275	-0.740934	0.00290577	0.480924	6.60564e-05	0.529448	3.65098e-05
ASHG19A3A006444	9.27224	9.21612	9.22487	8.27359	9.72435	9.86123	9.44448	9.37778	9.29094	9.38521	9.50302	10.184	coding	NM_176805	MRPS11	RefSeq_coding	1053	chr15	+	89010683	89021491		CGGCTCCCAGCCACACCAAGTTCAGCACACAGATCCAGGTAGTCTCTGCTAGTAATGAGC	64963	Hs.111286	GO:0003735|GO:0042769|GO:0006412|GO:0005622|GO:0005763|GO:0005739|GO:0005840	NP_789775	Mitochondrial ribosomal protein S11							-0.0937874	0.688607	-0.198764	0.237092	-0.362797	0.0522062	-0.0347039	0.0188192
ASHG19A3A047474	10.5796	11.7246	10.4505	10.6305	10.6764	11.0625	11.0632	11.0615	10.3712	10.7616	10.3634	11.6605	coding	NM_033114	ZCRB1	RefSeq_coding	1844	chr12	-	42705888	42719932		GGGTTGCATTTATTTTATTTTTGGATAAAGACTCTGCACAAAACTGTACCAGGGCAATAA	85437	Hs.496279	GO:0003723|GO:0046872|GO:0000166|GO:0008270|GO:0008380|GO:0006397|GO:0005689|GO:0005654|GO:0005634	NP_149105	Zinc finger CCHC-type and RNA binding motif 1							0.617131	0.052132	0.459821	0.726973	-0.864118	0.6482	-0.767399	0.357181
ASHG19A3A053120	8.33349	8.63438	7.53181	6.51817	8.69427	8.79971	8.52007	7.48415	7.986	8.76313	8.26198	9.05607	coding	NM_005530	IDH3A	RefSeq_coding	2701	chr15	+	78441718	78462883		CTTTTTGACCATGCTGCAAGAATTGAGGCTGCGTGTTTTGCTACAATTAAGGACGGAAAG	3419	Hs.591110	GO:0051287|GO:0004449|GO:0000287|GO:0016491|GO:0016616|GO:0006103|GO:0006734|GO:0005975|GO:0006102|GO:0055114|GO:0006099|GO:0005759|GO:0005739	NP_005521	Isocitrate dehydrogenase 3 (NAD+) alpha							-0.0856191	0.43408	-0.239179	0.0339491	-0.33263	0.00606141	-0.16477	0.00241808
ASHG19A3A016566	8.51842	8.18198	9.18279	8.32903	8.86635	7.93681	8.74808	8.97541	9.44574	8.12859	8.99081	7.89683	coding	NM_144711	KLHL23	RefSeq_coding	2211	chr2	+	170551000	170606438		AAAGTTCAGAGCTACAATTCCGATATCAACGAATGGAGCCTCATCACCTCCAGTCCACAT	493911	Hs.655150	GO:0016787|GO:0046872|GO:0033883|GO:0008152	NP_001186217	Phosphatase, orphan 2							-0.706035	0.704963	-0.604808	0.0738672	0.61414	0.00377404	0.476558	0.00205331
ASHG19A3A022811	9.85893	10.7705	10.081	10.6569	9.69036	9.78481	9.94658	11.1151	9.44013	11.2509	9.33847	9.70922	coding	NM_018029	FLJ10213	RefSeq_coding	1679	chr3	+	73110809	73112469		GGAGTGTTGGGTGGAATCATAGATCCATGCACTCCTAACATGAACTAATTCTCATTATTT	55096	Hs.658858	GO:0005515	NP_060499	Endogenous Borna-like N element-2							0.680214	0.192507	0.655771	0.598749	-0.39615	0.225612	-0.691955	0.124286
ASHG19A3A003761	6.29814	7.36927	5.79347	6.45129	6.37746	6.74976	6.52569	7.68884	5.58611	8.12922	5.86215	6.99225	coding	NM_001174156	SAMD8	RefSeq_coding	6782	chr10	+	76871392	76941880		ATGCTGAATTTCTTTGTCACCGAATATACACCAAGAAGCTGGAATTTCTTGCACACTTTA	142891	Hs.727615	GO:0003674|GO:0006629|GO:0006665|GO:0006686|GO:0016021|GO:0016020	NP_653261	Sterile alpha motif domain containing 8							0.760272	0.0113021	0.65872	0.000352519	-0.696158	0.000652082	-0.79443	0.00045052
ASHG19A3A011613	7.39991	8.67591	6.42599	6.93093	6.61911	7.10168	7.42053	8.37753	7.09955	8.88447	7.19183	6.0476	coding	NM_000960	PTGIR	RefSeq_coding	2103	chr19	-	47123725	47128354		TTGTCTAAATATTTAGAAGGCGGAGAAGTTCCCAGAGGCTTCTGTACAGTCAGGTCTGCT	5739	Hs.458324	GO:0004930|GO:0005085|GO:0004872|GO:0007187|GO:0007596|GO:0007267|GO:0030168|GO:0005887|GO:0005886|GO:0005886	NP_000951	Prostaglandin I2 (prostacyclin) receptor (IP)							0.383339	0.0822172	0.332467	0.00299328	-0.221024	0.00117524	-0.636785	0.00128526
ASHG19A3A012877	16.4012	15.6801	16.7804	14.72	17.3237	16.0318	16.6044	14.4551	16.6259	15.6402	17.1008	16.3097	coding	NM_000146	FTL	RefSeq_coding	889	chr19	+	49468565	49470135	AF119897,AF119895,AF113686,	TTTGTGGTTAGCTCCTTCTTGCCAACCAACCATGAGCTCCCAGATTCGTCAGAATTATTC	2512	Hs.433670	GO:0008199|GO:0042802|GO:0005506|GO:0016491|GO:0005515|GO:0006879|GO:0016044|GO:0006826|GO:0055114|GO:0006892|GO:0005829|GO:0008043	NP_000137	Ferritin, light polypeptide							-0.817666	6.65532e-05	-0.874415	0.000442985	0.447019	4.42259e-05	0.613512	9.19041e-05
ASHG19A3A048471	5.95436	5.9084	5.67472	5.84427	6.40361	6.12671	5.77867	6.31811	5.79162	6.36429	5.93928	6.24341	coding	NM_020782	KLHDC5	RefSeq_coding	6477	chr12	+	27933186	27955972		AGTTCTCTGCCTGTGAGTGTAAGGGAAAAATTTATGTCATTGGAGGATACACTACCAGAG	57542	Hs.505104		NP_065833	Kelch domain containing 5							0.396051	0.00723259	0.33986	0.000306458	-0.470122	7.19124e-05	-0.326264	4.22424e-05
ASHG19A3A005269	8.50997	8.46333	8.69285	8.66613	9.04477	8.4802	8.7437	8.65223	9.11636	8.68014	8.78093	9.45624	coding	NM_022443	MLF1	RefSeq_coding	2208	chr3	+	158288952	158324252		AGCAGTTTTGAGGATGACCCCTTCTTCTCTGAGTCCATTCTTGCACACCGAGAAAATATG	4291	Hs.85195	GO:0003677|GO:0005515|GO:0019904|GO:0007049|GO:0007050|GO:0030154|GO:0007275|GO:0002318|GO:0005737|GO:0005737|GO:0005634|GO:0005634	NP_071888	Myeloid leukemia factor 1							-0.16833	0.81264	-0.226043	0.078055	-0.277023	0.0124192	0.167116	0.00440225
ASHG19A3A035649	11.3635	13.9779	11.4083	14.5157	11.4693	14.472	11.2664	13.9499	11.192	14.8356	11.171	13.357	coding	NM_018660	ZNF395	RefSeq_coding	4807	chr8	-	28203103	28243977		CCCATCTGTGAGTTTGTCTTATTGGCGCCTTTTTCCTCAGCTGTCTTCCAAGTATTATTT	55893	Hs.435535	GO:0003677|GO:0046872|GO:0008270|GO:0006355|GO:0005737|GO:0005622|GO:0005634	NP_061130	Zinc finger protein 395							0.955035	1.83474e-05	0.955852	0.000970999	-0.630046	0.238326	-0.65438	0.4403
ASHG19A3A054414	7.90103	7.7261	7.68688	7.95589	7.48574	7.65836	7.42844	8.30435	7.71899	7.61787	7.74929	8.43467	coding	NM_001145348	JMJD5	RefSeq_coding	2531	chr16	+	27215295	27233089		TTTATACTCTGCTATATGTGTGTCCGCTGCTTTTAGGCAACCAGCCGCTGCCCCTGGGCC	79831	Hs.145717	GO:0003682|GO:0051864|GO:0046872|GO:0016491|GO:0016702|GO:0000086|GO:0007049|GO:0016568|GO:0070544|GO:0055114|GO:0045893|GO:0005634	NP_079049	Jumonji domain containing 5							0.541575	0.203702	0.477507	0.0083539	-0.643582	0.00216573	-0.451508	0.00100021
ASHG19A3A028702	9.30163	10.8279	8.86745	7.15865	10.0712	10.5267	9.88084	7.9882	9.94995	10.3926	9.09026	10.0158	coding	NM_003100	SNX2	RefSeq_coding	2091	chr5	+	122110749	122165800		GTGAACAAGGCTGCCGACGCTGTCAACAAAATGACAATCAAGATGAATGAATCGGATGCA	6643	Hs.713554	GO:0008289|GO:0035091|GO:0005515|GO:0008565|GO:0007154|GO:0006897|GO:0006886|GO:0005737|GO:0031901|GO:0005768|GO:0010008|GO:0016020	NP_003091	Sorting nexin 2							-0.120862	0.631838	-0.224973	0.319854	-0.230441	0.0827749	-0.184143	0.0370343
ASHG19A3A048594	8.86618	9.2679	8.60384	8.87225	9.00979	9.13535	8.75118	8.83724	8.44267	9.06643	8.62971	8.95275	coding	NM_005171	ATF1	RefSeq_coding	2439	chr12	+	51157818	51214906		TTCTGGAGTTTCTGCTGCTGTCACTTCTATGTCTGTTCCAACTCCCATCTATCAGACTAG	466	Hs.648565	GO:0010843|GO:0005515|GO:0032403|GO:0046982|GO:0003700|GO:0003705|GO:0002755|GO:0002755|GO:0002756|GO:0002756|GO:0008063|GO:0043623|GO:0045087|GO:0048011|GO:0045740|GO:0010976|GO:0045944|GO:0006355|GO:0032025|GO:0014070|GO:0051403|GO:0034130|GO:0034134|GO:0034138|GO:0034142|GO:0002224|GO:0006351|GO:0005654|GO:0005634|GO:0005667	NP_005162	Activating transcription factor 1							0.628238	0.882358	0.527546	0.0757449	-0.552765	0.0163537	-0.612952	0.00774188
ASHG19A3A001604	5.83176	5.72389	6.21679	6.00175	5.67956	6.1718	5.52315	6.26928	5.76112	6.59596	6.01817	5.64847	coding	NM_001083111	GNRH1	RefSeq_coding	1297	chr8	-	25276775	25282556		TTTTTGGCTCTCTGCCTCTAAACAGAATGAAGCCAATTCAAAAACTCCTAGCTGGCCTTA	2796	Hs.82963	GO:0005183|GO:0005179|GO:0006916|GO:0007267|GO:0007565|GO:0007275|GO:0008285|GO:0042698|GO:0010468|GO:0031960|GO:0045471|GO:0007165|GO:0005576|GO:0005576|GO:0005615|GO:0005625	NP_001076580	Gonadotropin-releasing hormone 1 (luteinizing-releasing hormone)							0.38948	0.0060275	0.448159	0.00023334	0.00920036	4.52275e-05	-0.144358	3.44302e-05
ASHG19A3A017012	7.01447	7.12132	7.04443	7.60253	6.94901	7.0256	6.77587	7.66272	6.25136	7.496	7.1275	7.48544	coding	NM_001005209	TMEM198	RefSeq_coding	2239	chr2	+	220408744	220415315		GGCACTGCCGGCCCTCGTCTGCATCATGTGCTGTTTGTTTGGAGTCGTCTACTGCTTCTT	130612	Hs.446664	GO:0016021|GO:0016020	NP_001005209	Transmembrane protein 198							0.773898	0.0486785	0.677615	0.00158517	-0.548215	0.000652857	-0.514383	0.000360939
ASHG19A3A001918	11.1093	8.73741	10.9473	10.0243	10.1463	10.0486	9.67107	8.81116	9.63603	9.08841	10.8244	9.25319	coding	NM_001114726	PRRT4	RefSeq_coding	2411	chr7	-	127990379	128001739		GGCCTGGGAGGCCCACGTGTACGGGCGATTACACCGTGGACTTCCGCCCGCCCTCCCCAA	401399	Hs.381096	GO:0016021|GO:0016020	NP_001167635	Proline-rich transmembrane protein 4							-0.650889	0.453279	-0.586764	0.516351	0.765977	0.0503236	0.787982	0.0167749
ASHG19A3A038180	10.4433	9.86534	11.0797	10.3653	10.7725	10.0229	10.3103	10.5049	10.9549	10.2558	11.328	10.5426	coding	NM_007101	SARDH	RefSeq_coding	3398	chr9	-	136528685	136605077		AGAACTTGGGCCACACTCCTTCCTTGCCCTCTTGAGCTCATTCGTCACCCTGTTGGGTGA	1757	Hs.198003	GO:0004047|GO:0050660|GO:0016491|GO:0008480|GO:0006546|GO:0055114|GO:0005737|GO:0005759|GO:0005739	NP_009032	Sarcosine dehydrogenase							-0.622653	0.158569	-0.613342	0.978441	0.464019	0.339619	0.599074	0.13955
ASHG19A3A023432	10.7142	9.06909	10.3412	10.5782	10.0047	10.1333	10.1267	10.1867	9.9571	9.87475	10.4094	9.81634	coding	NM_172160	KCNAB1	RefSeq_coding	3715	chr3	+	155838336	156256927		AAAGACAAATCTCCCAAGAAAGCCTCAGAAAACGCTAAAGACAGCAGCCTTAGTCCCTCA	7881	Hs.654519	GO:0016491|GO:0015459|GO:0005244|GO:0005249|GO:0006811|GO:0055114|GO:0006813|GO:0055085|GO:0005737|GO:0016021	NP_751892	Potassium voltage-gated channel, shaker-related subfamily, beta member 1							-0.331114	0.28648	-0.186857	0.627992	0.63946	0.135458	0.687818	0.0520623
ASHG19A3A043928	10.0167	9.8706	9.62528	10.178	9.71809	9.94707	9.65995	10.482	10.4974	10.6106	10.3742	10.739	coding	NM_003055	SLC18A3	RefSeq_coding	2440	chr10	+	50818346	50820765		TGTGTAGAGCCTGCATCTGTCTGTCCTTCCTTCCATTGCTCCCAGTGCCAAACTTGGGCC	6572	Hs.654374	GO:0042166|GO:0005277|GO:0015870|GO:0007269|GO:0007268|GO:0055085|GO:0030121|GO:0030122|GO:0030424|GO:0043679|GO:0060201|GO:0060201|GO:0031410|GO:0005887|GO:0005624|GO:0005886|GO:0008021	NP_003046	Solute carrier family 18 (vesicular acetylcholine), member 3							0.442779	0.22563	0.389878	0.634437	-0.51703	0.215122	-0.327979	0.0939099
ASHG19A3A017989	11.2034	9.49742	11.6875	11.4407	11.5332	10.2619	10.6541	10.1619	11.0282	9.78054	11.4827	10.0957	coding	NM_000915	OXT	RefSeq_coding	512	chr20	+	3052265	3053162		GCTTCCCCCATAGCCACCCCAGAAATGGTGAAAATAAAATAAAGCAGGTTTTTCTCCTCT	5020	Hs.113216	GO:0005179|GO:0005185|GO:0031855|GO:0005515|GO:0042756|GO:0042755|GO:0007204|GO:0007565|GO:0007625|GO:0007507|GO:0042538|GO:0060179|GO:0002125|GO:0042711|GO:0007613|GO:0045776|GO:0003077|GO:0060455|GO:0045777|GO:0045925|GO:0060450|GO:0003079|GO:0010701|GO:0045778|GO:0060406|GO:0032308|GO:0050806|GO:0051965|GO:0070474|GO:0044058|GO:0002027|GO:0051930|GO:0014823|GO:0001975|GO:0051591|GO:0042220|GO:…	NP_000906	Oxytocin, prepropeptide							-0.684199	0.141427	-0.570551	0.871978	0.79556	0.405305	0.8468	0.149016
ASHG19A3A038242	15.5314	15.254	15.6335	15.9378	15.5127	15.5663	15.3808	15.4522	15.5391	15.6619	15.4994	15.2255	coding	NM_003792	EDF1	RefSeq_coding	658	chr9	-	139756570	139760738		AGCTTGCGGGGGACCCTCCCCAGCCCATTCCTGCTGTCAAACAAACAAAACCTTGCAAAG	8721	Hs.174050	GO:0005516|GO:0004402|GO:0008168|GO:0005515|GO:0043565|GO:0003700|GO:0016563|GO:0003713|GO:0030154|GO:0045446|GO:0007275|GO:0043388|GO:0019216|GO:0006355|GO:0005737|GO:0005737|GO:0005622|GO:0005730|GO:0005634|GO:0005634|GO:0005634|GO:0005669	NP_694880	Endothelial differentiation-related factor 1							0.0206906	2.30398e-05	0.216368	0.000166572	0.552254	0.000248763	0.446311	0.000939346
ASHG19A3A001971	6.00398	5.80335	6.63335	5.99629	6.46784	5.89573	6.31342	6.10366	6.49048	6.15778	6.49127	6.38021	coding	NM_001126242	TP73	RefSeq_coding	2673	chr1	+	3607235	3650467		AGCAGCAGCAGCTCCTACAGAGGCCGCCCCGGGATGCTCAACAACCATGGCCACGCAGTG	7161	Hs.697294	GO:0003682|GO:0003684|GO:0003690|GO:0046872|GO:0002039|GO:0010843|GO:0005515|GO:0003700|GO:0016563|GO:0008134|GO:0016564|GO:0042771|GO:0006978|GO:0008630|GO:0007049|GO:0007050|GO:0034644|GO:0033326|GO:0048546|GO:0030900|GO:0021766|GO:0006954|GO:0006298|GO:0031571|GO:0043508|GO:0043524|GO:0000122|GO:0048666|GO:0045793|GO:0043193|GO:0010552|GO:0045893|GO:0009791|GO:0051262|GO:0001836|GO:0006974|GO:…	NP_005418	Tumor protein p73							-0.651592	0.0166269	-0.66213	0.000824225	0.34301	5.33502e-05	0.576336	2.78788e-05
ASHG19A3A002523	5.82495	6.34946	6.30565	5.75736	6.46558	6.39709	6.65184	6.20278	6.15046	5.68267	5.86206	6.87738	coding	NM_001142432	MORF4L2	RefSeq_coding	1998	chrX	-	102930427	102943086	NM_001142429,	tgtaaagtaccaggacagtgcatggcacatATACCTGCCTTTCTTTCTAGGTTGTATCTC	9643	Hs.326387	GO:0005515|GO:0006281|GO:0016568|GO:0001558|GO:0005730|GO:0005634	NP_036418	Mortality factor 4 like 2							-0.0462797	0.0128736	-0.107281	0.000598638	-0.397181	0.000109291	-0.0863483	5.04612e-05
ASHG19A3A031010	8.06175	8.08746	8.18966	8.60399	9.10621	8.18172	8.78124	8.53766	8.7049	8.43035	8.53766	8.88616	coding	NM_001040280	CD83	RefSeq_coding	2475	chr6	+	14117864	14137146		GAGATTGTCCTGCTGCTGGCTCTGGTTATTTTCTACTTAACACTCATCATTTTCACTTGT	9308	Hs.595133	GO:0006952|GO:0006959|GO:0032713|GO:0043372|GO:0032733|GO:0032743|GO:0014070|GO:0007165|GO:0009897|GO:0005887|GO:0005886	NP_004224	CD83 molecule							-0.179112	0.613612	-0.175161	0.0472503	-0.0670274	0.00638895	0.278516	0.00232682
ASHG19A3A026308	7.44975	11.5499	6.50096	9.04825	7.63501	10.1944	7.71899	9.17912	6.75609	10.9236	7.38248	10.9941	coding	NM_003864	SAP30	RefSeq_coding	1126	chr4	+	174292092	174298682		AGAAAAGGGAGTGATGATGATGGAGGTGATTCACCTGTTCAAGATATTGATACCCCAGAG	8819	Hs.591715	GO:0003677|GO:0046872|GO:0005515|GO:0003714|GO:0000122|GO:0000118|GO:0005634	NP_003855	Sin3A-associated protein, 30kDa							0.874522	0.684174	0.746119	0.0147377	-0.854339	0.0753701	-0.810027	0.0416031
ASHG19A3A006350	8.44972	6.98911	8.19574	8.24467	8.02934	7.82466	8.09312	7.73406	8.16676	7.81002	8.6839	8.04097	coding	NM_173087	CAPN3	RefSeq_coding	3040	chr15	+	42651697	42704515		CTCCCTCATGGGCTGCTCCATTGATACAATCATTCCGGTTCAGTATGAGACAAGAATGGC	825	Hs.143261	GO:0005509|GO:0004198|GO:0008234|GO:0008233|GO:0004871|GO:0007517|GO:0006508|GO:0051592|GO:0042493|GO:0045214|GO:0007165|GO:0005737|GO:0005622|GO:0005634	NP_775113	Calpain 3, (p94)							-0.560437	0.349128	-0.49403	0.0231718	0.61579	0.00112515	0.810104	0.00042921
ASHG19A3A031366	9.35462	10.1985	9.23014	10.1856	8.71848	9.8176	8.99066	10.2056	8.75538	10.2724	8.84969	8.20397	coding	NM_003782	B3GALT4	RefSeq_coding	1704	chr6	+	33244916	33246604		ATCTGTTTCCTTATACCAGATCCTCAGTCTCACTAAAGACAGCGATATGGGAGACACCCA	8705	Hs.534375	GO:0008499|GO:0008378|GO:0047915|GO:0016757|GO:0006486|GO:0005794|GO:0000139|GO:0016021|GO:0016020	NP_003773	UDP-Gal:betaGlcNAc beta 1,3-galactosyltransferase, polypeptide 4							0.618884	0.639978	0.677586	0.159964	-0.123715	0.0509523	-0.511717	0.0323959
ASHG19A3A003157	8.07205	8.42029	8.32226	8.70101	8.31098	8.22135	8.7379	8.64938	8.93841	8.44419	8.78069	8.87052	coding	NM_001163286	EWSR1	RefSeq_coding	2511	chr22	+	29663997	29696514		AGCCAGCAGCCACTGCACCTACAAGCTATTCCTCTACACAGCCGACTAGTTATGATCAGA	2130	Hs.374477	GO:0003723|GO:0005516|GO:0046872|GO:0000166|GO:0005515|GO:0008270|GO:0005737|GO:0005622|GO:0005634|GO:0005886	NP_053733	Ewing sarcoma breakpoint region 1							0.0856936	0.625938	0.0618149	0.0453109	-0.264218	0.00744258	-0.0269715	0.00306975
CUST_16_PI418767722	11.1283	12.0437	11.2227	12.0896	11.0632	11.4634	11.3189	12.2543	9.96258	11.9914	11.0113	12.1764	coding	NM_001536	PRMT1	RefSeq_coding	1386	chr19	+	50180495	50191704	NR_033397,NM_198319,NM_198318,	GGCACATCGTGACTGTGTTTTTCATAACTTATGTTTTTATATGGTTGCATTTACGCCAAT	3276	Hs.20521	GO:0008170|GO:0044020|GO:0008168|GO:0005515|GO:0008276|GO:0016740|GO:0007166|GO:0043985|GO:0001701|GO:0031175|GO:0018216|GO:0006479|GO:0005737|GO:0005829|GO:0005634	NP_938074	Protein arginine methyltransferase 1							0.858839	0.00837544	0.738208	0.258904	-0.71586	0.864276	-0.710729	0.760036
ASHG19A3A019022	6.10912	5.77234	6.21197	5.80379	5.55548	6.26071	6.05866	6.46071	5.60622	5.86318	5.9957	5.02749	coding	NM_058180	C21orf58	RefSeq_coding	2991	chr21	-	47721049	47743785		ATTTAATAACTAGGGACACCTGTGTCCACAGCTGTGGCACAGACTCCCACTAAAGAAGTA	54058	Hs.236572		NP_478060	Chromosome 21 open reading frame 58							-0.0464944	0.00709327	0.0790134	0.00029042	0.427462	2.47136e-05	0.0900637	2.53001e-05
ASHG19A3A014616	11.7417	12.1274	12.1418	12.7454	12.0318	12.0736	12.0347	12.7132	11.6451	12.5786	11.8917	10.4823	coding	NM_007033	RER1	RefSeq_coding	3118	chr1	+	2323213	2336881		CAAGCCTGATGGGGCTGTTTTCTCACAATATAAACGAATAAAGTGTCTTCTGGCCTACTT	11079	Hs.591454	GO:0003674|GO:0006890|GO:0005794|GO:0000139|GO:0030173|GO:0016021|GO:0016020	NP_008964	RER1 retention in endoplasmic reticulum 1 homolog (S. cerevisiae)							0.210102	0.00697989	0.33728	0.117621	0.321438	0.384219	-0.0716037	0.802845
ASHG19A3A039854	9.6577	8.40533	9.52903	9.21782	8.89429	8.89087	8.85799	8.63297	8.71502	8.06409	8.96289	8.34765	coding	NM_207672	GRIPAP1	RefSeq_coding	3260	chrX	-	48833334	48858675		CCTAGATGAGATTAACCTGTTTTTTATTCAACTGTTGTCTCTACCTTCCCAATTTGATCA	56850	Hs.109929	GO:0003674|GO:0008150|GO:0005575|GO:0005769	NP_997555	GRIP1 associated protein 1							-0.527758	0.879614	-0.408031	0.101823	0.725843	0.00623797	0.630171	0.00301985
ASHG19A3A047634	11.7145	9.81219	11.4377	10.8244	10.8753	10.5931	10.6821	10.1701	10.9296	10.0021	11.0004	10.4571	coding	NM_001173467	SP7	RefSeq_coding	3010	chr12	-	53720361	53730004		TCTCCCTGCCAGACCTCCAGAGAGGAGAGACTCGGGACAGCCAGCCCCAGGTTCCCCCAG	121340	Hs.209402	GO:0003677|GO:0046872|GO:0030528|GO:0008270|GO:0001649|GO:0006357|GO:0005622|GO:0005634	NP_690599	Sp7 transcription factor							-0.727365	0.134142	-0.629687	0.888884	0.751756	0.41595	0.794349	0.16852
ASHG19A3A009442	8.97053	9.81192	8.33789	8.15271	9.36911	9.75671	9.0135	7.64919	8.20493	8.743	8.64911	8.5163	coding	NM_032351	MRPL45	RefSeq_coding	1713	chr17	+	36452997	36479100	uc002ilp.1,	AAAGCAGGATTGGTTATTCCTCCAGAAAAATCGGACCGTTCCATACATCTGGCCTGTACA	84311	Hs.462913	GO:0015450|GO:0003735|GO:0006886|GO:0006412|GO:0005744|GO:0005739|GO:0005739|GO:0005840	NP_115727	Mitochondrial ribosomal protein L45							-0.0544787	0.807439	-0.124905	0.0822499	-0.0184826	0.0119892	-0.0734562	0.00590835
ASHG19A3A003516	6.60187	6.12754	6.85864	6.6186	6.43067	6.09082	6.59614	6.83959	6.5355	5.59012	6.8362	6.67339	coding	NM_001170687	MIB2	RefSeq_coding	3308	chr1	+	1550794	1565990	NM_001170689,	GGCGGGCGACTGGACGGCCGGACAGGTCCCGAGCAGCCCCGCCCAACATGGACCCAGACC	142678	Hs.135805	GO:0003779|GO:0016874|GO:0046872|GO:0004871|GO:0004842|GO:0008270|GO:0007219|GO:0043123|GO:0007165|GO:0005737|GO:0005768	NP_543151	Mindbomb homolog 2 (Drosophila)							-0.35841	0.0253938	-0.339145	0.00118062	0.223694	8.9387e-05	0.344363	4.81403e-05
ASHG19A3A035391	11.9732	11.357	12.5007	12.5977	13.4165	11.4578	12.2589	11.8766	13.05	11.5316	12.9078	11.9823	coding	NM_001427	EN2	RefSeq_coding	3405	chr7	+	155250823	155257520		ACCCCCACCCCCGCATTTTTGTGTGTTGAAATTCTTGAAGGTTACATTAAATAAAACAAA	2020	Hs.134989	GO:0043565|GO:0003700|GO:0030528|GO:0030902|GO:0030901|GO:0007275|GO:0048666|GO:0045944|GO:0006355|GO:0005634	NP_001418	Engrailed homeobox 2							-0.672161	0.0114995	-0.593235	0.12944	0.576614	0.225414	0.7118	0.549608
ASHG19A3A018429	9.91875	10.8438	9.89404	9.82248	10.5352	10.8781	10.2805	10.4296	9.68162	10.7301	9.89647	11.4569	coding	NM_018683	RNF114	RefSeq_coding	2478	chr20	+	48552913	48570420		ACCAGAATTACATCATGGAAGGTGTGAAGGCCACCATTAAGGATGCATCTCTTCAGCCAA	55905	Hs.144949	GO:0046872|GO:0008270|GO:0030154|GO:0007275|GO:0007283|GO:0005622	NP_061153	Ring finger protein 114							0.577537	0.13814	0.427281	0.816697	-0.82791	0.344707	-0.587448	0.163708
ASHG19A3A007899	8.64345	10.0229	8.50173	8.97402	9.02668	9.32155	9.10351	9.62168	9.11865	9.87791	8.81368	9.17844	coding	NM_004853	STX8	RefSeq_coding	988	chr17	-	9153788	9479275		AACTCGAGAGAGACTACTTCTGGCATCCTTTAAGAATGAGGGTGCCGAACCAGATCTAAT	9482	Hs.431109	GO:0031625|GO:0006810|GO:0005783|GO:0005887|GO:0016020	NP_004844	Syntaxin 8							0.67101	0.836274	0.593103	0.122888	-0.669294	0.0407845	-0.822286	0.020957
ASHG19A3A037910	6.4081	6.16115	6.86253	5.96882	6.55175	6.28089	6.81075	6.49833	6.67318	6.10237	6.6227	6.28259	coding	NM_001163788	ROD1	RefSeq_coding	7237	chr9	-	114980714	115095944		ATAATAATGACAAAAGCAGAGACTTCACTCGCTTAGACCTTCCTACTGGTGATGGCCAGC	9991	Hs.269988	GO:0003723|GO:0000166|GO:0009653|GO:0006397|GO:0045595|GO:0005634	NP_005147	ROD1 regulator of differentiation 1 (S. pombe)							-0.801965	0.0258726	-0.763507	0.00127749	0.516091	6.46137e-05	0.539611	3.97845e-05
ASHG19A3A004343	7.42273	8.45838	7.89844	8.80037	7.45785	7.82055	7.99039	8.54405	7.79493	8.16365	7.16972	7.66193	coding	NM_004875	POLR1C	RefSeq_coding	1138	chr6	+	43484790	43497114		GCCCGGGTTCGAGATCATTATATCTGTAAGAAAGATTTGCTGGCTGCGGTGGCTCACACC	9533	Hs.727715	GO:0003677|GO:0003899|GO:0005515|GO:0046983|GO:0006363|GO:0006362|GO:0006360|GO:0006361|GO:0005736|GO:0005654|GO:0005654|GO:0005634	NP_976035	Polymerase (RNA) I polypeptide C, 30kDa							0.677892	0.229024	0.741382	0.00717242	-0.341783	0.00276227	-0.556347	0.00176022
ASHG19A3A002592	7.24409	6.97958	7.40625	6.98559	7.16765	6.83885	7.38453	6.87585	7.74742	6.77093	7.45001	7.08028	coding	NM_001144943	RAB34	RefSeq_coding	1333	chr17	-	27041298	27045286	NM_001142625,NM_001142624,	GATTCCCCATCACCAATTCGGCTGGGGCGCCCTGCAAGGCCGCAGGCAGGATGAACATTC	83871	Hs.301853	GO:0005525|GO:0003924|GO:0019001|GO:0000166|GO:0006897|GO:0015031|GO:0007264|GO:0005794|GO:0005737|GO:0005769|GO:0001726	NP_114140	RAB34, member RAS oncogene family							-0.835436	0.0933082	-0.797923	0.00482373	0.562053	0.000238434	0.60537	0.000130506
ASHG19A3A005064	6.65711	6.96239	6.94891	6.58813	6.53947	6.33903	6.52407	7.10538	6.6917	6.5923	6.41545	6.37211	coding	NM_018904	PCDHA13	RefSeq_coding	5260	chr5	+	140261853	140391929		AGGAGGACTCAGAATGCTTGAAAGAGCCACGACAGCCCAACCCTGACTGGCGTTACTCTG	56117	Hs.199343			Protocadherin alpha cluster, complex locus							0.0935346	0.0272625	0.0980708	0.00109479	-0.0713185	0.00015534	-0.465686	0.000122997
ASHG19A3A027586	7.54582	8.12262	7.45894	8.21195	7.47544	8.77329	7.19262	8.18226	7.06374	8.10552	7.31013	9.14646	coding	NM_001025070	RPS14	RefSeq_coding	787	chr5	-	149823793	149829319		GGATTGAGTTCGTTCCTGGTCTCAGAAGGCCCGTTTTGCTTTCAGGGAGGAGCTTGTGAA	6208	Hs.725969	GO:0003723|GO:0048027|GO:0005515|GO:0003735|GO:0045182|GO:0044267|GO:0031018|GO:0030218|GO:0010467|GO:0030490|GO:0000122|GO:0006417|GO:0000028|GO:0000028|GO:0006412|GO:0006412|GO:0006412|GO:0006414|GO:0006415|GO:0019058|GO:0016032|GO:0019083|GO:0005829|GO:0005829|GO:0022627|GO:0005622|GO:0005730|GO:0005840	NP_005608	Ribosomal protein S14							0.849009	0.177456	0.790772	0.00469359	-0.790986	0.00490011	-0.548962	0.00199619
ASHG19A3A002363	7.65284	8.70779	7.09793	5.67149	8.08902	8.7333	8.01691	6.29941	7.38359	8.67069	7.31528	7.228	coding	NM_001135822	FDPS	RefSeq_coding	1357	chr1	+	155278538	155290457		AGCAGGAATCCGTATCTGGGAACAGAATGAACGGAGACCAGAATTCAGATGTTTATGCCC	2224	Hs.335918	GO:0004161|GO:0004337|GO:0046872|GO:0016740|GO:0006695|GO:0044419|GO:0008299|GO:0005737|GO:0005829|GO:0005730|GO:0005634	NP_001995	Farnesyl diphosphate synthase							-0.113262	0.180113	-0.195318	0.0115957	-0.0681786	0.0014225	-0.142101	0.00088361
ASHG19A3A023863	6.65686	6.64312	6.99107	7.08206	6.79988	7.12699	6.59947	7.12021	6.43938	6.62723	6.65129	6.84202	coding	NM_003703	NOP14	RefSeq_coding	2939	chr4	-	2939663	2965118		TTTATTTGAAAATCACTGGGCTGCTATTTCCAACTTCCGACTTCTGGCACCCAGTGGTGA	8602	Hs.627133	GO:0030515|GO:0000480|GO:0000447|GO:0000472|GO:0000462|GO:0006364|GO:0042274|GO:0030686|GO:0030692|GO:0005739|GO:0005730|GO:0005634|GO:0032040	NP_003694	NOP14 nucleolar protein homolog (yeast)							0.50959	0.0320192	0.614508	0.00109117	-0.162141	0.000216544	-0.0645823	0.000121072
ASHG19A3A035658	7.21479	7.15998	7.59844	7.54516	7.50576	7.6409	7.30408	7.47248	6.97482	7.23129	7.28455	7.36844	coding	NM_057158	DUSP4	RefSeq_coding	3404	chr8	-	29193616	29206322		TGGAGTCTGGATTTGTTTTGTTGTGTTTTGCTTTCCTTCCTGGAAGAAATCCCGAGGGGA	1846	Hs.417962	GO:0017017|GO:0016787|GO:0004725|GO:0008330|GO:0000165|GO:0002755|GO:0002755|GO:0002756|GO:0002756|GO:0008063|GO:0001706|GO:0000188|GO:0045087|GO:0048011|GO:0006470|GO:0051403|GO:0034130|GO:0034134|GO:0034138|GO:0034142|GO:0002224|GO:0005654|GO:0005634	NP_476499	Dual specificity phosphatase 4							0.247612	0.100725	0.334863	0.00389372	0.046924	0.000543353	0.199431	0.000276426
ASHG19A3A040556	5.42537	6.59469	5.91559	6.98643	5.99427	5.64323	5.15609	6.36249	5.23647	6.01111	5.64821	6.39267	coding	NM_001135740	PNCK	RefSeq_coding	1522	chrX	-	152935189	152938743		GTAGGCCTGGGATGTGGAGGCGTGTATGCGGTGGCCTCGCTGGGAGGCGTCCGTCTGGGG	139728	Hs.436667	GO:0005524|GO:0005516|GO:0004683|GO:0000166|GO:0016740|GO:0006468|GO:0005737|GO:0005634	NP_001129212	Pregnancy up-regulated non-ubiquitously expressed CaM kinase							0.761426	0.00319855	0.687898	0.000119079	-0.577903	0.000119705	-0.587314	7.84289e-05
ASHG19A3A011444	16.5728	16.5679	16.5555	16.4156	16.4439	16.3656	15.8531	16.3838	15.9505	16.6121	16.4935	16.6609	coding	NM_001020	RPS16	RefSeq_coding	603	chr19	-	39923848	39926618		CGATAAGCCCATCGTGACTCAAAACTCACTTGTATAATAAACAGTTTTTGAGGGATTTTA	6217	Hs.397609	GO:0003723|GO:0005515|GO:0003735|GO:0044267|GO:0031018|GO:0010467|GO:0006364|GO:0042274|GO:0006412|GO:0006412|GO:0006412|GO:0006414|GO:0006415|GO:0019058|GO:0016032|GO:0019083|GO:0005829|GO:0005829|GO:0022627|GO:0022627|GO:0005622|GO:0015935	NP_001011	Ribosomal protein S16							0.417591	5.19014e-06	0.251734	3.7787e-05	-0.402659	9.27632e-05	-0.397758	0.000293159
ASHG19A3A053825	9.59713	10.9478	9.33652	11.2629	9.93405	9.27047	9.2345	14.0001	7.16972	10.6944	9.10382	12.2878	coding	NM_001128850	RRAD	RefSeq_coding	1476	chr16	-	66955581	66959439		GCGGTAGCTATTTGTTTACATGCAGATTTTTGTAATAAAGGCTATTTCCTGATAGTCATG	6236	Hs.1027	GO:0005525|GO:0003924|GO:0005516|GO:0000166|GO:0005515|GO:0006184|GO:0030308|GO:0007165|GO:0007264|GO:0005886	NP_004156	Ras-related associated with diabetes							0.743995	0.0842103	0.645502	0.64424	-0.711133	0.404604	-0.686133	0.242859
ASHG19A3A011436	7.48544	6.97596	7.51662	8.06104	7.19588	7.28039	7.38726	8.28805	8.33071	7.90387	8.18448	7.88369	coding	NM_001080468	SYCN	RefSeq_coding	482	chr19	-	39693561	39694906		AGCTGATGCATTGCTGGTCTCTCATCTGCAGCTTCCACAGAGTGCCAAGCCCCTCACTCA	342898	Hs.124123	GO:0006887|GO:0031410|GO:0016020|GO:0030667|GO:0030658	NP_001073937	Syncollin							0.1093	0.18913	0.1735	0.00806172	-0.0182621	0.00122728	0.0918672	0.000567474
ASHG19A3A028824	8.60039	7.78928	8.94161	8.47244	8.70026	7.88339	8.66	8.93841	9.49789	8.33386	9.2337	8.43396	coding	NM_178019	CATSPER3	RefSeq_coding	1367	chr5	+	134303595	134347397		TATGTTTTTACCCTATGCCCTCCGCCAGCTCATGGGCAAACAGTTCACTTACCTGTATAT	347732	Hs.631804	GO:0005227|GO:0005262|GO:0005244|GO:0030154|GO:0001539|GO:0006811|GO:0007275|GO:0006814|GO:0030317|GO:0007283|GO:0055085|GO:0001669|GO:0005929|GO:0005783|GO:0020017|GO:0019861|GO:0016021|GO:0005886	NP_821138	Cation channel, sperm associated 3							-0.618241	0.717836	-0.544603	0.0743573	0.483022	0.00480005	0.53104	0.00202665
ASHG19A3A022684	6.48437	5.43319	6.63697	6.66563	6.40697	6.02914	6.4587	6.85956	6.899	5.60566	6.78702	6.07379	coding	NM_206825	GNL3	RefSeq_coding	2159	chr3	+	52719935	52728508		GTCTGGAAGTTGCTGCAGCCACCACGACGCTCTTCTACGGCTACGGCTTTGTCTCTGCTG	26354	Hs.313544	GO:0005525|GO:0000166|GO:0005515|GO:0042127|GO:0005622|GO:0005730|GO:0005634	NP_996562	Guanine nucleotide binding protein-like 3 (nucleolar)							-0.486691	0.0235517	-0.329632	0.00104851	0.556635	4.04082e-05	0.61767	2.31755e-05
ASHG19A3A006601	7.9675	8.33462	7.72964	6.71816	8.45496	8.61876	8.40962	7.05687	7.97212	7.45453	8.03153	8.26065	coding	NM_181893	UBE2D3	RefSeq_coding	2006	chr4	-	103717133	103790003		ATGCTTTCTAACCGAAAGTGCCTTTCAAAAGAACTTAGTGATTTGGCCCGTGACCCTCCA	7323	Hs.518773	GO:0005524|GO:0016881|GO:0016874|GO:0000166|GO:0005515|GO:0004842|GO:0030509|GO:0006281|GO:0006915|GO:0032480|GO:0043687|GO:0043161|GO:0070979|GO:0070936|GO:0006464|GO:0006513|GO:0000209|GO:0016567|GO:0016567|GO:0007179|GO:0006511|GO:0005768|GO:0010008|GO:0005886	NP_871622	Ubiquitin-conjugating enzyme E2D 3 (UBC4/5 homolog, yeast)							-0.388861	0.304431	-0.466152	0.02151	-0.00757828	0.00196066	0.151498	0.000794921
ASHG19A3A020088	6.72502	5.97343	6.39811	6.72939	6.29193	6.37127	6.17259	6.74371	6.88106	6.67479	7.06349	6.23336	coding	NM_001178010	CDC45	RefSeq_coding	2036	chr22	+	19467413	19508134		AGAAGAGCTCCAGGTTGTTCGCCGGTCCCATGAGTGACAGGACAGCCCCAAGGTCTCCCA	8318	Hs.474217	GO:0005515|GO:0006260|GO:0000076|GO:0006271|GO:0006270|GO:0000082|GO:0000216|GO:0000084|GO:0000075|GO:0000278|GO:0000083|GO:0005813|GO:0005737|GO:0005654|GO:0005654|GO:0005634	NP_003495	Cell division cycle 45 homolog (S. cerevisiae)							-0.160069	0.0242246	-0.060426	0.000984087	0.404903	8.03311e-05	0.355593	5.25635e-05
ASHG19A3A020773	9.61096	7.65135	9.39988	9.1732	8.46791	8.31653	8.70824	8.79971	9.78794	8.64108	9.65421	8.95971	coding	NM_005677	COLQ	RefSeq_coding	3007	chr3	-	15491640	15563258	NM_080539,	ATTTATCTTCAGCTTTTCTTCCTCTCTATCGTGTCTCAGCCGACTTTCATCAACAGCGTT	8292	Hs.146735	GO:0001507|GO:0008105|GO:0042135|GO:0005605|GO:0030054|GO:0005615|GO:0045202	NP_536800	Collagen-like tail subunit (single strand of homotrimer) of asymmetric acetylcholinesterase							-0.515515	0.944778	-0.43533	0.127733	0.520554	0.008482	0.615831	0.00305482
ASHG19A3A053948	7.77494	7.24313	7.69511	7.77045	7.67824	7.64746	7.51217	8.24706	8.06191	7.73521	7.94701	8.05188	coding	NM_001170716	BCAR1	RefSeq_coding	3195	chr16	-	75262928	75300707		ACCCACCGTCCCCAGGAAGCAGAACAGAGGGGTCGGACCCCTGGTCCTTCCTTTGAGTGG	9564	Hs.479747	GO:0017124|GO:0005515|GO:0019901|GO:0019903|GO:0004871|GO:0050853|GO:0007186|GO:0007186|GO:0050852|GO:0007015|GO:0050851|GO:0007596|GO:0007155|GO:0051301|GO:0016477|GO:0008283|GO:0007173|GO:0008286|GO:0007229|GO:0048011|GO:0048008|GO:0030335|GO:0042981|GO:0001558|GO:0007165|GO:0030054|GO:0005737|GO:0005829|GO:0005829|GO:0005925|GO:0005624|GO:0001726	NP_055382	Breast cancer anti-estrogen resistance 1							0.0367983	0.215681	0.101731	0.00985625	-0.0997096	0.00140014	0.124615	0.000626594
ASHG19A3A041711	6.54863	5.94489	7.0165	6.69904	6.37211	6.39216	6.82792	7.05049	7.34115	6.57536	7.14761	6.81696	coding	NM_001178113	ZNF185	RefSeq_coding	3897	chrX	+	152086408	152142024		GGCCAAATCTGGAGGCAGGAGGGAGCCTGCAGGTAGACACATGGAACCTTCTCCTCTCTA	7739	Hs.16622	GO:0046872|GO:0008270|GO:0030054|GO:0005737|GO:0005856|GO:0005925	NP_009081	Zinc finger protein 185 (LIM domain)							-0.352597	0.0397881	-0.264957	0.00174495	0.289419	0.000128057	0.4444	6.36872e-05
ASHG19A3A008821	10.4718	13.7723	10.6374	13.2219	11.4453	14.0271	11.5945	14.2454	10.9741	13.6816	10.8692	10.5122	coding	NM_134268	CYGB	RefSeq_coding	1951	chr17	-	74523439	74533782		CTAGTTTCTGATGTTTGTAACCAGACCCAGCTGTGTCATTAAACAGACCCGTTCTTGCTG	114757	Hs.95120	GO:0020037|GO:0046872|GO:0019825|GO:0005344|GO:0004601|GO:0015671|GO:0006979|GO:0006810|GO:0005737	NP_599030	Cytoglobin							0.751449	0.000678508	0.813147	0.0245371	-0.362477	0.46048	-0.578408	0.782561
ASHG19A3A051246	8.79094	7.49629	9.01275	8.28661	9.11313	7.9506	9.07124	8.96232	9.9906	8.53277	9.63669	8.66995	coding	NM_006683	EDDM3A	RefSeq_coding	879	chr14	+	21214098	21216538		GATATTGACTCTCTTTATACCTACCCAAGCTGAACGACCCTCCTTTTCTTAAATAAAATA	10876	Hs.304757	GO:0007321|GO:0005576|GO:0005615	NP_006674	Epididymal protein 3A							-0.708128	0.848268	-0.645675	0.115591	0.495438	0.00613163	0.615531	0.00210001
ASHG19A3A021219	12.3183	12.3272	12.0782	10.927	13.0412	12.2904	12.6865	12.104	12.5893	12.7041	12.3053	12.3025	coding	NM_025075	THOC7	RefSeq_coding	1028	chr3	-	63819546	63849597		AGCCATAGACAGGCTAATTGCCCACCACTCCCAGGAATATTGAAATAGCTACATGACCAT	80145	Hs.288151	GO:0003723|GO:0005515|GO:0008380|GO:0046784|GO:0006406|GO:0006397|GO:0006810|GO:0000347|GO:0000445|GO:0005737|GO:0005634|GO:0000346	NP_079351	THO complex 7 homolog (Drosophila)							-0.477387	0.00751184	-0.552	0.105743	0.0460855	0.253097	0.0769707	0.559857
ASHG19A3A047524	7.96127	8.16106	8.15006	8.54244	8.33829	8.24334	8.21223	8.80593	8.66585	8.53351	8.8064	8.9951	coding	NM_015401	HDAC7	RefSeq_coding	4301	chr12	-	48176508	48213763		GCCTTGCCGACAGTGTCCTTGCTGCCCGCAATCACTCTGGGGCTGCCCGCCCCTGCCAGG	51564	Hs.200063	GO:0032041|GO:0046969|GO:0046970|GO:0034739|GO:0016787|GO:0005080|GO:0070491|GO:0016568|GO:0032703|GO:0045668|GO:0090050|GO:0005737|GO:0000118|GO:0005634	NP_056216	Histone deacetylase 7							0.347165	0.552789	0.296223	0.0344172	-0.482556	0.00729784	-0.167194	0.00287376
ASHG19A3A048724	6.8173	6.71631	7.44512	7.37185	6.84499	7.02673	7.90893	7.35876	7.30752	6.74825	7.21882	7.03709	coding	NM_001135195	SLC39A5	RefSeq_coding	1985	chr12	+	56624500	56631627		TATGTGACGTGGCCTCCGATCCACCTGGACACCTGGAGGCTAAGCCTGGATTCCCCCTTC	283375	Hs.591018	GO:0046873|GO:0006811|GO:0055085|GO:0006829|GO:0016323|GO:0016021|GO:0005886	NP_775867	Solute carrier family 39 (metal ion transporter), member 5							-0.268871	0.0805866	-0.157084	0.00343639	0.328396	0.000278253	0.412613	0.000144707
ASHG19A3A031662	6.87902	6.15283	6.14135	5.17119	6.70157	6.4208	6.76246	5.55982	6.5964	7.04926	6.31913	7.36249	coding	NM_004282	BAG2	RefSeq_coding	2068	chr6	+	57037103	57050010		ATCCTTCTGGAAATGATCCACAGTATCCAAAATAGCCAGGACATGAGGCAGATCAGTGAC	9532	Hs.729098	GO:0005515|GO:0006915|GO:0006457|GO:0019538	NP_004273	BCL2-associated athanogene 2							-0.310102	0.0257894	-0.436889	0.00153026	-0.148271	0.00015175	0.0880721	6.25193e-05
ASHG19A3A001785	8.39139	8.72929	8.71848	8.46664	8.56745	8.60257	8.53525	8.14507	8.06334	8.11917	8.47342	9.30626	coding	NM_001100590	KIAA0232	RefSeq_coding	7789	chr4	+	6784458	6885897		ggccgccgcgccgcccggcAGCCTCGGCAGGTTCTGCCGGAGACTTCCATTTGGCCTCAA	9778	Hs.79276	GO:0005524|GO:0000166	NP_055558	KIAA0232							0.164683	0.601744	0.00235956	0.0440228	-0.471181	0.00829584	-0.134225	0.00317944
ASHG19A3A002245	11.1473	10.4766	12.2732	11.1732	11.6611	10.5872	11.9118	11.4905	12.4597	10.7502	12.2656	11.1487	coding	NM_001134388	ZDHHC4	RefSeq_coding	1479	chr7	+	6617064	6628609		AGGCGCCGGAGCCCAGCGGCTGGCGGGCCGCCGTCCCACCCCCACCTCGCCCGAGTCCGG	55146	Hs.5268	GO:0008415|GO:0046872|GO:0016740|GO:0008270|GO:0016021|GO:0016020	NP_060576	Zinc finger, DHHC-type containing 4							-0.742593	0.0458569	-0.676688	0.415348	0.569516	0.853166	0.644129	0.651579
ASHG19A3A037182	7.4588	6.44803	7.34711	7.55362	7.22534	7.224	7.10202	7.19564	7.33092	6.41892	7.17747	6.76535	coding	NM_002172	IFNA14	RefSeq_coding	778	chr9	-	21239201	21239978		AGACTCACTTCTCCTATAACCACCACAAGTTGAATCAAAATTTTCAAATGTTTTCAGGAG	3448	Hs.93907	GO:0005125|GO:0005126|GO:0007596|GO:0019221|GO:0006952|GO:0060338|GO:0009615|GO:0060337|GO:0005576|GO:0005576|GO:0005615	NP_002163	Interferon, alpha 14							-0.449698	0.0795525	-0.234015	0.00335978	0.691747	0.00016235	0.727267	8.9461e-05
ASHG19A3A019986	7.79924	8.0105	8.01436	8.33691	7.90931	7.8288	7.82361	8.39696	8.22799	8.02985	8.31832	8.22413	coding	NM_178548	TFAP2E	RefSeq_coding	2189	chr1	+	36038970	36060925		AAATTGATAAATCAGAGGTGCTACTGAGGAGTTGGTGCCCCTCATTCCAGAATCTCCTAC	339488	Hs.567844	GO:0003677|GO:0046982|GO:0042803|GO:0003700|GO:0045944|GO:0006355|GO:0005634	NP_848643	Transcription factor AP-2 epsilon (activating enhancer binding protein 2 epsilon)							0.373923	0.329793	0.363098	0.0162615	-0.310823	0.00278131	-0.223936	0.0013383
ASHG19A3A033162	7.23501	6.18353	7.35524	6.86998	7.86101	6.97859	7.18547	6.89084	7.00708	6.49311	7.00227	6.32857	coding	NM_017654	SAMD9	RefSeq_coding	6853	chr7	-	92728831	92747322		TGTGATCTCCTACATCACCCTGGAAGTGAGACTTCTTCGGTTTCTTCTAGAGTCAGTTTG	54809	Hs.65641	GO:0005737	NP_060124	Sterile alpha motif domain containing 9							-0.746841	0.0724046	-0.595273	0.00365231	0.799454	8.2415e-05	0.800804	4.88605e-05
ASHG19A3A043193	7.7005	7.59019	7.33111	6.1323	8.2567	8.63863	7.54621	6.23848	7.38533	8.1009	7.75893	7.65054	coding	NM_031212	SLC25A28	RefSeq_coding	1584	chr10	-	101370274	101380221		AGTTAAAAAAGACATTGAGTGATGTAATCCACCCTGGGGGCAATAGCCATATTGCCAATG	81894	Hs.403790	GO:0006811|GO:0006826|GO:0016021|GO:0016020|GO:0005743|GO:0005739	NP_112489	Solute carrier family 25, member 28							-0.281967	0.172105	-0.340108	0.0107263	0.080464	0.000835521	0.204265	0.000351109
ASHG19A3A017623	9.63553	8.71255	9.39409	9.13869	9.11685	9.50881	9.13383	8.64345	8.92417	8.67872	9.32112	9.11802	coding	NM_016558	SCAND1	RefSeq_coding	916	chr20	-	34541545	34542428		TCCGACTCCCTCAAGGGTGACGCGAGCTCTGCCCTTTAACCGGAAACGTCTCCCTGCTCA	51282	Hs.584909	GO:0042802|GO:0003700|GO:0006355|GO:0006351|GO:0016032|GO:0005634	NP_361012	SCAN domain containing 1							-0.457238	0.915537	-0.393417	0.149997	0.53372	0.0162873	0.681171	0.00621173
ASHG19A3A044487	12.2632	11.146	13.223	12.217	13.093	11.9777	12.9313	11.7871	13.1839	11.7749	13.3006	11.6835	coding	NM_001134363	RBM20	RefSeq_coding	7233	chr10	+	112404154	112599227		GCCCCCCTCCACTTGCCGCATATCTGTAGCATCTGTGACAAGAAGGTGTTTGATTTGAAG	282996	Hs.116630	GO:0003723|GO:0000166|GO:0008270|GO:0005622|GO:0005634	NP_001127835	RNA binding motif protein 20							-0.859593	0.0116935	-0.757579	0.116947	0.805631	0.133209	0.885516	0.399949
ASHG19A3A045946	8.12367	8.84055	8.11437	7.91069	8.67743	8.53881	8.63475	7.95631	8.84772	9.15592	8.53151	8.95938	coding	NM_018982	YIPF1	RefSeq_coding	1876	chr1	-	54317406	54355453		ATAACCGACGCGTTGCATTGGCCACAATTGTGACAATTGTGTTGCTCCATATGCTGCTTT	54432	Hs.11923	GO:0016021|GO:0016020|GO:0030133	NP_061855	Yip1 domain family, member 1							0.0144257	0.618555	-0.120289	0.0486683	-0.37434	0.00862511	-0.220929	0.00366351
ASHG19A3A013177	6.90996	6.00516	6.17664	6.25811	6.77197	6.74242	6.37683	6.48247	6.04039	6.14506	6.46603	6.48714	coding	NM_005762	TRIM28	RefSeq_coding	2989	chr19	+	59055835	59062082		ATTGCAACGTACACAAGCATGAACCCCTTGTGCTGTTTTGTGAGAGCTGTGATACTCTCA	10155	Hs.467408	GO:0070087|GO:0046872|GO:0005515|GO:0004672|GO:0043565|GO:0003700|GO:0003713|GO:0003714|GO:0016564|GO:0008270|GO:0001837|GO:0010467|GO:0000122|GO:0043193|GO:0046777|GO:0006357|GO:0006351|GO:0006351|GO:0000785|GO:0005622|GO:0005719|GO:0005720|GO:0005730|GO:0005654|GO:0005634	NP_005753	Tripartite motif-containing 28							-0.193674	0.0195161	-0.158146	0.000842319	0.189395	8.25425e-05	0.349123	4.47225e-05
ASHG19A3A044124	6.58826	6.26025	6.7574	6.88551	6.50148	6.34207	6.49878	6.94967	6.51075	6.15416	6.49863	6.44305	coding	NM_014000	VCL	RefSeq_coding	5647	chr10	+	75757871	75879912		TACGAACCTGAGCTGCTGTTAATGCCATCCAATCAGCCGGTCAACCAGCCCATTCTGGCC	7414	Hs.643896	GO:0017048|GO:0003779|GO:0045294|GO:0008013|GO:0002166|GO:0045296|GO:0005515|GO:0005198|GO:0034333|GO:0043297|GO:0007596|GO:0007155|GO:0007160|GO:0006928|GO:0090136|GO:0030032|GO:0002009|GO:0006936|GO:0030336|GO:0030168|GO:0002576|GO:0034394|GO:0005884|GO:0005912|GO:0005913|GO:0005911|GO:0030055|GO:0043034|GO:0043034|GO:0005737|GO:0005856|GO:0005829|GO:0005829|GO:0005576|GO:0005916|GO:0005925|GO:…	NP_054706	Vinculin							-0.040189	0.0230228	0.0895123	0.000894441	0.246057	0.000101005	0.215972	6.38473e-05
ASHG19A3A033115	11.8293	10.7248	12.003	11.2368	11.7535	11.1359	11.6761	11.4065	12.2646	11.16	12.173	11.4656	coding	NM_001142749	KIAA1324L	RefSeq_coding	6855	chr7	-	86506224	86689014		GCGGCCTGGGCTGGGGACCTGCCCTCCTCCTCCAGCCGCCCGCTTCCTCCTTGCCAGGAG	222223	Hs.208093	GO:0016021|GO:0016020	NP_689961	KIAA1324-like							-0.835141	0.0320994	-0.77165	0.339072	0.637778	0.731536	0.751724	0.775706
ASHG19A3A053105	11.5338	9.59408	11.3381	10.5717	10.888	10.7212	10.5924	10.0806	11.0527	9.98006	11.2127	10.107	coding	NM_003978	PSTPIP1	RefSeq_coding	1870	chr15	+	77287464	77329671		ATTTTGCTGCTGATTCTAGCCCCAAACAAAACAGGTTGAGCTTTTTCCTCCCCTCAGAAG	9051	Hs.129758	GO:0003779|GO:0003824|GO:0005515|GO:0019903|GO:0007155|GO:0007165|GO:0005826|GO:0032154|GO:0005737|GO:0005856|GO:0030027|GO:0048471|GO:0001725	NP_003969	Proline-serine-threonine phosphatase interacting protein 1							-0.790577	0.15614	-0.668697	0.942749	0.841785	0.348089	0.870147	0.132772
ASHG19A3A034574	5.94399	5.23503	6.05983	5.11582	6.54221	6.1977	6.19868	5.90499	5.97821	5.69649	6.13657	5.68098	coding	NM_000941	POR	RefSeq_coding	2509	chr7	+	75544419	75616172		CTGGTTCCTCTTCAGAAAGAAAAAAGAAGAAGTCCCCGAGTTCACCAAAATTCAGACATT	5447	Hs.354056	GO:0010181|GO:0050661|GO:0003958|GO:0003958|GO:0019899|GO:0050660|GO:0005506|GO:0016491|GO:0090346|GO:0071375|GO:0046210|GO:0055114|GO:0055114|GO:0032770|GO:0090181|GO:0005783|GO:0005789|GO:0016020|GO:0005792|GO:0005739|GO:0005625	NP_000932	P450 (cytochrome) oxidoreductase							-0.688827	0.0107606	-0.619016	0.00056266	0.492684	2.17893e-05	0.630435	1.19819e-05
ASHG19A3A037298	6.61413	6.70859	6.44694	6.94196	7.31613	7.1426	6.45397	6.98674	6.25785	6.88367	6.50559	6.89216	coding	NM_004629	FANCG	RefSeq_coding	2649	chr9	-	35073834	35080013		ATCTGCTGTTACTTCTGAAAACTTGGAGTCCCCCAGCTGAGGAATTAGATGCTCCATTGA	2189	Hs.591084	GO:0003684|GO:0005515|GO:0006281|GO:0000075|GO:0007005|GO:0001541|GO:0009314|GO:0007286|GO:0005737|GO:0005739|GO:0005654|GO:0005634	NP_004620	Fanconi anemia, complementation group G							0.504443	0.0283412	0.524362	0.000977166	-0.338048	0.000250507	-0.208429	0.00013406
ASHG19A3A008997	12.7783	13.4	12.9235	13.9843	12.9235	13.3121	12.8592	13.0272	12.5653	13.5181	12.5379	12.9711	coding	NM_015528	RNF167	RefSeq_coding	1723	chr17	+	4843629	4848515		GGCAAGCAGAGGGACTGGGTCTTCACTTCTTGGGCTAATAAAATTGTTTCTTTGTGGACT	26001	Hs.7158	GO:0016874|GO:0046872|GO:0005515|GO:0004842|GO:0008270|GO:0045786|GO:0000209|GO:0005737|GO:0012505|GO:0016021|GO:0016020	NP_056343	Ring finger protein 167							0.753596	0.000541971	0.788524	0.0100675	-0.308076	0.0671779	-0.4018	0.18882
ASHG19A3A047045	5.58993	6.24491	5.99225	6.62321	6.04485	6.6151	5.88906	6.58373	5.57087	6.14182	5.65542	6.52526	coding	NM_174926	TMEM136	RefSeq_coding	922	chr11	+	120196015	120201346		TGTTTTTCTGGTTTTGGTCTTTTCATCACAGGATGGCATTAGCTCTGTGTCTGCAGGTGC	219902	Hs.643516	GO:0016021|GO:0016020	NP_777586	Transmembrane protein 136							0.861366	0.00537143	0.884982	0.000168775	-0.629664	0.000125021	-0.483288	6.89257e-05
ASHG19A3A017570	7.96038	7.82606	7.55598	7.53428	8.04817	8.33484	7.35613	7.83936	7.43787	8.01927	7.84975	8.2875	coding	NM_007238	PXMP4	RefSeq_coding	5727	chr20	-	32290550	32308136		CTGGCGGCCTTCCTCGGGGGTATCCTGGTGTTTGGAGAAAACAATAACATCAACAGCCAG	11264	Hs.654857	GO:0016021|GO:0016020|GO:0005624|GO:0005778|GO:0005777	NP_899634	Peroxisomal membrane protein 4, 24kDa							0.40128	0.220612	0.312507	0.00977049	-0.490075	0.00212714	-0.266951	0.000944954
ASHG19A3A025653	9.21593	10.6181	9.67329	11.7684	9.41644	10.0056	9.55281	11.1532	9.37749	10.5087	9.37448	9.41074	coding	NM_001037442	RUFY3	RefSeq_coding	4435	chr4	+	71587695	71674335		GTTACTTGGTGAAGCTGAAGTTTAAGAGTTCTGGGGAAAAATAAAATCTAGTAATTCCAG	22902	Hs.7972	GO:0030154|GO:0007275|GO:0050771|GO:0007399|GO:0030175|GO:0030426	NP_055776	RUN and FYVE domain containing 3							0.763933	0.217009	0.825281	0.451524	-0.302025	0.185711	-0.499559	0.10065
ASHG19A3A020491	8.13929	6.03782	7.64594	7.08574	6.75498	6.98108	6.65073	5.93694	6.73046	6.50965	7.40656	6.43351	coding	NM_005297	MCHR1	RefSeq_coding	2423	chr22	+	41075181	41078817		TTAATGTGCATCTGCCTCCGAATGTTAATGTGTCTAGGTGATGTCAGTGGGAGCCATGAA	2847	Hs.248122	GO:0004930|GO:0042562|GO:0030273|GO:0008188|GO:0008022|GO:0004872|GO:0007186|GO:0007204|GO:0007631|GO:0006091|GO:0007193|GO:0007218|GO:0051928|GO:0005887|GO:0031513|GO:0005886|GO:0005886	NP_005288	Melanin-concentrating hormone receptor 1							-0.561897	0.0650334	-0.501648	0.00356867	0.713557	5.51307e-05	0.69455	3.49546e-05
ASHG19A3A029921	7.32504	6.86662	6.81322	5.00993	8.63941	8.30751	7.76356	4.99045	7.27188	7.92707	7.12373	7.10791	coding	NM_001097616	GPR89C	RefSeq_coding	1569	chr1	+	145883867	145924048	NM_016334,NM_001097613,NM_001097612,	AACCATCAGGTTTCTGGGGAATGATAAAAAGTGTTACCACTTCAGCATCAGGAAGTGAAA	653519	Hs.559115	GO:0004871|GO:0008308|GO:0051452|GO:0006811|GO:0043123|GO:0015031|GO:0044070|GO:0007165|GO:0005794|GO:0032580|GO:0030660|GO:0016021|GO:0016020	NP_001091082	G protein-coupled receptor 89A							-0.459174	0.116022	-0.490767	0.00898491	0.213872	0.000313515	0.340348	0.000113747
ASHG19A3A008199	7.39643	10.1115	6.45069	6.15899	6.27358	6.88137	7.02921	8.5073	5.6424	8.37828	5.77382	6.48503	coding	NM_001032278	MMP28	RefSeq_coding	1042	chr17	-	34105509	34122640		CAAAACCCATGTAATTCCTTGATAAATTTTCAATGCAGGGCAGATAAACTGTTGCTAACA	79148	Hs.380710	GO:0005509|GO:0004222|GO:0008233|GO:0008270|GO:0008152|GO:0006508|GO:0005576|GO:0005578	NP_077278	Matrix metallopeptidase 28							0.518615	0.0362813	0.394608	0.00147298	-0.518571	0.00229674	-0.86567	0.00240078
ASHG19A3A002658	7.94562	7.39433	8.13865	7.48713	7.74778	7.58786	7.47488	7.27283	7.11781	7.61592	7.87636	7.75857	coding	NM_001143966	TBC1D7	RefSeq_coding	1064	chr6	-	13305185	13328770		ATCATTAGAAATTCTCCTAAAAGATGACCGTCTGGGAATCTTGCCTCCACACCACGAGTC	51256	Hs.484678	GO:0005096|GO:0005097|GO:0005515|GO:0031398|GO:0032313|GO:0016023|GO:0031410|GO:0005622	NP_057579	TBC1 domain family, member 7							-0.318829	0.177257	-0.42149	0.00935255	0.265692	0.000773197	0.36085	0.000380607
ASHG19A3A043425	8.58243	10.7863	8.17901	11.1492	9.30088	10.5553	9.4533	10.7932	7.26598	10.4702	10.1167	11.8809	coding	NM_000760	CSF3R	RefSeq_coding	3003	chr1	-	36931643	36948509	NM_172313,NM_156039,NM_156038,	GGCCTTTTGTGCTTGTTTCCTATAACTTCAGTATTGTAAACTAGTTTTTGGTTTGCAGTT	1441	Hs.524517	GO:0004896|GO:0004872|GO:0007155|GO:0006952|GO:0007165|GO:0005576|GO:0005887|GO:0005886	NP_758519	Colony stimulating factor 3 receptor (granulocyte)							0.857292	0.193075	0.728508	0.32765	-0.761774	0.238318	-0.592674	0.118784
ASHG19A3A019827	10.859	11.6012	10.5654	11.1549	11.383	12.2577	11.1235	10.2698	10.888	11.6674	10.7893	11.6921	coding	NM_194326	RPS19BP1	RefSeq_coding	952	chr22	-	39925098	39928860		GTAAACCTGAAGTTTCTGACCAGGACGAGAAGCACCGTGGCTGAGTCTGTGAGCCAGCAG	91582	Hs.526933	GO:0005730|GO:0005654|GO:0005634	NP_919307	Ribosomal protein S19 binding protein 1							0.38678	0.0307678	0.351187	0.48134	-0.373251	0.89578	-0.178983	0.515667
ASHG19A3A054632	8.37878	7.96962	8.71099	8.50291	8.47163	7.71669	8.48528	8.97748	9.37335	8.48464	9.2345	8.46207	coding	NM_001174069	LMX1A	RefSeq_coding	3366	chr1	-	165171104	165325478		CCAGAAGCGGGCGGGACGCCCTCCGGGTCCCTTACAGTGCCCCTTCTCGACCTGGGGCAG	4009	Hs.667312	GO:0046872|GO:0043565|GO:0003700|GO:0030528|GO:0008270|GO:0007411|GO:0021953|GO:0021549|GO:0021542|GO:0007275|GO:0045665|GO:0001558|GO:0006355|GO:0005634	NP_796372	LIM homeobox transcription factor 1, alpha							-0.412889	0.666683	-0.38353	0.0610717	0.287398	0.00534331	0.307537	0.00240424
ASHG19A3A004070	7.85444	8.16236	7.55896	6.1554	8.41707	8.7911	8.53422	6.44162	8.38326	8.49744	7.64947	8.74742	coding	NM_002766	PRPSAP1	RefSeq_coding	2359	chr17	-	74306867	74350230		TGTAGCTAAGTCTCCTGATGCTGCAAAGAGGGCCCAGTCCTATGCGGAGAGACTGCGTCT	5635	Hs.77498	GO:0004857|GO:0042802|GO:0000287|GO:0005515|GO:0004749|GO:0006139|GO:0009165|GO:0043234	NP_002757	Phosphoribosyl pyrophosphate synthetase-associated protein 1							-0.263953	0.31846	-0.340829	0.024553	-0.120883	0.00291276	0.0781299	0.00102059
ASHG19A3A044354	14.6855	15.1714	14.4999	15.838	15.0648	16.2218	14.8613	15.6047	14.3224	15.6584	14.8171	14.9349	coding	NM_002629	PGAM1	RefSeq_coding	1762	chr10	+	99186026	99193197		CATGGGTCCAGTGTTCATCTGAGCATAACTGTACTAAATCCTTTTTCCATATCAGTATAA	5223	Hs.632918	GO:0004083|GO:0004082|GO:0016787|GO:0016853|GO:0004619|GO:0004619|GO:0019901|GO:0005975|GO:0006094|GO:0006006|GO:0006096|GO:0006110|GO:0043456|GO:0045730|GO:0005829|GO:0005829	NP_002620	Phosphoglycerate mutase 1 (brain)							0.767085	1.10251e-05	0.842238	9.02807e-05	-0.314878	0.00122355	-0.316678	0.00393264
ASHG19A3A019461	9.82074	8.79274	9.51164	9.43912	9.66035	10.0155	9.32654	9.2796	10.0101	9.32691	9.94957	9.80602	coding	NM_005984	SLC25A1	RefSeq_coding	1620	chr22	-	19163094	19166301		GGGCCTGTACCGCGGCCTTAGCTCCCTGCTCTACGGTTCCATCCCCAAGGCGGCCGTCAG	6576	Hs.725671	GO:0015137|GO:0005515|GO:0015142|GO:0005975|GO:0044255|GO:0006094|GO:0006006|GO:0035338|GO:0006843|GO:0035674|GO:0019432|GO:0016021|GO:0016020|GO:0005743|GO:0005739	NP_005975	Solute carrier family 25 (mitochondrial carrier; citrate transporter), member 1							-0.412093	0.569948	-0.299336	0.314677	0.366433	0.0507576	0.695197	0.0167303
CUST_1_PI418767722	15.306	14.8912	15.0501	14.811	15.082	14.9753	15.3899	14.9462	14.4463	15.1071	14.969	14.6067	coding	NM_002107	H3F3A	RefSeq_coding	1117	chr1	+	226250420	226259702	NR_002315,	CATGCAAGTACATGTTTTTAATGTTGTCTGTCTTCTGTGCTGTTCCTGTAAGTTTGCTAT	3020	Hs.533624		NP_002098	H3 histone, family 3A							-0.279057	6.35664e-05	-0.307679	0.000591403	0.398778	0.00075817	0.183911	0.00316743
ASHG19A3A051404	9.97197	10.7148	9.37778	10.057	9.59505	10.7264	9.87215	9.58219	8.88685	9.81438	9.17912	10.0968	coding	NM_002408	MGAT2	RefSeq_coding	2728	chr14	+	50087488	50090198		TCCTGTACTATTGTGTTTTGAGTGTGTTTTGGAACCTTCATAGAACACACTTTCTTTTGG	4247	Hs.93338	GO:0008455|GO:0005529|GO:0016757|GO:0044267|GO:0009312|GO:0009311|GO:0043687|GO:0006487|GO:0018279|GO:0005794|GO:0000139|GO:0005795|GO:0016021|GO:0016020|GO:0005624	NP_002399	Mannosyl (alpha-1,6-)-glycoprotein beta-1,2-N-acetylglucosaminyltransferase							0.61385	0.35234	0.5572	0.385537	-0.480462	0.130698	-0.505768	0.061698
ASHG19A3A001496	11.4563	10.4082	11.6882	10.9834	11.6456	10.9399	11.8766	11.5439	12.1305	10.8213	11.9327	11.0926	coding	NM_001077261	NCOR2	RefSeq_coding	8550	chr12	-	124808961	125020149		GCGAGCGGCTGCCATCCCCCCCATCCAGGTCACCAAAGTCCATGAGCCCCCCCGGGAGGA	9612	Hs.137510	GO:0003677|GO:0005112|GO:0042826|GO:0047485|GO:0005515|GO:0003714|GO:0003714|GO:0016564|GO:0044255|GO:0010553|GO:0000122|GO:0072365|GO:0016604|GO:0005730|GO:0005654|GO:0005634|GO:0005634|GO:0017053	NP_006303	Nuclear receptor corepressor 2							-0.800591	0.0461746	-0.703439	0.438402	0.625138	0.926953	0.713688	0.594137
ASHG19A3A019902	10.4641	10.9777	10.6369	11.6358	10.4588	11.0976	10.2362	10.9369	10.3395	10.9217	10.5363	11.7836	coding	NM_015140	TTLL12	RefSeq_coding	3421	chr22	-	43562628	43583137		AAGAACTATCTTTCTTGTAGCAAAGCTGCACCTGATGATGCTGCCTCTCCTCTCTGTGTT	23170	Hs.517670	GO:0004835|GO:0006464	NP_055955	Tubulin tyrosine ligase-like family, member 12							0.843958	0.0461786	0.792759	0.738089	-0.704674	0.620631	-0.466481	0.326308
ASHG19A3A008852	11.0409	11.2873	12.7827	11.1782	12.5314	12.06	12.7062	11.6012	10.9936	10.5031	12.7031	12.217	coding	NM_005567	LGALS3BP	RefSeq_coding	2277	chr17	-	76967335	76976061		GGGCCTTTGGTCAAATATTCTTCTGATTACTTCCAAGCCCCCTCTGACTACAGATACTAC	3959	Hs.514535	GO:0005515|GO:0005044|GO:0007155|GO:0006968|GO:0007165|GO:0031012|GO:0005576|GO:0005615|GO:0016020|GO:0005578	NP_005558	Lectin, galactoside-binding, soluble, 3 binding protein							-0.396182	0.0214753	-0.43988	0.251261	0.18417	0.555792	0.43219	0.990634
ASHG19A3A015322	10.6704	11.6681	10.2625	11.8409	10.2367	11.5244	11.4823	11.5499	9.66118	11.7694	10.3755	10.6457	coding	NM_152391	PQLC3	RefSeq_coding	1812	chr2	+	11295539	11318996		GAAGGCATTGTTTTGTTAGATGCAGTAATGATGTTTACCAGAGATTATTGTTTCCTATGC	130814	Hs.274415	GO:0016021|GO:0016020	NP_689604	PQ loop repeat containing 3							0.756086	0.0284941	0.74068	0.597438	-0.389154	0.725605	-0.552334	0.426871
ASHG19A3A006338	7.86473	7.18393	7.92923	7.72432	8.26967	7.88773	8.29375	7.45011	8.15017	7.94292	8.60287	7.24142	coding	NM_172361	CD46	RefSeq_coding	3146	chr1	+	207925401	207968857	NM_172357,	ATCCCCCAGTTCCAAAGTGTCTTAAAGGATATCCTAAACCTGAGGAAGGAATACTTGACA	4179	Hs.510402	GO:0001848|GO:0004175|GO:0004857|GO:0004872|GO:0006958|GO:0045087|GO:0044419|GO:0045916|GO:0006508|GO:0007338|GO:0005794|GO:0001669|GO:0016323|GO:0009986|GO:0005737|GO:0031410|GO:0002079|GO:0005887|GO:0005886	NP_758871	CD46 molecule, complement regulatory protein							-0.736942	0.295918	-0.649859	0.019557	0.806868	0.000620866	0.826139	0.000306722
ASHG19A3A013414	7.46084	7.08316	7.87073	8.13391	7.45406	7.36912	7.38047	8.11397	7.90947	7.71907	7.98113	8.75338	coding	NM_001166239	CGREF1	RefSeq_coding	1783	chr2	-	27323462	27341773		CCCGCCCCGGCCGGCCGGAGACCCGAGCCCATCGCCGTCAGCCAGCCAGGGCCGCGCGGG	10669	Hs.159525	GO:0005509|GO:0007155|GO:0007049|GO:0007050|GO:0030308|GO:0008285|GO:0006950|GO:0005576	NP_006560	Cell growth regulator with EF-hand domain 1							0.261717	0.199942	0.232002	0.00867537	-0.365033	0.00198072	-0.000987915	0.000708758
ASHG19A3A012212	7.94525	8.70727	7.63705	7.43991	8.08185	8.66559	8.57016	6.77668	8.1313	8.15181	7.8608	8.97927	coding	NM_001137673	ILF3	RefSeq_coding	3757	chr19	+	10764936	10796443		AAGCCCACCTTTGCTTTTTATGGAAAGCATTACTTTATTTAAAGAGACAGACAATGACGC	3609	Hs.465885	GO:0003677|GO:0003723|GO:0003725|GO:0005515|GO:0016563|GO:0016564|GO:0000279|GO:0045892|GO:0045893|GO:0005737|GO:0005622|GO:0005739|GO:0005730|GO:0005634|GO:0005634|GO:0030529	NP_703194	Interleukin enhancer binding factor 3, 90kDa							-0.00497368	0.350406	-0.123792	0.022519	-0.324687	0.00411779	-0.0969143	0.00156429
ASHG19A3A026020	5.39857	5.64623	6.17385	6.17075	5.62947	5.58275	5.86738	6.13561	5.5714	5.94519	6.12179	4.66307	coding	NM_024900	PHF17	RefSeq_coding	4190	chr4	+	129730778	129785785		GAGTTGCAGTTATTTGTAATTATAAACAGTAAGTGTATCAGGGCAGGGGTGACAATAAAA	79960	Hs.12420	GO:0046872|GO:0005515|GO:0008270|GO:0006915|GO:0043966|GO:0043983|GO:0043984|GO:0043981|GO:0043982|GO:0030308|GO:0006950|GO:0005737|GO:0000123|GO:0005739|GO:0005634	NP_955352	PHD finger protein 17							-0.0561465	0.00546896	0.0450925	0.000234557	0.500568	1.61842e-05	0.169942	1.81204e-05
ASHG19A3A006563	6.99782	5.96314	7.32337	6.29725	7.1856	6.70076	6.92986	6.44981	6.96766	5.89952	7.33688	6.28151	coding	NM_181642	SPINT1	RefSeq_coding	2484	chr15	+	41136245	41149852		GGGGCTCAGGCGACTTTCCCCCAGGGCCCCTCCATGGAAAGGCGCCATCCAGGTGGGCTT	6692	Hs.233950	GO:0030414|GO:0005515|GO:0004867|GO:0005576|GO:0005624	NP_857593	Serine peptidase inhibitor, Kunitz type 1							-0.866217	0.0520507	-0.782134	0.00291928	0.762248	4.80224e-05	0.828995	2.58703e-05
ASHG19A3A047318	9.43964	12.5775	9.63438	9.3444	10.2647	11.363	10.2584	8.42193	10.4125	10.8386	9.7495	12.0208	coding	NM_003651	CSDA	RefSeq_coding	1976	chr12	-	10851677	10875953	NR_027011,	TACCACGTGGGACAGACCTTTGACCGTCGCTCACGGGTCTTACCCCATCCCAACAGAATA	8531	Hs.221889	GO:0003677|GO:0003702|GO:0003690|GO:0003730|GO:0003700|GO:0003697|GO:0003714|GO:0016564|GO:0009566|GO:0001701|GO:0008584|GO:0043066|GO:0048642|GO:0000122|GO:0031100|GO:0046622|GO:0006355|GO:0009409|GO:0007283|GO:0006351|GO:0005737|GO:0005921|GO:0005634|GO:0005844	NP_003642	Cold shock domain protein A							0.280892	0.158973	0.135844	0.828235	-0.562992	0.387672	-0.424487	0.199347
ASHG19A3A054772	10.6778	6.68778	11.1998	10.9947	10.9303	9.66067	10.3627	10.9336	10.0982	9.02701	10.1064	7.08233	coding	NM_001017967	MARVELD3	RefSeq_coding	2239	chr16	+	71660069	71675866		ATAGTAATCTCATTACCCTGGACTGTTCTCATAATGTAACAGATCACTAACACTGAATCT	91862	Hs.513706	GO:0016021|GO:0016020	NP_443090	MARVEL domain containing 3							-0.489302	0.515792	-0.277877	0.509545	0.806491	0.0177675	0.707018	0.00929743
ASHG19A3A002413	8.27453	8.52908	8.69152	9.09104	8.41261	8.3246	8.43132	9.00805	8.56316	8.30593	8.47789	8.74579	coding	NM_001136196	TNPO2	RefSeq_coding	4949	chr19	-	12810008	12833462		CCCAAGACACTGCTGGAAAACACAGGTCGCCTGACGAGTCCCTCTGCCATTCCAGCCATC	30000	Hs.416049	GO:0008139|GO:0005515|GO:0008565|GO:0006886|GO:0005737|GO:0005634	NP_038461	Transportin 2							0.448718	0.639595	0.496594	0.0413407	-0.291865	0.0080147	-0.230161	0.00366205
ASHG19A3A046081	7.32337	7.37498	7.76309	7.72204	7.59938	7.30821	7.51845	8.28205	7.94424	7.54194	7.71476	7.7184	coding	NM_001005181	OR56B4	RefSeq_coding	960	chr11	+	6129008	6129966		CAGAGAAAAAGATTCCCCTTATTCCTGTGTTCCTTAATGTGCTGCACAATGTCATCCCCC	196335	Hs.632154	GO:0004984|GO:0004872|GO:0050896|GO:0007608|GO:0016021|GO:0005886	NP_001005181	Olfactory receptor, family 56, subfamily B, member 4							0.0732356	0.173045	0.137605	0.00747285	-0.112866	0.00109381	-0.0607444	0.000560339
ASHG19A3A012069	10.3537	10.0745	10.6305	10.4813	10.8014	11.1371	10.197	10.6506	10.2973	10.1185	9.6577	8.14864	coding	NM_001159846	MPND	RefSeq_coding	1523	chr19	+	4343523	4360082		GATGTGGAGATGGCCTACGTCCAGGACAGCTTCCTGACCAATGACATCCTTCACGAGATG	84954	Hs.321689	GO:0008233	NP_116257	MPN domain containing							-0.184867	0.250109	0.0389031	0.708302	0.609418	0.151251	0.286941	0.0804039
ASHG19A3A052530	9.01297	10.2777	8.77946	9.65995	9.26503	10.9442	9.23908	8.65865	9.11165	10.5302	8.58675	10.1125	coding	NM_001126131	POLG	RefSeq_coding	4452	chr15	-	89859536	89878026		TTTTCAGTGCAGTCGATATTGACCGGTGCCTCAGGAAGGAAGTGACCATGGATTGTAAAA	5428	Hs.706868	GO:0003677|GO:0003887|GO:0004527|GO:0016779|GO:0002020|GO:0005515|GO:0016740|GO:0006259|GO:0006261|GO:0007568|GO:0006287|GO:0006264|GO:0005760|GO:0005743|GO:0042645|GO:0005739	NP_002684	Polymerase (DNA directed), gamma							0.60633	0.543641	0.58422	0.210052	-0.497585	0.0869868	-0.39679	0.0382874
ASHG19A3A008575	7.09694	7.71446	7.55156	8.18992	7.40153	7.39085	7.19354	7.38024	7.23543	7.41127	7.19739	7.8348	coding	NM_052855	ANKRD40	RefSeq_coding	4169	chr17	-	48770551	48785270		GACCAGCGCCAGCATTCCAGCCATTTTTCTTCACTGGAGCATTTCCATTTAATATGCAAG	91369	Hs.463426		NP_443087	Ankyrin repeat domain 40							0.648725	0.106659	0.621928	0.00372015	-0.468078	0.00101652	-0.347115	0.000507504
ASHG19A3A052447	6.30838	7.46239	6.77226	7.96012	6.3418	6.82159	6.45802	7.17144	6.52537	6.86877	6.43842	7.06947	coding	NM_153815	RASGRF1	RefSeq_coding	4860	chr15	-	79252290	79298002		ATGAGACAAGCTATGGTTTGCAATGTTCTGGATGTATAACCTGTTTCCAGCCTGGCCTGA	5923	Hs.459035	GO:0005088|GO:0005089|GO:0005085|GO:0032863|GO:0006915|GO:0008624|GO:0007616|GO:0048011|GO:0031175|GO:0032320|GO:0035020|GO:0046578|GO:0035023|GO:0051056|GO:0007165|GO:0007264|GO:0007268|GO:0005829|GO:0005829|GO:0005829|GO:0030426|GO:0005622|GO:0005886|GO:0005886|GO:0019717	NP_722522	Ras protein-specific guanine nucleotide-releasing factor 1							0.823889	0.0230569	0.820497	0.000614972	-0.522192	0.000453551	-0.576793	0.00028394
ASHG19A3A029718	7.71366	7.08533	7.24641	6.65811	7.81503	8.18342	7.52867	6.24518	6.70914	7.55768	7.52507	6.69156	coding	NM_000434	NEU1	RefSeq_coding	2088	chr6	-	31826829	31830709		AGTGAGCGATGTTGAGACAGGAGTAGTATTTCTTTTCTACTCCCTTTGTGCTCACAAGGC	4758	Hs.520037	GO:0004308|GO:0016798|GO:0005515|GO:0008152|GO:0016023|GO:0043202|GO:0005765|GO:0005764|GO:0005886	NP_000425	Sialidase 1 (lysosomal sialidase)							-0.372384	0.10813	-0.364474	0.00577537	0.441273	0.000243574	0.42944	0.000139639
ASHG19A3A048707	7.74493	7.36028	7.70471	7.9186	7.58066	7.41639	7.43787	8.0425	7.58302	7.62896	7.58786	7.5509	coding	NM_001345	DGKA	RefSeq_coding	2756	chr12	+	56324945	56347805		TGAAAGGACCTTTCACTCCCTACTTTTGGCCAGGGCCTTCTGTGCCACCTGCCAAGACCA	1606	Hs.524488	GO:0005524|GO:0005509|GO:0004143|GO:0000166|GO:0005543|GO:0016740|GO:0007205|GO:0007596|GO:0035556|GO:0030168|GO:0005829|GO:0005886	NP_963848	Diacylglycerol kinase, alpha 80kDa							0.190885	0.164103	0.290077	0.00681527	0.0964513	0.000906443	0.00256876	0.000506994
ASHG19A3A016629	9.05314	10.9747	8.37311	7.80022	8.41154	8.61475	8.72109	11.286	8.04043	9.82633	8.42646	6.44185	coding	NM_021192	HOXD11	RefSeq_coding	1463	chr2	+	176972083	176974314		CTTCCTCTTCGGTGAATGCAGGTTATTTAAACTTTGGGAAATGTACTTTTAGTCTGTCAT	3237	Hs.421136	GO:0043565|GO:0003700|GO:0030528|GO:0009952|GO:0001658|GO:0060351|GO:0048589|GO:0009953|GO:0042733|GO:0001656|GO:0001759|GO:0007389|GO:0010720|GO:0032332|GO:0009954|GO:0006355|GO:0001501|GO:0006351|GO:0005634	NP_067015	Homeobox D11							0.266571	0.851899	0.241458	0.0769069	-0.12911	0.0245856	-0.592773	0.0236344
ASHG19A3A003107	9.00032	8.62065	9.06743	8.79856	8.66847	8.7395	8.61886	8.7372	9.31289	8.59051	9.25442	9.01097	coding	NM_001161530	CSF2RA	RefSeq_coding	1789	chrY	+	1351570	1378828		tcaagcgattctcctgcctcagactcccagGTTCTGACGACGGGAACCTCGGCTCTGTGT	1438	Hs.520937	GO:0004896|GO:0005515|GO:0004872|GO:0005576|GO:0005887|GO:0005886|GO:0005886	NP_758452	Colony stimulating factor 2 receptor, alpha, low-affinity (granulocyte-macrophage)							-0.458793	0.890641	-0.436353	0.0963372	0.292373	0.0113079	0.439623	0.00464231
ASHG19A3A030650	13.04	13.1221	13.1742	13.8664	13.4242	12.681	13.0637	13.4346	12.4628	13.2243	13.1391	13.0127	coding	NM_031287	SF3B5	RefSeq_coding	786	chr6	-	144416017	144416754		CGTCTCGTTTTTGGCTAATTGATTGTCATTGGCTTTTTCCATAAAGTTTAGAAATCGTTC	83443	Hs.110695	GO:0008380|GO:0010467|GO:0000398|GO:0005689|GO:0005654|GO:0005634	NP_112577	Splicing factor 3b, subunit 5, 10kDa							0.337115	0.000786792	0.303131	0.013263	-0.0471938	0.0503419	-0.143142	0.152676
ASHG19A3A000772	11.5327	9.75573	10.9831	10.4727	10.7363	10.5278	10.4003	10.213	10.7644	9.90432	10.7468	9.84973	coding	NM_001004057	GRK4	RefSeq_coding	2183	chr4	+	2965342	3042474		TGTCTCCATCCCCTGGCAGAATGAGGGCTGCCTGACCATGGTCCCCAGTGAGAAGGAAGT	2868	Hs.32959	GO:0005524|GO:0004703|GO:0000166|GO:0004871|GO:0016740|GO:0006468|GO:0008277|GO:0005938|GO:0005737	NP_892027	G protein-coupled receptor kinase 4							-0.739422	0.183058	-0.604253	0.942354	0.83882	0.268893	0.754252	0.110726
ASHG19A3A036359	7.54307	7.53497	7.7564	8.07	7.60253	7.45229	7.52487	7.99472	7.72432	7.43616	7.75725	7.78608	coding	NM_001033017	DEFB135	RefSeq_coding	234	chr8	+	11839829	11842099		CCACAAGGAGCGTCCTCTTGGCCCTCGTGGTCCTTAACTTACTCTTCTATGTTCCACCAG	613209	Hs.558284	GO:0042742|GO:0005576	NP_001028189	Defensin, beta 135							0.244276	0.177857	0.302375	0.00751915	-0.0963441	0.00111318	-0.0104415	0.000563115
ASHG19A3A004928	6.47987	6.01655	6.4862	6.70893	6.85788	6.63419	6.51957	6.4055	6.19745	5.84359	6.71738	5.83756	coding	NM_016828	OGG1	RefSeq_coding	2258	chr3	+	9791627	9808352		ACCTTATGCTGGCTGGGCCCAAGCGCTCTGTCAGGTCATCACCACTTTTATGACCTTTCT	4968	Hs.380271	GO:0003684|GO:0004519|GO:0016798|GO:0016829|GO:0008534|GO:0005515|GO:0006281|GO:0006284|GO:0006285|GO:0045007|GO:0045007|GO:0006289|GO:0033158|GO:0006979|GO:0009314|GO:0005737|GO:0005739|GO:0016363|GO:0016607|GO:0005730|GO:0005654|GO:0005654|GO:0005654|GO:0005634	NP_058438	8-oxoguanine DNA glycosylase							-0.420392	0.0216715	-0.269005	0.000923408	0.704583	4.35367e-05	0.678486	2.86737e-05
ASHG19A3A041335	9.33164	10.6839	9.4376	9.36088	10.3737	10.0205	10.0278	8.76383	10.2066	10.1042	9.42157	8.91285	coding	NM_001080425	BEX4	RefSeq_coding	1290	chrX	+	102470019	102472120		GTCGCGGCGGCGCACCTCGCGTCAAGAATCCGGAGGAGGAGACTGCAAGGATAGGCCCAG	56271	Hs.184736	GO:0005737|GO:0005634	NP_001121160	Brain expressed, X-linked 4							-0.218664	0.481862	-0.209684	0.393405	0.182447	0.0752762	-0.00819378	0.03722
ASHG19A3A020642	10.9442	10.4866	11.8809	11.2472	11.3966	10.6506	11.2659	11.2973	11.5046	11.0314	11.9744	10.8578	coding	NM_181809	BMP8A	RefSeq_coding	5642	chr1	+	39957317	39995537		TCCTTACTGAAAAGTCTTGAGCAAACAGTTGCCGCTCTCCACCCCCTGCTTTTTAAAAAA	353500	Hs.472497	GO:0005125|GO:0008083|GO:0051216|GO:0030154|GO:0040007|GO:0007275|GO:0001503|GO:0005576|GO:0005615	NP_861525	Bone morphogenetic protein 8a							-0.589651	0.0520627	-0.538496	0.520342	0.597384	0.900577	0.627273	0.473306
ASHG19A3A009101	7.28305	7.14569	7.81754	7.40075	7.38614	7.06466	7.26211	7.5892	7.46706	7.35805	7.51147	7.18575	coding	NM_153007	ODF4	RefSeq_coding	1149	chr17	+	8243187	8249363		TATCCATCCCCATAGGCTGGAGCTATTTCATTGGTTGGCTGGTGCTTATCCTATACTTCA	146852	Hs.186045	GO:0030154|GO:0007275|GO:0007283|GO:0016021|GO:0016020|GO:0009434|GO:0001520	NP_694552	Outer dense fiber of sperm tails 4							-0.349587	0.115194	-0.292913	0.00517633	0.417133	0.000450307	0.301497	0.000266445
ASHG19A3A004939	8.62263	7.31736	8.82035	7.6084	8.63502	7.39798	8.31932	8.40586	9.16192	7.87247	8.86848	7.10063	coding	NM_017452	STAU1	RefSeq_coding	3399	chr20	-	47729877	47804904	NM_001037328,	TCCTGGAACGCCCTCTTTTTAAAAAAGAAAGCATAACCCCTACTGTAGAACTAAATGCAC	6780	Hs.596704	GO:0003725|GO:0005515|GO:0008157|GO:0008298|GO:0005737|GO:0005622|GO:0005875|GO:0043005|GO:0043025|GO:0005791|GO:0010494	NP_059348	Staufen, RNA binding protein, homolog 1 (Drosophila)							-0.824677	0.468736	-0.73033	0.0446206	0.755561	0.000788913	0.607032	0.000543837
ASHG19A3A050105	6.01418	5.9121	6.55339	6.37025	6.39859	6.03001	6.00419	6.25125	5.20142	6.63242	6.53903	6.05973	coding	NM_182508	C13orf30	RefSeq_coding	3318	chr13	+	43355685	43365683		GGCCTCTGGCTTTGTGATATTATTCTAGAGTCCCAGTAACCCACAATTGTTGATGAGGAG	144809	Hs.16970		NP_872314	Chromosome 13 open reading frame 30							0.186599	0.0101469	0.0986829	0.000457333	0.0433291	6.35125e-05	0.0289927	4.15466e-05
ASHG19A3A003876	11.7919	13.0613	11.5562	10.476	12.1257	12.4999	11.7409	10.7556	11.5735	12.9985	11.5332	13.0151	coding	NM_001207	BTF3	RefSeq_coding	1021	chr5	+	72794249	72801448		CGCGGCCCCTTATTCGCTCCGACAAGATGAAAGAAACAATCATGAACCAGGAAAAACTCG	689	Hs.591768	GO:0003702|GO:0005515|GO:0006366|GO:0005634	NP_001198	Basic transcription factor 3							0.174729	0.00884446	-0.00214716	0.171524	-0.503321	0.535213	-0.400199	0.891826
ASHG19A3A050657	8.86057	8.88734	9.6979	9.19986	9.26114	8.79479	9.04885	9.35289	9.70681	9.0638	9.82443	9.34193	coding	NM_138452	DHRS1	RefSeq_coding	1488	chr14	-	24759805	24768666		AGGGTTGTAGTAGTTGTCCACCTCTGGACAGTCCCACTCAGCCCCTTCTTCACTCTCTGG	115817	Hs.348350	GO:0005488|GO:0016491|GO:0055114|GO:0005783|GO:0005743|GO:0005739	NP_612461	Dehydrogenase/reductase (SDR family) member 1							-0.386594	0.803054	-0.385414	0.19144	0.229437	0.0268229	0.363429	0.0104956
ASHG19A3A003883	7.07305	7.03424	6.99966	6.86362	7.22004	7.27534	6.80186	6.90778	6.64668	7.0758	6.9512	7.05841	coding	NM_001241	CCNT2	RefSeq_coding	4513	chr2	+	135676392	135714584		ATGAGCAAAAGTTCCAAAAGTTCAGGTGGGCTACGGACATCTCAGCACCCTCGTGAAACT	905	Hs.658324	GO:0007049|GO:0051301|GO:0010467|GO:0044419|GO:0000079|GO:0006368|GO:0006366|GO:0016032|GO:0005654|GO:0005654|GO:0005634	NP_490595	Cyclin T2							0.216197	0.0516106	0.151567	0.00207576	-0.182294	0.00030095	-0.101491	0.000168305
ASHG19A3A026917	9.19815	8.68481	8.64005	7.18723	8.93636	8.83054	8.13209	6.02704	8.67969	8.65147	8.48404	9.51128	coding	NM_001515	GTF2H2	RefSeq_coding	1951	chr5	-	70330952	70363497	NR_033417,NM_001098729,NM_001098728,NM_001042490,	TCTGTTATTGGATTGTCTGCAGAAGTTCGCGTTTGCACTGTACTTGCTCGTGAAACTGGT	2966	Hs.607501	GO:0008094|GO:0008353|GO:0046872|GO:0003676|GO:0047485|GO:0005515|GO:0004672|GO:0003700|GO:0008135|GO:0008270|GO:0006281|GO:0002031|GO:0010467|GO:0006370|GO:0006289|GO:0000718|GO:0050434|GO:0009411|GO:0006363|GO:0006362|GO:0006368|GO:0006368|GO:0006360|GO:0006366|GO:0006366|GO:0006361|GO:0006367|GO:0006367|GO:0006351|GO:0006283|GO:0006412|GO:0016032|GO:0005675|GO:0005622|GO:0005654|GO:0005654|GO:…	NP_001506	General transcription factor IIH, polypeptide 2, 44kDa							-0.361113	0.588652	-0.470909	0.0661951	0.0193912	0.00632772	0.209776	0.00203846
ASHG19A3A015468	10.5886	8.47694	9.89821	9.81289	9.47548	9.76029	9.35503	9.32613	10.3194	9.54492	10.299	9.52208	coding	NM_199280	FAM179A	RefSeq_coding	3564	chr2	+	29204163	29275094		ATTTCTGAAGCAATCTCTCCCATCTTACGACTTGCAGAAGGTCATGGCGGCCATTAAACA	165186	Hs.525977	GO:0005488	NP_954974	Family with sequence similarity 179, member A							-0.527705	0.512769	-0.406881	0.39372	0.632775	0.0496993	0.727592	0.0171192
ASHG19A3A037937	9.99365	8.98832	9.83562	9.60065	9.61457	9.51093	9.66359	9.79504	10.5349	9.73192	10.2854	10.1733	coding	NM_017443	POLE3	RefSeq_coding	2288	chr9	-	116169517	116173029		GCCCCGCCGAGTCAGCCACGCCTTCGTCTCCCACGCGCTGCGCCCGGCCGCGCCGTCACC	54107	Hs.108112	GO:0003887|GO:0016779|GO:0005515|GO:0043565|GO:0016740|GO:0006260|GO:0043966|GO:0005671|GO:0005622|GO:0005634	NP_059139	Polymerase (DNA directed), epsilon 3 (p17 subunit)							-0.44454	0.432074	-0.406045	0.445285	0.236738	0.0888254	0.484619	0.0317424
ASHG19A3A023010	6.43784	6.01304	5.98017	6.57106	6.36203	6.31547	6.14871	6.97596	5.91466	6.77116	6.42357	6.94875	coding	NM_017699	SIDT1	RefSeq_coding	5021	chr3	+	113251217	113348421		TGTTTGGAAAAAATGACGTATGGTTCTGGGTCATCTTCTCTGCAATCCACGTTCTGGCCT	54847	Hs.591291	GO:0016021|GO:0016020	NP_060169	SID1 transmembrane family, member 1							0.595993	0.0125965	0.52588	0.00046986	-0.547239	0.00017203	-0.349423	8.88409e-05
ASHG19A3A013140	6.41719	6.93419	6.24728	6.64749	6.64461	6.6447	6.39658	6.99856	6.96705	7.35999	6.73	6.78499	coding	NM_003435	ZNF134	RefSeq_coding	2248	chr19	+	58125829	58133636		ATTTTAGAGTTATTTGAGAGCCCATATTTCACCTTGAGGAGGGTGCTGCTGCTGTGACAG	7693	Hs.469694	GO:0003677|GO:0046872|GO:0003700|GO:0008270|GO:0006355|GO:0006351|GO:0005622|GO:0005730|GO:0005634|GO:0005634	NP_003426	Zinc finger protein 134							0.530861	0.0264523	0.477859	0.000965456	-0.524426	0.000271146	-0.588441	0.000170491
ASHG19A3A031291	11.5627	11.5296	11.6043	11.4377	12.0841	11.2794	11.7702	11.8186	12.3402	11.7262	12.2422	12.2595	coding	NM_000595	LTA	RefSeq_coding	1386	chr6	+	31540092	31542098		GGCCTCGGTCCCTCCTGCACCTGCTGCCTGGATCCCCGGCCTGCCTGGGCCTGGGCCTTG	4049	Hs.36	GO:0005125|GO:0005515|GO:0005102|GO:0005164|GO:0007267|GO:0050830|GO:0006959|GO:0006917|GO:0048535|GO:0048147|GO:0044130|GO:0002876|GO:0002925|GO:0032729|GO:0042493|GO:0001666|GO:0032496|GO:0007584|GO:0007165|GO:0005576|GO:0005615|GO:0016020	NP_001153212	Lymphotoxin alpha (TNF superfamily, member 1)							-0.377415	0.0151169	-0.461823	0.218157	-0.0866097	0.564333	0.177772	0.987456
ASHG19A3A012726	7.08045	6.40378	6.92278	7.38726	6.47811	6.59626	6.79369	7.25114	7.47082	7.19914	7.64027	7.56455	coding	NM_199002	ARHGEF1	RefSeq_coding	3261	chr19	+	42388445	42411600		CCCGAGCGCGGAGGCTTCGGTTCCGGTGGCGGCGATGGCTTCTCTTTCCACCTGGAGCAG	9138	Hs.631550	GO:0005096|GO:0005089|GO:0005085|GO:0005515|GO:0007266|GO:0008283|GO:0050771|GO:0048011|GO:0050772|GO:0035023|GO:0050770|GO:0005737|GO:0005829|GO:0005622|GO:0005886|GO:0005886	NP_945353	Rho guanine nucleotide exchange factor (GEF) 1							0.0690448	0.0614351	0.0556024	0.00253399	-0.079336	0.000372994	0.126373	0.000168155
ASHG19A3A046538	10.9108	11.9275	10.1133	12.4999	9.20147	11.4862	10.2355	12.1795	8.89216	11.3719	9.8638	12.325	coding	NM_031471	FERMT3	RefSeq_coding	2558	chr11	+	63974151	63991363		AAGACCAGATGTAGCTACAGGATGATGAAACATGGTTTCAAACGAGTTCTTTCTTGTTAC	83706	Hs.180535	GO:0005178|GO:0005515|GO:0007155|GO:0033622|GO:0007159|GO:0070527|GO:0033632|GO:0030054|GO:0042995|GO:0002102	NP_848537	Fermitin family member 3							0.915257	0.0104502	0.848626	0.583086	-0.704	0.730183	-0.691999	0.456777
ASHG19A3A031005	11.5286	12.2874	11.5621	11.2794	11.7145	12.1997	12.0176	12.7506	11.5078	12.435	11.3427	12.0818	coding	NM_016167	NOL7	RefSeq_coding	896	chr6	+	13615558	13621126		TTGCCAACAAGAGGTTACCAGTGAAAAGAGCTGCTGTCCAGTTTTTGAATAATGCTTGGG	51406	Hs.306242	GO:0005739|GO:0005730|GO:0005634	NP_057251	Nucleolar protein 7, 27kDa							0.580908	0.0063694	0.520047	0.140482	-0.659496	0.536583	-0.724283	0.917735
ASHG19A3A001464	7.37981	6.83082	7.59746	7.26041	7.25007	6.43055	7.43969	7.53234	8.48316	6.83221	7.89318	7.15722	coding	NM_001045557	SLA	RefSeq_coding	3228	chr8	-	134048973	134115310		CTCAGGCAGCCCTGATGCTCCACCGGCTCTGGGCATCACCAGCGGCCCCAGGGAAAAAGA	6503	Hs.75367	GO:0005070|GO:0005737|GO:0005768	NP_006739	Src-like-adaptor							-0.611565	0.135395	-0.553819	0.00773963	0.428065	0.000311851	0.423184	0.000173876
ASHG19A3A001474	8.79971	9.4824	8.00638	9.66118	8.93098	8.91402	8.87463	9.77216	9.52029	9.74226	9.38471	10.1245	coding	NM_001048230	ADORA1	RefSeq_coding	2782	chr1	+	203096835	203136533		GCTCTGCCAGCTTTGGTGACCTTGGGTGCTTGCCTCGTGCCCCTTGGTGCCCGTCTGCTG	134	Hs.77867	GO:0031683|GO:0001664|GO:0001609|GO:0032795|GO:0004629|GO:0005515|GO:0046982|GO:0001883|GO:0004872|GO:0000186|GO:0007267|GO:0050890|GO:0050965|GO:0008624|GO:0006954|GO:0007193|GO:0030147|GO:0043066|GO:0055118|GO:0008285|GO:0042323|GO:0014050|GO:0045822|GO:0046888|GO:0050728|GO:0002686|GO:0050995|GO:0070256|GO:0032900|GO:0032229|GO:0051967|GO:0045908|GO:0007399|GO:0006909|GO:0045777|GO:0045741|GO:…	NP_001041695	Adenosine A1 receptor							0.642064	0.758008	0.55616	0.14104	-0.709597	0.0543991	-0.562408	0.0234189
ASHG19A3A001089	8.57393	8.34263	8.6505	8.93	8.72518	8.2303	8.66951	8.94931	9.87362	8.90894	9.30726	9.4157	coding	NM_001024463	PPIP5K1	RefSeq_coding	4983	chr15	-	43825659	43882430		GCATAATGCCCTTTCCCTACGTCAAGTGCCACCTATGGAAACCAGCCAGCCATACGAGGA												-0.173295	0.900772	-0.171415	0.0981097	-0.0586267	0.0147686	0.175458	0.00538476
ASHG19A3A050175	7.31763	6.68632	8.78124	7.92045	8.16236	7.38224	8.22202	8.3493	7.94439	7.11225	8.89245	7.70137	coding	NM_001040443	PHF11	RefSeq_coding	1649	chr13	+	50069800	50103116		ATTCAAATTAAGACTAGACTGGAATCTGGAGCAGTGTGTGTGACAACCCCTCTCTGCACA	51131	Hs.369039	GO:0046872|GO:0008270|GO:0005634	NP_001035534	PHD finger protein 11							-0.473632	0.298099	-0.416312	0.0203686	0.452393	0.000825054	0.596488	0.000304544
ASHG19A3A013047	9.43249	9.40716	9.42683	9.75971	9.41785	9.40463	9.2438	9.7388	9.62586	9.73855	9.64713	10.0683	coding	NM_006737	KIR3DL2	RefSeq_coding	1877	chr19	+	55361897	55378661		TTCCGTGCCCTGCCCTGCGTGTGGTCAAACTCAAGTGACCCACTGCTTGTTTCTGTCACA	3811	Hs.645228	GO:0030109|GO:0004872|GO:0006955|GO:0050776|GO:0005887|GO:0005886	NP_037421	Killer cell immunoglobulin-like receptor, three domains, long cytoplasmic tail, 1							0.534986	0.537412	0.460823	0.280203	-0.6041	0.069986	-0.313953	0.0283729
ASHG19A3A022989	10.5073	7.80095	10.8193	10.8897	11.0286	9.74127	10.7998	9.35055	10.6756	8.9989	10.7405	8.86324	coding	NM_001134437	PHLDB2	RefSeq_coding	5957	chr3	+	111451326	111695362		GAAAAGGAGAAACCTGTGTTAATGTGTCTTCCCAACATCCCACTCTCTTCAGCAATCGCT	90102	Hs.603252	GO:0005737|GO:0045111|GO:0005886	NP_665696	Pleckstrin homology-like domain, family B, member 2							-0.717692	0.403711	-0.548358	0.627309	0.868978	0.0476612	0.940449	0.0109656
ASHG19A3A011799	6.01492	5.98358	6.31231	5.64302	6.00619	6.20855	6.11954	6.69308	6.43909	6.71319	6.34025	6.57826	coding	NM_001102603	ZNF160	RefSeq_coding	4336	chr19	-	53569867	53606687		GGGGACCCAGCTCTTCTTGCAGCCACTGGAAGCTGATCACCTGGAGTGAAGACCTCACAC	90338	Hs.655967	GO:0003677|GO:0046872|GO:0008270|GO:0030097|GO:0006355|GO:0005622|GO:0005634	NP_942596	Zinc finger protein 160							0.137301	0.0125438	0.0781872	0.000544829	-0.381933	0.000108129	-0.256525	6.13207e-05
ASHG19A3A000709	8.04887	9.16091	7.24544	6.18477	8.18756	10.2193	7.639	5.69457	7.36293	8.27583	6.75231	9.4633	coding	NM_001002235	SERPINA1	RefSeq_coding	3199	chr14	-	94843084	94857029		TTGAGGAGAGCTTGAGGAGAGCAGGAAAGGACAATGCCGTCTTCTGTCTCGTGGGGCATC	5265	Hs.525557	GO:0002020|GO:0005515|GO:0004867|GO:0004867|GO:0006953|GO:0007596|GO:0006954|GO:0010951|GO:0030168|GO:0002576|GO:0030162|GO:0046687|GO:0034097|GO:0032355|GO:0001666|GO:0010288|GO:0032496|GO:0033986|GO:0014070|GO:0034014|GO:0005576|GO:0005576|GO:0005615|GO:0031093|GO:0005578	NP_001121179	Serpin peptidase inhibitor, clade A (alpha-1 antiproteinase, antitrypsin), member 1							0.147913	0.25257	0.0683531	0.0159359	-0.362971	0.00627806	-0.187539	0.00234434
ASHG19A3A033098	10.3001	7.37636	10.4074	11.0116	10.3239	10.3963	10.3618	10.0264	9.89	9.13649	10.6013	9.11915	coding	NM_014510	PCLO	RefSeq_coding	17095	chr7	-	82449795	82792197		GTGTTGGGCATGTGAATCTCCAAGTGCCTGTGTAATAAATAAAGTATCTTTATTTCATTC	27445	Hs.12376	GO:0005509|GO:0005544|GO:0005522|GO:0005215|GO:0008270|GO:0007010|GO:0016079|GO:0030054|GO:0005856|GO:0016020|GO:0045202|GO:0008021	NP_149015	Piccolo (presynaptic cytomatrix protein)							-0.396297	0.415624	-0.201397	0.525416	0.699161	0.0572163	0.834837	0.0136063
ASHG19A3A001265	6.85063	7.05963	6.91882	5.63107	7.40056	7.61263	7.40364	7.02756	7.40038	7.19114	7.09008	7.3541	coding	NM_001037663	EEF1B2	RefSeq_coding	900	chr2	+	207024317	207027653		CCCGTCATCTTCGGGAGCCGTGGAGCGTGGGGCGCCCACAATTTGCGCGCTCTCTTTCTG	1933	Hs.421608	GO:0005515|GO:0003746|GO:0044267|GO:0010467|GO:0006412|GO:0006414|GO:0006414|GO:0005829|GO:0005829|GO:0005853	NP_066944	Eukaryotic translation elongation factor 1 beta 2							-0.289596	0.0761893	-0.334019	0.00389315	-0.129164	0.000430496	0.0217757	0.000201007
ASHG19A3A039096	7.23109	6.47438	8.03468	7.09245	7.41138	6.61999	7.58905	7.6955	7.79733	6.78737	7.70859	7.10099	coding	NM_006687	ACTL7A	RefSeq_coding	1433	chr9	+	111624602	111626035		AGAGAAATATGCTGAAATGCTGTTTGAAGCCTTCAACACCCCTGCAATGCACATCGCCTA	10881	Hs.123530	GO:0005200|GO:0005737|GO:0005856|GO:0001673|GO:0009434	NP_006678	Actin-like 7A							-0.653317	0.125408	-0.580997	0.00699176	0.514419	0.000254732	0.557883	0.000132224
ASHG19A3A003923	7.56987	6.53562	7.20853	6.09994	7.49456	6.20509	7.40693	6.68067	7.28052	6.67141	6.66603	6.48476	coding	NM_001633	AMBP	RefSeq_coding	1450	chr9	-	116822409	116840752		GGAACCAGAGCCCATCTTAATCCCGAGAGTCCGGAGGGCTGTGCTACCCCAAGAAGAGGA	259	Hs.436911	GO:0019862|GO:0019855|GO:0046904|GO:0020037|GO:0030414|GO:0042803|GO:0004867|GO:0005215|GO:0007155|GO:0007565|GO:0042167|GO:0044419|GO:0046329|GO:0050777|GO:0018298|GO:0005576|GO:0005792|GO:0005886	NP_001624	Alpha-1-microglobulin/bikunin precursor							-0.870068	0.0683467	-0.855744	0.00412074	0.556818	9.79488e-05	0.448361	7.07141e-05
ASHG19A3A002118	7.62132	7.0773	7.74842	7.65787	7.8309	7.34769	7.42002	7.98663	7.92136	7.05503	7.84837	7.50596	coding	NM_001129826	CSAG3	RefSeq_coding	770	chrX	+	151927810	151928737	NM_001080848,	TCTCAACCCTGGCCCAGAAGCCCTATCAAAGTTCCCAAGACAACCCGGAAGGGAAAAGGG	728461	Hs.729845	GO:0042493	NP_004900	CSAG family, member 2							-0.44612	0.173311	-0.324262	0.0084856	0.405071	0.00063376	0.497342	0.000311246
ASHG19A3A047841	12.2004	10.8654	12.2563	11.4775	12.081	11.437	11.9008	11.4519	12.5953	11.2321	12.3904	11.5562	coding	NM_001143885	PPP1R12A	RefSeq_coding	5582	chr12	-	80167343	80329235		GATTCCCGGGAGCCCCCAGCCCGACAGGACAACCTTCCTTCCCCGCTTCCTCCTTTCCAG	4659	Hs.49582	GO:0004721|GO:0005515|GO:0004871|GO:0006470|GO:0046822|GO:0007165|GO:0005737	NP_002471	Protein phosphatase 1, regulatory (inhibitor) subunit 12A							-0.881309	0.0244213	-0.792652	0.257193	0.722869	0.518731	0.81861	0.995809
ASHG19A3A030332	8.06191	8.77151	8.01012	7.33347	8.2965	8.20764	8.48464	7.9419	8.42563	8.83696	7.86137	8.91161	coding	NM_004849	ATG5	RefSeq_coding	3244	chr6	-	106632353	106773695		AGTTGCACACACTAGGAGATCTCCTCAAAGAAGTTTGTCCTTCTGCTATTGATCCTGAAG	9474	Hs.486063	GO:0005515|GO:0000045|GO:0006914|GO:0001974|GO:0060047|GO:0043066|GO:0031397|GO:0032480|GO:0043687|GO:0042493|GO:0042311|GO:0055015|GO:0005776|GO:0005737|GO:0034045	NP_004840	ATG5 autophagy related 5 homolog (S. cerevisiae)							0.0816415	0.441548	-0.0812197	0.0292178	-0.545629	0.00612856	-0.444823	0.00280691
ASHG19A3A044238	6.85312	6.66849	6.90815	7.20996	6.72402	6.76577	6.52865	7.32115	7.16414	7.02317	7.08099	7.09398	coding	NM_001168247	SLFNL1	RefSeq_coding	2133	chr1	-	41481268	41487397		TGACCTGAATGCCCCCAGGCCAACTGCCTCAAGGATTCCATTTGAGAAGATGCAGGCTGG	200172	Hs.194609	GO:0005524|GO:0000166	NP_659427	Schlafen-like 1							0.346232	0.044757	0.401467	0.00162602	-0.198043	0.000292321	-0.112763	0.000161456
ASHG19A3A002793	11.1256	9.88761	11.4972	9.71522	11.7856	11.4297	11.1346	9.00056	11.114	10.5019	11.3729	9.22348	coding	NM_001145289	AKR7L	RefSeq_coding	2135	chr1	-	19592475	19600568		CTGGATCCTGCCCACTGTGTACCAGCTTCTGGAAGGAGCACCACTTCGAGGGCATTGCCC	246181	Hs.662342	GO:0016491|GO:0055114	NP_957704	Aldo-keto reductase family 7-like							-0.795439	0.184945	-0.7098	0.940538	0.802316	0.312696	0.768081	0.115033
ASHG19A3A051428	7.37237	10.3194	7.63572	5.58721	6.34504	6.45387	6.91553	7.14527	6.54863	7.58575	6.85256	8.5131	coding	NM_000956	PTGER2	RefSeq_coding	2494	chr14	+	52781015	52795320		GAACATGGTTTGACTCATCTTATATGGGAAACCATGTAGCAGTGAGTCATATCTTAATAT	5732	Hs.2090	GO:0004930|GO:0004957|GO:0004872|GO:0007186|GO:0042127|GO:0005887|GO:0005886|GO:0005886	NP_000947	Prostaglandin E receptor 2 (subtype EP2), 53kDa							0.277123	0.0805239	0.040447	0.00533856	-0.631993	0.00325699	-0.762885	0.00230191
ASHG19A3A020947	10.1097	7.38784	10.3618	9.52348	11.4096	8.01028	9.77431	8.72957	10.2421	7.30787	10.859	6.0469	coding	NM_004391	CYP8B1	RefSeq_coding	3950	chr3	-	42913684	42917633		GGGGCATGGTATTTTATTCATTTCTGACCTCCAATTCCCTAAGTGGAGATTAAATGTTAG	1582	Hs.447793	GO:0033778|GO:0009055|GO:0020037|GO:0046872|GO:0004497|GO:0019825|GO:0008397|GO:0006699|GO:0008206|GO:0055114|GO:0006805|GO:0005783|GO:0005789|GO:0016021|GO:0016020|GO:0005792	NP_004382	Cytochrome P450, family 8, subfamily B, polypeptide 1							-0.800063	0.917337	-0.676997	0.287818	0.88974	0.000592507	0.759009	0.000857227
ASHG19A3A052371	8.25596	8.68863	8.22896	9.7447	8.64333	8.30259	8.39109	8.27453	8.39335	8.42379	8.55994	9.20661	coding	NM_005979	S100A13	RefSeq_coding	743	chr1	-	153591279	153600715		TGGATGTCTTACCCCAAGCTGGGCCTTGCAGTACCTGTGGCTGGCTGTGCTGGTTGAGCC	6284	Hs.516505	GO:0050786|GO:0005509|GO:0005507|GO:0048602|GO:0008289|GO:0005515|GO:0042803|GO:0008270|GO:0050663|GO:0050703|GO:0043303|GO:0043123|GO:0015031|GO:0005737|GO:0005829|GO:0005576|GO:0005615|GO:0005634|GO:0048471	NP_005970	S100 calcium binding protein A13							0.460013	0.648701	0.422015	0.0409512	-0.336203	0.0100047	-0.121012	0.00395003
ASHG19A3A033186	6.5134	8.17652	6.5304	7.17887	7.78372	7.23435	6.84647	6.19275	6.11861	5.96765	6.26857	5.85244	coding	NM_001160210	SLC25A13	RefSeq_coding	3207	chr7	-	95749532	95951459		CTTTGTTTATGGTAGCCTTTCAGCTGTTTGACAAAGCTGGCAAAGGAGAAGTAACTTTTG	10165	Hs.489190	GO:0015183|GO:0005313|GO:0015172|GO:0005488|GO:0005509|GO:0005215|GO:0006754|GO:0015813|GO:0015800|GO:0015810|GO:0005975|GO:0045333|GO:0006094|GO:0006006|GO:0043490|GO:0051592|GO:0055085|GO:0006810|GO:0005887|GO:0016020|GO:0005743|GO:0005743|GO:0005739	NP_055066	Solute carrier family 25, member 13 (citrin)							0.0425091	0.0345271	0.0512355	0.00146206	0.0762015	0.000184454	-0.119615	0.000161317
ASHG19A3A004507	6.97872	6.97387	7.05461	7.41059	7.09955	7.11615	6.91671	7.63466	7.12806	7.07116	7.14919	7.15376	coding	NM_006478	GAS2L1	RefSeq_coding	2557	chr22	+	29702996	29708774		TCCCCGGGGCCGCGGGATGAGCCAGCGATCCTGAACTGTGTTCCTGCCCACAGTGACTCG	10634	Hs.322852	GO:0007050|GO:0005737|GO:0005856	NP_689423	Growth arrest-specific 2 like 1							0.504593	0.0635987	0.60435	0.00224245	-0.240719	0.000417149	-0.208492	0.000233687
ASHG19A3A017224	6.07797	6.26433	5.90311	6.67683	6.14845	6.39333	5.9466	6.75252	6.03901	6.40278	6.13569	6.57536	coding	NM_173821	C2orf85	RefSeq_coding	1798	chr2	+	242811885	242815482		AGGACTTCTGGATCTGGGTGTCCATGACCGTGTGCGTCTTCTGGCTGATGTGCATGTGTC	285093	Hs.376307	GO:0016021|GO:0016020	NP_776182	Chromosome 2 open reading frame 85							0.885611	0.00886154	0.889278	0.000300111	-0.659913	0.00013178	-0.547604	7.64929e-05
ASHG19A3A047727	12.6047	10.4162	12.2814	11.6026	11.8231	11.5485	11.4616	10.6141	12.1138	10.7191	12.2972	11.1739	coding	NM_032496	ARHGAP9	RefSeq_coding	2614	chr12	-	57866038	57873633		TCTGTCTTGAACCTGATTCTTTCTTCTTATCTCCTTCCTGTGTCCACCTCAAGACTCCCA	64333	Hs.437126	GO:0005096|GO:0005096|GO:0005515|GO:0051056|GO:0007165|GO:0007264|GO:0005829|GO:0005622	NP_115885	Rho GTPase activating protein 9							-0.778205	0.0405795	-0.681367	0.365693	0.786738	0.719795	0.86249	0.736875
ASHG19A3A029930	7.57825	7.72289	8.22995	8.74463	7.74872	7.557	7.22663	10.5464	7.4865	8.62615	7.63751	6.45411	coding	NM_206922	CRIP3	RefSeq_coding	956	chr6	-	43273210	43276530		TAAAACTTGTGTTTATTGAATTTCAGCCTCTGTGGCTTCTTCAATAAAATGTTGGCTCCC	401262	Hs.653165	GO:0046872|GO:0008270|GO:0042098|GO:0005737	NP_996805	Cysteine-rich protein 3							0.366248	0.255501	0.46287	0.00804991	0.0035887	0.002755	-0.286648	0.00246237
ASHG19A3A003465	7.60086	7.02541	7.71899	6.98802	7.26598	8.95938	7.13548	6.34082	7.77975	9.20036	7.42452	9.27988	coding	NM_001168325	TESC	RefSeq_coding	958	chr12	-	117476729	117537251		TGAGTGGAGATCAGCCTACCATTCGGAACCTGCGCAAGGGACCCAGTGGCCTGGCTGATG	54997	Hs.525709	GO:0005509|GO:0000287|GO:0019212|GO:0005515|GO:0008584|GO:0008285|GO:0010628|GO:0043193|GO:0045654|GO:0033628|GO:0005737|GO:0030027|GO:0005634|GO:0005634|GO:0005886|GO:0001726	NP_060369	Tescalcin							0.189152	0.192116	0.144711	0.00921129	-0.293019	0.0028491	0.019044	0.000824837
ASHG19A3A012712	6.28536	5.75235	6.49519	6.52667	5.96173	5.94092	6.04087	6.59988	5.44641	6.38975	5.98817	5.81248	coding	NM_001098825	TMEM91	RefSeq_coding	751	chr19	+	41869870	41889985		AGAGGAGAAAGCGGCAACCGGGGTTGTAGTTCATGGGCTTGACTGCTTCTTTTCTCCGCG	641649	Hs.709417	GO:0009607|GO:0016021|GO:0016020	NP_001092295	Transmembrane protein 91							0.264461	0.00861306	0.307332	0.000337068	0.135364	5.12483e-05	-0.0346174	3.99819e-05
ASHG19A3A036572	10.6885	11.79	10.292	9.79013	11.1019	11.4411	10.8505	10.8131	11.2022	11.8237	10.2515	11.3815	coding	NM_001135694	VDAC3	RefSeq_coding	1461	chr8	+	42249345	42263413		TTGAAACATCCATAAACCTTGCTTGGACAGCTGGGAGTAACAACACCCGTTTTGGCATTG	7419	Hs.699301	GO:0000166|GO:0015288|GO:0005515|GO:0008308|GO:0015853|GO:0044070|GO:0055085|GO:0016020|GO:0005741|GO:0005739|GO:0046930	NP_005653	Voltage-dependent anion channel 3							0.263955	0.0534454	0.173087	0.669717	-0.542587	0.71043	-0.539697	0.403515
ASHG19A3A002112	6.42098	6.13513	7.3045	6.19166	7.12034	5.93894	6.64221	7.0208	7.07266	6.7664	7.56944	6.27726	coding	NM_001128932	CYP4F11	RefSeq_coding	2973	chr19	-	16023179	16045676		GCAAAGACCTCCTAGCAGAGGGGGAGAGGAGGGATGCCGCAGCTGAGCCTGTCCTGGCTG	57834	Hs.187393	GO:0070330|GO:0009055|GO:0020037|GO:0046872|GO:0004497|GO:0004497|GO:0016705|GO:0006954|GO:0055114|GO:0055114|GO:0006805|GO:0005783|GO:0005789|GO:0016021|GO:0016020|GO:0005792	NP_067010	Cytochrome P450, family 4, subfamily F, polypeptide 11							-0.591115	0.046788	-0.600624	0.00258223	0.446181	8.86422e-05	0.404061	5.79214e-05
ASHG19A3A046861	6.61938	5.83907	7.39201	5.75082	6.96651	5.67743	6.3638	6.82265	7.18156	5.84855	7.31458	5.35739	coding	NM_033395	KIAA1731	RefSeq_coding	8044	chr11	+	93394815	93463522		AATAGTTCTACCTACCATCATCTTCACACTTTTGTGAATAGAGAGACAGACACAAAACGG	85459	Hs.458418		NP_203753	KIAA1731							-0.761851	0.0385305	-0.698097	0.00235961	0.671913	2.34862e-05	0.515774	2.36206e-05
ASHG19A3A022120	7.31302	8.22758	6.93358	7.1146	7.85189	7.36752	7.19336	6.73132	7.24964	7.04443	6.61884	7.54138	coding	NM_018385	LSG1	RefSeq_coding	3589	chr3	-	194361517	194393206		AATCAACACCATCATGGGCAACAAGAAAGTATCTGTGTCTGCCACACCTGGTCACACAAA	55341	Hs.728879	GO:0005525|GO:0016787|GO:0000166|GO:0051168|GO:0015031|GO:0015030|GO:0005737|GO:0005783|GO:0005622|GO:0005634	NP_060855	Large subunit GTPase 1 homolog (S. cerevisiae)							0.0934808	0.0878464	0.00803077	0.00390809	-0.343796	0.000741035	-0.360153	0.000422142
ASHG19A3A002162	6.84229	6.54034	6.87945	6.6753	6.11544	6.14051	6.94959	7.55012	7.49539	7.02682	7.59814	7.03968	coding	NM_001130147	CCDC77	RefSeq_coding	2359	chr12	+	498515	551804		AACGACTCCACGCAGCTCGCCCTTGGTTATTTGGACAAGAGGCACATTGACCCAATTTGG	84318	Hs.631656		NP_115734	Coiled-coil domain containing 77							-0.0904799	0.050144	-0.13196	0.00229978	-0.0432346	0.000275476	-0.0585755	0.000164571
ASHG19A3A014230	10.3129	11.5087	10.4978	11.8931	10.6413	11.0734	10.4296	11.7749	10.3452	11.2208	10.2917	10.6532	coding	NM_080605	B3GALT6	RefSeq_coding	2793	chr1	+	1167628	1170418		AGACCCCCAACAGGAAGAGTCTAAAAATCCAGTTTGCAACCACTTCTGACCTACAAAAAA	126792	Hs.284284	GO:0008499|GO:0035250|GO:0047220|GO:0016757|GO:0006024|GO:0006486|GO:0005794|GO:0032580|GO:0005797|GO:0016021|GO:0016020	NP_542172	UDP-Gal:betaGal beta 1,3-galactosyltransferase polypeptide 6							0.851649	0.0367177	0.888255	0.676213	-0.467474	0.653988	-0.634486	0.37211
ASHG19A3A026733	7.63675	8.52007	7.87463	8.61839	7.56029	7.77829	7.79824	8.96321	7.67798	8.41558	7.73289	7.73127	coding	NM_000997	RPL37	RefSeq_coding	1586	chr5	-	40831429	40835387		CTTCAGAACATTCACTTATAAAGAAACCCTGCTGATTAAATCTCTCTTGGGCTTCCTCCC	6167	Hs.80545	GO:0003723|GO:0046872|GO:0005515|GO:0019843|GO:0003735|GO:0044267|GO:0031018|GO:0010467|GO:0006412|GO:0006414|GO:0006415|GO:0019058|GO:0016032|GO:0019083|GO:0005829|GO:0005829|GO:0022625|GO:0005622|GO:0005840	NP_000988	Ribosomal protein L37							0.743516	0.266171	0.741814	0.00906897	-0.42655	0.00352146	-0.692536	0.00228857
ASHG19A3A015604	6.341	5.43049	6.00281	6.65418	5.79264	5.91519	5.87598	6.70957	6.20065	5.86295	6.26957	6.14845	coding	NM_001430	EPAS1	RefSeq_coding	5184	chr2	+	46524540	46613842		AAACTCAGAAAAGTGACTCCTTTTCCAGGGAAAAAGGAACTTGGGTTCCCTTCTCTCCGT	2034	Hs.468410	GO:0003677|GO:0035035|GO:0005515|GO:0046982|GO:0043565|GO:0003700|GO:0003705|GO:0004871|GO:0003713|GO:0008134|GO:0030528|GO:0001525|GO:0030154|GO:0007275|GO:0048625|GO:0045944|GO:0006355|GO:0001666|GO:0007165|GO:0006366|GO:0005634|GO:0005667|GO:0005667	NP_001421	Endothelial PAS domain protein 1							0.130651	0.00932982	0.2506	0.000352868	0.119751	5.19002e-05	0.187608	3.12086e-05
ASHG19A3A045268	10.8267	11.5	11.0774	11.4972	11.1761	11.3044	10.7082	11.5706	10.5406	11.4744	10.693	10.3984	coding	NM_022830	TUT1	RefSeq_coding	2844	chr11	-	62342516	62359109		ATCTCAAGTGAAGACATGGCCCCTGAAGGGCAATAAAGCTGCTAGTTTATTAATACAGTC	64852	Hs.728983	GO:0005524|GO:0003723|GO:0050265|GO:0019899|GO:0003730|GO:0046872|GO:0000166|GO:0016779|GO:0004652|GO:0005515|GO:0016740|GO:0008270|GO:0071044|GO:0006379|GO:0006378|GO:0006378|GO:0016180|GO:0005622|GO:0005847|GO:0016607|GO:0005730|GO:0005634	NP_073741	Terminal uridylyl transferase 1, U6 snRNA-specific							0.572512	0.036985	0.630209	0.558412	-0.122578	0.778437	-0.449734	0.444044
ASHG19A3A048537	10.0761	9.46693	10.5043	9.74974	10.4932	9.27377	10.5745	9.86495	10.1092	9.71931	10.0905	9.19279	coding	NM_017842	SLC48A1	RefSeq_coding	3034	chr12	+	48166966	48176535	BC002759,	TCACTTCTGGGGGGCCCTTTCAGAGGCACTTTTAAAGCAAATAAAACATTTATTGTTCAG	55652	Hs.438867	GO:0006810|GO:0005768|GO:0010008|GO:0016021|GO:0005765|GO:0016020	NP_060312	Solute carrier family 48 (heme transporter), member 1							-0.826426	0.396891	-0.761909	0.538694	0.768069	0.0824334	0.62156	0.0355485
ASHG19A3A020384	12.0296	13.1326	12.6831	15.0877	12.9789	15.3899	12.9089	14.5774	12.4765	13.9475	13.1417	14.5433	coding	NM_002133	HMOX1	RefSeq_coding	1550	chr22	+	35777086	35790194		GTTTAACGGCACTGTGGCCTTGGTCTAACTTTTGTGTGAAATAATAAACAACATTGTCTG	3162	Hs.517581	GO:0019899|GO:0020037|GO:0004392|GO:0004392|GO:0004392|GO:0046872|GO:0016491|GO:0004630|GO:0042803|GO:0004871|GO:0008630|GO:0001525|GO:0006916|GO:0008219|GO:0006879|GO:0031670|GO:0001935|GO:0034101|GO:0007588|GO:0042167|GO:0042167|GO:0006788|GO:0007243|GO:0055072|GO:0055072|GO:0034383|GO:0002686|GO:0032764|GO:0043305|GO:0043524|GO:0043433|GO:0048662|GO:0006778|GO:0043123|GO:0045766|GO:0045768|GO:…	NP_002124	Heme oxygenase (decycling) 1							0.828481	3.84416e-05	0.88859	0.000601374	-0.509565	0.0481104	-0.292857	0.100613
ASHG19A3A051498	7.28781	8.45281	7.1585	8.12591	7.97705	7.46853	7.99454	8.7379	7.42589	8.17385	7.59904	7.95101	coding	NM_153811	SLC38A6	RefSeq_coding	1662	chr14	+	61447831	61519259		TTACAAGAATAATATACCCCTAGTTGCAAGAATGAATTATTCCGGAAGACACCCTGGATG	145389	Hs.200738	GO:0006865|GO:0006811|GO:0006814|GO:0016021|GO:0016020	NP_722518	Solute carrier family 38, member 6							0.652916	0.204796	0.567569	0.00753603	-0.625693	0.00313067	-0.731724	0.00180945
ASHG19A3A051747	8.87463	7.78061	8.83445	8.62686	8.63245	8.59737	8.34705	7.94896	8.7759	8.33867	8.94564	8.79448	coding	NM_000623	BDKRB2	RefSeq_coding	4197	chr14	+	96671134	96710666		AGTCCAAATGTTCTCTCCCTGGAAGATATCAATGTTTCTGTCTGTTCGTGAGGACTCCGT	624	Hs.726620	GO:0004930|GO:0004947|GO:0004435|GO:0002020|GO:0005515|GO:0046982|GO:0004872|GO:0031702|GO:0007186|GO:0050482|GO:0008015|GO:0007166|GO:0007204|GO:0006954|GO:0043066|GO:0045776|GO:0008285|GO:0033137|GO:0043114|GO:0019229|GO:0042493|GO:0009651|GO:0006939|GO:0007169|GO:0005768|GO:0005887|GO:0005886|GO:0005886|GO:0005886	NP_000614	Bradykinin receptor B2							-0.540202	0.650192	-0.486101	0.0577734	0.49928	0.00435522	0.792585	0.00148202
ASHG19A3A005747	5.8628	6.10356	6.29674	6.88499	6.00454	5.50324	6.02431	6.51852	6.0873	6.69004	6.11768	7.57186	coding	NM_080813	COL13A1	RefSeq_coding	2956	chr10	+	71561643	71718903	NM_080805,NM_080802,NM_080801,	CTCCAGCCAAATAATTGCCCTGAAGGGCGAACAGAGCCAGGCCAGCATCCAAGGTCCACC												0.500284	0.00965056	0.378989	0.000401501	-0.628515	0.000220768	-0.363398	9.79849e-05
ASHG19A3A048276	6.8624	6.36486	6.69625	6.53919	7.48695	7.45656	7.56155	7.10657	7.40987	7.13995	7.74493	7.43991	coding	NM_001164093	COPS7A	RefSeq_coding	2054	chr12	+	6833448	6841039		AATTTTAGACCGCTCCATGTCTGATTCCTCACCGCAGAACCGACTTAGTGCCTTTACAAT	50813	Hs.530823	GO:0005737|GO:0005730|GO:0005634|GO:0008180	NP_057403	COP9 constitutive photomorphogenic homolog subunit 7A (Arabidopsis)							-0.362	0.0865409	-0.347516	0.00423836	0.125877	0.000344917	0.468818	0.000123557
ASHG19A3A025650	9.09026	9.4059	9.16387	9.32544	9.1779	9.94658	9.23502	10.1902	8.9277	10.136	9.44416	9.32544	coding	NM_020368	UTP3	RefSeq_coding	2088	chr4	+	71554195	71556267		GTGTAACTTTTCACATAAAGAGAATGCATCTTTGACAGTTATCTTATTTGTAAGGCAGCC	57050	Hs.322901	GO:0003674|GO:0007420|GO:0016568|GO:0016458|GO:0007275|GO:0005730|GO:0005634	NP_065101	UTP3, small subunit (SSU) processome component, homolog (S. cerevisiae)							0.68656	0.613975	0.687338	0.200786	-0.419487	0.0578595	-0.484768	0.0270648
ASHG19A3A034805	7.52339	6.89412	7.18832	5.96485	7.84372	7.92456	7.5206	5.81876	6.93367	7.40117	7.73755	6.95061	coding	NM_019606	MEPCE	RefSeq_coding	2769	chr7	+	100027528	100031740		TTCCAGTATGGGAATTATTGCAAATACTATGGGTACCGCAATCCTTCCTGTGAGGATGGG	56257	Hs.178011	GO:0008168|GO:0016740	NP_062552	Methylphosphate capping enzyme							-0.54174	0.103967	-0.585605	0.00664549	0.371221	0.000214399	0.468381	9.74693e-05
ASHG19A3A042986	10.2208	9.57838	10.6993	10.066	10.5043	9.65229	10.4924	10.1409	11.2939	9.80666	10.6793	10.3441	coding	NM_001007271	DUSP13	RefSeq_coding	1788	chr10	-	76854191	76868970		TGATTTTGACATCAGTGCCTACTTCTCCTCTGCGGCTGACTTCATCCACCGTGCCCTCAA	51207	Hs.178170	GO:0016787|GO:0004725|GO:0008138|GO:0008138|GO:0007126|GO:0006470|GO:0006470|GO:0007283|GO:0005737	NP_057448	Dual specificity phosphatase 13							-0.752631	0.243019	-0.686814	0.7891	0.484254	0.209294	0.631237	0.0784853
ASHG19A3A051660	6.47933	6.85633	6.77062	7.3592	6.51138	6.6463	6.50389	7.07054	6.57553	6.92923	6.42799	7.28735	coding	NM_004796	NRXN3	RefSeq_coding	6163	chr14	+	78870092	80330758		TGCTTTCTCAGGGATATGCACTCTGCACTTCCATTCCTGCAGTGAAATTAACTCGAGCTT	9369	Hs.368307	GO:0046872|GO:0004872|GO:0007411|GO:0007155|GO:0016021|GO:0005887|GO:0016020	NP_620426	Neurexin 3							0.810534	0.0252937	0.780228	0.00081401	-0.669223	0.000341539	-0.537349	0.000183164
ASHG19A3A004234	5.98119	6.33555	6.20335	6.55061	6.02784	5.85831	6.29487	6.35701	6.09612	6.33412	5.99273	6.15177	coding	NM_004086	COCH	RefSeq_coding	2558	chr14	+	31343740	31359822		GCGCAGCCGGGTGGATCTCGAGCAGGTGTGAGCAGCCTATCAGTCACCATGTCCGCAGCC	1690	Hs.21016	GO:0007605|GO:0005576|GO:0005578	NP_004077	Coagulation factor C homolog, cochlin (Limulus polyphemus)							0.486905	0.00975103	0.46343	0.000391287	-0.287921	7.70926e-05	-0.457633	5.44258e-05
ASHG19A3A036985	8.03404	7.86433	8.30826	8.19161	8.5555	8.10653	7.99622	7.87821	8.95686	8.07239	8.40624	8.17759	coding	NM_030895	ZNF696	RefSeq_coding	4686	chr8	+	144373558	144382118		AGTTGTCAAATTTCCCACCGGCCCAGCTCATCGAGCTTCTTCCCAGCTGTGAACAGGAGG	79943	Hs.512740	GO:0003677|GO:0046872|GO:0008270|GO:0005622|GO:0005634	NP_112157	Zinc finger protein 696							-0.587343	0.439123	-0.477437	0.0300558	0.450511	0.00230345	0.621535	0.000965323
ASHG19A3A000583	6.75078	6.46875	7.09485	6.67383	6.89514	6.33302	6.76606	6.83447	7.01132	6.90314	7.13898	6.62842	coding	NM_001081755	ELN	RefSeq_coding	3423	chr7	+	73442426	73484234	NM_000501,	TGCAGCCGCTAAAGCAGCTAAATACGGTGCTGCTGGCCTTGGAGGTGTCCTAGGGGGTGC	2006	Hs.647061	GO:0030023|GO:0005201|GO:0005515|GO:0008015|GO:0008283|GO:0009887|GO:0007585|GO:0005576|GO:0005578	NP_001075224	Elastin							-0.602206	0.044335	-0.60736	0.00207744	0.496054	0.000133704	0.45342	8.28457e-05
ASHG19A3A028366	10.6319	6.60163	10.7732	8.50088	11.5933	10.5497	10.4669	8.57989	10.9554	8.14449	10.6449	6.98313	coding	NM_153217	TMEM174	RefSeq_coding	1758	chr5	+	72469022	72470968		ACACCATCTACCCTCAAGATAACTCTGCATTTGTGGTTGATGAGGGCTGCCTTTCTTTCA	134288	Hs.508588	GO:0016021|GO:0016020	NP_694949	Transmembrane protein 174							-0.834183	0.70428	-0.664149	0.436511	0.885833	0.00237093	0.893248	0.000597875
ASHG19A3A005722	8.04786	6.4445	7.94255	7.60698	7.97776	6.85406	7.92923	6.86998	7.71591	6.25378	8.46374	6.521	coding	NM_080590	CAPS	RefSeq_coding	1532	chr19	+	5914192	5916221		CCGCGGGGTGTACAGTGGCCGTGCCCACCCCAAGGTCACACTGGCGGAATTCCAGGACTA	828	Hs.584744	GO:0005509|GO:0035556|GO:0005737	NP_542157	Calcyphosine							-0.820417	0.174719	-0.74189	0.0126637	0.83804	8.61443e-05	0.820822	5.1218e-05
ASHG19A3A040590	9.39721	10.2287	9.55039	10.3679	9.73092	10.0513	9.6886	10.5962	9.83084	10.5553	9.26815	9.63631	coding	NM_014235	UBL4A	RefSeq_coding	2318	chrX	-	153712057	153714932		TATGAAAGTGAAAAGTCCAGTGGTATTGGCATTGGCAGCAGGTGAGCAATTTCACCCAGT	8266	Hs.76480	GO:0019787|GO:0006464|GO:0071816|GO:0006810|GO:0071818|GO:0005737|GO:0005829	NP_055050	Ubiquitin-like 4A							0.754699	0.303998	0.822634	0.427614	-0.427599	0.141891	-0.610893	0.0703565
ASHG19A3A037762	8.8687	9.22366	8.67522	8.63225	9.34582	9.50057	9.30933	8.5305	9.17768	9.6086	8.50648	9.21516	coding	NM_007001	SLC35D2	RefSeq_coding	1643	chr9	-	99082988	99145992		ATTCACTCAACATCATCCTCAGTGTCTTTGCCATTATTCTCGGGGCTTTCATAGCAGCTG	11046	Hs.494556	GO:0005338|GO:0005338|GO:0008150|GO:0015780|GO:0015780|GO:0055085|GO:0005794|GO:0000139|GO:0005575|GO:0016021|GO:0016020	NP_008932	Solute carrier family 35, member D2							0.0646071	0.962212	0.0533077	0.120344	-0.216541	0.022674	-0.112701	0.00953105
ASHG19A3A000955	7.53286	7.89683	7.17161	7.52793	7.29965	7.91842	7.16537	8.07377	7.07413	7.45303	7.26957	7.47513	coding	NM_001012514	ITM2C	RefSeq_coding	1982	chr2	+	231729620	231743962		CGAGATCCTGCTGACGCCGGCTAGGCTGGCCCGAGATAACTTCTTCCGCTGTGGTGTGCT	81618	Hs.111577	GO:0005524|GO:0001540|GO:0005515|GO:0012502|GO:0010977|GO:0030182|GO:0030182|GO:0005794|GO:0016021|GO:0005765|GO:0005764|GO:0005764|GO:0016020|GO:0048471	NP_112188	Integral membrane protein 2C							0.759107	0.106466	0.749983	0.00348072	-0.556706	0.00114682	-0.699122	0.00069359
ASHG19A3A040608	7.19787	7.13345	6.89054	7.33777	7.34147	7.20337	7.08395	7.60162	7.29251	7.34891	7.32947	7.49878	coding	NM_001162936	LOC100132963	RefSeq_coding	1028	chrX	-	154051623	154062937		TCTCCTTTGCCTTTGTCTGCCTTGGGAATACAAGAAAAAACAGGATCGAAACCACGCTCA	100132963	Hs.220762	GO:0016021|GO:0005886	NP_001156408	Hypothetical protein LOC100132963							0.473358	0.0824512	0.451289	0.00314778	-0.51492	0.000605383	-0.324553	0.000309519
ASHG19A3A048663	7.39075	6.51025	8.06424	7.44678	7.66053	6.9851	7.79511	7.82684	8.1123	6.13609	7.91486	6.54161	coding	NM_004503	HOXC6	RefSeq_coding	1681	chr12	+	54422193	54424606		TAGACCGACCAGGTAAAGGCAAAGGGATGAATTCCTACTTCACTAACCCTTCCTTATCCT	3221	Hs.549040	GO:0043565|GO:0003700|GO:0030528|GO:0009952|GO:0051216|GO:0048562|GO:0007275|GO:0006355|GO:0006351|GO:0005634	NP_705897	Homeobox C4							-0.671585	0.153945	-0.519586	0.0090749	0.693004	0.000156209	0.654564	9.57102e-05
ASHG19A3A038367	8.60054	6.7257	7.75046	7.01276	7.87422	6.85681	7.95951	7.31575	8.50708	7.22032	7.57656	7.31851	coding	NM_000550	TYRP1	RefSeq_coding	2876	chr9	+	12693385	12710265		TTTGTCCTCCTGCACACCTTCACAGATGCAGTCTTTGATGAATGGCTGAGGAGATACAAT	7306	Hs.270279	GO:0005507|GO:0046872|GO:0016716|GO:0005515|GO:0046982|GO:0042803|GO:0043438|GO:0042438|GO:0030318|GO:0032438|GO:0055114|GO:0043473|GO:0030669|GO:0010008|GO:0016021|GO:0042470|GO:0033162|GO:0016020	NP_000541	Tyrosinase-related protein 1							-0.852937	0.209448	-0.785778	0.014802	0.610952	0.000320341	0.596214	0.000176799
ASHG19A3A043413	10.4958	10.2258	10.5027	9.48046	11.2596	10.4145	10.6345	10.3419	10.5843	10.1663	10.6625	10.6527	coding	NM_031280	MRPS15	RefSeq_coding	965	chr1	-	36921361	36930040		AAGCAAGAACAGTTTATGAAGAAGATTGTTGCAAACCCAGAGGACACCAGATCCCTGGAG	64960	Hs.352839	GO:0003735|GO:0006412|GO:0005622|GO:0005763|GO:0005739|GO:0031965|GO:0005840	NP_112570	Mitochondrial ribosomal protein S15							-0.646995	0.180713	-0.705729	0.911303	0.16135	0.313875	0.340922	0.131695
ASHG19A3A029219	6.51424	6.42275	6.60327	6.9004	7.22021	6.86932	6.67339	6.86142	6.48634	6.50732	6.67692	6.61253	coding	NM_012279	ZNF346	RefSeq_coding	3089	chr5	+	176449696	176493743		AAGAACCAATGTCTCTTCACCAACACCCAGTGTAAGGTTTGCTGCGCCTTGCTTATTTCT	23567	Hs.484259	GO:0003725|GO:0046872|GO:0008270|GO:0006915|GO:0005737|GO:0005622|GO:0005730|GO:0005634	NP_036411	Zinc finger protein 346							-0.00254694	0.0309966	0.11574	0.00119348	0.182915	0.000142397	0.347394	7.68959e-05
CUST_1_PI426247286	5.55347	5.2984	5.99273	5.63446	5.79961	5.28779	5.69583	6.03543	5.44806	5.53463	5.70736	5.34402	coding	NM_017410_intron1+	NM_017410	HOX cluster	5356	chr12	+	54333426	54338783		ATAACAGAAATGAAAAGCATTAGGGAGCTTCACTATGCAGTGCAATCCTCTGGCCCCGTT												-0.301125	0.00454189	-0.247408	0.000220188	0.392984	1.85074e-05	0.273264	1.41213e-05
ASHG19A3A011031	11.2239	11.2537	11.6967	12.0243	11.8275	11.1977	11.5426	12.1281	10.8342	10.9897	11.7318	11.3006	coding	NM_001031734	FDX1L	RefSeq_coding	852	chr19	-	10420890	10426691		AATCAGGGTTTGAGTAGGAGTGGACTCATATTGGAGCTGCAATAAATCGATAACACAGGC	112812	Hs.654865	GO:0051537|GO:0009055|GO:0046872|GO:0022900|GO:0006810|GO:0005759|GO:0005739	NP_001026904	Ferredoxin 1-like							0.103011	0.0217628	0.125254	0.32674	0.0976171	0.837613	0.086887	0.72178
ASHG19A3A040962	8.53195	8.19414	9.32654	8.88816	9.36322	8.41425	8.6505	8.49705	9.73482	8.83967	9.87362	8.9447	coding	NM_181532	ERAS	RefSeq_coding	1266	chrX	+	48687282	48688548		ATTAAATAAATGGTGTTTTGGGTTTCAAAGCTGCCTCCATGCCGAGTGTTGTGTGGGTGG	3266	Hs.447330	GO:0005525|GO:0003924|GO:0000166|GO:0007165|GO:0007264|GO:0005622|GO:0005886	NP_853510	ES cell expressed Ras							-0.581566	0.949857	-0.557424	0.129642	0.446075	0.0101812	0.626867	0.003424
ASHG19A3A025547	7.47752	7.10506	7.82793	7.70781	7.55461	7.27905	7.41943	7.67497	7.2841	7.28295	7.51233	7.29471	coding	NM_006452	PAICS	RefSeq_coding	3350	chr4	+	57301914	57327534		AGTAACGGACTTAACCTCATTTCTCTTTCAGAGCATTTAGCCTTCATATGCCCTTCCCTG	10606	Hs.518774	GO:0005524|GO:0042802|GO:0016874|GO:0016829|GO:0000166|GO:0004638|GO:0004639|GO:0005515|GO:0006189|GO:0055086|GO:0009113|GO:0006144|GO:0006164|GO:0009168|GO:0005829	NP_006443	Phosphoribosylaminoimidazole carboxylase, phosphoribosylaminoimidazole succinocarboxamide synthetase							-0.220953	0.129315	-0.118261	0.00564182	0.465768	0.00050858	0.440112	0.000282066
ASHG19A3A012485	7.6963	7.18584	8.1799	7.38194	8.09645	7.18745	7.62132	7.91704	8.14579	7.74443	8.54381	7.91685	coding	NM_057182	CCNE1	RefSeq_coding	1787	chr19	+	30303560	30315218	NM_001238,	TGAGCAACACCCTCTTCTGCAGCCAAAAATGCGAGCAATTCTTCTGGATTGGTTAATGGA	898	Hs.244723	GO:0050681|GO:0016538|GO:0016301|GO:0005515|GO:0032403|GO:0003713|GO:0006270|GO:0000082|GO:0000082|GO:0030521|GO:0001547|GO:0051301|GO:0031670|GO:0001889|GO:0000278|GO:0031100|GO:0045597|GO:0045893|GO:0006468|GO:0051726|GO:0000083|GO:0051412|GO:0034097|GO:0042493|GO:0032355|GO:0045471|GO:0051597|GO:0010243|GO:0032570|GO:0014074|GO:0033197|GO:0005813|GO:0000307|GO:0005737|GO:0005829|GO:0005730|GO:…	NP_476530	Cyclin E1							-0.573243	0.256491	-0.616051	0.0164495	0.304148	0.00102852	0.441569	0.000450931
ASHG19A3A033283	8.63395	9.16857	8.49237	8.54453	8.1586	8.33208	7.82332	11.541	6.44327	9.29945	8.36162	6.92709	coding	NM_014343	CLDN15	RefSeq_coding	1258	chr7	-	100875373	100881116		CCCCGCACGTTTGTATTGTGTATAAATACATTCATTAATAAATGCATATTGTGACCGTTC	24146	Hs.38738	GO:0042802|GO:0005198|GO:0016338|GO:0034329|GO:0045216|GO:0070830|GO:0030054|GO:0016021|GO:0005886|GO:0005923	NP_055158	Claudin 15							0.455834	0.538766	0.443803	0.0251485	-0.179704	0.0130666	-0.504699	0.0110731
ASHG19A3A044712	7.28631	7.08343	7.22979	6.78563	7.13742	7.08499	6.50515	7.06404	6.96593	7.13446	7.36341	6.99065	coding	NM_001135054	SIGIRR	RefSeq_coding	1761	chr11	-	405715	414999		TTGCTCCCAAAGGCGCACCAATGACCAACATTTGCCCCCCGGAGGAAAGAACTGGAACCA	59307	Hs.501624	GO:0005515|GO:0004888|GO:0006953|GO:0045087|GO:0045079|GO:0001960|GO:0031665|GO:0043433|GO:0007165|GO:0016021|GO:0016020	NP_068577	Single immunoglobulin and toll-interleukin 1 receptor (TIR) domain							-0.117465	0.0624258	-0.196382	0.00273489	0.0823193	0.000295738	-0.0171503	0.000181896
ASHG19A3A034142	8.29515	9.4464	8.12842	7.06261	9.37181	9.23198	9.14191	6.95324	9.27822	9.31706	8.32692	10.9831	coding	NM_002047	GARS	RefSeq_coding	2759	chr7	+	30634180	30673646		ACATGGAGAATGAGATGGCCCATTATGCCTGTGACTGTTGGGATGCAGAATCCAAAACAT	2617	Hs.404321	GO:0005524|GO:0004820|GO:0004820|GO:0016874|GO:0000166|GO:0046983|GO:0008219|GO:0015966|GO:0010467|GO:0006426|GO:0045055|GO:0006418|GO:0005737|GO:0005829|GO:0005759|GO:0005739|GO:0005625|GO:0030141	NP_002038	Glycyl-tRNA synthetase							-0.0492626	0.837809	-0.189345	0.107625	-0.426886	0.0291059	-0.125322	0.00922618
ASHG19A3A045302	11.694	11.5493	11.6036	11.4271	11.3367	11.6903	11.2761	11.5004	11.8392	11.8613	12.0392	11.7883	coding	NM_007069	PLA2G16	RefSeq_coding	1395	chr11	-	63341943	63381909		GTGGGGTCTGGAGACGCAGTTTCCTGTTAATGACAATAAATCCCTGCTCCCCCTGCCTCA	11145	Hs.502775	GO:0016787|GO:0003674|GO:0004623|GO:0005515|GO:0008150|GO:0016042|GO:0045786|GO:0005575|GO:0005737|GO:0016021|GO:0048471|GO:0005886	NP_009000	Phospholipase A2, group XVI							0.0172039	0.016678	-0.0593746	0.262114	-0.0994684	0.701949	-0.00407854	0.857996
ASHG19A3A006291	9.66092	9.11742	9.44829	9.5335	9.61133	9.21757	9.51432	9.78481	10.1412	9.76629	10.0973	9.82203	coding	NM_172081	CAMK2B	RefSeq_coding	4097	chr7	-	44256748	44365230		CCCAAAGGGACGCTTCCTCCTGCCGCCCTGGAGTCTTCTGACAGTGCCAATACCACCATA	816	Hs.351887	GO:0005524|GO:0005516|GO:0004683|GO:0000166|GO:0005515|GO:0016740|GO:0019221|GO:0060333|GO:0006468|GO:0007165|GO:0007268|GO:0005829|GO:0005829|GO:0030666|GO:0005654|GO:0005886	NP_742081	Calcium/calmodulin-dependent protein kinase II beta							-0.315544	0.521006	-0.317167	0.343467	0.132119	0.0656863	0.298597	0.025667
ASHG19A3A043221	8.09254	9.55489	7.45766	7.85626	8.26945	8.25115	8.3693	7.02342	8.01247	9.06969	7.10515	8.7395	coding	NM_005066	SFPQ	RefSeq_coding	3073	chr1	-	35649202	35658743		AAAGGCATTGTTGAATTTGCTTCTAAGCCAGCAGCAAGAAAGGCATTTGAACGATGCAGT	6421	Hs.355934	GO:0003677|GO:0003723|GO:0000166|GO:0005515|GO:0006310|GO:0006281|GO:0008380|GO:0000380|GO:0006397|GO:0016363|GO:0005654|GO:0005634|GO:0042382	NP_005057	Splicing factor proline/glutamine-rich							0.294322	0.358763	0.16583	0.0200568	-0.473748	0.00651915	-0.497912	0.00344006
ASHG19A3A001839	9.31064	8.12815	8.97824	9.0606	8.57841	9.41668	8.41781	8.67743	8.8794	8.48775	9.132	8.55292	coding	NM_001104558	ELOVL7	RefSeq_coding	3851	chr5	-	60047616	60140101		GCGCTTCGGCTCCGCTCCCTGTGCGAACCCATTAAAAGAGCCAGTAAATCCTGTGGAAAA	79993	Hs.274256	GO:0009922|GO:0005515|GO:0016740|GO:0016747|GO:0044255|GO:0034626|GO:0035338|GO:0019432|GO:0042761|GO:0005783|GO:0005789|GO:0016021|GO:0016020	NP_079206	ELOVL family member 7, elongation of long chain fatty acids (yeast)							-0.204815	0.836752	-0.0346958	0.0787094	0.53572	0.00750495	0.604346	0.00308591
ASHG19A3A003894	11.6564	13.1934	11.2737	12.7506	11.9376	13.3271	11.7163	12.6411	12.0448	13.48	11.1208	12.586	coding	NM_001349	DARS	RefSeq_coding	2322	chr2	-	136664253	136743222		TACCATGCCTGACCCAAGAAATCCCAAACAGTCCAACTCTTACGATATGTTCATGAGAGG	1615	Hs.503787	GO:0005524|GO:0004046|GO:0004815|GO:0016874|GO:0003676|GO:0000166|GO:0005515|GO:0006422|GO:0010467|GO:0006461|GO:0006418|GO:0006412|GO:0005737|GO:0005829|GO:0031965|GO:0005634|GO:0005886|GO:0005625	NP_001340	Aspartyl-tRNA synthetase							0.833875	0.00104515	0.844018	0.0325643	-0.629502	0.329584	-0.662509	0.621539
ASHG19A3A001808	9.21996	11.2691	8.1586	8.76187	8.94247	10.1067	9.42774	8.07612	8.65299	8.98366	8.12459	9.90016	coding	NM_001102	ACTN1	RefSeq_coding	3743	chr14	-	69340840	69446083		TTATGATATTGGCAACGACCCCCAGGGAGAAGCAGAATTTGCCCGCATCATGAGCATTGT	87	Hs.509765	GO:0003779|GO:0005509|GO:0005178|GO:0005515|GO:0017166|GO:0007596|GO:0034329|GO:0048041|GO:0051271|GO:0030168|GO:0002576|GO:0042981|GO:0015629|GO:0005737|GO:0005829|GO:0005576|GO:0005925|GO:0005730|GO:0031093|GO:0031143|GO:0030017	NP_001123477	Actinin, alpha 1							0.363433	0.883122	0.253137	0.12891	-0.516896	0.050454	-0.52496	0.0249913
ASHG19A3A006061	9.76308	8.54381	9.65112	9.5731	9.67224	9.53174	9.50446	10.1274	9.71847	9.12384	9.70042	9.11215	coding	NM_147148	GSTM4	RefSeq_coding	1372	chr1	+	110198697	110208123		GAAGGACTTCATCTCCCGCTTTGAGGTTTCCTGTGGCATAATGTGATGGTCAATTTTCTG	2948	Hs.348387	GO:0004364|GO:0016740|GO:0008152|GO:0018916|GO:0042178|GO:0006805|GO:0005737|GO:0005789	NP_671489	Glutathione S-transferase mu 4							-0.396931	0.623096	-0.204951	0.277415	0.565161	0.0370436	0.590225	0.0146801
ASHG19A3A008117	8.99463	8.19251	8.86161	8.66847	8.86231	8.61211	8.75246	8.82642	9.65398	8.84998	9.39486	9.7506	coding	NM_138463	TLCD1	RefSeq_coding	1037	chr17	-	27051367	27053230		GCACAACCTGCTCGTCTCCTTCGCTCACTCCATTGTGTCGGGGATCTGGGCACTGCTGTG	116238	Hs.499952	GO:0016021|GO:0016020	NP_612472	TLC domain containing 1							-0.314329	0.958034	-0.338177	0.117621	-0.0282881	0.0166336	0.340383	0.00533092
ASHG19A3A034125	9.94522	8.35503	10.069	8.95082	9.24728	9.0872	9.20876	9.02524	9.89592	8.6489	10.0652	9.05178	coding	NM_001080529	WIPF3	RefSeq_coding	3241	chr7	+	29874340	29945791		ATTCTGTGGAAGACTTTCCCCCTCCGGATGAATATAAACCATGCCAGAAGATTTACCCCA	644150	Hs.709280	GO:0017124|GO:0003779|GO:0030154|GO:0007275|GO:0007283|GO:0005737	NP_001073998	WAS/WASL interacting protein family, member 3							-0.780174	0.78936	-0.70674	0.240237	0.6914	0.0171659	0.748072	0.00624673
ASHG19A3A026519	6.92958	6.9808	7.34115	7.25472	6.93678	6.96367	6.78985	7.35308	7.20996	7.41616	7.21098	7.67104	coding	NM_019599	TAS2R1	RefSeq_coding	1355	chr5	-	9629108	9630463		AAAGCAGCCTGTTCATAAATATACAACATGTCCCCTTCAGGCCTGTTTATCCAGCCTGAG	50834	Hs.567492	GO:0004872|GO:0008527|GO:0007186|GO:0007635|GO:0050896|GO:0050909|GO:0016021|GO:0016020	NP_062545	Taste receptor, type 2, member 1							0.442338	0.0667814	0.36598	0.00255971	-0.52827	0.000558791	-0.286322	0.00027125
ASHG19A3A007969	7.42703	8.40824	7.57899	8.41828	6.60997	7.32015	7.57729	7.84975	6.37277	8.46148	6.92835	6.33871	coding	NM_145301	FAM18B2	RefSeq_coding	1632	chr17	-	15405577	15466945		GGGCGGGGACTAATGTGTAAGGCTTAACAGATCCAATTCCAGAAATTATCTGTGTTTTTT	201158	Hs.647422	GO:0016021|GO:0016020	NP_660344	Family with sequence similarity 18, member B2							0.526571	0.0883728	0.51658	0.00260284	-0.0942642	0.000993293	-0.480213	0.00100443
ASHG19A3A054818	9.42829	9.47591	9.87124	11.8708	9.73303	9.15452	9.45353	9.96052	9.20848	8.72058	9.19547	9.95471	coding	NM_130897	DYNLRB2	RefSeq_coding	506	chr16	+	80574853	80584539		AGCGACACTGGGTTGGAAACACTTGGCTCTCTCATGAGTATTAAAATTCTATTTCAATCT	83657	Hs.98849	GO:0003777|GO:0007018|GO:0006810|GO:0005737|GO:0005868|GO:0005868|GO:0005856|GO:0005874	NP_570967	Dynein, light chain, roadblock-type 2							0.312899	0.46941	0.385293	0.308078	-0.0348468	0.0831504	0.0313944	0.0342037
ASHG19A3A041102	14.1355	14.9012	14.156	15.3098	14.159	14.6477	14.7093	14.8736	13.7804	15.2099	14.3934	14.623	coding	NM_002444	MSN	RefSeq_coding	3981	chrX	+	64887510	64961792		GGAGGGGTTTATGCTCAATCCATGTTCTATTTCAGTGCCAATAAAATTTAGGAAGACTTC	4478	Hs.87752	GO:0050839|GO:0008092|GO:0005515|GO:0005102|GO:0005200|GO:0006928|GO:0007159|GO:0050900|GO:0022614|GO:0045177|GO:0016324|GO:0005737|GO:0005856|GO:0019898|GO:0030175|GO:0005902|GO:0031528|GO:0005730|GO:0005634|GO:0005886	NP_002435	Moesin							0.831224	3.09083e-05	0.777226	0.000389724	-0.49082	0.00381305	-0.558672	0.0127104
ASHG19A3A040385	9.72696	9.73963	9.91852	9.81891	9.67056	9.3689	9.83699	9.97933	9.97637	9.88545	10.1115	10.2727	coding	NM_001127197	ELF4	RefSeq_coding	4096	chrX	-	129198895	129244688		CGCGAAGTGTGGGAGAGCCCTGCGCCTCGCCCGCCCGGACCAGCCTGCCCCGGCGCCGAG	2000	Hs.271940	GO:0005515|GO:0043565|GO:0003700|GO:0016563|GO:0001866|GO:0001787|GO:0045944|GO:0006355|GO:0006351|GO:0016605|GO:0005634	NP_001412	E74-like factor 4 (ets domain transcription factor)							0.00269147	0.37966	-0.148657	0.454938	-0.337074	0.114852	-0.135049	0.0475987
ASHG19A3A048443	8.41828	8.70902	7.60324	6.97945	8.36947	7.89373	8.03368	7.77176	7.92807	8.03153	7.62513	9.55781	coding	NM_018638	ETNK1	RefSeq_coding	7101	chr12	+	22778075	22843607		TTGGGGATTGTGGGCTTTGATTCAAGCCAAATACTCCACTATTGAGTTTGATTTCCTTGG	55500	Hs.29464	GO:0005524|GO:0004305|GO:0000166|GO:0006646|GO:0008654|GO:0005737	NP_061108	Ethanolamine kinase 1							0.0782742	0.34265	-0.120314	0.0226646	-0.632635	0.00593345	-0.42007	0.00241504
ASHG19A3A050576	8.85027	10.4695	8.64407	8.29753	8.96073	9.68133	9.32431	9.56881	9.63113	10.6717	8.68084	8.919	coding	NM_019852	METTL3	RefSeq_coding	1975	chr14	-	21966282	21979457		AATTATTTGGGTGAAGACAAATCAACTGCAACGCATCATTCGGACAGGCCGTACAGGTCA	56339	Hs.168799	GO:0003723|GO:0016422|GO:0008168|GO:0016740|GO:0001510|GO:0010467|GO:0006139|GO:0016607|GO:0005654|GO:0005634	NP_062826	Methyltransferase like 3							0.347395	0.736535	0.294467	0.17233	-0.404509	0.0539997	-0.62564	0.0305274
ASHG19A3A029267	7.3067	7.10099	7.40229	7.59875	6.84568	7.72245	7.01681	7.06191	6.61147	6.93409	7.1272	6.80567	coding	NM_001142298	SQSTM1	RefSeq_coding	2931	chr5	+	179233387	179265075		CGCACAGGCAGAAGAGCAGCAGCGTCAGGAAGGTGCCATTGCGGAGCCTCATCTCCTCGG	8878	Hs.709030	GO:0042169|GO:0046872|GO:0005515|GO:0005080|GO:0019901|GO:0030971|GO:0043130|GO:0043130|GO:0008270|GO:0006916|GO:0006915|GO:0006914|GO:0030154|GO:0016197|GO:0008624|GO:0035556|GO:0016236|GO:0048011|GO:0045944|GO:0008104|GO:0043122|GO:0006950|GO:0006511|GO:0005737|GO:0005829|GO:0005829|GO:0005770|GO:0005654|GO:0005634	NP_003891	Sequestosome 1							0.272022	0.0636587	0.376866	0.00222523	0.237898	0.000295715	0.137463	0.000185716
ASHG19A3A000737	7.57729	6.87115	7.98288	5.44192	7.9541	5.96451	8.07847	5.46924	8.39529	7.70126	8.19831	10.0844	coding	NM_001003396	TPD52L1	RefSeq_coding	1327	chr6	+	125474878	125584644		ATTCCATAAGTATGCCTGCTATGAGACGAAAGTAGGCGGTACGAACCCTAATGGAGGCAG	7164	Hs.591347	GO:0008656|GO:0042802|GO:0005515|GO:0046982|GO:0042803|GO:0006309|GO:0000086|GO:0006917|GO:0046330|GO:0043406|GO:0005737|GO:0048471	NP_003278	Tumor protein D52-like 1							-0.452368	0.214529	-0.612777	0.0237007	-0.105546	0.00190166	0.199366	0.00041417
ASHG19A3A049046	9.89793	12.2437	9.8549	11.2675	9.55218	11.6191	10.7142	12.342	8.99837	12.4226	10.1042	11.3466	coding	NM_005475	SH2B3	RefSeq_coding	5425	chr12	+	111843751	111889426		CACATTGTGATAACATAAAGTGGATTCATCTTGTATCATTATAGGCAGAAGGTATTTGGC	10019	Hs.506784	GO:0004871|GO:0007596|GO:0030154|GO:0035162|GO:0035556|GO:0005829	NP_005466	SH2B adaptor protein 3							0.905254	0.0143454	0.820157	0.653878	-0.716662	0.691918	-0.80287	0.435613
ASHG19A3A014661	8.27119	7.66965	8.28041	7.8523	8.55272	8.0017	8.65682	8.1009	8.41493	7.62298	8.17889	7.93842	coding	NM_001002258	ATP5G3	RefSeq_coding	2741	chr2	-	176040986	176046391		CCTGGGTGGGAAGAACAGGCCCCTGGAGGGCACTTGACCTTAAGCCTCTTTTCCTCCGCA	518	Hs.429	GO:0015078|GO:0008289|GO:0005515|GO:0005215|GO:0015991|GO:0015986|GO:0007568|GO:0006811|GO:0045471|GO:0006810|GO:0016021|GO:0016020|GO:0031966|GO:0005753|GO:0005739|GO:0045263	NP_001680	ATP synthase, H+ transporting, mitochondrial Fo complex, subunit C3 (subunit 9)							-0.851014	0.405691	-0.74849	0.0291178	0.63326	0.00160175	0.719047	0.000721549
ASHG19A3A011205	7.39582	6.23712	7.06889	6.74099	6.93586	7.11206	6.57625	6.23404	6.95347	6.52746	7.10168	6.50232	coding	NM_001080421	UNC13A	RefSeq_coding	9847	chr19	-	17712137	17799008		AGAAACGCAAGTTTGCGACCAAATCCAAGAACAATAGCTGGGCTCCCAAGTACAATGAGA	23025	Hs.164502	GO:0019992|GO:0046872|GO:0050435|GO:0006887|GO:0035556|GO:0016188|GO:0030054|GO:0005737|GO:0005886|GO:0042734|GO:0045202	NP_001073890	Unc-13 homolog A (C. elegans)							-0.641807	0.0487919	-0.529256	0.00230379	0.75004	7.99614e-05	0.800179	4.52773e-05
ASHG19A3A013410	16.4466	14.72	16.251	15.7044	16.0204	15.608	15.6801	14.9731	16.3072	15.1622	16.5325	15.3387	coding	NM_001134693	OST4	RefSeq_coding	509	chr2	-	27293343	27294567		CCCAGTATAGGGGCTTGCTTTTCTACTCCCTCCCCCCAATATAAAAATATAGACTTTTTT	100128731	Hs.502948	GO:0016021|GO:0016020	NP_001128165	Oligosaccharyltransferase 4 homolog (S. cerevisiae)							-0.815378	6.30267e-05	-0.72457	0.000395246	0.808178	4.99615e-05	0.883764	0.000168659
ASHG19A3A005789	8.23969	6.26415	8.0847	7.50123	7.09877	7.51341	7.42023	7.10845	7.16601	6.4914	7.67659	6.65129	coding	NM_130853	PTPRS	RefSeq_coding	6006	chr19	-	5205519	5340814		GTGCGGCAGCGCACGCTGCAGTCCATCTCGCCCAAGAACTTCAAGGTGAAAATGATCATG	5802	Hs.728875	GO:0016787|GO:0005515|GO:0004872|GO:0005001|GO:0007155|GO:0006470|GO:0005887|GO:0016020	NP_570925	Protein tyrosine phosphatase, receptor type, S							-0.560363	0.122697	-0.424505	0.00651059	0.767271	0.000120524	0.735086	7.36762e-05
ASHG19A3A053778	10.0683	10.4088	9.46503	9.39195	10.1173	10.3231	9.86002	10.1022	9.12679	10.0095	9.59445	10.6383	coding	NM_007006	NUDT21	RefSeq_coding	4407	chr16	-	56463048	56485261		AGACTGGGTCATTGACGATTGCATTGGTAACTGGTGGAGACCAAATTTTGAACCTCCTCA	11051	Hs.528834	GO:0017091|GO:0003723|GO:0042826|GO:0016787|GO:0003729|GO:0005515|GO:0042803|GO:0008380|GO:0010467|GO:0031124|GO:0006378|GO:0006397|GO:0006397|GO:0000398|GO:0051262|GO:0006369|GO:0006366|GO:0005813|GO:0005849|GO:0005654|GO:0005634|GO:0042382	NP_008937	Nudix (nucleoside diphosphate linked moiety X)-type motif 21							0.472342	0.316271	0.309329	0.476787	-0.709835	0.160629	-0.585378	0.0720893
ASHG19A3A046751	9.42742	10.0915	8.87579	10.2272	9.42157	9.76859	8.84609	8.9022	8.84189	9.48869	8.77269	8.9863	coding	NM_014288	ITGB3BP	RefSeq_coding	892	chr1	-	63906461	63988835		GTCTATTTGCTTCTCCCACAAGTTCTGAAGAGCAAAAGCACAGAAATGGACTATCAAATG	23421	Hs.166539	GO:0008022|GO:0004871|GO:0034080|GO:0000087|GO:0006915|GO:0007155|GO:0008624|GO:0000278|GO:0000236|GO:0048011|GO:0006334|GO:0007165|GO:0000775|GO:0005737|GO:0005829|GO:0005829|GO:0005624|GO:0005730|GO:0005654|GO:0005654|GO:0005634	NP_055103	Integrin beta 3 binding protein (beta3-endonexin)							0.535665	0.734296	0.560631	0.154728	-0.16548	0.0396327	-0.336455	0.0201123
ASHG19A3A040330	16.4041	16.5296	16.3556	16.5555	15.9964	16.212	15.9887	16.109	15.5261	15.9682	15.7515	15.9803	coding	NM_001000	RPL39	RefSeq_coding	401	chrX	-	118920468	118925606		TCTGTTATGAACACGTTGGTTGGCTGGATTCAGTAATAAATATGTAAGGCCTTTCTTTTT	6170	Hs.558387	GO:0003723|GO:0003735|GO:0044267|GO:0031018|GO:0010467|GO:0006412|GO:0006414|GO:0006415|GO:0019058|GO:0016032|GO:0019083|GO:0005829|GO:0005829|GO:0022625|GO:0005622|GO:0005840	NP_000991	Ribosomal protein L39							0.402096	7.27817e-06	0.387327	5.10369e-05	-0.102982	0.000127687	-0.329408	0.000499881
ASHG19A3A029689	12.1017	13.385	11.7684	13.6336	12.0495	14.4302	14.3519	14.7927	13.3817	15.0501	12.3775	12.8696	coding	NM_002117	HLA-C	RefSeq_coding	1543	chr6	-	31236529	31239855		TGGTTGTCCTAGCTGTCCTTGGAGCTGTGGTCACCGCTATGATGTGTAGGAGGAAGAGCT	3106	Hs.654404	GO:0032393|GO:0005515|GO:0019882|GO:0002474|GO:0019221|GO:0006952|GO:0006955|GO:0060333|GO:0044419|GO:0050776|GO:0060337|GO:0042612|GO:0016021|GO:0005887|GO:0005624|GO:0005886|GO:0005886	NP_005505	Major histocompatibility complex, class I, B							0.594978	0.000171379	0.666954	0.00267949	-0.348993	0.0624054	-0.417552	0.1606
ASHG19A3A004607	10.0148	10.2247	9.54327	9.66849	9.66458	10.9156	9.57758	9.4955	9.18629	10.0133	9.89145	10.6635	coding	NM_007311	TSPO	RefSeq_coding	665	chr22	+	43547534	43559247		TTCCCGGAGCGTGCCCTCGCCGCTGGTACGGCTCCTACCTGGTCTGGAAAGAGCTGGGAG	706	Hs.202	GO:0005497|GO:0008503|GO:0015485|GO:0004872|GO:0030325|GO:0007568|GO:0006820|GO:0006915|GO:0048266|GO:0008283|GO:0071476|GO:0071222|GO:0071294|GO:0060242|GO:0008347|GO:0006783|GO:0060253|GO:0045019|GO:0032720|GO:0014012|GO:0043065|GO:0051928|GO:0060252|GO:0051901|GO:0010940|GO:0006626|GO:0032374|GO:0050810|GO:0048678|GO:0042493|GO:0010042|GO:0032570|GO:0006950|GO:0033574|GO:0010266|GO:0008202|GO:…	NP_009295	Translocator protein (18kDa)							0.500913	0.321769	0.398736	0.454983	-0.528149	0.149944	-0.312359	0.0627238
ASHG19A3A051158	9.65206	8.60804	9.21593	8.59377	8.56316	9.14444	8.46874	7.8041	8.2691	8.16574	8.78722	7.86608	coding	NM_001012758	NUDT17	RefSeq_coding	1093	chr1	-	145586493	145589435		ATACCATCACATTGTTCTGTATCTACTCGTGATCTCCCAGGAATCACAGCAGCAGTTGCA	200035	Hs.585066	GO:0016787|GO:0046872	NP_001012776	Nudix (nucleoside diphosphate linked moiety X)-type motif 17							-0.439362	0.693171	-0.38196	0.0672433	0.635497	0.00344146	0.458673	0.00202066
ASHG19A3A053907	6.21942	5.86198	6.23498	6.38139	6.15702	6.59313	6.0086	6.50911	5.9987	6.22606	5.91336	6.25438	coding	NM_015020	PHLPP2	RefSeq_coding	7919	chr16	-	71678853	71748704		TGTAAAAGGCTGCACACCCTTGTTGCACACTCCAACAACATCAGCATTTTCCCAGAAATA	23035	Hs.709458	GO:0016787|GO:0046872|GO:0004721|GO:0005737|GO:0016020|GO:0005634	NP_055835	PH domain and leucine rich repeat protein phosphatase 2							0.473242	0.0098885	0.635931	0.00035073	-0.123787	7.28574e-05	0.00304024	4.29126e-05
ASHG19A3A054286	6.85482	7.05701	6.51171	5.96896	7.27246	7.77157	6.67987	6.01758	6.28192	7.56581	6.8901	7.45244	coding	NM_002484	NUBP1	RefSeq_coding	1265	chr16	+	10837697	10863208		TAAAACACAAAATCTTGGTATTGTCTGGGAAAGGCGGTGTTGGGAAAAGCACATTCAGCG	4682	Hs.81469	GO:0051539|GO:0005524|GO:0051536|GO:0046872|GO:0017111|GO:0000166|GO:0005515|GO:0016049|GO:0006879|GO:0016226|GO:0005737|GO:0005829	NP_002475	Nucleotide binding protein 1 (MinD homolog, E. coli)							0.119765	0.0410123	0.00211186	0.0019138	-0.295095	0.000395101	-0.104382	0.000174984
ASHG19A3A047014	7.93107	7.3627	7.95445	7.8775	7.76453	7.74389	7.46325	7.97084	7.64716	7.78401	7.896	7.83588	coding	NM_015157	PHLDB1	RefSeq_coding	5695	chr11	+	118477212	118528741		TGGAATTTAGACCAGACTTACAGGCTTTCTGCTCCTTCCTTCAGTGAAGAAGAGTCTCCA	23187	Hs.504062		NP_055972	Pleckstrin homology-like domain, family B, member 1							0.0145325	0.212045	0.0729586	0.00977411	0.172984	0.0011586	0.290473	0.00056905
ASHG19A3A020501	11.8222	10.5341	12.347	11.0192	12.2632	10.6329	11.5905	10.977	12.0054	11.0179	12.5007	11.1995	coding	NM_003216	TEF	RefSeq_coding	4382	chr22	+	41777962	41795328		GGTCCTTCCCCCTGGTCCTGAAGAAGCTGATGGAGAACCCCCCGCGCGAGGCGCGCCTCG	7008	Hs.181159	GO:0003702|GO:0046983|GO:0043565|GO:0003700|GO:0006357|GO:0048511|GO:0005634	NP_003207	Thyrotrophic embryonic factor							-0.874565	0.0463703	-0.869327	0.406391	0.670927	0.797602	0.736951	0.687197
ASHG19A3A014619	10.0908	8.96357	10.3898	9.57794	9.97242	9.43964	9.5862	9.76006	10.2603	9.26926	10.5596	9.51832	coding	NM_004405	DLX2	RefSeq_coding	2308	chr2	-	172964166	172967478		AGTTTAGCAGTGACCTCAGCAACCCCTCCTTTTTATTTTTTCCTTTAAAAACATTTCAGT	1746	Hs.419	GO:0003682|GO:0043565|GO:0003700|GO:0003727|GO:0030528|GO:0007420|GO:0048755|GO:0051216|GO:0030154|GO:0021893|GO:0048701|GO:0048706|GO:0021879|GO:0021766|GO:0007275|GO:0048715|GO:0000122|GO:0042475|GO:0021772|GO:0045944|GO:0009954|GO:0021882|GO:0006355|GO:0006351|GO:0005634	NP_004396	Distal-less homeobox 2							-0.740628	0.469359	-0.671238	0.449401	0.666876	0.0626344	0.721873	0.0230724
ASHG19A3A004056	8.56525	8.23174	8.59693	8.38805	8.53117	8.47694	7.9506	7.45735	8.05817	8.18901	8.76452	8.06104	coding	NM_002636	PHF1	RefSeq_coding	2206	chr6	+	33378772	33384229		GGCTCATCTGCAGAGGGCACTGCAGCAGCCCCATCCGGATGTTTGCTTCCTTCCACCCTT	5252	Hs.166204	GO:0046872|GO:0003676|GO:0003700|GO:0008270|GO:0016568|GO:0006351|GO:0005634	NP_077084	PHD finger protein 1							-0.391024	0.469368	-0.412324	0.0338732	0.511438	0.00237874	0.522391	0.00112655
CUST_15_PI426249100	8.00032	7.71689	8.04171	8.0342	7.66563	7.44003	7.27106	8.05313	7.73022	7.62105	8.25788	7.77021	coding	NM_018953_Exon1+	NM_018953	HOX cluster	529	chr12	+	54426831	54427360	uc.344+,NM_018953,	TATAAGCAGAGCCCCAATATCCCTGCCTATAACATGCAAACTTGTGGGAACTATGGATCG												0.00320209	0.224083	-0.0387124	0.0109994	0.107278	0.00126816	0.0160845	0.000703781
ASHG19A3A013502	7.89636	7.95388	7.93848	6.33544	8.39793	8.1381	7.51262	5.09605	6.3523	8.19574	8.13329	8.23465	coding	NM_022366	TFB2M	RefSeq_coding	1799	chr1	-	246703867	246729565		TAATATATTTTTTCACTTGTTAAAGCACTGTTTTGGGAGGCGCAGCGCCACTGTAATAGA	64216	Hs.7395	GO:0008168|GO:0005515|GO:0000179|GO:0008649|GO:0003712|GO:0016740|GO:0045893|GO:0006390|GO:0006390|GO:0006391|GO:0006391|GO:0005759|GO:0005759|GO:0042645|GO:0005739	NP_071761	Transcription factor B2, mitochondrial							-0.230597	0.180308	-0.385774	0.014318	0.021042	0.00111621	0.159108	0.000419716
ASHG19A3A005939	7.15688	6.82172	7.02223	7.33862	6.80022	6.70417	6.99674	7.80951	7.25745	7.20459	7.46942	7.43103	coding	NM_139277	KLK7	RefSeq_coding	1927	chr19	-	51479729	51487071		CCAAGCCTGACTCTGCTCTCGAGAGCTCCAGCAGGAGAGGCCCTTCCTCGCCTGGCAGCC	5650	Hs.151254	GO:0008233|GO:0004252|GO:0008236|GO:0008544|GO:0006508|GO:0005576	NP_644806	Kallikrein-related peptidase 7							0.250288	0.0692875	0.221532	0.00270898	-0.253828	0.000493077	-0.186744	0.000264575
ASHG19A3A003705	7.59374	6.48756	7.25259	5.63803	8.36806	7.6084	8.31671	6.01201	8.36806	7.30281	7.5235	7.32299	coding	NM_001173454	PDHA1	RefSeq_coding	3504	chrX	+	19362010	19379823		CTCTCACTCTCTTAAAACCAGGCAGGCAAGCAGAGTGCTGGTAGCATCCCGTAATTTTGC	5160	Hs.530331	GO:0016491|GO:0005515|GO:0004739|GO:0006096|GO:0055114|GO:0006090|GO:0010510|GO:0005759|GO:0005739	NP_001166927	Pyruvate dehydrogenase (lipoamide) alpha 1							-0.768649	0.166584	-0.748954	0.013342	0.418991	0.000247139	0.583063	7.98277e-05
ASHG19A3A045470	7.39059	7.01963	6.78903	6.76685	7.92426	7.51426	7.27545	7.08542	7.38547	6.96536	7.50349	7.38959	coding	NM_030813	CLPB	RefSeq_coding	3131	chr11	-	72003471	72145568		AGATGGAAAAGGGAAGACCATTGATTGCAAGGACGCCATCTTCATCATGACCTCCAATGT	81570	Hs.523877	GO:0005524|GO:0003674|GO:0017111|GO:0000166|GO:0005515|GO:0034605|GO:0005575|GO:0005739	NP_110440	ClpB caseinolytic peptidase B homolog (E. coli)							-0.445411	0.100671	-0.447587	0.00495436	0.144175	0.000409681	0.37774	0.000182575
ASHG19A3A006212	5.60422	5.95001	6.01992	6.79577	5.96674	5.6118	5.87995	6.18904	6.69308	6.08122	6.46753	6.59662	coding	NM_153246	C6orf223	RefSeq_coding	3595	chr6	+	43968336	43973692		GGAGTGGGCCTGCATTCTGCGGAGGAAGACCCCCAGGCACAAGCAGCCCACCTTACTGAT	221416	Hs.531926		NP_694978	Chromosome 6 open reading frame 223							0.179683	0.0100045	0.180146	0.000413964	-0.195116	8.30514e-05	0.0134346	4.18387e-05
ASHG19A3A029079	7.60633	5.50752	7.10394	7.14569	6.54715	6.44898	6.55876	6.55465	7.0518	6.00233	7.34598	6.2156	coding	NM_001037333	CYFIP2	RefSeq_coding	6498	chr5	+	156693090	156822604		GCGGGGCAGAGCATCCTGCGCCCCGGCGCGGGGCCCTGCGGTAGCCTCAGGCCCCTCCCC	26999	Hs.519702	GO:0005515|GO:0006915|GO:0016337|GO:0030054|GO:0005737|GO:0048471|GO:0045202|GO:0019717	NP_055191	Cytoplasmic FMR1 interacting protein 2							-0.571339	0.0467235	-0.441517	0.00231718	0.737171	3.92288e-05	0.747768	2.37209e-05
ASHG19A3A052676	8.35468	5.56584	7.87697	7.62164	7.0676	7.25089	6.96651	6.29662	7.60068	6.0338	8.08666	6.7621	coding	NM_001165037	GABRA5	RefSeq_coding	2776	chr15	+	27112272	27194356		GCGGAGGAGAAGGAGGATGCATCCTCACCGACGGCTCGCCTCCCGGGGCCGGCGCGCAGG	2558	Hs.24969	GO:0004890|GO:0005254|GO:0005230|GO:0005216|GO:0004872|GO:0005215|GO:0008306|GO:0001662|GO:0007420|GO:0007214|GO:0034220|GO:0007165|GO:0007268|GO:0055085|GO:0006810|GO:0030054|GO:0034707|GO:0005887|GO:0005886|GO:0045211|GO:0045202	NP_001158509	Gamma-aminobutyric acid (GABA) A receptor, alpha 5							-0.621962	0.115622	-0.505566	0.00715054	0.734105	5.71737e-05	0.833102	2.2101e-05
ASHG19A3A005073	7.39171	7.05786	7.71064	7.65491	7.38996	7.30787	7.55532	7.7288	7.78303	7.31658	7.84417	7.71669	coding	NM_018913	PCDHGA10	RefSeq_coding	4617	chr5	+	140792742	140892546		TATAGAGGATACCCCATTGGTTCCACAAGCCCCGCCCAACACGGACTGGCGTTTCTCTCA	5098	Hs.368160	GO:0005509|GO:0016339|GO:0007155|GO:0007156|GO:0016021|GO:0016020|GO:0005886	NP_115779	Protocadherin gamma subfamily C, 3							-0.254154	0.151556	-0.194996	0.00697511	0.192952	0.000706999	0.438605	0.000322503
ASHG19A3A012094	12.886	11.7278	13.4184	12.3017	13.0818	12.2832	13.0956	12.4952	13.7588	12.2178	13.6407	12.6656	coding	NM_015414	RPL36	RefSeq_coding	557	chr19	+	5690345	5691676		CTGGGCCTCGGGAACTGAGCCGGTACTCACCTCCGCCCCTTCTCCCCGTCGCTGTCCGCA	25873	Hs.408018	GO:0005515|GO:0003735|GO:0044267|GO:0031018|GO:0010467|GO:0006412|GO:0006412|GO:0006414|GO:0006415|GO:0019058|GO:0016032|GO:0019083|GO:0005829|GO:0005829|GO:0022625|GO:0005622|GO:0005730|GO:0005840	NP_378669	Ribosomal protein L36							-0.844028	0.0050877	-0.783191	0.0560424	0.625192	0.0635846	0.763249	0.193594
ASHG19A3A006541	8.08288	8.6204	8.19361	9.08112	8.6505	8.93	8.47542	9.1653	8.29776	8.58782	8.53926	8.83089	coding	NM_181454	MRPL55	RefSeq_coding	700	chr1	-	228294380	228297013		GGACCAGCCCCAGGCTCCTGTGCTGGCGGTTCTGAGAAGTCCAAGGGTTGCTGGGAGAGG	128308	Hs.63236	GO:0003735|GO:0006412|GO:0005762|GO:0005739|GO:0005840	NP_852130	Mitochondrial ribosomal protein L55							0.785933	0.663445	0.823955	0.037206	-0.542183	0.0108713	-0.39489	0.00472776
ASHG19A3A040712	6.19395	8.17952	5.74021	7.27814	6.38578	7.29471	6.79981	5.88266	6.86349	7.63111	5.93571	7.20142	coding	NM_005089	ZRSR2	RefSeq_coding	1512	chrX	+	15808573	15841380		AGACTTCTATGAGGATGTGTTGCCCGAGTTCAAGAACGTGGGGAAAGTGATTCAGTTCAA	8233	Hs.171909	GO:0003723|GO:0046872|GO:0000166|GO:0030628|GO:0005515|GO:0008270|GO:0008380|GO:0000398|GO:0000245|GO:0005689|GO:0005634	NP_005080	Zinc finger (CCCH type), RNA-binding motif and serine/arginine rich 2							0.571277	0.0209027	0.511826	0.000670148	-0.524636	0.000618187	-0.538967	0.000374006
ASHG19A3A003524	6.94536	7.81546	7.33499	8.01303	7.15865	7.65467	7.36752	8.23683	7.37043	7.76319	7.40786	7.97559	coding	NM_001170717	BCAR1	RefSeq_coding	3311	chr16	-	75262928	75285526		GCCAGGGCCAGGCTGAGGCTGTGGGGTGTCTGGGTCTACGACGTTCCTCCATCGGTGAGC	9564	Hs.479747	GO:0017124|GO:0005515|GO:0019901|GO:0019903|GO:0004871|GO:0050853|GO:0007186|GO:0007186|GO:0050852|GO:0007015|GO:0050851|GO:0007596|GO:0007155|GO:0051301|GO:0016477|GO:0008283|GO:0007173|GO:0008286|GO:0007229|GO:0048011|GO:0048008|GO:0030335|GO:0042981|GO:0001558|GO:0007165|GO:0030054|GO:0005737|GO:0005829|GO:0005829|GO:0005925|GO:0005624|GO:0001726	NP_055382	Breast cancer anti-estrogen resistance 1							0.904973	0.116561	0.878288	0.00344848	-0.748962	0.0017621	-0.67863	0.000901869
ASHG19A3A003161	10.8432	9.39322	10.6037	10.1741	10.1442	10.3333	10.1834	9.74999	9.91712	9.46182	10.1194	9.88365	coding	NM_001163335	SYTL5	RefSeq_coding	4821	chrX	+	37865834	37988072		TCCTAAGCCTGTGTTCTATCTTAAGTGTTTTCTGCATTCTCTCCCAGCGGATCTGATTCC	94122	Hs.662334	GO:0017137|GO:0046872|GO:0005515|GO:0008270|GO:0006887|GO:0006886|GO:0016020	NP_620135	Synaptotagmin-like 5							-0.565075	0.313129	-0.447898	0.614781	0.675064	0.123905	0.734818	0.0468245
ASHG19A3A020383	10.277	10.0947	10.6704	10.4349	10.448	9.95988	10.4327	10.6936	11.4055	10.3008	10.8844	10.6223	coding	NM_001135729	TOM1	RefSeq_coding	2326	chr22	+	35695267	35743985		ATTAAATTGCCTCTCAGTCTCAACAGATGACAAACCCCTTGCCCTTGCCTCTGATTTAAG	10043	Hs.474705	GO:0005515|GO:0006897|GO:0016197|GO:0016197|GO:0006886|GO:0015031|GO:0005737|GO:0005829|GO:0005769|GO:0005622|GO:0016020	NP_005479	Target of myb1 (chicken)							-0.433254	0.152109	-0.382704	0.962485	0.21627	0.348122	0.328777	0.151622
ASHG19A3A054213	6.42437	6.82318	6.27992	7.23682	6.34646	6.76648	6.65711	6.06928	6.64114	6.69042	6.46571	6.41075	coding	NM_020912	FLYWCH1	RefSeq_coding	2555	chr16	+	2961979	2990151	NM_032296,	AAGCCAGCGCCGTGACCCAGGTGTGGGGGATGATGGTGACGCTTCTCACTCACGTGTGAA	84256	Hs.655321	GO:0003677|GO:0046872|GO:0005634	NP_115672	FLYWCH-type zinc finger 1							0.331139	0.0210521	0.392952	0.000758366	0.0289281	0.000127442	-0.0218384	8.17729e-05
ASHG19A3A034185	7.87495	6.81349	7.77093	7.67575	7.30114	7.35234	7.39918	7.69618	7.58468	6.846	7.52622	6.85063	coding	NM_207172	NPSR1	RefSeq_coding	1567	chr7	+	34697896	34889590		TAATGACTGCATGCACTGCTTAAGTATTGGCCAACACGAACTCCCCAGTTATTCATGCCA	387129	Hs.652373	GO:0004930|GO:0004872|GO:0005000|GO:0005737|GO:0016021|GO:0005886|GO:0005886|GO:0005886	NP_997056	Neuropeptide S receptor 1							-0.466836	0.130174	-0.276545	0.00596376	0.72188	0.000276218	0.594069	0.000178553
ASHG19A3A036774	8.85563	8.17901	11.8869	9.78286	11.4757	9.63771	11.3576	10.7789	9.44909	8.2947	11.6829	9.851	coding	NM_017864	INTS8	RefSeq_coding	3393	chr8	+	95835533	95892720		AATTGTTCAAAGTAGTTTTCCAGTCAAACAGGCAAAACCCGGACCCCCTCAGTTAAGTGT	55656	Hs.727669	GO:0005515|GO:0016180|GO:0032039|GO:0005634	NP_060334	Integrator complex subunit 8							-0.48943	0.365863	-0.453121	0.688741	0.41147	0.136389	0.580348	0.035873
ASHG19A3A004362	7.50618	6.86029	7.78915	7.63627	7.35394	7.21734	7.57585	7.64408	7.4663	7.04066	7.60979	7.06563	coding	NM_005046	KLK7	RefSeq_coding	1927	chr19	-	51479729	51487150		ACTTGGATCACATCAGATCCTCTCGAGCTCCAGCAGGAGAGGCCCTTCCTCGCCTGGCAG	5650	Hs.151254	GO:0008233|GO:0004252|GO:0008236|GO:0008544|GO:0006508|GO:0005576	NP_644806	Kallikrein-related peptidase 7							-0.478894	0.127211	-0.326849	0.00584498	0.682209	0.000344288	0.640183	0.000197055
ASHG19A3A018938	10.0382	8.9989	10.3672	9.68536	10.0345	9.42683	9.96497	9.45274	10.6694	9.19959	10.3293	9.58998	coding	NM_000071	CBS	RefSeq_coding	2609	chr21	-	44473300	44496040		GTCTCCGCCTCGCCGCAGTCGGGGCAGCCGCTCGCCCCTCTTTTCCATGTATCCGTCCAG	875	Hs.533013	GO:0004122|GO:0019899|GO:0020037|GO:0020037|GO:0042802|GO:0016829|GO:0046872|GO:0005515|GO:0042803|GO:0030170|GO:0031625|GO:0019448|GO:0006565|GO:0006563|GO:0008652|GO:0006535|GO:0019343|GO:0001958|GO:0043418|GO:0050667|GO:0070814|GO:0043506|GO:0051593|GO:0031667|GO:0019346|GO:0005737|GO:0005829|GO:0043231|GO:0005730|GO:0005634|GO:0005625	NP_001171480	Cystathionine-beta-synthase							-0.852978	0.460991	-0.751637	0.473876	0.717397	0.0633846	0.814009	0.0218783
ASHG19A3A054946	10.2741	11.1309	10.2831	10.7644	10.6299	10.9463	10.7157	12.1161	9.68607	11.1217	10.4165	12.2145	coding	NM_017702	DEF8	RefSeq_coding	921	chr16	+	90015150	90025773		CGTTGTACTGTCTACATTGGACAGGGCTGTTCTGGATGAGAAATTAAACTAGTGAATTAC	54849	Hs.62771	GO:0046872|GO:0008270|GO:0035556	NP_997397	Differentially expressed in FDCP 8 homolog (mouse)							0.762759	0.0371382	0.637334	0.713704	-0.867531	0.665197	-0.693046	0.377099
ASHG19A3A044118	6.00332	7.16554	6.10521	6.72669	6.66861	7.96086	6.3173	6.50162	6.30029	7.34197	6.49696	6.97859	coding	NM_173540	FUT11	RefSeq_coding	2069	chr10	+	75532048	75535974		ATGAAATACCTGGCATACAAGCAACCTGGGGGCATCACCAACCAATTTCTTCTGGATAGT	170384	Hs.588854	GO:0046920|GO:0016757|GO:0006486|GO:0005794|GO:0032580|GO:0016021|GO:0016020	NP_775811	Fucosyltransferase 11 (alpha (1,3) fucosyltransferase)							0.671581	0.0186243	0.661147	0.000542054	-0.504915	0.000389412	-0.390314	0.000200436
ASHG19A3A003537	5.97147	6.18532	6.05826	6.56357	6.28568	6.29345	5.90985	6.45397	5.87435	6.23945	5.80154	6.23484	coding	NM_001170782	FAM122C	RefSeq_coding	1947	chrX	+	133941204	133957005		AACATTTAGGAATCGACGCTCTCTGGAATTCTGGCACTTCTGCTCAAGCCGGATGTCACT	159091	Hs.269127		NP_620174	Family with sequence similarity 122C							0.757395	0.00796047	0.820962	0.000282732	-0.436873	8.47737e-05	-0.409817	5.34324e-05
ASHG19A3A050155	5.86423	6.32797	5.51346	6.62948	6.0548	6.38683	5.49725	7.07537	6.03543	6.67868	5.80269	6.75348	coding	NM_015116	LRCH1	RefSeq_coding	5490	chr13	+	47127295	47319034	NM_001164211,	GGTGTTTTGCCTTTGCCTGTGGGGAAAAAGTAGGGATGATATTTTAAAATTTTAAGAAAC	23143	Hs.507971		NP_055931	Leucine-rich repeats and calponin homology (CH) domain containing 1							0.867316	0.00544189	0.859781	0.000161138	-0.731579	0.000200629	-0.655904	0.000115919
ASHG19A3A023258	11.4234	8.83696	10.9916	10.1386	10.5717	10.3758	10.4137	9.06802	10.8967	9.38966	10.7716	9.44233	coding	NM_181897	PPP2R3A	RefSeq_coding	4664	chr3	+	135741581	135866733		TGTGATTTTGTTCTCCCTTCACGGTTTAAGAAGCGGCTGAAGTCATTTCAGCAGACACAG	5523	Hs.518155	GO:0005509|GO:0005515|GO:0008601|GO:0006470|GO:0000159|GO:0000159	NP_871626	Protein phosphatase 2, regulatory subunit B'', alpha							-0.825266	0.317883	-0.696416	0.737425	0.866805	0.102694	0.901334	0.0314749
ASHG19A3A010534	9.21127	8.49943	9.38387	8.89455	9.21181	8.71066	9.06601	9.12909	9.56588	8.52324	9.31366	8.71673	coding	NM_001100619	CABLES1	RefSeq_coding	5024	chr18	+	20715726	20840434		TCAGGGAATCCTGCCCATCGCCTTCTCCAGGCCGACTTCGCAGAACTACTGCTCCCTGGA	91768	Hs.11108	GO:0016538|GO:0005515|GO:0007596|GO:0007399|GO:0051726|GO:0051302|GO:0005737|GO:0005829|GO:0005634	NP_612384	Cdk5 and Abl enzyme substrate 1							-0.795435	0.98886	-0.671461	0.138945	0.697862	0.0114196	0.691738	0.00486859
ASHG19A3A012649	7.71538	8.14984	8.23424	9.04444	9.23432	8.62454	8.32305	8.31855	8.55813	8.09025	7.9635	8.37814	coding	NM_001001716	NFKBIB	RefSeq_coding	2213	chr19	+	39390614	39399533		AACTCTGGAGTGGCGGCTGGCTAGAAATTGGTCTGTAGAAATGACCTTGAAAATGGAGTT	4793	Hs.9731	GO:0005515|GO:0004871|GO:0003713|GO:0002755|GO:0002755|GO:0002756|GO:0002756|GO:0008063|GO:0007253|GO:0045087|GO:0051092|GO:0007165|GO:0034130|GO:0034134|GO:0034138|GO:0034142|GO:0002224|GO:0005737|GO:0005829|GO:0005634	NP_002494	Nuclear factor of kappa light polypeptide gene enhancer in B-cells inhibitor, beta							0.0761817	0.519994	0.226663	0.0306529	0.0687352	0.0045327	0.263368	0.00177245
ASHG19A3A006651	8.76858	6.12156	8.66633	5.61797	9.82586	9.66281	9.16608	6.07334	9.32654	9.11654	8.60856	6.2264	coding	NM_182848	CLDN10	RefSeq_coding	2658	chr13	+	96085852	96232010		CCGCATTTTACTATCTTCAAAGTAGCAGGTTATATACAGGCATGTAGAGGACTTATGATC	9071	Hs.534377	GO:0042802|GO:0005198|GO:0016338|GO:0007155|GO:0030054|GO:0016021|GO:0005886|GO:0005923	NP_878268	Claudin 10							-0.705409	0.499221	-0.610543	0.0709383	0.653277	0.000333444	0.670015	0.000133455
ASHG19A3A002923	5.94371	5.39625	6.20594	6.1425	6.23021	5.72057	5.92883	6.48476	6.05571	5.90482	6.36004	6.00454	coding	NM_001146158	MOGS	RefSeq_coding	2584	chr2	-	74688184	74692537		AGGGCGAGAGGCGGGAGCCGGAGAGCCCCGCCGTGGCCCCGGACCTCTTCTGGGGAACCT	7841	Hs.516119	GO:0015926|GO:0016798|GO:0004573|GO:0044267|GO:0009311|GO:0043687|GO:0006487|GO:0018279|GO:0006457|GO:0005783|GO:0005789|GO:0016021|GO:0016020|GO:0005624	NP_006293	Mannosyl-oligosaccharide glucosidase							-0.251133	0.00992402	-0.1813	0.000442409	0.298261	3.90929e-05	0.420008	2.29092e-05
ASHG19A3A024155	13.1934	13.199	12.1989	10.7938	13.0565	12.3884	12.5676	12.5718	12.6971	12.119	13.29	12.8195	coding	NM_001924	GADD45A	RefSeq_coding	1355	chr1	+	68150882	68154019		CATAGTTTGGGTATTTTTGGTTTATATGCCCTCAAGTAAAAGAAAAGCCGAAAGGGTTAA	1647	Hs.80409	GO:0005515|GO:0006281|GO:0000086|GO:0006915|GO:0007050|GO:0071479|GO:0071260|GO:0007098|GO:0006469|GO:0000079|GO:0042770|GO:0005634	NP_001915	Growth arrest and DNA-damage-inducible, alpha							-0.411951	0.00522931	-0.569595	0.0753874	-0.0842665	0.169094	-0.105716	0.40152
ASHG19A3A004926	9.02152	8.65682	9.01483	8.36968	9.87611	8.80544	8.99273	8.2585	8.84866	8.67092	9.50363	8.16676	coding	NM_016826	OGG1	RefSeq_coding	1957	chr3	+	9791627	9808352		AGGCCCTCTGCATCCTGCCTGGAGTGGGCACCAAGGGCCTCCTTGGCAATGCATTTGATG	4968	Hs.380271	GO:0003684|GO:0004519|GO:0016798|GO:0016829|GO:0008534|GO:0005515|GO:0006281|GO:0006284|GO:0006285|GO:0045007|GO:0045007|GO:0006289|GO:0033158|GO:0006979|GO:0009314|GO:0005737|GO:0005739|GO:0016363|GO:0016607|GO:0005730|GO:0005654|GO:0005654|GO:0005654|GO:0005634	NP_058438	8-oxoguanine DNA glycosylase							-0.772465	0.884364	-0.768839	0.118187	0.678817	0.00639332	0.624098	0.00295049
ASHG19A3A010922	7.02466	6.18111	7.27814	6.48939	6.38162	6.19651	6.51988	6.609	7.54015	6.13205	7.04632	6.29297	coding	NM_000149	FUT3	RefSeq_coding	2607	chr19	-	5842898	5851485		TATCAGTTACATTATAAAAATTTACCTCGTGCCTGAGGCCCCAGAGCCCAAGGGTGCAAA	2525	Hs.169238	GO:0017060|GO:0008417|GO:0016757|GO:0005975|GO:0006486|GO:0005794|GO:0032580|GO:0016021|GO:0016020|GO:0005624	NP_001091110	Fucosyltransferase 3 (galactoside 3(4)-L-fucosyltransferase, Lewis blood group)							-0.691878	0.0423833	-0.597005	0.00215398	0.611832	6.23788e-05	0.538671	4.34824e-05
ASHG19A3A005433	6.68486	6.06347	6.62571	6.26053	6.39555	6.86362	6.10963	6.56096	6.58695	6.2387	6.67957	6.28737	coding	NM_030899	ZNF323	RefSeq_coding	3039	chr6	-	28292516	28304152		TCCGTAGCTTGCCGGTGCCCCGAAGGTGTCTTCTCCTAAGGAAGATTAAATCAGAAAATT	64288	Hs.656413	GO:0003677|GO:0046872|GO:0003700|GO:0008270|GO:0006355|GO:0016032|GO:0005622|GO:0005634	NP_665916	Zinc finger protein 323							-0.286416	0.0214688	-0.140419	0.000877704	0.427027	7.40019e-05	0.477486	4.45244e-05
ASHG19A3A027371	7.11217	7.62005	6.87274	7.25956	7.51662	7.4405	7.03155	7.23804	7.01037	7.38194	6.97229	7.99664	coding	NM_020141	TMEM167B	RefSeq_coding	2768	chr1	+	109633402	109639553		TACTTCAAGAAAGTACCTCGTCTCAAAACCTGGCTGCTATCAGAGAAGAAGGGTGTTTGG	56900	Hs.82933	GO:0005794|GO:0000139|GO:0016021|GO:0016020	NP_064526	Transmembrane protein 167B							0.605685	0.0764443	0.468464	0.00286802	-0.830217	0.000955022	-0.574716	0.000444574
ASHG19A3A015434	10.7827	7.77405	10.6594	9.65703	12.2916	11.6031	10.8407	7.74425	11.2629	10.2952	11.402	7.018	coding	NM_006488	KHK	RefSeq_coding	2433	chr2	+	27309610	27323619		CAGCTCCTGCTGCATCATCAACAACTCCAATGGCAACCGTACCATTGTGCTCCATGACAC	3795	Hs.567297	GO:0005524|GO:0004454|GO:0016301|GO:0000166|GO:0005515|GO:0016740|GO:0005975|GO:0006001|GO:0009750|GO:0009749|GO:0032868|GO:0009744|GO:0010043|GO:0005737|GO:0005829	NP_006479	Ketohexokinase (fructokinase)							-0.706252	0.421957	-0.55442	0.722027	0.871128	0.0247772	0.841097	0.00756382
ASHG19A3A047461	7.48769	11.0277	7.06917	4.90265	7.02342	9.83353	8.05879	6.55391	7.32337	10.6562	7.05461	8.11967	coding	NM_022159	ELTD1	RefSeq_coding	3619	chr1	-	79355450	79472495		AGCCGTGGTAGTTGGATTTTCGGCAGCACTAGGATACAGATATTATGGCACAACCAAAGT	64123	Hs.132314	GO:0004930|GO:0005509|GO:0046983|GO:0007186|GO:0007218|GO:0016021|GO:0005886	NP_071442	EGF, latrophilin and seven transmembrane domain containing 1							0.272477	0.272032	0.149006	0.0195151	-0.412899	0.0124481	-0.519725	0.00830499
ASHG19A3A044510	8.42694	7.89075	8.41313	8.63923	8.65109	8.14721	8.36989	8.53881	8.1027	8.04668	8.28836	8.08801	coding	NM_004132	HABP2	RefSeq_coding	3019	chr10	+	115312777	115349358		CATTTTTCCCCCCTAAAGGCATAGACAACAAAAGAAATTTTATTGAGAGGAAAACACAAG	3026	Hs.422542	GO:0005539|GO:0008233|GO:0004252|GO:0007155|GO:0006508|GO:0005576|GO:0005615	NP_004123	Hyaluronan binding protein 2							-0.264072	0.475268	-0.134507	0.0302735	0.497917	0.00287239	0.496171	0.00137816
ASHG19A3A004726	8.44183	7.07305	9.12567	7.9175	8.43373	7.43348	8.4233	8.19475	8.95985	7.5411	9.23099	7.58283	coding	NM_014336	AIPL1	RefSeq_coding	2981	chr17	-	6327059	6338519		GGCCGAGTTCTGGTGCGACACCATCCACACGGGGGTCTACCCCATCCTATCCCGGAGCCT	23746	Hs.279887	GO:0005488|GO:0001918|GO:0051082|GO:0018343|GO:0006457|GO:0050896|GO:0007601|GO:0005737|GO:0005634	NP_055151	Aryl hydrocarbon receptor interacting protein-like 1							-0.803769	0.478322	-0.731249	0.046474	0.725089	0.000878025	0.725688	0.000416412
ASHG19A3A036536	7.78564	8.48084	8.03006	8.48175	7.76136	7.69805	7.30504	7.51119	7.15826	8.52139	7.44512	7.49933	coding	NM_001003791	ERLIN2	RefSeq_coding	1538	chr8	+	37594096	37604070	NM_001003790,	CACTGAAGCAGTGTGACATAAAATAATACCTATGTATACAACACTCCTCTGTAAATAGCA	11160	Hs.705490	GO:0005515|GO:0030433|GO:0005737|GO:0005783|GO:0005789|GO:0016021|GO:0005886	NP_009106	ER lipid raft associated 2							0.508001	0.195858	0.449454	0.00760003	-0.173609	0.00178803	-0.427657	0.00121339
ASHG19A3A034575	8.34278	8.87303	7.80533	7.75592	8.30661	8.32249	8.172	8.75967	8.20306	9.25442	8.41083	9.08608	coding	NM_152902	TIPRL	RefSeq_coding	3032	chr1	+	168148170	168171349		TTTTTCTTGAGAATTGATGGGGTGCTTATCAGAATGAATGACACGAGACTTTACCATGAG	261726	Hs.209431	GO:0005515|GO:0000077|GO:0034048|GO:0005737	NP_690866	TIP41, TOR signaling pathway regulator-like (S. cerevisiae)							0.495548	0.531621	0.300795	0.0323944	-0.768753	0.0103923	-0.725231	0.00499547
ASHG19A3A021223	6.64571	7.85999	6.85547	6.97308	6.81812	6.90454	6.32352	7.11291	6.62591	7.17542	7.04707	7.41444	coding	NM_198859	PRICKLE2	RefSeq_coding	8322	chr3	-	64079526	64211131		TGTTGCCACTGCTTCGAGTCCTTGTATGCAGAATATTGTGACACCTGTGCCCAACATATA	166336	Hs.728852	GO:0046872|GO:0008270|GO:0045197|GO:0031175|GO:0016327|GO:0005737|GO:0016328|GO:0016020|GO:0031965|GO:0005634	NP_942559	Prickle homolog 2 (Drosophila)							0.700415	0.0372551	0.50707	0.00139762	-0.789165	0.000618321	-0.832961	0.000373212
ASHG19A3A043405	7.05461	7.78576	6.80641	6.00075	7.2998	7.70276	6.93469	5.44864	6.04724	8.06919	6.68067	7.23093	coding	NM_212554	METTL10	RefSeq_coding	2638	chr10	-	126447405	126480439		CCACTGGATGCTTCAGTGCTTGATATTGGAACTGGAAATGGTGTTTTCCTGGTTGAACTT	399818	Hs.468488	GO:0008168|GO:0016740|GO:0008152	NP_997719	Methyltransferase like 10							0.0878084	0.048541	-0.0514162	0.00254829	-0.206502	0.000476266	-0.189566	0.000267977
ASHG19A3A010924	12.4798	12.3402	12.5146	11.3966	12.8487	12.5576	12.6966	12.0829	12.5334	12.4543	12.6274	12.5105	coding	NM_175614	NDUFA11	RefSeq_coding	819	chr19	-	5894685	5904025		TACTGGGATATCCCCGATGGCACCGATTGCCACCGCAAAGCCTACAGCACCACCAGTATT	126328	Hs.406062	GO:0008565|GO:0022904|GO:0016021|GO:0016020|GO:0005743|GO:0005747|GO:0005739|GO:0070469	NP_783313	NADH dehydrogenase (ubiquinone) 1 alpha subcomplex, 11, 14.7kDa							-0.614209	0.00579795	-0.694704	0.0837909	0.167074	0.197111	0.283436	0.465009
ASHG19A3A005560	9.27592	8.66481	9.05684	9.42683	8.90004	9.14071	8.80209	9.27287	9.10535	9.26417	9.14948	8.96936	coding	NM_032951	MLXIPL	RefSeq_coding	3288	chr7	-	73007523	73038870		ACTCAGTGCCCAGCCCAGCCTCAAGGTGAGCAAAGCTACCACGCTGCAGAAGACAGCTGA	51085	Hs.647055	GO:0003677|GO:0003677|GO:0035538|GO:0046982|GO:0042803|GO:0003700|GO:0016563|GO:0008134|GO:0016564|GO:0009653|GO:0006112|GO:0042593|GO:0010255|GO:0007243|GO:0071157|GO:0090324|GO:0033137|GO:0000122|GO:0045892|GO:0008284|GO:0031325|GO:0045723|GO:0010552|GO:0045821|GO:0046889|GO:0045893|GO:0042304|GO:0006355|GO:0006351|GO:0070328|GO:0005737|GO:0005829|GO:0005654|GO:0005634|GO:0005634|GO:0005667	NP_116572	MLX interacting protein-like							0.214746	0.931135	0.36227	0.120143	0.239109	0.018972	0.222944	0.00834594
ASHG19A3A015142	9.77323	13.9131	9.78349	12.091	9.88242	10.5436	10.3216	13.1663	9.41644	11.192	10.4661	13.8261	coding	NM_005737	ARL4C	RefSeq_coding	4024	chr2	-	235401687	235405693		CATCATCCTTCTCTTTTGTTTCCATAGCCTTTTATAATGCATATATGATGCTGTGAACAG	10123	Hs.111554	GO:0005525|GO:0003924|GO:0043014|GO:0000166|GO:0005515|GO:0006184|GO:0032456|GO:0007264|GO:0006810|GO:0005737|GO:0030175|GO:0005622|GO:0005634|GO:0005886	NP_005728	ADP-ribosylation factor-like 4C							0.834546	0.00362954	0.67683	0.367953	-0.916212	0.932796	-0.873239	0.654629
ASHG19A3A032400	11.1945	12.1017	11.4545	12.3963	11.1958	11.6519	11.3172	12.3502	10.1716	11.9771	10.8349	11.756	coding	NM_152743	C7orf27	RefSeq_coding	2713	chr7	-	2577510	2595146		GGAGAGAAGCAAGGTCAAGAAATCCCACAGTTTGATGTATTAAAGAAATGACTTATTTCT	221927	Hs.520623	GO:0005515|GO:0010212|GO:0005634	NP_689956	Chromosome 7 open reading frame 27							0.847908	0.00778495	0.797594	0.227195	-0.563926	0.814382	-0.652958	0.799144
ASHG19A3A045285	7.78027	8.32441	7.50258	7.83068	7.61609	7.80899	8.22135	6.23647	7.95609	8.34834	7.40258	6.8838	coding	NM_001081491	NXF1	RefSeq_coding	4147	chr11	-	62559597	62572964		TATTTGCTCCTAGAGCAGCCCAGGAGGCACGGTGGCTCTGAAGCATCACTCACTTCTGTC	10482	Hs.523739	GO:0003729|GO:0005487|GO:0000166|GO:0005515|GO:0010467|GO:0044419|GO:0006406|GO:0006406|GO:0016973|GO:0006810|GO:0005737|GO:0005829|GO:0005622|GO:0042405|GO:0005643|GO:0016607|GO:0005654|GO:0005634	NP_006353	Nuclear RNA export factor 1							-0.198898	0.197972	-0.190844	0.0107791	0.318816	0.000696493	0.116497	0.000515959
ASHG19A3A006266	13.8957	14.201	13.7318	11.7863	14.4426	14.345	14.4901	13.5088	14.27	14.2061	13.8869	14.1775	coding	NM_170679	SKP1	RefSeq_coding	2028	chr5	-	133492083	133512724		CTTTACTGAAGAGGAGGAAGCCCAGGTACGCAAAGAGAACCAGTGGTGTGAAGAGAAGTG	6500	Hs.171626	GO:0005515|GO:0004842|GO:0000082|GO:0000084|GO:0031146|GO:0031145|GO:0000278|GO:0051437|GO:0016567|GO:0051439|GO:0006511|GO:0016032|GO:0019005|GO:0005829|GO:0005829|GO:0005654|GO:0005654	NP_733779	S-phase kinase-associated protein 1							-0.380712	0.000587575	-0.467963	0.00708835	-0.0775764	0.0117681	-0.00847538	0.0350812
ASHG19A3A043544	7.96474	8.17729	8.20414	7.2646	7.98372	8.8246	8.00404	6.75757	7.79347	8.42522	7.93878	9.48492	coding	NM_003739	AKR1C3	RefSeq_coding	1224	chr10	+	5136567	5149876	DQ269985,	TCACCAACAGATGAAAATGGAAAAGTAATATTTGACATAGTGGATCTCTGTACCACCTGG	8644	Hs.78183	GO:0004033|GO:0047026|GO:0047718|GO:0016491|GO:0047017|GO:0047045|GO:0050327|GO:0047115|GO:0055114|GO:0006693|GO:0005737|GO:0005622	NP_003730	Aldo-keto reductase family 1, member C3 (3-alpha hydroxysteroid dehydrogenase, type II)							0.0657146	0.340602	-0.0626076	0.021534	-0.370048	0.00459897	-0.0332698	0.00146548
ASHG19A3A039119	8.88543	7.98651	8.01856	7.98421	8.8982	9.45481	8.63312	8.00699	8.13888	8.22896	8.08788	8.2715	coding	NM_032303	HSDL2	RefSeq_coding	3210	chr9	+	115142350	115234684		TTGTTATTGCTGCAAAGACCGCCCAGCCACATCCAAAACTTCTAGGCACAATCTATACTG	84263	Hs.59486	GO:0005488|GO:0016491|GO:0032934|GO:0055114|GO:0005777	NP_115679	Hydroxysteroid dehydrogenase like 2							-0.215812	0.535014	-0.117103	0.0379101	0.252183	0.00372124	0.381405	0.00150436
ASHG19A3A046720	14.2272	12.1989	14.1274	13.0032	14.6855	11.6643	14.1188	11.5562	13.5088	13.223	13.9733	12.0788	coding	NM_016729	FOLR1	RefSeq_coding	982	chr11	+	71903172	71907366	NM_016725,NM_016724,NM_000802,	GCCTCTGACAGCCACTTTGAATAAACCAGACACCGCACATGTGTCTTGAGAATTATTTGG	2348	Hs.73769	GO:0005542|GO:0004872|GO:0008219|GO:0015884|GO:0006898|GO:0031225|GO:0005576|GO:0005887|GO:0005624|GO:0005886	NP_057941	Folate receptor 1 (adult)							-0.857784	0.00532613	-0.856173	0.0472081	0.763735	0.0107007	0.696766	0.0614412
ASHG19A3A006265	6.11977	6.83046	5.99739	4.76709	6.77276	5.94541	7.2812	5.11546	7.02951	8.04983	6.5434	5.57299	coding	NM_170675	MEIS2	RefSeq_coding	3625	chr15	-	37183232	37392704		CAACACATGGGGATCCGGCCTGCAGGTTTGCAGAGCATGCCAGGGGACTACGTTTCTCAG	4212	Hs.510989	GO:0043565|GO:0043565|GO:0003700|GO:0003704|GO:0003714|GO:0000122|GO:0006355|GO:0006351|GO:0005634	NP_758527	Meis homeobox 2							-0.380589	0.0290593	-0.455812	0.00198607	0.174736	8.03848e-05	0.0440413	7.10444e-05
ASHG19A3A005543	7.64078	7.90489	7.51262	6.50244	8.42679	8.24486	8.29238	7.37558	7.83336	7.89199	7.70836	8.49138	coding	NM_032796	SYAP1	RefSeq_coding	3533	chrX	+	16737706	16780806		CTCCACCAGGCCAAAGACTTCGGCAACTATTTATTTAACTTTGCATCTGCTGCCACAAAA	94056	Hs.729197	GO:0005634	NP_116185	Synapse associated protein 1							-0.244454	0.252669	-0.348495	0.0159546	-0.239201	0.00209924	0.00758222	0.000800117
ASHG19A3A006911	9.58113	9.39081	10.214	8.74617	10.0753	9.30115	10.1167	9.55781	10.4043	9.28434	10.1326	9.56831	coding	NM_201440	PPHLN1	RefSeq_coding	1555	chr12	+	42719946	42835764	NM_201438,NM_001143789,NM_001143787,	AGCACCTCCTCGAAGTCATCCCAGTGATGAATCTGGTTATAGATGGACAAGAGACGATCA	51535	Hs.444157	GO:0031424|GO:0005737|GO:0005634	NP_958923	Periphilin 1							-0.841543	0.523938	-0.844683	0.414186	0.433972	0.0607535	0.488351	0.0233963
ASHG19A3A024804	7.89571	6.73318	7.85626	7.45579	7.19439	7.52458	7.53838	7.28815	7.32217	7.0174	7.59746	6.68154	coding	NM_198682	GYPE	RefSeq_coding	1783	chr4	-	144792019	144826716		GTCCCTCTCTGTGGAAGAATACTGAATAGAAGAGAGAAATCACTCAATATGTGGAATGAC	2994	Hs.654368	GO:0005887|GO:0005886	NP_002091	Glycophorin B (MNS blood group)							-0.569798	0.124469	-0.409849	0.00601698	0.853721	0.000202026	0.720001	0.000135317
ASHG19A3A025812	5.58907	6.0859	5.63998	5.78018	5.7879	5.68799	5.7684	5.76555	5.95061	6.06331	5.47401	6.02983	coding	NM_001203	BMPR1B	RefSeq_coding	5560	chr4	+	95679127	96079592		ATGGCTGACATGTATAGTTTTGGCCTCATCCTTTGGGAGGTTGCTAGGAGATGTGTATCA	658	Hs.598475	GO:0005524|GO:0046332|GO:0046872|GO:0000166|GO:0005515|GO:0004674|GO:0004872|GO:0004702|GO:0005024|GO:0004675|GO:0004675|GO:0030509|GO:0030509|GO:0030509|GO:0001502|GO:0001654|GO:0035108|GO:0001550|GO:0042698|GO:0030501|GO:0045597|GO:0045669|GO:0006468|GO:0001501|GO:0005887|GO:0005886|GO:0005886|GO:0043235	NP_001194	Bone morphogenetic protein receptor, type IB							0.470921	0.00468151	0.3854	0.000209665	-0.677328	5.09832e-05	-0.65335	3.35141e-05
ASHG19A3A017601	11.0113	11.0884	10.8442	10.3871	11.4042	11.5444	10.9122	10.7616	10.9045	11.5706	10.9517	11.7018	coding	NM_002212	EIF6	RefSeq_coding	1114	chr20	-	33866724	33872594	NM_181468,	TACCACCGACCAGGAGCTGCAACACATTCGCAACAGCCTCCCAGACACAGTGCAGATTAG	3692	Hs.654848	GO:0005515|GO:0043022|GO:0003743|GO:0042256|GO:0005737|GO:0005730|GO:0005634	NP_852133	Eukaryotic translation initiation factor 6							0.139793	0.0449852	0.0263667	0.571842	-0.441152	0.808803	-0.174411	0.443619
ASHG19A3A054782	6.73693	9.9906	7.53452	8.16211	6.53836	6.22966	5.93777	8.23515	7.29383	7.68704	9.23198	7.86241	coding	NM_020995	HPR	RefSeq_coding	1245	chr16	+	72097124	72111144	NM_005143,NM_001126102,	GTTTGAAGCTGATGGGTGCCAGCCCTGCATTGCTGAGTCAATCAATAAAGAGCTTTCTTT	3250	Hs.655361	GO:0003824|GO:0030492|GO:0004252|GO:0006508|GO:0005576|GO:0034366	NP_066275	Haptoglobin-related protein							0.433571	0.128089	0.262486	0.00626659	-0.448554	0.00416968	-0.616584	0.00303372
ASHG19A3A043256	5.76236	6.1421	5.64272	5.36961	6.30253	6.59099	6.28582	5.28665	5.51166	6.27345	5.47455	6.22877	coding	NM_001011663	PCGF6	RefSeq_coding	2248	chr10	-	105062553	105110891	ENST00000443755,	AGAATCAGTGTTTCGTATTCCACCTGAACTTGATATGTCTTTATTACTGGAGTTCATTGG	84108	Hs.335808	GO:0003677|GO:0046872|GO:0003700|GO:0008270|GO:0006351|GO:0031519|GO:0005634	NP_115530	Polycomb group ring finger 6							0.0826432	0.00667256	0.0174888	0.000320803	-0.249725	6.14723e-05	-0.0884182	3.29719e-05
ASHG19A3A006773	11.2883	11.5742	11.2567	10.9767	11.5939	11.2429	11.2986	10.776	11.402	10.9414	11.2028	11.5163	coding	NM_198291	SRC	RefSeq_coding	4044	chr20	+	35974556	36033819		TGAGCCCGCCCGCCCGCCGGCCCAGAACAGAGAACAGAAGCTCAGAGAAGTGAAGCAACT	6714	Hs.195659	GO:0005524|GO:0042169|GO:0005070|GO:0050839|GO:0020037|GO:0005158|GO:0005178|GO:0016301|GO:0004715|GO:0000166|GO:0008022|GO:0005515|GO:0005080|GO:0004672|GO:0004672|GO:0004713|GO:0004713|GO:0005102|GO:0016740|GO:0007265|GO:0031295|GO:0007411|GO:0007596|GO:0045453|GO:0060444|GO:0034329|GO:0008283|GO:0016337|GO:0016044|GO:0071398|GO:0071456|GO:0032869|GO:0071222|GO:0071445|GO:0007173|GO:0008543|GO:…	NP_938033	V-src sarcoma (Schmidt-Ruppin A-2) viral oncogene homolog (avian)							-0.402459	0.0393787	-0.507041	0.47641	-0.0607534	0.95142	0.0891636	0.542722
ASHG19A3A012225	6.43858	5.8602	7.00227	6.54271	6.85633	6.11052	6.69144	6.67638	7.10232	5.67015	6.76577	6.09249	coding	NM_000527	LDLR	RefSeq_coding	5265	chr19	+	11200056	11244503		AGTATTTTGGACAGATATCATCAACGAAGCCATTTTCAGTGCCAACCGCCTCACAGGTTC	3949	Hs.728190	GO:0005509|GO:0005041|GO:0005515|GO:0004872|GO:0030229|GO:0007568|GO:0042632|GO:0008203|GO:0030301|GO:0006897|GO:0044419|GO:0030299|GO:0006629|GO:0006869|GO:0042159|GO:0042157|GO:0034383|GO:0006898|GO:0032355|GO:0033762|GO:0009725|GO:0008202|GO:0006810|GO:0005901|GO:0030669|GO:0030669|GO:0005905|GO:0005769|GO:0010008|GO:0010008|GO:0009897|GO:0005887|GO:0034362|GO:0005764|GO:0005886|GO:0005886	NP_001182732	Low density lipoprotein receptor							-0.711785	0.0323484	-0.569329	0.00157698	0.656583	4.39981e-05	0.683143	2.65414e-05
ASHG19A3A014781	12.8842	12.5292	11.7573	15.0855	10.877	13.2178	11.9541	13.397	10.9599	11.7836	11.0955	13.1599	coding	NM_139266	STAT1	RefSeq_coding	2798	chr2	-	191840262	191878976		CAGCTGAACTTGTTGAGATCCCCGTGTTACTGCCTATCAGCATTTTACTACTTTAAAAAA	6772	Hs.642990	GO:0003677|GO:0005509|GO:0005515|GO:0043565|GO:0003700|GO:0004871|GO:0007249|GO:0007259|GO:0006919|GO:0008015|GO:0032869|GO:0019221|GO:0006917|GO:0060333|GO:0044419|GO:0031663|GO:0048661|GO:0060334|GO:0006355|GO:0060338|GO:0009617|GO:0051591|GO:0034097|GO:0042493|GO:0043330|GO:0042542|GO:0032496|GO:0009612|GO:0007584|GO:0014070|GO:0043434|GO:0009615|GO:0007165|GO:0006366|GO:0060337|GO:0007260|GO:…	NP_644671	Signal transducer and activator of transcription 1, 91kDa							0.716174	0.000647201	0.771267	0.0187466	-0.35701	0.304004	-0.334534	0.571845
ASHG19A3A006942	13.8518	11.6026	13.5761	12.6997	13.1425	12.7406	12.8242	11.4888	13.6916	11.9496	13.6768	12.3554	coding	NM_201995	SF1	RefSeq_coding	3154	chr11	-	64532075	64546316		CACCGCCTGGTTCCGCCGGCATGATGATCCCTCCCCGCGGCGGCGATGGCCCGAGCCATG	7536	Hs.502829	GO:0003723|GO:0003702|GO:0046872|GO:0003676|GO:0005515|GO:0003714|GO:0008270|GO:0008380|GO:0000389|GO:0000398|GO:0000245|GO:0005730|GO:0005634|GO:0005634|GO:0005840|GO:0005681	NP_973727	Splicing factor 1							-0.832093	0.00661598	-0.743888	0.0642787	0.789966	0.0423292	0.869796	0.153924
ASHG19A3A017594	10.7873	11.6695	11.0632	12.077	10.8671	10.4275	10.9697	11.38	10.4978	11.3758	10.5725	10.1906	coding	NM_178026	GGT7	RefSeq_coding	2640	chr20	-	33432523	33460661		GTGGGCACCAGCTCAGGGGCTTCCATTTGCAAAGGGAAATTAAAGAAAGAATGTTGCTTA	2686	Hs.433738	GO:0008415|GO:0003840|GO:0016740|GO:0006750|GO:0016021|GO:0016020	NP_821158	Gamma-glutamyltransferase 7							0.423295	0.0445189	0.438848	0.622677	-0.0282092	0.712923	-0.39337	0.407375
ASHG19A3A052488	7.39231	6.97055	6.18771	4.63604	7.6661	7.70682	7.51662	5.84239	6.32842	6.66651	7.134	6.97935	coding	NM_025238	BTBD1	RefSeq_coding	3308	chr15	-	83685182	83736106		GTTGGATTTGGCTTGTATGGATCTATTCATGGCCCTACAGATTATCAAGTGAATATACAG	53339	Hs.459149	GO:0005515|GO:0008150|GO:0005737|GO:0000932|GO:0043234	NP_079514	BTB (POZ) domain containing 1							-0.395797	0.057175	-0.488825	0.00393442	0.0515939	0.00022678	0.146567	0.000105692
ASHG19A3A049676	13.3979	14.2454	13.2021	13.5449	13.2255	13.4381	13.7866	13.6359	12.7142	14.3721	13.645	12.9671	coding	NM_138444	KCTD12	RefSeq_coding	6255	chr13	-	77454303	77460540		ACTAGCTACTGTTTTCCTTCCTGTGTGTGAAGTAATGAATCATTGATTATGTGACTTGTT	115207	Hs.644125	GO:0005515|GO:0005249|GO:0006813|GO:0030054|GO:0005886|GO:0045211|GO:0042734|GO:0045202|GO:0008076	NP_612453	Potassium channel tetramerisation domain containing 12							0.436224	0.000330503	0.315443	0.0058159	-0.216688	0.0264992	-0.541106	0.0930645
ASHG19A3A051802	9.71424	10.8016	9.73822	10.5705	10.1952	10.2272	10.0992	10.2885	9.01744	10.3223	9.58014	9.56727	coding	NM_178587	PPP2R5C	RefSeq_coding	1623	chr14	+	102276139	102378960		GGGGGGTCTCGATTTCACTAACGTTGTATATGAAAATGTCTGCAATAAAAAGTACTTTTA	5527	Hs.368264	GO:0005515|GO:0008601|GO:0008601|GO:0006977|GO:0042771|GO:0008285|GO:0043161|GO:0007165|GO:0000775|GO:0005634|GO:0000159|GO:0000159	NP_848702	Protein phosphatase 2, regulatory subunit B', gamma							0.612156	0.262121	0.578994	0.515026	-0.292267	0.165975	-0.528029	0.0845412
ASHG19A3A030386	6.31884	6.39829	6.24577	6.59846	6.94271	6.64268	6.34226	6.68612	6.62342	6.61884	6.58544	6.63697	coding	NM_002912	REV3L	RefSeq_coding	10719	chr6	-	111620234	111804414		TGTGATTGCATATAACTACTGCTTTTCCACCTGCCTTGGCCATGTGGAGAACTTGGGAAA	5980	Hs.232021	GO:0003677|GO:0003887|GO:0046872|GO:0000166|GO:0016779|GO:0016740|GO:0006281|GO:0006261|GO:0006139|GO:0019985|GO:0005634|GO:0016035	NP_002903	REV3-like, catalytic subunit of DNA polymerase zeta (yeast)							0.196996	0.0222408	0.249901	0.000863615	-0.196873	0.000138539	0.0305413	7.49539e-05
ASHG19A3A051925	5.67402	5.7589	5.91624	5.9298	5.8705	5.51376	5.99629	5.84663	5.45993	5.98307	5.33741	7.35902	coding	NM_024490	ATP10A	RefSeq_coding	5235	chr15	-	25923861	26108349		TTTTGTTTTTCACCGTGGCTTTGATTTACAATGCGTCTTGTGCCACGTGCTATCCTCCGT	57194	Hs.659258	GO:0005524|GO:0015662|GO:0016787|GO:0016820|GO:0000287|GO:0000166|GO:0004012|GO:0004012|GO:0006754|GO:0034220|GO:0034220|GO:0015914|GO:0008360|GO:0055085|GO:0016021|GO:0005886	NP_077816	ATPase, class V, type 10A							0.357291	0.00492526	0.215037	0.000243796	-0.679305	0.000112497	-0.311851	4.60363e-05
ASHG19A3A052504	11.1178	12.2535	11.4199	14.7689	11.4656	12.7416	11.1295	12.5689	10.5989	12.9859	11.3253	12.2437	coding	NM_021077	NMB	RefSeq_coding	1046	chr15	-	85198361	85201802		TCCTGCTGTATTTCCTGCTTCCCTGTTGAATTGGTGAATAAAACCTTGCTCTTTACATAC	4828	Hs.386470	GO:0005179|GO:0007267|GO:0007218|GO:0007165|GO:0005576|GO:0005576|GO:0005625	NP_995580	Neuromedin B							0.832264	0.000961763	0.871235	0.038692	-0.366651	0.467943	-0.357877	0.802963
ASHG19A3A002818	7.31418	7.00316	7.42344	7.26861	7.20786	7.38453	7.09779	7.3194	6.82529	6.77318	6.87613	6.84229	coding	NM_001145404	ZNF506	RefSeq_coding	3245	chr19	-	19903519	19932560		GAACTACAGAAACCTGATCTTCCTTGTTATGTATTCTCATTTTGCCCAAGACCTTTGGTC	440515	Hs.351906	GO:0003677|GO:0046872|GO:0008270|GO:0006355|GO:0005622|GO:0005730|GO:0005634	NP_001138876	Zinc finger protein 506							-0.0470841	0.0684018	0.106924	0.00263917	0.357073	0.000273129	0.228785	0.00017124
ASHG19A3A003075	6.74934	7.67104	6.84312	7.75369	6.92958	7.37918	6.99744	8.172	7.0528	7.65628	7.14858	8.02934	coding	NM_001160418	ZBP1	RefSeq_coding	2102	chr20	-	56178903	56195632		GCTCCTGCTGACCCGGGCAGAGAAGCCGAGAGGCCCCAGCAACATGCAGCTACAATTCCA	81030	Hs.302123	GO:0003677|GO:0003723|GO:0003726|GO:0003692|GO:0008150|GO:0005575	NP_110403	Z-DNA binding protein 1							0.916901	0.0668142	0.849323	0.00182068	-0.849703	0.00152642	-0.750962	0.00077599
ASHG19A3A008778	8.67032	10.4011	7.69859	8.31515	8.59851	9.66909	9.02964	9.04095	8.84263	9.9536	8.17864	9.94852	coding	NM_005717	ARPC5	RefSeq_coding	2000	chr1	-	183595332	183604985		AAAGGATTTGAGAGCCCGTCTGACAATAGCAGTGCTATGTTACTGCAATGGCATGAAAAG	10092	Hs.518609	GO:0003779|GO:0005515|GO:0005200|GO:0030036|GO:0006928|GO:0030833|GO:0005885|GO:0015629|GO:0042995|GO:0005737	NP_005708	Actin related protein 2/3 complex, subunit 5, 16kDa							0.605834	0.976417	0.485345	0.0848458	-0.775569	0.0463688	-0.751695	0.0227954
ASHG19A3A015531	9.59924	8.2701	9.25142	8.92839	8.91402	9.05178	8.60947	8.33372	8.83621	8.40249	9.20316	8.61777	coding	NM_001170791	FAM82A1	RefSeq_coding	1858	chr2	+	38152461	38244884		GCGCCAGCAGGTCCTGGTCTCCGCTCTCCAACAGCTGAAAGGCCGGCGCAGTGAACACAG	151393	Hs.591566	GO:0005488|GO:0005737|GO:0005856|GO:0016021|GO:0016020|GO:0005874|GO:0000922	NP_653314	Family with sequence similarity 82, member A1							-0.584587	0.868985	-0.498476	0.0997896	0.701573	0.00678916	0.743689	0.00280426
ASHG19A3A001573	7.5411	7.47973	8.28078	8.15451	7.74278	7.41936	7.7987	8.06965	8.06538	7.62142	8.40083	7.86748	coding	NM_001080124	CASP8	RefSeq_coding	2750	chr2	+	202098165	202152434	NM_033355,	TGCCTGTACCCCGCCAACAGCTTCAGAAGAAGGAGCAGCCCCTGGGTGCGTCCACTTTCT	841	Hs.599762	GO:0004197|GO:0008234|GO:0042802|GO:0008233|GO:0005515|GO:0006919|GO:0008633|GO:0008633|GO:0006915|GO:0006915|GO:0006921|GO:0071260|GO:0008624|GO:0008624|GO:0008624|GO:0008629|GO:0043123|GO:0006508|GO:0051603|GO:0042981|GO:0034612|GO:0005813|GO:0005737|GO:0005856|GO:0005829|GO:0005829|GO:0031264|GO:0005741|GO:0005739|GO:0005730|GO:0005634	NP_203522	Caspase 8, apoptosis-related cysteine peptidase							-0.232501	0.26111	-0.206524	0.0139225	0.270482	0.00127705	0.360628	0.000604198
ASHG19A3A012705	5.9504	6.23983	6.37932	6.85445	6.34141	6.3407	6.01839	6.7817	6.04552	6.702	6.31838	6.38306	coding	NM_000766	CYP2A13	RefSeq_coding	1747	chr19	+	41594367	41602098	NM_000762,	ACTTCCTGGATAAGAAGGGGCAGTTTAAGAAGAGTGATGCTTTTGTGCCCTTTTCCATCG	1553	Hs.567252	GO:0070330|GO:0008389|GO:0009055|GO:0020037|GO:0046872|GO:0055114|GO:0006805|GO:0005783|GO:0005789|GO:0016020|GO:0005792	NP_000757	Cytochrome P450, family 2, subfamily A, polypeptide 13							0.711506	0.0115581	0.73936	0.000394361	-0.338758	0.000120784	-0.326749	7.49194e-05
ASHG19A3A034712	7.61855	7.94701	7.8758	7.66217	8.03258	7.82999	7.6694	7.73905	7.57493	8.03169	8.09025	7.73078	coding	NM_017667	CCDC132	RefSeq_coding	3625	chr7	+	92861652	92988337		ACATCTGGATGCTGTGATGCCTGCAGTCAAAAAGCCCTTTCTTCAGCAGTTCTATTCTCA	55610	Hs.222282		NP_078829	Coiled-coil domain containing 132							0.0522124	0.227957	-0.0944817	0.0113195	-0.0648961	0.0014265	-0.116357	0.000757483
ASHG19A3A018049	10.9484	12.1973	11.1637	11.2537	11.0035	11.3177	10.9701	10.7399	10.6723	10.5365	10.2232	11.4384	coding	NM_005839	SRRM1	RefSeq_coding	3952	chr1	+	24969593	24999771		TATACAACTTTCAGAGCCTCTTGTATTTGGAAGGCTGGAAGGGCCCAGACTTTGGAATAG	10250	Hs.18192	GO:0003677|GO:0003723|GO:0005515|GO:0008380|GO:0000375|GO:0010467|GO:0031124|GO:0006406|GO:0000398|GO:0000398|GO:0006369|GO:0006366|GO:0071013|GO:0005829|GO:0016363|GO:0016607|GO:0005654|GO:0005634	NP_005830	Serine/arginine repetitive matrix 1							0.400071	0.0417885	0.330226	0.592785	-0.478205	0.770836	-0.51735	0.440009
ASHG19A3A012910	14.8356	14.2824	15.3808	14.8041	15.1367	14.111	14.5099	14.4323	14.7702	14.3267	15.2199	14.0296	coding	NM_017432	PTOV1	RefSeq_coding	1884	chr19	+	50354415	50363999		GGCCTCCAAGGACGGTCCCCACCCCTCTACGTTTCCCCAATAAAGCCTTTTAAAAACCTG	53635	Hs.587979	GO:0005737|GO:0005634|GO:0048471|GO:0005886	NP_059128	Prostate tumor overexpressed 1							-0.704596	0.000183547	-0.656418	0.00163643	0.769183	0.000769197	0.646518	0.00366103
ASHG19A3A044846	5.9637	5.59191	6.59421	6.17819	6.28124	6.00736	5.69198	6.17917	5.72629	5.89366	5.90204	5.53229	coding	NM_001005567	OR51B5	RefSeq_coding	939	chr11	-	5363815	5364754		ACCAAGCAGATTCAGAATGCCATTCTTCACCTTTTTACTACCCATAGAATTGGAACCTGA	282763	Hs.690458	GO:0004984|GO:0004872|GO:0050896|GO:0007608|GO:0016021|GO:0005886	NP_001005567	Olfactory receptor, family 51, subfamily B, member 5							-0.194972	0.00855729	-0.0549648	0.000360912	0.518415	2.7157e-05	0.405235	2.04258e-05
ASHG19A3A026249	8.37311	6.91413	9.16429	7.74013	8.91766	6.81565	8.60501	8.98926	9.53777	8.14115	9.57399	7.60132	coding	NM_006174	NPY5R	RefSeq_coding	1936	chr4	+	164265090	164273084		AAAGGCTATCGGTAACAACTGACCTGCCACAAAGTTAGAAGAAAGGATTGATTCAAGAAA	4889	Hs.519058	GO:0004930|GO:0004983|GO:0001602|GO:0001601|GO:0004872|GO:0007186|GO:0003214|GO:0042755|GO:0060112|GO:0014050|GO:0032229|GO:0003151|GO:0002675|GO:0045768|GO:0048661|GO:0007268|GO:0005737|GO:0005887|GO:0005886|GO:0005886	NP_006165	Neuropeptide Y receptor Y5							-0.69273	0.584752	-0.646505	0.0695489	0.554935	0.00159322	0.525209	0.000798656
ASHG19A3A038817	12.3281	12.8511	12.5249	13.0956	12.8421	12.7939	12.7585	13.1409	11.8186	12.6951	12.1531	12.3364	coding	NM_017971	MRPL20	RefSeq_coding	749	chr1	-	1337276	1342693		CACAGATGATGTCCATGTTTTGTGTGAATGAAACTCAAACACTCTTCAGTTTTTAGAGTC	55052	Hs.182698	GO:0019843|GO:0003735|GO:0006412|GO:0005622|GO:0005762|GO:0005739|GO:0005840	NP_060441	Mitochondrial ribosomal protein L20							0.570407	0.00165032	0.602286	0.0321907	-0.235252	0.155517	-0.379382	0.383691
ASHG19A3A032342	9.62838	8.99644	10.3492	9.66458	10.0409	9.85667	10.1125	10.1828	11.3591	9.67083	10.8415	9.88795	coding	NM_030615	KIF25	RefSeq_coding	1510	chr6	+	168418552	168445769		ACCGTGGCCATGCCCCGTACCGGAACAGCAGGCTCACCCACCTCCTTCAGGACTGCCTCG	3834	Hs.150013	GO:0005524|GO:0003777|GO:0000166|GO:0007018|GO:0000070|GO:0006996|GO:0005737|GO:0005856|GO:0005871|GO:0005874	NP_085118	Kinesin family member 25							-0.575266	0.337828	-0.460791	0.613992	0.450378	0.125405	0.602329	0.0431794
ASHG19A3A032240	7.81892	6.87048	8.56773	7.83427	8.27508	6.9808	8.15181	8.54523	9.18394	7.62497	8.90597	7.6661	coding	NM_001145279	OPRM1	RefSeq_coding	2738	chr6	+	154331635	154440594		GTGCCCAGTGAAGAGACCTACTCCTTGGATCGCTTTGCGCAAAATCCACCCCTTTTCCCT	4988	Hs.2353	GO:0004930|GO:0004988|GO:0005515|GO:0004872|GO:0007187|GO:0007191|GO:0002438|GO:0007610|GO:0031635|GO:0007626|GO:0008285|GO:0032100|GO:0060079|GO:0051930|GO:0042220|GO:0032094|GO:0070848|GO:0032496|GO:0043278|GO:0007600|GO:0042060|GO:0005794|GO:0032839|GO:0032590|GO:0005783|GO:0005925|GO:0005887|GO:0044424|GO:0005624|GO:0045121|GO:0043204|GO:0005886|GO:0005886|GO:0042383	NP_001138759	Opioid receptor, mu 1							-0.615155	0.384488	-0.53886	0.0311165	0.495231	0.0010422	0.534073	0.000468223
ASHG19A3A010097	9.54707	8.28258	9.04609	8.94138	8.7975	8.63152	8.5699	8.70071	9.26661	8.57603	9.3039	8.75783	coding	NM_005993	TBCD	RefSeq_coding	4449	chr17	+	80709939	80901060		ATAAATGACACTTTGAGACATCTCCATCTCATCTCAAGTCACTCCCGCCAGCAGATGAAG	6904	Hs.728173	GO:0005096|GO:0005096|GO:0048487|GO:0051087|GO:0005515|GO:0051084|GO:0034333|GO:0044267|GO:0010812|GO:0031115|GO:0007023|GO:0006457|GO:0006457|GO:0070830|GO:0005912|GO:0030054|GO:0005737|GO:0016328|GO:0005874|GO:0005886|GO:0005923	NP_005984	Tubulin folding cofactor D							-0.59128	0.89402	-0.517897	0.104175	0.603759	0.00847329	0.625926	0.0036119
ASHG19A3A048097	9.44448	10.7822	6.99082	7.66295	10.1365	9.22016	9.78089	7.05963	8.50658	6.05502	9.00957	10.3272	coding	NM_003769	SFRS9	RefSeq_coding	1204	chr12	-	120899471	120907558		TATTTATGGAAGAAATGGTTATGATTATGGCCAGTGTCGGCTTCGTGTGGAGTTCCCCAG	8683	Hs.706889	GO:0003723|GO:0000166|GO:0008380|GO:0010467|GO:0031124|GO:0006406|GO:0006397|GO:0006376|GO:0000398|GO:0006369|GO:0006366|GO:0005654|GO:0005634	NP_003760	Serine/arginine-rich splicing factor 9							-0.182963	0.819485	-0.297534	0.129394	-0.196676	0.0267269	-0.0495593	0.00990136
ASHG19A3A039528	14.3656	14.111	14.4523	13.3648	14.7365	13.8899	14.2894	14.0449	14.4795	14.0237	14.2729	13.4456	coding	NM_001636	SLC25A6	RefSeq_coding	1502	chrX	-	1505044	1511039	uc004fph.2,	AAACAAAAGAATCACGTTTTCCCATTTGTACTTCAGCGCTAGCCCCTGTTTTGCACAGCC	293	Hs.350927	GO:0005471|GO:0005515|GO:0005215|GO:0046732|GO:0006915|GO:0006112|GO:0044419|GO:0050796|GO:0055085|GO:0019058|GO:0016032|GO:0019048|GO:0016021|GO:0016020|GO:0005743|GO:0005743|GO:0005744|GO:0005739	NP_001627	Solute carrier family 25 (mitochondrial carrier; adenine nucleotide translocator), member 6							-0.824634	0.000423807	-0.7965	0.00433719	0.612696	0.00333307	0.397736	0.0155536
ASHG19A3A020597	8.07377	8.04543	7.78266	8.50398	8.15522	8.08618	7.93807	8.38718	8.97328	8.54884	8.65129	8.80438	coding	NM_015381	FAM19A5	RefSeq_coding	2652	chr22	+	48972117	49147742		CAGGGGCCGCGCTCTGCTGCTTCCTCGTCCTAGTGATCCACGCGCAGTTCCTCAAAGAAG	25817	Hs.436854	GO:0005576|GO:0016021|GO:0016020	NP_056196	Family with sequence similarity 19 (chemokine (C-C motif)-like), member A5							0.192933	0.476818	0.184368	0.0282137	-0.296936	0.0052799	-0.0583718	0.00213241
ASHG19A3A044808	7.01458	6.15762	8.00011	7.003	7.86338	6.3678	7.76658	7.66341	9.06281	6.97882	8.31491	7.42658	coding	NM_144663	C11orf40	RefSeq_coding	654	chr11	-	4592653	4599050		TTAACTTAGATAAGGATGTGTTCATACACCAGGCCAACCACCCACTAACAGTGCCGTCTA	143501	Hs.350556		NP_653264	Chromosome 11 open reading frame 40							-0.662308	0.191137	-0.598152	0.0137533	0.427897	0.000338448	0.561074	0.000123782
ASHG19A3A022603	13.1056	13.1587	13.3901	13.3419	13.2954	12.7798	13.567	13.4103	13.1663	13.3388	13.0828	11.9998	coding	NM_018031	WDR6	RefSeq_coding	4273	chr3	+	49044636	49053386		TGAAATCCATGCTGAGCTGTACCAGGAACTTGCATATCTAGAGACAGAGACTGAGTCACT	11180	Hs.654815	GO:0043560|GO:0005515|GO:0007049|GO:0007050|GO:0008285|GO:0005737|GO:0043234|GO:0005625	NP_060501	WD repeat domain 6							-0.305037	0.0013844	-0.194297	0.0182596	0.605855	0.0339641	0.186013	0.138134
ASHG19A3A010936	11.2723	12.2726	11.3923	11.7926	11.1159	11.6048	11.4751	12.7031	11.3169	12.0311	11.2579	11.6171	coding	NM_002096	GTF2F1	RefSeq_coding	2551	chr19	-	6379579	6393291		AAGATGATCAACGACAAAATGCACTTCTCCCTCAAGGAGTGAGGCTTGGTCCAATACATG	2962	Hs.68257	GO:0003677|GO:0003824|GO:0016251|GO:0019211|GO:0005515|GO:0016563|GO:0003713|GO:0008134|GO:0008380|GO:0010467|GO:0006370|GO:0000398|GO:0050434|GO:0009615|GO:0006368|GO:0006368|GO:0006366|GO:0006367|GO:0006367|GO:0016032|GO:0030054|GO:0005654|GO:0005654|GO:0005634|GO:0005674	NP_002087	General transcription factor IIF, polypeptide 1, 74kDa							0.794146	0.00840237	0.754604	0.200597	-0.640204	0.711822	-0.851267	0.890945
ASHG19A3A005581	6.7684	6.79806	6.58485	7.39483	7.06022	6.86584	6.83871	7.46193	7.37027	7.63548	7.41732	7.52195	coding	NM_033044	MACF1	RefSeq_coding	19271	chr1	+	39796809	39952789		GAACCTCTGCCTCCAACAGTATGAGGATTTGAAACAGCCCATGGCTGAAAGGAAAGCTCA	23499	Hs.472475	GO:0003779|GO:0051015|GO:0005509|GO:0005509|GO:0008017|GO:0005515|GO:0008150|GO:0007050|GO:0005737|GO:0005737|GO:0005856|GO:0005856	NP_149033	Microtubule-actin crosslinking factor 1							0.419373	0.0611854	0.390865	0.00222262	-0.398623	0.000556138	-0.203704	0.000265497
ASHG19A3A053955	9.02346	7.59746	8.82858	8.51221	8.94909	9.21996	9.11941	8.21666	8.95045	8.5163	9.57838	8.60776	coding	NM_001077419	TMEM231	RefSeq_coding	3034	chr16	-	75572016	75590170		ATTGTGTATTTACAGAAGTGATGTGGATTCCTCCCAGACTCATTAGTGACCAGGGCTGCT	79583	Hs.156784	GO:0016021|GO:0016020	NP_001070887	Transmembrane protein 231							-0.634121	0.817242	-0.542627	0.0949623	0.650113	0.00519715	0.880377	0.00156915
ASHG19A3A052299	6.29823	5.80608	6.14331	5.0157	6.4398	6.14196	6.57451	5.95709	6.93223	6.3757	6.83014	5.58139	coding	NM_006049	SNAPC5	RefSeq_coding	785	chr15	-	66782665	66790146		AACAAAACCCACCAGGAAGGAAAATCCAAGAGTTTCAGGTCTAGAGCTTGTGCTGCACTT	10302	Hs.30174	GO:0003700|GO:0006366|GO:0006383|GO:0006384|GO:0005654|GO:0005634	NP_006040	Small nuclear RNA activating complex, polypeptide 5, 19kDa							-0.737185	0.0209199	-0.717769	0.00120978	0.50516	2.9644e-05	0.444918	2.17445e-05
ASHG19A3A044744	6.68361	6.77062	7.44275	7.43348	7.03329	7.39694	7.20866	7.60945	6.8689	6.8089	7.21277	6.85825	coding	NM_001005922	KRTAP5-1	RefSeq_coding	942	chr11	-	1605571	1606513		ATTTCTGGCTTTGCAGGACTCTTACCATGGCCAGGCATTCCTGCCCAGCCTTTACCTCCT	387264	Hs.632147	GO:0045095	NP_001005922	Keratin associated protein 5-1							0.170024	0.0641058	0.320328	0.00226287	0.183531	0.000302407	0.215687	0.000168041
ASHG19A3A025140	6.45377	6.02158	6.74089	6.28925	6.39709	6.10032	6.37857	6.60956	6.14832	6.16853	6.37932	6.13753	coding	NM_000283	PDE6B	RefSeq_coding	3414	chr4	+	619362	664680		TTTGCTGACGAGCTCACTGACTACAAGACAAAGAATATGCTGGCCACACCCATCATGAAT	5158	Hs.654544	GO:0047555|GO:0016787|GO:0046872|GO:0008081|GO:0046037|GO:0007596|GO:0051480|GO:0009583|GO:0007603|GO:0030168|GO:0050896|GO:0007165|GO:0007601|GO:0005829|GO:0016020	NP_001138764	Phosphodiesterase 6B, cGMP-specific, rod, beta							-0.404771	0.0172002	-0.353054	0.000762089	0.466137	5.99423e-05	0.360911	4.10877e-05
ASHG19A3A048365	12.6087	11.7487	12.4874	12.2296	13.505	11.0245	13.1786	12.406	12.7285	11.923	13.093	11.795	coding	NM_031412	GABARAPL1	RefSeq_coding	1885	chr12	+	10365488	10375722		CAAGTTCTTGTATAATGAAGTCAATGCCATCAGGCCAAGGAAATAAAATAATTGCTTACC	23710	Hs.524250	GO:0050811|GO:0048487|GO:0005515|GO:0005794|GO:0005776|GO:0005737|GO:0005856|GO:0005783|GO:0005622|GO:0016020|GO:0005874	NP_113600	GABA(A) receptor-associated protein like 1							-0.758159	0.0100691	-0.759318	0.112371	0.574222	0.161829	0.531024	0.448542
ASHG19A3A048441	9.36626	10.6403	9.03953	8.99463	9.78304	9.85872	9.80944	9.52029	9.64181	10.3886	9.25601	10.621	coding	NM_018686	CMAS	RefSeq_coding	1741	chr12	+	22199158	22218601		CAGTTGTAGATGAATGGAGAAAAGAAATGGGCCTGTGCTGGAAAGAAGTGGCATATCTTG	55907	Hs.311346	GO:0008781|GO:0016779|GO:0016740|GO:0009103|GO:0005634	NP_061156	Cytidine monophosphate N-acetylneuraminic acid synthetase							0.413037	0.417249	0.237964	0.367885	-0.763676	0.128537	-0.66162	0.0586788
ASHG19A3A002710	5.96485	6.46211	5.8295	6.84415	6.00507	6.24577	5.51655	6.73186	6.49604	6.42856	6.38207	6.90697	coding	NM_001144911	CLEC4M	RefSeq_coding	1779	chr19	+	7828034	7834490	NM_001144904,	AGGGTGCAGCAGCTGGGCCTCCTGGGGTGTCTTGGCCATGGCGCCCTGGTGCTGCAACTC	10332	Hs.421437	GO:0030369|GO:0005537|GO:0046872|GO:0042605|GO:0004872|GO:0005529|GO:0046790|GO:0019882|GO:0009988|GO:0006897|GO:0045087|GO:0044419|GO:0035556|GO:0046795|GO:0007159|GO:0046968|GO:0019079|GO:0019062|GO:0019048|GO:0005737|GO:0005576|GO:0005887|GO:0016020|GO:0005886	NP_055072	C-type lectin domain family 4, member M							0.727848	0.00885983	0.695957	0.000299088	-0.65335	0.000184305	-0.514461	9.98974e-05
ASHG19A3A003102	12.6193	10.2198	12.6312	11.4725	12.2258	11.5688	12.0788	10.9006	12.574	10.7227	12.4429	11.0807	coding	NM_001161473	ALDH3B1	RefSeq_coding	2899	chr11	+	67776047	67796741		CCAGAAGACCTCACCGCCCTCCCAGGATGGACCCCCTTGGGGACACGCTGCGGCGACTGC	221	Hs.523841	GO:0004028|GO:0004030|GO:0016491|GO:0006066|GO:0006081|GO:0006629|GO:0055114	NP_001154945	Aldehyde dehydrogenase 3 family, member B1							-0.888789	0.0383703	-0.769867	0.31733	0.84255	0.535621	0.91194	0.903774
ASHG19A3A005890	7.4763	7.97992	7.14984	6.3183	8.24827	8.35302	7.9132	5.10679	7.6735	8.4435	7.42735	8.13611	coding	NM_138740	C1orf43	RefSeq_coding	1753	chr1	-	154179182	154193273		CTACTACAACTGGAAACCCAGGGAAATCAAAAGATCCCATTTCATTCTGAAGGCCGGCAT	25912	Hs.287471	GO:0050662|GO:0016491|GO:0016021|GO:0016020	NP_620077	Chromosome 1 open reading frame 43							-0.228082	0.177587	-0.316177	0.0124942	-0.019764	0.00117226	0.137769	0.000432929
ASHG19A3A050745	17.1356	17.1008	17.0508	16.4539	16.8001	17.0238	16.8388	16.7713	16.8001	16.6771	16.8212	16.0709	coding	NM_001032	RPS29	RefSeq_coding	302	chr14	-	50050290	50053094		CTTCAGAGGATTATCCGGGGCATCTACTCAATGAAAAACCATGATAATTCTTTGTATATA	6235	Hs.156367	GO:0046872|GO:0005515|GO:0003735|GO:0008270|GO:0044267|GO:0031018|GO:0010467|GO:0006412|GO:0006412|GO:0006414|GO:0006415|GO:0019058|GO:0016032|GO:0019083|GO:0005737|GO:0005829|GO:0005829|GO:0022627|GO:0005622|GO:0015935	NP_001023	Ribosomal protein S29							-0.410064	6.28656e-06	-0.347916	3.44551e-05	0.535015	2.13301e-05	0.115076	0.000104766
ASHG19A3A045347	10.1033	10.7556	9.6886	11.9496	9.48111	10.9958	9.49262	11.4192	8.2933	10.1064	9.53523	10.3891	coding	NM_138456	BATF2	RefSeq_coding	2142	chr11	-	64755416	64764517		TGGATACAGAACACAAGTCTTGGCACATATGTGATGGAAATAAAGTGTTTTGCAATCTTT	116071	Hs.124840	GO:0005515|GO:0046983|GO:0043565|GO:0003700|GO:0006355|GO:0005634	NP_612465	Basic leucine zipper transcription factor, ATF-like 2							0.831865	0.124995	0.840824	0.584777	-0.44216	0.277355	-0.496351	0.146577
ASHG19A3A022913	7.64962	8.05549	7.47818	7.44404	8.21973	7.76426	8.26602	7.57786	7.73242	7.90596	7.77649	7.52116	coding	NM_006100	ST3GAL6	RefSeq_coding	2107	chr3	+	98451571	98513234		GAAACGGAGAAATAAGATCCAGCCTTGTTTATCAAAGCCAGCTTTTGCCTCTCTGCTGAG	10402	Hs.148716	GO:0008373|GO:0006040|GO:0006664|GO:0006486|GO:0009249|GO:0005794|GO:0000139|GO:0030173|GO:0016021|GO:0016020	NP_006091	ST3 beta-galactoside alpha-2,3-sialyltransferase 6							-0.313269	0.229164	-0.374569	0.0123923	0.119182	0.00121312	0.0129712	0.000681198
ASHG19A3A006078	7.96165	7.69707	8.25144	8.33047	8.25481	7.8921	7.93943	7.98093	8.31792	7.78608	8.30363	7.62836	coding	NM_148176	PPIL2	RefSeq_coding	2736	chr22	+	22020272	22052201		GCAAGTACATCAACCCAGCAGCCACCGAGCAGCAGAGGAAGAGCCCTCAACCAGTGCCAC	23759	Hs.438587	GO:0016853|GO:0003755|GO:0004842|GO:0007596|GO:0050900|GO:0006457|GO:0000209|GO:0005796|GO:0005730|GO:0005634|GO:0005634|GO:0000151	NP_680481	Peptidylprolyl isomerase (cyclophilin)-like 2							-0.544568	0.33766	-0.375265	0.0195652	0.773736	0.0012977	0.724516	0.000670217
ASHG19A3A052605	10.2743	11.4669	10.2217	11.2235	10.1561	10.5025	10.6164	12.2806	9.75607	11.2235	9.95384	11.8167	coding	NM_003090	SNRPA1	RefSeq_coding	1068	chr15	-	101821716	101835460		GCAAAGTGGAATCTATCAGCATTGTTGAAATGCTTAAGACTGCTGCTGATAATTTTGTAA	6627	Hs.528763	GO:0003723|GO:0005515|GO:0008380|GO:0010467|GO:0000398|GO:0000398|GO:0005686|GO:0071013|GO:0005654|GO:0005634|GO:0030532|GO:0005681	NP_003081	Small nuclear ribonucleoprotein polypeptide A'							0.849771	0.035513	0.751691	0.765386	-0.833125	0.62294	-0.820881	0.362421
ASHG19A3A000862	9.76223	8.58942	9.43912	9.02309	9.35114	8.88878	8.99002	8.83541	9.5227	8.4835	9.42519	8.70677	coding	NM_001007551	CT45A5	RefSeq_coding	1321	chrX	-	134945650	134953994	NM_152582,NM_001017417,	GAGGTGCCGCCGTCTCTCCTCCAGCAAGGAAACAATGACCGATAAAACAGAGAAGGTGGC	441521	Hs.535081		NP_001165759	Cancer/testis antigen family 45, member A5							-0.827335	0.939231	-0.723963	0.162053	0.788096	0.0113473	0.748219	0.00489631
ASHG19A3A046645	8.77547	9.58843	9.16047	10.3799	8.46015	9.58546	8.95845	11.0713	8.30277	9.18437	8.79035	10.7202	coding	NM_024036	LRFN4	RefSeq_coding	2546	chr11	+	66624875	66627945		GCTGCAGCCACCCACTGGGAGTCTTGTTTTTATTTATAATAAAATTGTTGGGGACACCTC	78999	Hs.209979	GO:0016021|GO:0016020	NP_076941	Leucine rich repeat and fibronectin type III domain containing 4							0.833747	0.585796	0.798375	0.133998	-0.718723	0.0909892	-0.596288	0.0414232
ASHG19A3A050821	10.172	7.68069	9.84816	9.11708	9.01009	9.19478	9.13939	8.49559	9.49072	8.0849	9.53281	8.00951	coding	NM_021728	OTX2	RefSeq_coding	2209	chr14	-	57267426	57277184		GCTGGCTATTTGGAATTTAAAGGATATTTGACTTTTTCTAACCTCCCATGAGGCTGTAAG	5015	Hs.288655	GO:0008190|GO:0046982|GO:0043565|GO:0003700|GO:0030528|GO:0009952|GO:0007411|GO:0001708|GO:0007417|GO:0009953|GO:0007492|GO:0042706|GO:0030900|GO:0042472|GO:0030901|GO:0007275|GO:0048663|GO:0009887|GO:0045944|GO:0040036|GO:0008589|GO:0006355|GO:0006351|GO:0005737|GO:0030426|GO:0005634	NP_758840	Orthodenticle homeobox 2							-0.72914	0.983695	-0.569416	0.156579	0.880651	0.0037271	0.840483	0.00166015
ASHG19A3A006027	8.23052	7.25775	8.13735	7.84372	7.54194	7.71716	7.48347	7.67561	7.46942	7.13516	7.85509	7.20786	coding	NM_145733	41155	RefSeq_coding	2469	chr22	+	42372930	42394223		CAATGACAATGGAGGCCTCCCTCCGGGAGAAGGCCTCCTGGGCACTGTCCTTCCACCTGT	55964	Hs.120483	GO:0005525|GO:0003674|GO:0000166|GO:0007049|GO:0000910|GO:0030054|GO:0005737|GO:0005856|GO:0031105|GO:0045202	NP_663786	Septin 3							-0.412248	0.187085	-0.296752	0.00934315	0.670627	0.000506855	0.540103	0.000310069
ASHG19A3A045387	10.1875	11.6431	10.2367	11.6313	10.8818	10.9373	10.5431	10.3755	10.8086	11.5693	10.3051	10.2831	coding	NM_006876	B3GNT1	RefSeq_coding	2077	chr11	-	66112843	66115161		AGTTCTTAGCTCTTGAACAGAAGCCTAAAATTCCTGGTTCTCTCAGGGCTTCGCCTTCAA	11041	Hs.8526	GO:0008532|GO:0016757|GO:0030311|GO:0005794|GO:0000139|GO:0030173|GO:0016021|GO:0016020	NP_006867	UDP-GlcNAc:betaGal beta-1,3-N-acetylglucosaminyltransferase 1							0.507164	0.0630509	0.528586	0.795156	-0.19452	0.55817	-0.383231	0.301658
ASHG19A3A002976	5.5597	5.59851	6.31125	5.49838	5.89481	5.97016	5.81175	5.65782	6.20967	5.66751	5.97768	5.83589	coding	NM_001146706	KDM5D	RefSeq_coding	5331	chrY	-	21867302	21906825		AAGATCTTGGACCTCTACAGCCTTAGTAAGCAATGTAACACACACCCGTTTGACAATGAG	8284	Hs.80358	GO:0003677|GO:0046872|GO:0003674|GO:0016491|GO:0016702|GO:0005515|GO:0008270|GO:0016568|GO:0055114|GO:0007283|GO:0005575|GO:0005622|GO:0005634	NP_004644	Lysine (K)-specific demethylase 5D							-0.563052	0.00767875	-0.488221	0.000371284	0.362267	2.71873e-05	0.534037	1.58285e-05
ASHG19A3A019598	11.5607	10.1029	11.5775	13.3197	11.4823	12.5814	10.6413	12.1238	10.9952	12.6287	10.48	10.2268	coding	NM_207644	C22orf36	RefSeq_coding	1240	chr22	-	24981590	24989035		AAATCCAGTGTAAATGCTCAGCCTGAGATTAAGGGGACAGAAGAATGGACTCATAGGTGG	388886	Hs.113314		NP_997527	Chromosome 22 open reading frame 36							0.346264	0.0164141	0.550524	0.26411	0.241353	0.837063	0.153577	0.722182
ASHG19A3A000610	6.94891	6.98802	7.74259	7.51579	7.28425	6.90062	7.33092	7.92969	7.83134	7.44175	7.87295	7.32173	coding	NM_000759	CSF3	RefSeq_coding	1602	chr17	+	38171613	38174065		GCTCCAGGAGAAGCTGGTGAGTGAGTGTGCCACCTACAAGCTGTGCCACCCCGAGGAGCT	1440	Hs.2233	GO:0005125|GO:0019899|GO:0005130|GO:0008083|GO:0019221|GO:0030851|GO:0006955|GO:0007275|GO:0008284|GO:0005576|GO:0005615	NP_757374	Colony stimulating factor 3 (granulocyte)							-0.151522	0.125821	-0.106812	0.00565191	0.161386	0.000566424	0.181503	0.000303566
ASHG19A3A040798	9.7681	7.09588	9.35289	8.24969	8.6455	8.46005	8.14067	7.43513	8.38486	7.5611	8.94658	7.1662	coding	NM_002367	MAGEB4	RefSeq_coding	2266	chrX	+	30260056	30262295		TCCATTGTCTTCCCTCCATTAAGAGAAGACTTTAAGAGATGAGGGAGAGAGAGCCAGAGA	4115	Hs.113291		NP_002358	Melanoma antigen family B, 4							-0.731212	0.524832	-0.621181	0.0545033	0.867924	0.000477152	0.793445	0.000295842
ASHG19A3A006125	5.91933	5.26853	5.58955	5.52647	5.58611	5.68457	5.25412	5.84731	5.56323	5.28736	5.86546	5.43227	coding	NM_152348	WDR81	RefSeq_coding	3821	chr17	+	1619816	1641893		TCGTTCCCAGAACCCAGCGCGCTCTGTGCTGGCGGGCGCAGAGGCCTCCCAGGAGGAGAG	124997	Hs.234572		NP_689561	WD repeat domain 81							-0.229437	0.00402218	-0.14206	0.000190001	0.357646	1.81262e-05	0.335514	1.27858e-05
ASHG19A3A014750	7.18358	7.32516	7.08157	7.74507	6.93042	7.31642	7.04533	7.89828	7.60979	7.80667	7.60744	7.84372	coding	NM_182521	ZSWIM2	RefSeq_coding	2446	chr2	-	187692206	187713897		TTATGCCAGGAATGTTTTGATAGCTGCTGCCATCTTTCCCACACGTTTACATTTCGTGAG	151112	Hs.375054	GO:0016874|GO:0046872|GO:0043621|GO:0004842|GO:0008270|GO:0000209|GO:0042981	NP_872327	Zinc finger, SWIM-type containing 2							0.665628	0.100947	0.637698	0.00342317	-0.562875	0.00110083	-0.451573	0.000553029
ASHG19A3A012164	12.8421	12.5204	12.9409	13.2432	12.7903	12.2276	12.7644	12.8592	13.087	12.4874	13.0166	12.1854	coding	NM_004218	RAB11B	RefSeq_coding	1635	chr19	+	8455204	8469315	BX647356,	AGATTCTTTATACACTTTGTAAGATTTACGCCAAACCCCAGCTCTCGATCTCTTCTTCTC	9230	Hs.626404	GO:0019003|GO:0005525|GO:0003924|GO:0000166|GO:0006184|GO:0006184|GO:0007049|GO:0015031|GO:0007264|GO:0016023|GO:0005739|GO:0005886	NP_004209	RAB11B, member RAS oncogene family							-0.430228	0.00277458	-0.309566	0.0391108	0.659442	0.0854931	0.446693	0.266782
ASHG19A3A002616	11.8129	10.8169	11.4966	11.0637	12.4313	12.0652	11.9336	9.99898	11.7278	11.1902	11.7581	11.5509	coding	NM_001143680	GSTK1	RefSeq_coding	1022	chr7	+	142960521	142966221		GCTGTGGATGCGCGTCTGGTCAAGGGCTGCAGAGAAGGCTGGTATGTCTGCAGAACAAGC	373156	Hs.390667	GO:0004364|GO:0042802|GO:0005515|GO:0015035|GO:0016740|GO:0005622|GO:0043231|GO:0030288|GO:0005777	NP_057001	Glutathione S-transferase kappa 1							-0.660945	0.039618	-0.622113	0.387222	0.507236	0.813696	0.744078	0.684183
ASHG19A3A049683	6.84261	7.81742	5.93228	6.60416	6.4826	7.92101	6.51317	6.78866	6.1956	7.4813	6.49297	6.69392	coding	NM_001122659	EDNRB	RefSeq_coding	4320	chr13	-	78469615	78492966	NM_003991,	TATTAGCGTTTGCAGCGACTTGGCTCGGGCAGCTGACCCAAGTGTCCTGTCTTCCTTCCT	1910	Hs.82002	GO:0004930|GO:0001600|GO:0001600|GO:0001600|GO:0017046|GO:0004872|GO:0007200|GO:0007166|GO:0048484|GO:0048246|GO:0007194|GO:0032269|GO:0010553|GO:0010553|GO:0014043|GO:0007399|GO:0042310|GO:0014826|GO:0005887|GO:0005886|GO:0005886	NP_003982	Endothelin receptor type B							0.633381	0.023011	0.582116	0.000713692	-0.470476	0.000479299	-0.599172	0.000335389
ASHG19A3A007056	9.33015	9.65241	9.38147	9.85205	9.34954	9.32112	9.24068	10.1215	10.1223	10.0995	9.80191	10.2792	coding	NM_212461	PRKAG1	RefSeq_coding	1756	chr12	-	49396055	49412592		GGTTGTATTTGATACGTCCCTGCAGTCCTGCCCCTGTGGATTTGCCTTTATGATTATTAC	5571	Hs.530862	GO:0016208|GO:0004691|GO:0008603|GO:0005515|GO:0019901|GO:0007050|GO:0006633|GO:0008286|GO:0045860|GO:0051291|GO:0006468|GO:0050790|GO:0046320|GO:0006110|GO:0007165|GO:0007283|GO:0031588|GO:0005829|GO:0005829|GO:0005634	NP_002724	Protein kinase, AMP-activated, gamma 1 non-catalytic subunit							0.496875	0.43887	0.43696	0.341307	-0.596775	0.101188	-0.452923	0.0433463
ASHG19A3A012642	15.1287	14.5379	15.0379	15.0765	15.0894	14.6303	15.096	15.2665	15.2386	14.434	14.9484	14.5527	coding	NM_013234	EIF3K	RefSeq_coding	910	chr19	+	39109721	39127595	AF119846,	TCCAGCATCATGGCCTCCTCCCAGTAACTTCAGGTGTTTAATAAAGATGTGTTGACTCAG	27335	Hs.314359	GO:0005515|GO:0043022|GO:0003743|GO:0003743|GO:0044267|GO:0010467|GO:0006446|GO:0006412|GO:0006413|GO:0006413|GO:0005737|GO:0005829|GO:0005829|GO:0005852|GO:0005634	NP_037366	Eukaryotic translation initiation factor 3, subunit K							-0.558353	8.59934e-05	-0.391232	0.000697418	0.618463	0.000669397	0.516866	0.00273972
ASHG19A3A041313	7.43752	7.30752	7.33519	7.56601	7.81906	7.21432	7.32201	7.67747	7.71567	7.16564	7.41568	7.95254	coding	NM_177948	ARMCX3	RefSeq_coding	3318	chrX	+	100878350	100882831		TCGCCGCCCGCTTTCCAAGACATATGTCCCGCTTGCAGCCCATTTCGATGCTGCGAAACG	51566	Hs.592225	GO:0005488|GO:0016021|GO:0016020	NP_808817	Armadillo repeat containing, X-linked 3							-0.0542523	0.135671	-0.0628091	0.00604727	-0.273766	0.00087534	0.0414313	0.000388135
ASHG19A3A040542	8.84741	9.51072	8.42943	8.95246	9.4054	9.24859	9.66035	7.68123	9.68925	9.36088	8.84925	9.83424	coding	NM_004344	CETN2	RefSeq_coding	1087	chrX	-	151995872	151999301		ATGATGATGAAACTGGGAAGATTTCGTTCAAAAATCTGAAACGCGTGGCCAAGGAGTTGG	1069	Hs.82794	GO:0005524|GO:0008026|GO:0031683|GO:0005509|GO:0003676|GO:0005515|GO:0000086|GO:0051301|GO:0007099|GO:0007067|GO:0000278|GO:0006289|GO:0032465|GO:0007283|GO:0071942|GO:0005814|GO:0005813|GO:0005813|GO:0005737|GO:0005856|GO:0005829|GO:0005622|GO:0005932|GO:0005634|GO:0032391	NP_004335	Centrin, EF-hand protein, 2							-0.116234	0.90515	-0.184452	0.156298	-0.16669	0.0287364	0.0572644	0.0102844
ASHG19A3A000609	6.37885	6.34118	6.26684	6.80474	6.22403	6.31578	6.06521	6.99623	6.66146	6.43127	6.27895	7.21189	coding	NM_000755	CRAT	RefSeq_coding	2766	chr9	-	131857074	131873070		GTTAGCCTTCGCTGCCAGGACCGTGGTGAAGCCTCTGGGCTTCCTGAAGCCCTTCTCCTT	1384	Hs.12068	GO:0008415|GO:0004092|GO:0016740|GO:0044255|GO:0015980|GO:0033540|GO:0033540|GO:0006631|GO:0006091|GO:0006810|GO:0005783|GO:0016020|GO:0005743|GO:0005739|GO:0005782|GO:0005777	NP_000746	Carnitine O-acetyltransferase							0.577203	0.0156158	0.565363	0.000548057	-0.649026	0.000214594	-0.412523	0.000107227
ASHG19A3A006680	5.4821	6.16752	5.89829	5.44082	5.81619	5.95436	5.57586	6.14999	6.34566	6.22522	5.85831	6.33894	coding	NM_183245	INVS	RefSeq_coding	3370	chr9	+	102861510	103063426		GTTCCCTCTGTTGAGAAGTCCAGAGAGCTCCGACTGCAGATAATTCAGAGAGAACGAAGG	27130	Hs.558477	GO:0005516|GO:0005515|GO:0016055|GO:0060971|GO:0001822|GO:0090090|GO:0031016|GO:0009791|GO:0005737|GO:0005856|GO:0016020|GO:0005874|GO:0005634|GO:0005819	NP_899068	Inversin							0.29911	0.00617465	0.221725	0.000276365	-0.618349	7.81531e-05	-0.505939	4.64589e-05
ASHG19A3A021516	9.62304	8.70697	9.61247	9.30352	9.54276	9.13355	9.28737	9.45436	10.3001	9.52555	10.1354	9.80022	coding	NM_001164475	SLC41A3	RefSeq_coding	1970	chr3	-	125725200	125820391		GAGACTGGACCCAGCTTTCCAGCTTTCTTCCCCTTTCCATAATTCTCCTGAAAGTGTAAG	54946	Hs.573007	GO:0008324|GO:0016021|GO:0005886	NP_060306	Solute carrier family 41, member 3							-0.51143	0.605883	-0.482029	0.308707	0.304937	0.0470649	0.526087	0.0164272
ASHG19A3A008197	8.4371	8.27654	8.22609	8.32573	8.47244	8.62872	8.60339	8.95446	8.57651	8.56145	8.86529	8.82155	coding	NM_139285	GAS2L2	RefSeq_coding	3025	chr17	-	34071536	34079897		CCCTGGCCATGCCCACCTGTTTCCATAACTCCCATAAGTTATTAAATGCATGTGATTCTG	246176	Hs.591194	GO:0007050|GO:0005737|GO:0005856	NP_644814	Growth arrest-specific 2 like 2							0.169056	0.64122	0.132587	0.0463923	-0.33726	0.00783135	-0.0833001	0.00327361
ASHG19A3A003129	7.87115	7.6228	7.50548	7.60765	7.65197	7.79162	7.3821	7.73852	7.62476	7.81378	7.65093	7.97818	coding	NM_001161780	PDP1	RefSeq_coding	4247	chr8	+	94929161	94938294		ATCGTTTGGTCTCCTGCCGTGCCCGGAGAATGTGTGTGTGTCCCGGGCCCAGACGAATTG	54704	Hs.22265	GO:0004741|GO:0016787|GO:0000287|GO:0004724|GO:0032403|GO:0006470|GO:0006090|GO:0010510|GO:0005759|GO:0005739|GO:0008287	NP_060914	Pyruvate dehyrogenase phosphatase catalytic subunit 1							0.432706	0.176343	0.357485	0.00760615	-0.532463	0.00131419	-0.333806	0.000643913
ASHG19A3A017997	8.45954	10.4845	8.16488	8.06809	7.66924	8.79134	8.2019	9.94194	8.08987	10.5769	7.74842	7.07537	coding	NM_052970	HSPA12B	RefSeq_coding	3109	chr20	+	3713355	3733756		TTATTGTGGTGGAGGCAATTATGAGGGTAGCATTTCTTTCGAGACAAAACACCCGTCTGG	116835	Hs.516854	GO:0005524|GO:0000166	NP_443202	Heat shock 70kD protein 12B							0.491216	0.637276	0.459775	0.0328265	-0.292866	0.0176626	-0.703224	0.0152611
CUST_3_PI418767722	12.4894	12.0818	12.4553	12.2276	12.7535	12.2772	12.4263	11.8881	12.4732	12.1933	12.5598	12.3343	coding	NM_002539	ODC1	RefSeq_coding	2062	chr2	-	10580507	10588453		CTGAACAAGCATTTGTAGCTTGTACAATGGCAGAATGGGCCAAAAGCTTAGTGTTGTGAC	4953	Hs.467701	GO:0016829|GO:0004586|GO:0005515|GO:0034641|GO:0006596|GO:0006595|GO:0006521|GO:0009615|GO:0005575|GO:0005829	NP_002530	Ornithine decarboxylase 1							-0.83006	0.0060916	-0.819828	0.0885731	0.620281	0.2107	0.800553	0.503243
ASHG19A3A021357	16.2468	16.2018	16.3072	16.7627	16.1682	15.5481	16.1929	15.8108	16.1598	15.8169	16.1426	15.2965	coding	NM_000986	RPL24	RefSeq_coding	579	chr3	-	101399933	101405563		CCCGAGTTGGTGGAAAACGCTAAACTGGCAGATTAGATTTTTAAATAAAGATTGGATTAT	6152	Hs.477028	GO:0003723|GO:0005515|GO:0003735|GO:0044267|GO:0031018|GO:0010458|GO:0010467|GO:0031575|GO:0021554|GO:0060041|GO:0031290|GO:0000027|GO:0006412|GO:0006414|GO:0006415|GO:0019058|GO:0016032|GO:0019083|GO:0005829|GO:0005829|GO:0022625|GO:0005840	NP_000977	Ribosomal protein L24							-0.343455	1.68421e-05	-0.262877	0.000106258	0.635316	6.00365e-05	0.322069	0.000313622
ASHG19A3A022373	6.27992	6.50591	5.79416	5.68712	6.17608	5.91198	6.86475	7.12436	5.87192	6.08286	5.99766	5.8054	coding	NM_000965	RARB	RefSeq_coding	3142	chr3	+	25469833	25639420		TGTTTGACTGTATGGATGTTCTGTCAGTGAGTCCTGGGCAAATCCTGGATTTCTACACTG	5915	Hs.654490	GO:0003677|GO:0046872|GO:0005515|GO:0003708|GO:0043565|GO:0003700|GO:0003707|GO:0008270|GO:0048566|GO:0010467|GO:0034339|GO:0006355|GO:0048384|GO:0007165|GO:0005737|GO:0005654|GO:0005634	NP_057236	Retinoic acid receptor, beta							0.0468556	0.0114852	0.00770794	0.000519166	-0.150401	8.51086e-05	-0.397556	7.31371e-05
ASHG19A3A048295	8.79479	13.9402	8.63339	12.8671	7.57332	13.185	8.51903	13.3958	8.45049	13.3772	7.62706	12.0683	coding	NM_001975	ENO2	RefSeq_coding	2423	chr12	+	7023613	7032859		AGAATGGGAAGGGTCATAGAAAGGGCCTTGACATCAGTTCCTTTGTGTGTACTCACTGAA	2026	Hs.511915	GO:0016829|GO:0000287|GO:0004634|GO:0046982|GO:0042803|GO:0005975|GO:0006094|GO:0006006|GO:0006096|GO:0042493|GO:0032355|GO:0014070|GO:0005737|GO:0005829|GO:0005626|GO:0005622|GO:0043204|GO:0000015|GO:0001917|GO:0005886|GO:0005625|GO:0019717	NP_001966	Enolase 2 (gamma, neuronal)							0.963099	0.000108772	0.940898	0.672134	-0.721466	0.686607	-0.788737	0.488997
ASHG19A3A019309	8.11967	9.36743	8.52448	8.29871	8.80523	9.22959	8.84925	10.4152	8.26836	9.9934	8.83291	9.20459	coding	NM_021075	NDUFV3	RefSeq_coding	2151	chr21	+	44313377	44329772		CAATTTGGAGACAGTTCCTGTTGAGAATAACCACGGTTTCCATGAAAAGACAGCAGCGCT	4731	Hs.473937	GO:0008137|GO:0006120|GO:0022904|GO:0006810|GO:0005737|GO:0016020|GO:0005743|GO:0005747|GO:0005747|GO:0005739|GO:0005730|GO:0005634|GO:0070469	NP_066553	NADH dehydrogenase (ubiquinone) flavoprotein 3, 10kDa							0.632409	0.988588	0.549521	0.0770277	-0.641151	0.0349518	-0.686305	0.0176722
ASHG19A3A015987	11.3016	11.4419	11.6451	12.3161	11.8435	11.0911	11.5353	12.0885	11.4432	11.357	11.7067	11.2274	coding	NM_016044	FAHD2A	RefSeq_coding	1313	chr2	+	96068447	96078878	NM_199336,	TCTTCTCGGTAGAAGGGAGAAGGACAGAGCTCTCTTCAATAAATTCGTCAGGTCAAAGCA	51011	Hs.546387	GO:0016787|GO:0046872	NP_057128	Fumarylacetoacetate hydrolase domain containing 2A							0.0987658	0.0178316	0.172787	0.2748	0.189088	0.739527	0.0698091	0.81227
ASHG19A3A006584	7.30585	6.72538	7.07821	7.91596	7.12687	7.23093	7.38923	8.06295	7.18937	6.85663	7.2357	10.6625	coding	NM_181803	UBE2C	RefSeq_coding	520	chr20	+	44441254	44445594		ACAGCAGGAGCTGATGACCCTCATGAACCCAACATTGATAGTCCCTTGAACACACATGCT	11065	Hs.93002	GO:0005524|GO:0016881|GO:0016874|GO:0000166|GO:0005515|GO:0004842|GO:0004842|GO:0051488|GO:0031145|GO:0031145|GO:0031145|GO:0007049|GO:0000075|GO:0051301|GO:0008054|GO:0010458|GO:0010994|GO:0007067|GO:0000278|GO:0007094|GO:0051436|GO:0048015|GO:0031536|GO:0051437|GO:0043687|GO:0070979|GO:0070936|GO:0016567|GO:0051439|GO:0007051|GO:0006511|GO:0005680|GO:0005829|GO:0005829|GO:0005654|GO:0005654	NP_861519	Ubiquitin-conjugating enzyme E2C							0.359887	0.126071	0.272625	0.00531728	-0.629888	0.0041485	-0.18791	0.00105363
ASHG19A3A046179	10.7644	12.5664	10.1097	11.195	10.7301	11.5998	10.7399	11.773	10.2062	12.0818	10.4424	12.67	coding	NM_005013	NUCB2	RefSeq_coding	1612	chr11	+	17298285	17353069		AAAGAAGAGCTACAACGTCAGCATGATCAACTGGAGGCTCAGAAGCTGGAATATCATCAG	4925	Hs.654599	GO:0003677|GO:0005509|GO:0005793|GO:0005794|GO:0005797|GO:0005737|GO:0005829|GO:0005783|GO:0005576|GO:0005615|GO:0005640|GO:0005634|GO:0005886	NP_005004	Nucleobindin 2							0.853055	0.0104384	0.701146	0.38196	-0.931885	0.950469	-0.863553	0.621247
ASHG19A3A006245	6.82247	7.48415	7.05928	7.89476	6.46252	7.00898	6.63325	7.93276	6.67161	7.28399	7.0401	6.85173	coding	NM_153746	ZDHHC14	RefSeq_coding	2774	chr6	+	157802556	158094976		GGCCACGCAGTCACAGAGTGACATGGCTGCAGCCACGCCCCTGCTGCAGAGCGAGCCCAG	79683	Hs.187459	GO:0008415|GO:0046872|GO:0016740|GO:0008270|GO:0016021|GO:0016020	NP_714968	Zinc finger, DHHC-type containing 14							0.762077	0.0424259	0.773738	0.00115634	-0.358079	0.000564195	-0.579507	0.00040967
ASHG19A3A009572	7.19215	6.25523	6.85825	6.6871	6.77101	7.07278	6.74541	6.6966	6.60836	6.15484	6.98354	6.25179	coding	NM_177441	TMUB2	RefSeq_coding	2443	chr17	+	42264573	42269098		AATAGGACCATCCAAAAGCGGAACCTTCGCCTCAGAAAAAGGGTGCGGGACCCCTCCTCA	79089	Hs.181391	GO:0016021|GO:0016020	NP_803190	Transmembrane and ubiquitin-like domain containing 2							-0.514896	0.0382938	-0.366784	0.00166648	0.720116	7.63014e-05	0.676924	4.91088e-05
ASHG19A3A054012	13.487	13.4058	13.7736	13.9918	14.8818	13.5496	14.8041	13.8695	13.8344	13.1238	13.8605	14.6113	coding	NM_021149	COTL1	RefSeq_coding	1850	chr16	-	84599205	84651669		TCTGTACTGTATTGGGATTGTAAAGAACATCTCTGCACTCAGACAGTTTACAGAAATAAA	23406	Hs.289092	GO:0003779|GO:0019899|GO:0005515|GO:0008150|GO:0050832|GO:0005575|GO:0005737|GO:0005856|GO:0005622	NP_066972	Coactosin-like 1 (Dictyostelium)							-0.320135	0.000433111	-0.331839	0.0050291	0.0167542	0.00931249	0.356452	0.0230809
ASHG19A3A046940	10.5691	9.76006	10.355	10.1711	10.244	10.3886	10.0831	10.1767	10.0372	10.0209	10.3242	10.0745	coding	NM_022761	C11orf1	RefSeq_coding	984	chr11	+	111749947	111754795		TTTTTTCACCTCGTCTGAAATGGCTGCCTCCCAGTGTCTCTGCTGCTCAAAATTTCTCTT	64776	Hs.17546	GO:0003674|GO:0008150|GO:0005634	NP_073598	Chromosome 11 open reading frame 1							-0.401379	0.24375	-0.291065	0.686551	0.583401	0.181278	0.64717	0.0749257
ASHG19A3A001499	7.00167	6.87234	6.51495	5.99583	7.24328	7.41083	6.58208	6.42492	6.44668	7.54563	6.91869	6.67868	coding	NM_001077352	RBM23	RefSeq_coding	2522	chr14	-	23369854	23388396		TACAGGAGTCCTCCACTTGCCACTGGGGAGCCAGTTGATAATCTGAGTCCTGAGGAGCGT	55147	Hs.4997	GO:0003723|GO:0000166|GO:0006397|GO:0005634	NP_060577	RNA binding motif protein 23							-0.0308866	0.0397932	-0.100663	0.00180606	-0.0314588	0.000220106	-0.0404616	0.000132115
ASHG19A3A030774	8.46083	9.63839	8.53028	10.0212	7.63065	8.78289	7.86578	9.29035	7.34785	9.46484	8.48528	9.15357	coding	NM_019032	ADAMTSL4	RefSeq_coding	4209	chr1	+	150521897	150533410		CCTCCTGAAATGGTTCCCACCCAGAACTAATTTATTTTTTATTAAAGATGGTCATGACAA	54507	Hs.516243	GO:0004222|GO:0008233|GO:0002020|GO:0005515|GO:0030198|GO:0043065|GO:0005575|GO:0031012|GO:0005576|GO:0005614	NP_079284	ADAMTS-like 4							0.894036	0.705096	0.808439	0.0264497	-0.585581	0.0232089	-0.678659	0.0127336
ASHG19A3A006105	6.67494	7.195	6.63044	7.09379	6.41638	6.5709	6.31712	7.03614	6.53386	7.67932	6.88258	6.57364	coding	NM_148966	TNFRSF25	RefSeq_coding	1527	chr1	-	6521220	6526255		GCCGCTGTCTGTGGCTGGAGGCAGAATGAAGCTGGGATGGAGGCTCTGACCCCACCACCG	8718	Hs.462529	GO:0004872|GO:0005031|GO:0006915|GO:0007166|GO:0006917|GO:0008624|GO:0042981|GO:0007165|GO:0033209|GO:0005829|GO:0005576|GO:0005887|GO:0005886	NP_683871	Tumor necrosis factor receptor superfamily, member 25							0.633331	0.0269978	0.550665	0.000944598	-0.34734	0.00029539	-0.612368	0.000225459
ASHG19A3A029621	8.70387	9.11567	8.96996	9.45481	8.97255	9.19409	8.68798	9.42075	8.82203	9.15651	8.97767	9.49683	coding	NM_006398	UBD	RefSeq_coding	1006	chr6	-	29523389	29527702		TATATAAGCTGCATGCAAAGTCCTTTTTCTGTCTCTGGTTTCTGGCCCCTTGTCTGCAGA	10537	Hs.728313	GO:0070628|GO:0005515|GO:0070842|GO:0043011|GO:0035417|GO:0043123|GO:0043065|GO:0032446|GO:0016567|GO:0006508|GO:0034341|GO:0034612|GO:0006511|GO:0016235|GO:0005737|GO:0005634	NP_006389	Ubiquitin D							0.872163	0.930748	0.843333	0.102283	-0.713669	0.0280292	-0.519917	0.0118164
ASHG19A3A050418	12.4073	10.6506	12.7108	11.4103	12.1507	11.3189	11.9015	11.2379	12.5167	10.9907	12.6856	11.0018	coding	NM_001144072	UBAC2	RefSeq_coding	2696	chr13	+	99852678	100038751		TCTGACCGCCATCGTTTCAACCTGGAGAGGTGAGCCCTCCCCTACCGACGCACTTCCCTT	337867	Hs.508545	GO:0016021|GO:0016020	NP_808882	UBA domain containing 2							-0.895909	0.0328442	-0.807794	0.294838	0.837085	0.514376	0.829832	0.95209
ASHG19A3A004034	7.94391	7.37879	8.44923	7.68473	8.21283	7.17268	7.96713	8.13735	8.32361	7.97181	8.47299	7.90825	coding	NM_206819	MYBPC1	RefSeq_coding	3879	chr12	+	101988746	102079657	NM_002465,	TCCCCGCCTAGCGCCTTGCCTCCAGGTTTGGGTAGTCGGGCCCTGGAGAGAAAAGATTCA	4604	Hs.654589	GO:0003779|GO:0008307|GO:0031432|GO:0007155|GO:0030049|GO:0005829|GO:0030016|GO:0032982	NP_996557	Myosin binding protein C, slow type							-0.627697	0.326206	-0.645135	0.0223362	0.409369	0.00131272	0.444881	0.000633846
ASHG19A3A004945	6.05801	5.20313	6.76432	5.48237	6.51508	5.91984	6.24028	6.70249	6.34397	5.57079	6.57723	8.84792	coding	NM_001018054	LRP8	RefSeq_coding	4351	chr1	-	53711217	53793726	NM_017522,	CTGCTCAGATTGGCCATGTCTATCCTGCACGAGTGGCATTAAGCCTTGAAGATGATGGAC	7804	Hs.726256	GO:0034187|GO:0005509|GO:0005515|GO:0004888|GO:0030229|GO:0007596|GO:0019221|GO:0006897|GO:0021766|GO:0021819|GO:0006629|GO:0030168|GO:0045860|GO:0006508|GO:0007165|GO:0005901|GO:0005576|GO:0005615|GO:0016021|GO:0005886	NP_150643	Low density lipoprotein receptor-related protein 8, apolipoprotein e receptor							-0.0658272	0.021069	-0.160168	0.00124605	-0.379125	0.000303628	0.0750886	6.71773e-05
ASHG19A3A040008	7.58735	6.90314	7.79852	7.4142	7.57297	7.53358	6.9482	7.21979	7.09676	6.92446	7.4663	7.14679	coding	NM_002547	OPHN1	RefSeq_coding	7531	chrX	-	67262187	67653299		ATTTCAAAGCGCTTGCTGCGAGAAAGGACGGTTTTCTATACTTCTTCCCTGGATGAAAGC	4983	Hs.128824	GO:0005096|GO:0005100|GO:0017124|GO:0003779|GO:0008093|GO:0035255|GO:0030036|GO:0007411|GO:0006897|GO:0046847|GO:0007399|GO:0051056|GO:0007165|GO:0007264|GO:0006930|GO:0015629|GO:0030424|GO:0030054|GO:0042995|GO:0005829|GO:0043197|GO:0005622|GO:0045202	NP_002538	Oligophrenin 1							-0.36342	0.105647	-0.260651	0.00473245	0.543022	0.000317597	0.602725	0.000167561
CUST_14_PI418767722	13.5457	14.3674	14.1034	15.0419	14.117	14.6684	14.0658	14.7617	13.7002	14.4232	14.0756	14.5018	coding	NM_004309	ARHGDIA	RefSeq_coding	1912	chr17	-	79825597	79829238		TCAGGCAGAGGCGCCTGTCCCTGCTTCTTTTCTGACCGGGAAATAAATGCCCCTGAAGGA	396	Hs.159161	GO:0005096|GO:0005094|GO:0042802|GO:0005515|GO:0007266|GO:0006916|GO:0006928|GO:0050771|GO:0007162|GO:0048011|GO:0050772|GO:0050770|GO:0032880|GO:0051056|GO:0007264|GO:0005737|GO:0005856|GO:0005829|GO:0005829|GO:0001772	NP_004300	Rho GDP dissociation inhibitor (GDI) alpha							0.860872	5.17531e-05	0.888424	0.000642697	-0.515073	0.00668221	-0.417647	0.0198461
ASHG19A3A002591	10.4332	11.0901	10.3172	10.6723	10.2492	10.1985	10.705	9.50363	10.4742	10.6286	10.4863	11.1902	coding	NM_001142625	RAB34	RefSeq_coding	1118	chr17	-	27041298	27045286		AAAGACGCCCTCCAGGTGGCCCAGGAGATGAAGACTGTTCAGAGACTGCCCAGCCCTAGG	83871	Hs.301853	GO:0005525|GO:0003924|GO:0019001|GO:0000166|GO:0006897|GO:0015031|GO:0007264|GO:0005794|GO:0005737|GO:0005769|GO:0001726	NP_114140	RAB34, member RAS oncogene family							0.117417	0.135221	-0.0622295	0.941668	-0.358482	0.373242	-0.215705	0.173998
ASHG19A3A011531	7.10284	7.44024	6.11237	7.19027	6.63449	7.16376	6.54874	6.16882	5.76498	6.27102	6.65508	6.94731	coding	NM_198850	PHLDB3	RefSeq_coding	2505	chr19	-	43979255	44008985		TGTCATCTACTTCCAGGCCATTGAGGAAGTCTATTATGACCACTTACGCTGTGCCTTCAA	653583	Hs.631581		NP_942147	Pleckstrin homology-like domain, family B, member 3							0.414	0.0223462	0.319189	0.000874646	-0.298349	0.000256828	-0.293725	0.000153509
ASHG19A3A047996	8.49489	8.73351	8.21749	6.60761	8.96289	9.09187	8.50619	5.47748	7.9412	8.23498	8.13286	8.87435	coding	NM_052845	MMAB	RefSeq_coding	4154	chr12	-	109991522	110011358		CAAAGATGACCAAGTGTTTGAAGCCGTGGGAACTACAGATGAATTAAGTTCAGCTATTGG	326625	Hs.12106	GO:0005524|GO:0008817|GO:0000166|GO:0016740|GO:0009236|GO:0005739	NP_443077	Methylmalonic aciduria (cobalamin deficiency) cblB type							-0.342439	0.420908	-0.442843	0.0420275	0.0418713	0.00346928	0.201709	0.00116542
ASHG19A3A022558	9.94295	8.95082	8.0592	10.0899	5.89784	8.98598	7.61395	9.31676	7.45263	8.48	6.722	8.65749	coding	NM_001123041	CCR2	RefSeq_coding	2689	chr3	+	46395234	46402412		GGGACAGAGCAGAACTTTCACCTTCATATATTTGTATGATCCTAATGAATGCATAAAATG	729230	Hs.511794	GO:0016493|GO:0031727|GO:0004930|GO:0004950|GO:0042803|GO:0004872|GO:0007259|GO:0035705|GO:0043615|GO:0001974|GO:0006874|GO:0006968|GO:0019725|GO:0070098|GO:0006935|GO:0019221|GO:0007204|GO:0006955|GO:0006954|GO:0044419|GO:0035696|GO:0007194|GO:0016525|GO:0043310|GO:0002829|GO:0050870|GO:0010820|GO:2000409|GO:0002827|GO:0046641|GO:0030335|GO:0090265|GO:0050729|GO:0032729|GO:0032743|GO:0090026|GO:…	NP_001116868	Chemokine (C-C motif) receptor 2							0.627218	0.404691	0.664945	0.00976081	-0.31341	0.0127863	-0.45382	0.00821683
ASHG19A3A002676	7.96067	8.12981	8.09065	7.78076	8.02843	7.04543	7.62497	8.32962	8.75783	7.44827	8.24226	7.95312	coding	NM_001144058	NTM	RefSeq_coding	3408	chr11	+	131780711	132206715		TGAAAACTACAGCCCTGACCCCTTGGAAAGGTCCAGGCGCCGTCAGCGAGGTGAGCAACG	50863	Hs.504352	GO:0007155|GO:0008038|GO:0031225|GO:0005886	NP_057606	Neurotrimin							-0.357518	0.306642	-0.385	0.0192869	0.0633222	0.00182333	-0.0279934	0.00102149
ASHG19A3A015724	9.37719	9.2438	9.0864	9.87315	9.3326	9.90384	8.77825	9.41668	8.14397	9.62385	8.13096	9.98827	coding	NM_018438	FBXO6	RefSeq_coding	1565	chr1	+	11724149	11734407		CCAGCTTGTGGTAACTTACTGTCACATAGCTCTGACGTTTTGTTGTAATAAATGTTTTCA	26270	Hs.464419	GO:0030246|GO:0001948|GO:0005515|GO:0004842|GO:0000077|GO:0006281|GO:0030433|GO:0031146|GO:0006516|GO:0030163|GO:0006508|GO:0006986|GO:0019005|GO:0005737	NP_060908	F-box protein 6							0.695084	0.776848	0.691877	0.120081	-0.506791	0.0473967	-0.378017	0.0200389
ASHG19A3A055007	6.5155	5.75589	6.37956	6.25718	6.60341	5.38645	6.08549	6.47401	7.2945	5.54344	6.46767	6.25641	coding	NM_002548	OR1D2	RefSeq_coding	939	chr17	-	2995352	2996290		GTGCTGATTATCAGAGCCATCCTCAGAATACCCTCAGTCTCTAAGAAATACAAAGCCTTC	4991	Hs.532771	GO:0004930|GO:0004984|GO:0004872|GO:0007186|GO:0007186|GO:0006928|GO:0006935|GO:0000060|GO:0050896|GO:0007608|GO:0007338|GO:0005887|GO:0005886	NP_002539	Olfactory receptor, family 1, subfamily D, member 2							-0.597254	0.0213991	-0.527373	0.00110293	0.368349	4.49107e-05	0.411165	2.67445e-05
ASHG19A3A008688	8.63312	8.30321	8.86349	9.60891	8.91379	8.26676	8.74131	9.24342	9.95186	8.54011	9.06643	8.57878	coding	NM_030576	LIMD2	RefSeq_coding	3232	chr17	-	61773249	61777519		CCAGGTCACCCTGAAGCCCCACAACTTTTTATCTGGATTAGTTATTAAAAAACAATAAAT	80774	Hs.591166	GO:0046872|GO:0008270	NP_085053	LIM domain containing 2							-0.243078	0.911007	-0.0835134	0.0973268	0.36023	0.0102272	0.362632	0.00445861
ASHG19A3A050873	5.62673	5.82367	6.26025	5.424	6.14143	5.75955	5.97983	5.8765	6.00922	6.03807	5.91824	6.09451	coding	NM_001040276	ESR2	RefSeq_coding	2745	chr14	-	64693752	64805268		GTGCTTGCTCTGCTGGAGGAACCGCGCTCAGGTTACAGTCATCCCAATATGGTTCTGAAG	2100	Hs.660607	GO:0003677|GO:0019899|GO:0030284|GO:0004879|GO:0046872|GO:0005515|GO:0048019|GO:0043565|GO:0003700|GO:0005496|GO:0003707|GO:0003713|GO:0008270|GO:0007267|GO:0030520|GO:0010467|GO:0030308|GO:0009968|GO:0034339|GO:0006355|GO:0007165|GO:0043401|GO:0006351|GO:0005739|GO:0005654|GO:0005634	NP_001428	Estrogen receptor 2 (ER beta)							-0.386449	0.00810876	-0.472698	0.000408292	-0.0526966	4.32008e-05	0.107577	2.55608e-05
ASHG19A3A053304	5.65291	7.04609	6.28556	5.31044	6.42573	6.26129	6.51206	5.93012	6.69223	6.17845	6.99836	6.49791	coding	NM_000693	ALDH1A3	RefSeq_coding	3510	chr15	+	101420008	101456828		AACTGCTACAACGCCCTCTATGCACAGGCTCCATTTGGTGGCTTTAAAATGTCAGGAAAT	220	Hs.459538	GO:0070403|GO:0004029|GO:0004030|GO:0016491|GO:0042803|GO:0070324|GO:0031076|GO:0048048|GO:0060324|GO:0001822|GO:0021768|GO:0060166|GO:0002072|GO:0055114|GO:0021983|GO:0043065|GO:0042493|GO:0042574|GO:0002138|GO:0042573|GO:0005737	NP_000684	Aldehyde dehydrogenase 1 family, member A3							-0.248166	0.0189429	-0.400639	0.00107346	-0.18016	0.000118732	-0.132742	6.97365e-05
ASHG19A3A013073	9.35436	10.7903	9.71458	11.4351	9.34243	10.549	9.49015	10.5322	9.11941	10.4681	9.52071	10.0104	coding	NM_153219	ZNF524	RefSeq_coding	1135	chr19	+	56111729	56114504		CCCCCAGACTAACAGACCCTTGGAGGCAGGGGCTGTGGAAATAAATCTCTGCCTGCTGGC	147807	Hs.440291	GO:0003677|GO:0046872|GO:0008270|GO:0005622|GO:0005634	NP_694951	Zinc finger protein 524							0.903814	0.199441	0.913476	0.467887	-0.481267	0.200009	-0.574681	0.102168
ASHG19A3A001240	10.6664	11.7621	10.8702	11.669	10.8169	11.6547	11.1523	11.983	10.8227	11.6519	10.9478	11.8201	coding	NM_001035247	UFD1L	RefSeq_coding	1730	chr22	-	19437463	19466738		ATTCCCAATTATGAATTTAAACTTGGATGAAGCTGGAGGCAGATTCGTCGCTTTCTCTGG	7353	Hs.474213	GO:0005515|GO:0004843|GO:0001501|GO:0006511|GO:0005737|GO:0005829|GO:0005634	NP_005650	Ubiquitin fusion degradation 1 like (yeast)							0.961645	0.0145751	0.910157	0.351445	-0.820358	0.991182	-0.763192	0.633769
ASHG19A3A047821	9.16429	8.67386	9.4807	8.9751	9.90016	9.39261	9.80968	9.60613	10.4286	9.40686	10.1398	9.57399	coding	NM_139137	KCNC2	RefSeq_coding	2468	chr12	-	75436877	75603511		GGCAATGCTCTGAGGCTCTCTCCAGTAACATCACCCTACAACTCTCCTTGTCCTCTGAGG	3747	Hs.27214	GO:0005244|GO:0005249|GO:0006112|GO:0006811|GO:0006813|GO:0050796|GO:0055085|GO:0016021|GO:0016020|GO:0008076	NP_715624	Potassium voltage-gated channel, Shaw-related subfamily, member 2							-0.603615	0.606815	-0.533487	0.321484	0.353888	0.0458758	0.57834	0.0152686
ASHG19A3A000904	7.3931	8.28205	6.88106	6.54469	6.87185	7.84989	7.19281	6.48054	7.09644	8.19017	6.84428	6.88394	coding	NM_001009183	SIP1	RefSeq_coding	1309	chr14	+	39583487	39606175		AAGGTGCTCTGAAGTGAGGCTCTTAGTGGTATTTTGACCAACGTGATTTAGCTGATGAGC	8487	Hs.652307	GO:0005515|GO:0016070|GO:0008380|GO:0000375|GO:0006397|GO:0034660|GO:0000387|GO:0000245|GO:0015030|GO:0005737|GO:0005829|GO:0005829|GO:0005622|GO:0005654|GO:0005634|GO:0005681	NP_003607	Survival of motor neuron protein interacting protein 1							0.208547	0.0744847	0.12951	0.00316793	-0.204915	0.000661403	-0.413644	0.000494944
ASHG19A3A046888	8.11309	7.44844	8.6578	8.06904	8.02914	7.55896	8.18282	8.35559	8.67922	7.63877	8.49879	7.79398	coding	NM_014361	CNTN5	RefSeq_coding	4164	chr11	+	98891870	100227472		CTCAGAATTATTATTCCCCCATCAATCTTTATCATTCCTCAGATGCCTTCAAACAAGATG	53942	Hs.656783	GO:0005515|GO:0007155|GO:0031225|GO:0005886	NP_780775	Contactin 5							-0.635561	0.383305	-0.533216	0.0264813	0.585977	0.0013559	0.574858	0.0006758
ASHG19A3A011819	6.02602	5.54244	5.78473	6.0338	5.58389	6.19068	5.78027	5.88545	6.00958	5.97723	6.20956	6.26345	coding	NM_206818	OSCAR	RefSeq_coding	1946	chr19	-	54597934	54604148		TTTGAGACTGTAGAGTCAGGTCCCTAAGTCCACCCCAGGGGCTGGAAACCTGGAGTTCAG	126014	Hs.347655	GO:0004872|GO:0005576|GO:0016021|GO:0005886	NP_996554	Osteoclast associated, immunoglobulin-like receptor							0.202896	0.00670969	0.231915	0.000284459	-0.111477	4.72248e-05	0.21557	2.46608e-05
ASHG19A3A031755	7.79471	7.41022	7.67305	7.4248	7.65946	7.31613	7.30804	7.6152	7.20156	7.234	7.81187	7.02437	coding	NM_031469	SH3BGRL2	RefSeq_coding	4675	chr6	+	80340999	80413369		TCACAATGTCAGAAGAACAGAGGCAATGGATGTACAAAAACGTCCCCCCGGAAAAGAAAC	83699	Hs.706531	GO:0017124|GO:0005634	NP_113657	SH3 domain binding glutamic acid-rich protein like 2							-0.417126	0.13655	-0.414556	0.00661587	0.560655	0.000457613	0.293865	0.000303828
ASHG19A3A008232	11.7652	11.9185	11.4533	12.122	11.7438	11.7657	11.5366	11.8457	11.3702	11.9931	11.2022	11.0875	coding	NM_007247	SYNRG	RefSeq_coding	8181	chr17	-	35874900	35969486	NM_001163547,NM_001163546,NM_001163544,AK091801,	CGCCTGTATTTTAAAAGATGGTGTGGTTTCTCCCTTGTTTGTATTTTAATAAACAACTGC	11276	Hs.594647	GO:0005509|GO:0006897|GO:0006886|GO:0030121|GO:0005794|GO:0005737|GO:0016020	NP_942583	Synergin, gamma							0.439589	0.0130205	0.532516	0.229085	0.0356989	0.685164	-0.319082	0.877175
ASHG19A3A016066	6.78702	7.08144	7.12269	7.35492	7.07932	6.84949	7.05461	7.69923	7.40821	7.09828	7.41655	7.30138	coding	NM_004633	IL1R2	RefSeq_coding	1484	chr2	+	102608305	102644880		TAAATCCCTGCTTTACTGCTGAGCTCCTGCTGGAGGTGAAAGTCTGGCCTGGCAGCCTTC	7850	Hs.25333	GO:0004908|GO:0004910|GO:0004872|GO:0006955|GO:0016021|GO:0005886|GO:0005886	NP_775465	Interleukin 1 receptor, type II							0.242967	0.0728933	0.247512	0.00282595	-0.266871	0.000487696	-0.200364	0.000263982
ASHG19A3A005576	9.98152	8.82109	9.65703	9.3982	9.70087	9.73936	9.52555	9.4461	9.87896	9.24859	9.83874	9.31734	coding	NM_033013	NR1I2	RefSeq_coding	4335	chr3	+	119499330	119537331		ACACTACCTTCTCCCATTTCAAGAATTTCCGGGTCTCTCTGCAGCTGCGGGGGGAGGATG	8856	Hs.7303	GO:0008144|GO:0004879|GO:0046872|GO:0005515|GO:0043565|GO:0003700|GO:0003707|GO:0003713|GO:0016564|GO:0008270|GO:0046618|GO:0042738|GO:0010467|GO:0034339|GO:0006355|GO:0007165|GO:0008202|GO:0006805|GO:0042908|GO:0005654|GO:0005634	NP_148934	Nuclear receptor subfamily 1, group I, member 2							-0.707397	0.598732	-0.548586	0.308345	0.742022	0.0395701	0.844912	0.0148105
ASHG19A3A006015	9.76417	9.44539	10.2016	9.81937	9.76859	9.4987	9.91055	10.2823	10.5549	9.71195	10.26	9.7606	coding	NM_003693	SCARF1	RefSeq_coding	3457	chr17	-	1537151	1549041	NM_145350,	GTGACCCTGGCTGGCTGGGGCCCAGGTGTGAAGACCCCTGCCCCACTGGTACCTTTGGGG	8578	Hs.647430	GO:0030169|GO:0005044|GO:0004888|GO:0007155|GO:0006707|GO:0016322|GO:0048680|GO:0010976|GO:0006898|GO:0016021|GO:0016020	NP_663327	Scavenger receptor class F, member 1							-0.4573	0.372719	-0.36485	0.50337	0.37198	0.105795	0.379863	0.04362
ASHG19A3A041713	9.26273	8.77008	9.32869	9.21426	8.99002	8.78989	8.87557	9.36413	9.39081	8.808	9.26138	9.05449	coding	NM_001178115	ZNF185	RefSeq_coding	3248	chrX	+	152110214	152142024		CGCCAGAGGTCGCCCGAGGATCACGAATGGGCCCGAGGAGCTGGCTGCCCCTTCCCCCGC	7739	Hs.16622	GO:0046872|GO:0008270|GO:0030054|GO:0005737|GO:0005856|GO:0005925	NP_009081	Zinc finger protein 185 (LIM domain)							-0.340083	0.928285	-0.247689	0.137218	0.349732	0.0182666	0.339421	0.0079641
ASHG19A3A010911	12.2283	10.6998	11.837	11.6383	11.5235	11.5396	11.3647	11.2468	11.9907	10.9762	11.7409	11.4055	coding	NM_018664	BATF3	RefSeq_coding	992	chr1	-	212859759	212873327		ATTGTCTCTCCCTTCTCCAGTTCTGGGAATTTACAGGCACAATACACTTCCTTTTCCTGG	55509	Hs.62919	GO:0046983|GO:0043565|GO:0003700|GO:0003714|GO:0006355|GO:0006366|GO:0005634	NP_061134	Basic leucine zipper transcription factor, ATF-like 3							-0.643601	0.0307711	-0.500139	0.345404	0.682314	0.784419	0.78142	0.725592
ASHG19A3A036877	7.69463	7.65864	7.2868	6.30037	7.73482	6.98829	7.62565	5.57609	7.54781	6.51389	7.02937	5.69391	coding	NM_022783	DEPDC6	RefSeq_coding	2631	chr8	+	120885899	121063156		TGTCCAACAAGCACCCATTTGTGGACAGCAATCTTCTCTACCAGTTCAGAATGAACTTCC	64798	Hs.112981	GO:0005515|GO:0035556|GO:0032007|GO:0045792|GO:0006469|GO:0042981|GO:0005622	NP_073620	DEP domain containing MTOR-interacting protein							-0.73188	0.0932649	-0.707598	0.00636951	0.630593	6.90464e-05	0.405018	7.84587e-05
ASHG19A3A011450	10.0915	9.15651	10.6508	10.5236	9.99996	8.30363	9.09026	9.30803	8.45648	9.72471	10.0589	11.1631	coding	NM_003890	FCGBP	RefSeq_coding	16407	chr19	-	40353963	40440533		TTTTCTGGGTCACAGAGGCCAAATGTGAGAGCATTGAATAAATATCTTAAGCTAAGCTGC	8857	Hs.111732	GO:0005515|GO:0005576	NP_003881	Fc fragment of IgG binding protein							0.05382	0.473599	-0.092241	0.390796	-0.157175	0.102473	0.0376218	0.0380253
ASHG19A3A044430	13.582	13.5864	13.7219	13.392	14.3697	13.1306	13.9533	13.4639	13.6393	13.3699	13.7631	13.2353	coding	NM_030912	TRIM8	RefSeq_coding	2753	chr10	+	104404251	104418076		TATCTGTCTAGAGCACACACCAAAATCCAACCTTCTAATAAACATGATGGCGCAGTCCCA	81603	Hs.336810	GO:0016874|GO:0046872|GO:0042803|GO:0008270|GO:0008150|GO:0016605|GO:0005737|GO:0043231|GO:0005730|GO:0005634	NP_112174	Tripartite motif-containing 8							-0.733075	0.000794234	-0.751493	0.00974615	0.517074	0.0130889	0.42672	0.0492227
ASHG19A3A050466	6.77468	6.13305	6.41831	6.02914	7.02717	6.23509	6.72612	6.67073	5.7378	6.47693	6.55271	6.50583	coding	NM_001135589	GDAP2	RefSeq_coding	2553	chr1	-	118419845	118472302		CAAGCTGATTGTTTAACTGTTGCTGATTGCTTATCTTTATATTGTATGAACCAGGGGATA	54834	Hs.594430	GO:0032526	NP_060156	Ganglioside induced differentiation associated protein 2							-0.266756	0.0222115	-0.367836	0.0010992	0.0843421	9.72287e-05	0.13225	5.75664e-05
ASHG19A3A029928	8.89277	8.3874	8.98763	9.28592	8.92883	9.28927	8.68956	9.07752	8.62615	8.62786	8.90353	9.211	coding	NM_199184	C6orf108	RefSeq_coding	813	chr6	-	43193368	43197211		GGGTAAGGGAGCTGTGAGGGTGTGGATGGGAGGCAGCTTCACCTTTCCCTGCCCTTTCCA	10591	Hs.109752	GO:0070694|GO:0016798|GO:0050144|GO:0008283|GO:0009159|GO:0008152|GO:0009117|GO:0030307|GO:0005737|GO:0005730|GO:0005634|GO:0005634	NP_954653	Chromosome 6 open reading frame 108							0.281624	0.91851	0.391525	0.083476	-0.042042	0.0146201	0.28788	0.0054301
ASHG19A3A006837	9.42683	9.12008	9.75206	9.51694	9.78794	9.21934	9.49216	9.54669	9.88336	9.06869	9.9888	9.50469	coding	NM_199004	ARRB2	RefSeq_coding	1891	chr17	+	4613788	4624794		ATCACCTGGACAAAGTGGACCCTGTAGTGTTTGTGACCCTCACCTGCGCCTTCCGCTATG	409	Hs.435811	GO:0001664|GO:0031701|GO:0005515|GO:0005102|GO:0031625|GO:0002031|GO:0002031|GO:0007596|GO:0060326|GO:0002032|GO:0032088|GO:0045953|GO:0031397|GO:0009968|GO:0030168|GO:0070374|GO:0070374|GO:0043161|GO:0015031|GO:0016567|GO:0031623|GO:0006366|GO:0007179|GO:0005905|GO:0005737|GO:0016023|GO:0031410|GO:0005829|GO:0005634|GO:0005886	NP_945355	Arrestin, beta 2							-0.652185	0.608442	-0.598508	0.298378	0.488249	0.0440261	0.643831	0.0166976
ASHG19A3A016200	7.28143	6.99065	7.72038	7.7206	7.20129	6.62448	7.18289	6.88992	7.53779	6.50359	7.16078	5.93804	coding	NM_198581	ZC3H6	RefSeq_coding	11557	chr2	+	113033177	113097640		TTACTCAGAGATACCAAGAAGATGAAGAACAAACCAGCACCCAACCTCATAGGGCACCAA	376940	Hs.190477	GO:0046872|GO:0003674|GO:0003676|GO:0008270|GO:0008150|GO:0005575	NP_940983	Zinc finger CCCH-type containing 6							-0.529579	0.0831714	-0.377861	0.00397937	0.787856	9.09742e-05	0.505409	9.12598e-05
ASHG19A3A031781	9.29122	9.3651	9.52423	9.66281	9.57988	9.4012	9.42795	9.50796	9.56633	9.35575	9.47359	9.58281	coding	NM_014847	UBAP2L	RefSeq_coding	4006	chr1	+	154193324	154243328		TCCTTTGAGAAACAAGGTTTTCATTCCGGTACTCCTGCTGCTTCCTTCAACTTGCCTTCA	9898	Hs.490551	GO:0005515|GO:0007339|GO:0005671	NP_055662	Ubiquitin associated protein 2-like							0.0343598	0.620743	0.118951	0.25054	-0.0266475	0.0481313	0.265021	0.019605
ASHG19A3A053950	8.2487	10.0678	8.57277	9.80096	9.60475	9.57652	9.11893	8.11865	9.48363	10.3711	9.25404	9.66935	coding	NM_006324	CFDP1	RefSeq_coding	1281	chr16	-	75327608	75467387		TTTGGGGAAAATTGGTGCCAAGAAGCAGAAAATGAGCACCCTTGAGAAGTCCAAACTGGA	10428	Hs.461361	GO:0003674|GO:0006916|GO:0008150|GO:0007155|GO:0007275|GO:0042127|GO:0008360|GO:0005575	NP_006315	Craniofacial development protein 1							0.364391	0.722831	0.297117	0.17731	-0.3322	0.0516194	-0.230374	0.0216906
ASHG19A3A010052	9.47447	11.3111	9.70207	10.6235	9.52328	10.306	9.49924	10.7998	8.61777	11.104	9.59874	10.3189	coding	NM_001080519	BAHCC1	RefSeq_coding	10342	chr17	+	79373539	79433358		TAACGTGACGAAGGCACGATTCCTGTAAATGTGTAAACTAAGGGGATGGTTGGATTTTTT	57597	Hs.514580	GO:0003677	NP_001073988	BAH domain and coiled-coil containing 1							0.89609	0.172196	0.784607	0.516119	-0.684844	0.239995	-0.817081	0.130811
ASHG19A3A039306	11.6973	11.6191	11.8087	12.0013	11.5479	11.0866	11.3177	11.8519	10.417	11.9298	11.4032	10.6299	coding	NM_032809	FAM73B	RefSeq_coding	3597	chr9	+	131799252	131834350		TTCGACTTTTGGATGGTAGAGTGTGTGCACTGACTGTGAGTCGAATAAACAATTGAGACG	84895	Hs.632693	GO:0016021|GO:0016020	NP_116198	Family with sequence similarity 73, member B							0.224853	0.0214015	0.208672	0.33956	0.171404	0.870527	-0.179359	0.703886
CUST_50_PI426249100	8.81331	8.46526	9.21036	8.87771	8.98073	8.6505	8.90814	8.88222	9.43492	8.80343	9.34005	8.99794	coding	NM_021192_Exon1+	NM_021192	HOX cluster	781	chr2	+	176972083	176972864	NM_021192,	GTCTGACTTCGCTAGCAAGCCTTCGTTCCTTTCCCAACCGTCGTCCTGCCAGATGACTTT												-0.60594	0.954467	-0.551022	0.11494	0.438959	0.0123274	0.623508	0.00480777
ASHG19A3A001536	5.66188	6.21501	5.87309	6.061	5.56634	5.81248	5.21891	6.43384	5.34645	6.27968	6.02675	6.14089	coding	NM_001078175	SLC29A1	RefSeq_coding	2253	chr6	+	44191295	44201888		TTCTGCTGGCCAGTCTGGGCACCTGGCCCCTGAGGGAGGGAGCTGTCAGCCAGGGAAAAC	2030	Hs.25450	GO:0005337|GO:0005515|GO:0071333|GO:0071456|GO:0007595|GO:0055086|GO:0006139|GO:0015858|GO:0015858|GO:0060079|GO:0030431|GO:0055085|GO:0015862|GO:0016324|GO:0016323|GO:0005887|GO:0005624|GO:0005886	NP_004946	Solute carrier family 29 (nucleoside transporters), member 1							0.800344	0.00360414	0.675406	0.000150033	-0.652576	8.34702e-05	-0.719615	5.82402e-05
ASHG19A3A023645	8.35991	8.38592	8.69857	8.7975	8.5461	8.45329	8.05004	8.92041	8.66049	8.68063	8.91791	8.84102	coding	NM_004953	EIF4G1	RefSeq_coding	4888	chr3	+	184038262	184053145		GGCAGGGTGGAGAGGTGGGCTCTTCCTGCTTCCCACTCATCTTATAGCTTTCTTTCCCCA	1981	Hs.433750	GO:0005515|GO:0008135|GO:0003743|GO:0016070|GO:0044267|GO:0010467|GO:0008286|GO:0044419|GO:0016071|GO:0000288|GO:0000289|GO:0006446|GO:0006446|GO:0006412|GO:0006413|GO:0005737|GO:0005829|GO:0005829|GO:0016281	NP_937887	Eukaryotic translation initiation factor 4 gamma, 1							0.338879	0.672094	0.32163	0.0476493	-0.26416	0.00853122	-0.110209	0.00368923
ASHG19A3A001683	10.1482	10.1326	9.6758	10.5725	10.0444	10.3878	9.39957	9.1211	8.77449	10.5788	10.1296	10.3516	coding	NM_001098533	CDK10	RefSeq_coding	1759	chr16	+	89753075	89762771		TGCGCCTGCTGCACTTCCTGTTCATGGCGACGGCCGGGGACTGCCTGGAGAGCTCCTATT	8558	Hs.699177	GO:0005524|GO:0004693|GO:0000166|GO:0005515|GO:0016740|GO:0008285|GO:0006468|GO:0007089	NP_443714	Cyclin-dependent kinase 10							0.455484	0.302649	0.348777	0.482548	-0.238655	0.147868	-0.142101	0.0632499
ASHG19A3A050897	8.55574	9.89592	8.43973	10.8349	8.05938	9.67224	8.52753	10.7644	8.52753	9.83668	8.84339	9.4004	coding	NM_182526	TMEM229B	RefSeq_coding	4068	chr14	-	67936983	67982021		CCTCTGTCTCTTCCTTTTCACATTTGTGCACATAAAATATACTGGTGTTTGTGTTCCAGG	161145	Hs.509707	GO:0016021|GO:0016020	NP_872332	Transmembrane protein 229B							0.922482	0.697971	0.940467	0.0746845	-0.551812	0.0663974	-0.637094	0.0353526
ASHG19A3A051024	7.71446	7.96662	10.7472	9.20753	10.3482	8.95686	10.2482	10.2173	8.35922	8.39019	10.7843	9.33766	coding	NM_015859	GTF2A1	RefSeq_coding	1736	chr14	-	81646393	81687294		TTATCTTGTTTTCTTGGGGTTGCCCCCTCTTGTTTGTGTTGTGTGTGGAAATGGCGAACT	2957	Hs.592334	GO:0003677|GO:0003702|GO:0017025|GO:0016251|GO:0016251|GO:0005515|GO:0046982|GO:0003713|GO:0008134|GO:0010467|GO:0032568|GO:0006368|GO:0006366|GO:0006367|GO:0006367|GO:0016032|GO:0005737|GO:0005730|GO:0005654|GO:0005654|GO:0005634|GO:0005672	NP_963889	General transcription factor IIA, 1, 19/37kDa							-0.265257	0.746053	-0.264704	0.265176	0.224222	0.0349585	0.399504	0.0100493
ASHG19A3A001902	7.91293	6.99902	7.4646	7.31458	6.94464	6.87975	6.89204	8.03323	7.52166	7.43438	7.63652	8.39762	coding	NM_001114136	EPB49	RefSeq_coding	2561	chr8	+	21912327	21940035		TGCCCCACGCCCTGGGCCCTTGAAGGGCTCTGCGAGTGACCCGGCGGGCGAGCTCCGTGC	2039	Hs.106124	GO:0003779|GO:0051017|GO:0051693|GO:0007010|GO:0015629|GO:0005737|GO:0005634	NP_001969	Erythrocyte membrane protein band 4.9 (dematin)							0.170184	0.119024	0.0771374	0.0053109	-0.393122	0.00115531	-0.21464	0.00051784
ASHG19A3A015784	14.5129	14.4245	14.4438	14.633	14.9349	15.004	14.6401	14.0219	14.0363	14.8642	14.5599	14.0623	coding	NM_006196	PCBP1	RefSeq_coding	1772	chr2	+	70314584	70316332		CTGTTCAGCTGTTAATGCTGGGATCCATATTTAGTTTTATAAGCTTTTCCCTGTTTTTAG	5093	Hs.2853	GO:0003677|GO:0003723|GO:0005515|GO:0003697|GO:0008380|GO:0010467|GO:0016071|GO:0000398|GO:0005737|GO:0005654|GO:0005634|GO:0030529	NP_006187	Poly(rC) binding protein 1							-0.0650964	0.000112256	-0.0189997	0.00113947	0.379957	0.00188952	0.330235	0.00727434
CUST_7_PI418767722	17.3814	17.6306	17.2033	17.9517	17.345	17.345	17.4068	17.9055	17.0105	17.4417	17.3717	18.0254	coding	NM_001101	ACTB	RefSeq_coding	1852	chr7	-	5566782	5570232		AGGGCTTACCTGTACACTGACTTGAGACCAGTTGAATAAAAGTGCACACCTTAAAAATGA	60	Hs.520640	GO:0005524|GO:0019894|GO:0050998|GO:0000166|GO:0005515|GO:0019901|GO:0005200|GO:0051084|GO:0034332|GO:0007411|GO:0007596|GO:0034329|GO:0045216|GO:0006928|GO:0044267|GO:0006457|GO:0070688|GO:0035267|GO:0030424|GO:0005737|GO:0005856|GO:0005829|GO:0005829|GO:0043234|GO:0030529	NP_001092	Actin, beta							0.775848	8.63506e-07	0.674832	4.82962e-06	-0.721959	2.36769e-05	-0.584325	6.11149e-05
ASHG19A3A046464	13.6336	13.315	13.4103	9.9389	13.3347	8.50348	13.6742	10.7415	13.3772	10.621	12.7265	9.92272	coding	NM_002353	TACSTD2	RefSeq_coding	2080	chr1	-	59041096	59043166		CTTCAGCTTGCCCTTACTGCCACTGATATTGGTAATGTTCTTTTTTGTAAAATGTTTGTA	4070	Hs.23582	GO:0004872|GO:0008283|GO:0007166|GO:0050896|GO:0007601|GO:0005829|GO:0005887|GO:0016020	NP_002344	Tumor-associated calcium signal transducer 2							-0.787405	0.0590498	-0.850908	0.343011	0.487424	0.409364	0.240289	0.876292
ASHG19A3A018001	9.73517	9.59852	10.0668	9.9602	9.87242	9.43427	9.96112	10.3423	10.9399	10.1291	10.6088	10.4182	coding	NM_020746	MAVS	RefSeq_coding	11760	chr20	+	3827448	3856761		AATTTTTGCAATGTGGATGTTGTAGAGATTCTGCCTTACCTGCCCTGCCTCACAGCAAGA	57506	Hs.570362	GO:0050700|GO:0005515|GO:0019901|GO:0004871|GO:0002218|GO:0071360|GO:0042742|GO:0045087|GO:0044419|GO:0032480|GO:0043123|GO:0071660|GO:0071651|GO:0002230|GO:0002230|GO:0010552|GO:0032727|GO:0032727|GO:0032728|GO:0032728|GO:0032757|GO:0033160|GO:0001934|GO:0051091|GO:0042993|GO:0032760|GO:0060340|GO:0009615|GO:0007165|GO:0016021|GO:0016020|GO:0005741|GO:0005741|GO:0005741|GO:0005739	NP_065797	Mitochondrial antiviral signaling protein							-0.230252	0.286225	-0.2363	0.621533	-0.00202499	0.17057	0.162343	0.0688486
ASHG19A3A034963	7.59581	7.17652	7.62069	7.89183	7.64812	7.39886	7.59088	7.93582	8.43242	7.82352	8.06775	8.03006	coding	NM_015172	BAT2L2	RefSeq_coding	10394	chr1	+	171454665	171562649		TTAAGCTGTATGCCTTCCCTTATTGCCCAGCAGCAACAGAATCCGCAAGTTTATGTGTCT	23215	Hs.494614	GO:0008022	NP_055987	Proline-rich coiled-coil 2C							-0.159603	0.220278	-0.0988287	0.010804	0.0635633	0.00123193	0.286316	0.000526917
ASHG19A3A000790	9.75863	8.94399	10.1863	9.10737	10.2692	9.4059	10.1181	9.05059	10.3574	9.09302	10.5436	10.2202	coding	NM_001005354	PRR13	RefSeq_coding	1113	chr12	+	53835432	53840426		CTAAACATGTGGAATCCCAATGCCGGTGGGCCCCCTCATCCTGTGCCACAGCCAGGGTAT	54458	Hs.728833	GO:0005634	NP_060927	Proline rich 13							-0.787252	0.498698	-0.80886	0.453854	0.403437	0.0682665	0.696123	0.0195563
ASHG19A3A020486	11.0089	12.2301	11.3696	12.1212	11.4013	12.5799	11.5105	12.384	11.6947	12.3593	11.313	12.1812	coding	NM_000026	ADSL	RefSeq_coding	1565	chr22	+	40742503	40762573		TTCAGTCCCATTCACTCCCAGTTGGATCATTTACTGGATCCTTCTTCTTTCACTGGTCGT	158	Hs.75527	GO:0070626|GO:0004018|GO:0004018|GO:0004018|GO:0004018|GO:0016829|GO:0006167|GO:0055086|GO:0051262|GO:0006144|GO:0006164|GO:0009168|GO:0005737|GO:0005829|GO:0005829|GO:0005739	NP_001116850	Adenylosuccinate lyase							0.892253	0.00454573	0.915499	0.121325	-0.697339	0.57507	-0.636566	0.95511
ASHG19A3A024466	9.40919	10.1716	8.95573	6.79753	10.2788	10.2701	9.94887	6.4398	9.04528	9.86433	9.22777	9.91276	coding	NM_016245	HSD17B11	RefSeq_coding	1892	chr4	-	88257690	88312455		AAGGCATTTCTTCCTGCAATGACGAAGAATAACCATGGCCATATTGTCACTGTGGCTTCG	51170	Hs.594923	GO:0005488|GO:0004303|GO:0016229|GO:0006710|GO:0055114|GO:0006694|GO:0005737|GO:0005576	NP_057329	Hydroxysteroid (17-beta) dehydrogenase 11							-0.311795	0.867281	-0.429411	0.242774	-0.0264876	0.0404976	0.0875446	0.0150179
ASHG19A3A045236	10.4109	12.8138	9.4385	11.2465	9.66009	12.6463	11.0556	12.8605	10.3733	13.0565	10.4965	11.3227	coding	NM_022349	MS4A6A	RefSeq_coding	1432	chr11	-	59939972	59950674		TATGCTCTGCATTTGCCCCTGGTGATCTTAAAATTCGTTTGCCTTTTTAAAGCTATATTA	64231	Hs.523702	GO:0004872|GO:0016021|GO:0016020	NP_690591	Membrane-spanning 4-domains, subfamily A, member 6A							0.829558	0.00528881	0.79261	0.290096	-0.644459	0.981715	-0.766162	0.670225
ASHG19A3A033678	14.8543	12.3922	14.3827	13.5791	13.9747	13.7603	13.7736	12.4146	14.9204	13.1391	15.1647	13.5963	coding	NM_014690	FAM131B	RefSeq_coding	4285	chr7	-	143050493	143059173		TCTCTCCCTCTCCGTTGCCTTTTACTGTCGTTCCTGCCTCCTCCGATTCGCTTTGTTCAC	9715	Hs.648908		NP_055505	Family with sequence similarity 131, member B							-0.778079	0.00146506	-0.714363	0.0128213	0.704512	0.0029468	0.8345	0.00974947
CUST_17_PI426249100	11.7338	10.8666	12.5134	11.3169	12.4013	10.8484	12.5653	12.3699	13.1704	11.5193	12.8448	11.6643	coding	NM_014620_Exon2+	NM_014620	HOX cluster	117	chr12	+	54446943	54447060	NM_014620,	AGAAATGACGTCAGAATCATTTGCATCCCGCTGCCTCTACCTGCCTGGTCCAGCTGGGAC												-0.725449	0.0205247	-0.679822	0.207823	0.483493	0.380052	0.537418	0.803626
ASHG19A3A048105	9.25985	9.55398	8.93572	8.63528	9.51475	9.66617	9.29248	8.44768	9.30419	9.44233	9.31469	9.64149	coding	NM_139015	SPPL3	RefSeq_coding	3432	chr12	-	121201035	121342151		ATGCCTGGTCTCCTACTATGCTTTGTCCTTCGCTATGACAACTACAAAAAGCAAGCCAGT	121665	Hs.507087	GO:0004190|GO:0008233|GO:0043523|GO:0016021|GO:0016020	NP_620584	Signal peptide peptidase 3							-0.137151	0.800841	-0.254916	0.186986	-0.192066	0.0340418	-0.00273111	0.0133612
ASHG19A3A051096	8.95892	8.54326	9.17055	8.48117	8.94363	8.49429	8.99103	8.94121	9.37559	8.54326	9.35754	8.87072	coding	NM_000295	SERPINA1	RefSeq_coding	3220	chr14	-	94843084	94855153		GTGGACTTAGCCCCTGTTTGCTCCTCCGATAACTGGGGTGACCTTGGTTAATATTCACCA	5265	Hs.525557	GO:0002020|GO:0005515|GO:0004867|GO:0004867|GO:0006953|GO:0007596|GO:0006954|GO:0010951|GO:0030168|GO:0002576|GO:0030162|GO:0046687|GO:0034097|GO:0032355|GO:0001666|GO:0010288|GO:0032496|GO:0033986|GO:0014070|GO:0034014|GO:0005576|GO:0005576|GO:0005615|GO:0031093|GO:0005578	NP_001121179	Serpin peptidase inhibitor, clade A (alpha-1 antiproteinase, antitrypsin), member 1							-0.765777	0.91074	-0.763702	0.112366	0.437452	0.0105036	0.50549	0.00439279
ASHG19A3A034598	6.86322	7.70137	6.7577	8.41807	7.14114	8.23498	6.69514	7.78042	6.83221	7.71446	7.06317	8.11659	coding	NM_199344	SFT2D2	RefSeq_coding	880	chr1	+	168195254	168212087		GTGAAACAGCTGAAGCGAATGTTTGAGCCTACTCGTTTGATTGCAACTATCATGGTGCTG	375035	Hs.645435	GO:0015031|GO:0016192|GO:0016021|GO:0016020	NP_955376	SFT2 domain containing 2							0.920736	0.0672749	0.926378	0.00137778	-0.643641	0.0018201	-0.49274	0.000837867
ASHG19A3A022622	8.35941	7.17303	7.17398	7.34353	8.26983	7.63705	7.5397	7.35101	6.79321	6.81349	7.64254	6.90973	coding	NM_001640	APEH	RefSeq_coding	2775	chr3	+	49711434	49720933		TGTGTTTTATGAAGACTGGGGAGAAAACATGGTTTCCAAAAGCATCCCTGTGCTCTGCGT	327	Hs.517969	GO:0016787|GO:0004252|GO:0006508|GO:0005737|GO:0031965	NP_001631	N-acylaminoacyl-peptide hydrolase							-0.421443	0.141648	-0.389712	0.00761074	0.482851	0.00033873	0.408297	0.000209151
ASHG19A3A054633	6.97188	6.53486	6.72876	7.16521	6.73717	6.9932	6.6753	7.06245	6.78866	6.54773	6.86068	6.91333	coding	NM_177398	LMX1A	RefSeq_coding	3555	chr1	-	165171104	165325952		TTCCAGCAGCGCTCCGCAACTTCTCTCTGCTCCAGTCACTGGGAGAGAGCTCGCCTACCA	4009	Hs.667312	GO:0046872|GO:0043565|GO:0003700|GO:0030528|GO:0008270|GO:0007411|GO:0021953|GO:0021549|GO:0021542|GO:0007275|GO:0045665|GO:0001558|GO:0006355|GO:0005634	NP_796372	LIM homeobox transcription factor 1, alpha							0.244988	0.037526	0.390234	0.00136064	0.0489375	0.000199625	0.21216	0.000107943
ASHG19A3A033565	6.50855	5.23684	6.16816	5.63898	5.95906	6.48154	6.08912	5.73852	5.79577	5.51583	5.72443	5.53693	coding	NM_020911	PLXNA4	RefSeq_coding	13061	chr7	-	131808091	132261323		AATGAGTTCAACACCATGAGTGCACTCTCAGAGATCTTCTCCTATGTGGGCAAATACAGC	91584	Hs.511454	GO:0004872|GO:0017154|GO:0007411|GO:0007275|GO:0007399|GO:0007165|GO:0016021|GO:0005622|GO:0005886|GO:0005886	NP_861440	Plexin A4							-0.504728	0.00905672	-0.33999	0.000412759	0.63105	1.75181e-05	0.656158	1.14934e-05
ASHG19A3A006574	7.1505	7.21224	8.07928	7.2456	8.42995	7.26739	7.7844	6.82529	8.75831	7.7214	7.9657	7.46295	coding	NM_181702	GEM	RefSeq_coding	2080	chr8	-	95261486	95274547		GCCCCGACGCCGATCCGGCCGAGCCAAGACTCAACGATGACTCTGAATAATGTCACCATG	2669	Hs.654463	GO:0019003|GO:0005525|GO:0003924|GO:0005516|GO:0000287|GO:0000166|GO:0005515|GO:0006184|GO:0007166|GO:0006955|GO:0007165|GO:0007264|GO:0009898|GO:0005886	NP_859053	GTP binding protein overexpressed in skeletal muscle							-0.717243	0.22887	-0.669396	0.015574	0.484153	0.00052699	0.599924	0.000222298
ASHG19A3A018608	10.3827	10.0444	9.4955	9.29248	9.83668	9.73822	10.2976	9.81075	10.0766	9.85772	9.57246	9.15931	coding	NM_001033515	LOC100132288	RefSeq_coding	1640	chr21	-	9907193	9968585		TGGTAGGATCCTTTCATGGCGTCTTCCCAGGACCTCCTGCCAGCTCCCATTGGGAGTTTT	100132288	Hs.487562	GO:0000226|GO:0005874	NP_001028687	Hypothetical protein LOC100132288							-0.449954	0.437915	-0.413222	0.435698	0.366107	0.0816987	0.0259217	0.0405659
ASHG19A3A001931	12.2122	12.5134	12.2577	11.4277	12.9159	12.6428	12.4802	11.7318	12.6099	11.8869	12.2356	13.828	coding	NM_001118890	GLRX	RefSeq_coding	1093	chr5	-	95149553	95158577	ENST00000309178,	GATTGGAGCTCTGCAGTAACCACAGATCTCATAGGAAATGTTCAACAATTCTGTGAAAGG	2745	Hs.28988	GO:0009055|GO:0015038|GO:0047485|GO:0015035|GO:0045454|GO:0022900|GO:0015949|GO:0055086|GO:0006810|GO:0005737|GO:0005829|GO:0005829	NP_002055	Glutaredoxin (thioltransferase)							-0.160989	0.00519522	-0.278384	0.0838292	-0.388343	0.254839	0.0041877	0.503181
ASHG19A3A049953	12.813	11.6101	13.4126	12.1574	12.9799	12.1095	12.8471	12.3459	13.126	11.8939	13.4639	12.136	coding	NM_001135816	PCOTH	RefSeq_coding	701	chr13	+	24463591	24466241		AGCGTCGCTCCCCCTCGCCTTCTCGGCCGCCCTCCCGGTTTACCGCCCCCTGTGTCCAGA	542767	Hs.642624	GO:0005737	NP_001129288	Prostate collagen triple helix							-0.874206	0.00736111	-0.812588	0.0811843	0.740275	0.0979884	0.792339	0.301905
ASHG19A3A019627	6.80168	5.89041	6.61387	6.71784	6.55891	6.68348	6.18844	6.47222	6.46098	6.38545	6.54108	6.68316	coding	NM_001008566	TPST2	RefSeq_coding	2018	chr22	-	26921715	26961370		TGATCCTTCAAAGGAGCCTCCCAGCTAAAAGCCAGCAGGAGAGAGACCTTGGCCACCAAG	8459	Hs.726122	GO:0008476|GO:0016740|GO:0006478|GO:0005794|GO:0000139|GO:0005783|GO:0016021|GO:0016020|GO:0005624	NP_003586	Tyrosylprotein sulfotransferase 2							-0.107049	0.0222327	0.0129293	0.000882017	0.279521	9.19795e-05	0.545749	4.60907e-05
ASHG19A3A010032	6.99249	7.12174	7.30937	7.82036	7.02809	7.08326	7.13967	7.73224	7.11301	7.26368	7.21347	8.03682	coding	NM_024110	CARD14	RefSeq_coding	3917	chr17	+	78152280	78182851		TGGTCCGCATCGTCAGTATGGACAAAGCCAAGGCCAGCCCTCTGCGTTTGTCCTTTGACA	79092	Hs.696253	GO:0050700|GO:0007250|GO:0001934|GO:0042981|GO:0016235|GO:0005737|GO:0005622|GO:0005886	NP_438170	Caspase recruitment domain family, member 14							0.625067	0.0798962	0.578997	0.00275104	-0.611072	0.000901698	-0.338659	0.000402922
ASHG19A3A051041	5.55087	6.12061	5.70914	7.18584	5.52071	6.05549	5.53178	6.15907	5.4568	6.28855	5.64556	6.26667	coding	NM_007039	PTPN21	RefSeq_coding	6215	chr14	-	88932122	89021123		TCCATTCTTGAAGAAAGAAGAAGATGCCACTGCCATTTGGGTTGAAACTGAAACGCACCC	11099	Hs.437040	GO:0005488|GO:0016787|GO:0004725|GO:0006470|GO:0005737|GO:0005856	NP_008970	Protein tyrosine phosphatase, non-receptor type 21							0.849687	0.00321085	0.859961	0.00010021	-0.462319	9.41455e-05	-0.42395	5.82256e-05
ASHG19A3A029876	9.93808	9.17749	10.0615	9.64407	9.91243	9.45308	9.76223	9.99553	9.8203	9.36937	9.97578	9.46793	coding	NM_020737	LRFN2	RefSeq_coding	3144	chr6	-	40359372	40555126		TTTCCCCCCTTCTTCTTGCTAAATGCCATGGATATAACTGAATAAGCGGCTCAGGGCTTT	57497	Hs.250015	GO:0030054|GO:0016021|GO:0005886|GO:0045211|GO:0045202	NP_065788	Leucine rich repeat and fibronectin type III domain containing 2							-0.660352	0.487177	-0.560676	0.389282	0.648214	0.0630033	0.632672	0.0256855
ASHG19A3A012754	13.0856	11.3622	12.9598	12.1089	12.1023	12.2034	11.9185	11.3607	12.0155	11.4563	12.6714	11.5296	coding	NM_174945	ZNF575	RefSeq_coding	1717	chr19	+	44037339	44040282		AAACCATGGACGTGGAGCTGTGGTTTGACAGCGCTGGCTCTGCTTCTCCCCACACACTTA	284346	Hs.213534	GO:0003677|GO:0046872|GO:0008270|GO:0005622|GO:0005634	NP_777605	Zinc finger protein 575							-0.660962	0.0142828	-0.588494	0.165266	0.774038	0.300593	0.739217	0.71771
ASHG19A3A049410	9.13439	10.2869	8.72888	9.20174	8.86091	9.80562	9.05122	8.38205	8.92125	10.5242	8.60625	8.51538	coding	NM_014887	N4BP2L2	RefSeq_coding	2860	chr13	-	33091030	33112932		GCAGAAGTTACTTATTCTTTTAAGAGGTCTGCCTGGTTCTGGGAAAACAACATTGTCTCG	10443	Hs.507680	GO:0005524|GO:0003674|GO:0008150|GO:0001906|GO:0005575	NP_149102	NEDD4 binding protein 2-like 2							0.372186	0.855185	0.3417	0.129326	-0.155055	0.032486	-0.403805	0.0188403
ASHG19A3A005956	6.87274	7.10462	7.65167	7.35275	7.49988	7.09793	7.05396	7.658	7.24594	7.28983	7.80727	7.44664	coding	NM_139353	TAF1C	RefSeq_coding	3741	chr16	-	84211461	84220662		TGGTGACATGCACCGTCCAGGGAGAAACTCTGCTGGCCGTCCGCTCTGACTACCACTGTG	9013	Hs.153022	GO:0003677|GO:0003701|GO:0016251|GO:0006363|GO:0006362|GO:0006360|GO:0006366|GO:0006361|GO:0005654|GO:0005654|GO:0005634	NP_647610	TATA box binding protein (TBP)-associated factor, RNA polymerase I, C, 110kDa							0.0145751	0.102266	-0.0309716	0.00444561	-0.049988	0.000569119	0.091995	0.000283063
ASHG19A3A022092	7.6189	8.34058	7.96598	8.48464	7.7564	7.65093	7.32862	7.99769	7.3863	7.96785	7.83902	8.33739	coding	NM_021032	FGF12	RefSeq_coding	3672	chr3	-	191859683	192126838		TACATCTGGATTTTCACACATTTTGTCGCCACTGCCCAGACTTTGACTAACCTTGTGAGC	2257	Hs.390250	GO:0005104|GO:0008083|GO:0008201|GO:0007254|GO:0007267|GO:0008543|GO:0007507|GO:0007399|GO:0007165|GO:0005615|GO:0005634	NP_066360	Fibroblast growth factor 12							0.734672	0.219422	0.606184	0.00859301	-0.62039	0.00277612	-0.59137	0.00141353
ASHG19A3A015912	11.5186	12.5221	11.9031	13.3209	12.1605	12.4105	11.9365	12.169	12.0126	12.2488	12.1032	12.1902	coding	NM_016494	RNF181	RefSeq_coding	716	chr2	+	85822836	85824831		TTTTGGAATTTGAGGAGGAGGAGACTGCCATTGAGATGCCTTGCCATCACCTTTTCCATT	51255	Hs.356187	GO:0016874|GO:0046872|GO:0008270	NP_057578	Ring finger protein 181							0.670577	0.00316247	0.721041	0.0681414	-0.278712	0.320118	-0.252203	0.650455
ASHG19A3A016109	8.83743	8.10234	9.18952	8.83834	8.18369	7.56239	7.84546	8.57841	9.85975	8.85592	9.6742	8.45049	coding	NM_001080830	PRAMEF12	RefSeq_coding	1786	chr1	+	12834983	12838046		CCATGTCTCTGCCTGCATTCCCCTAGACAGGAAGGAGCAGTTTGTCATCCAGTTCACCTC	390999	Hs.156406		NP_001074299	PRAME family member 12							-0.349725	0.745209	-0.337583	0.0798819	0.332367	0.00597056	0.279409	0.00293236
ASHG19A3A004442	8.93778	8.12568	8.42479	8.15918	9.0682	9.07085	8.6084	6.48806	7.95997	8.39139	8.79065	8.687	coding	NM_005834	TIMM17B	RefSeq_coding	967	chrX	-	48750730	48755426		TCAAGGGTTTCCGCAATGCCCCTGTTGGAATTCGGCACCGGTTGAGAGGTAGTGCCAATG	10245	Hs.30570	GO:0015450|GO:0008565|GO:0006886|GO:0006626|GO:0055085|GO:0016021|GO:0016020|GO:0015630|GO:0005744|GO:0005739	NP_005825	Translocase of inner mitochondrial membrane 17 homolog B (yeast)							-0.39433	0.564035	-0.441324	0.0536082	0.308524	0.00336663	0.509587	0.00105881
ASHG19A3A046545	8.2981	7.75235	7.90061	8.21415	7.92006	7.90998	7.83573	8.44716	8.72134	8.32982	8.69085	8.31141	coding	NM_000932	PLCB3	RefSeq_coding	3705	chr11	+	64019121	64035027		TTCAAGCTGGCTATGAACATCCTGGCTCAGAACGCCTCCCGGAACACCTTCCTGCGCAAA	5331	Hs.523761	GO:0005509|GO:0005516|GO:0016787|GO:0004435|GO:0004629|GO:0004871|GO:0007186|GO:0035556|GO:0016042|GO:0006892|GO:0007268|GO:0005829|GO:0005829|GO:0016020|GO:0042383	NP_001171812	Phospholipase C, beta 3 (phosphatidylinositol-specific)							-0.0665902	0.40839	-0.0442113	0.0242265	0.0415092	0.00303351	0.128335	0.00139062
ASHG19A3A054269	8.64864	7.39442	8.23362	8.47196	8.12436	8.35559	8.05645	8.37438	8.87181	8.2378	8.808	8.41645	coding	NM_001142334	A2BP1	RefSeq_coding	4007	chr16	+	6823809	7763340		CATGGTTCTCATGGTCCTCCCGTTTTCAACTGAACCTGTAATTAGCTCCTCAGAGACCAG	54715	Hs.459842	GO:0003723|GO:0000166|GO:0008022|GO:0005515|GO:0008380|GO:0050658|GO:0006397|GO:0005737|GO:0005634|GO:0005802	NP_665900	RNA binding protein, fox-1 homolog (C. elegans) 1							-0.311554	0.504001	-0.187776	0.0346657	0.39211	0.00297955	0.590284	0.00114802
ASHG19A3A018793	9.09557	9.68303	9.10737	9.90523	8.9936	9.38606	9.24284	10.7109	8.33526	9.62271	8.94775	9.63516	coding	NM_018053	XKR8	RefSeq_coding	2179	chr1	+	28286503	28294604		GGTCTCTACAAGTGACAGATGTGTTGTTTTCAACAGTATTATTAGGTTATGAATAAAGCC	55113	Hs.55024	GO:0016021|GO:0016020	NP_060523	XK, Kell blood group complex subunit-related family, member 8							0.813318	0.639619	0.772383	0.157095	-0.603167	0.0646644	-0.676417	0.0320685
ASHG19A3A040207	6.80641	5.82398	6.81712	6.36004	6.52615	5.86039	6.7877	6.95691	7.79628	6.48682	7.61028	7.0599	coding	NM_001990	EYA3	RefSeq_coding	2045	chr1	-	28300818	28415131		TCAGTGATCAGAAGCCTGAAACATCAAGCCTTGCTTCAAACCTTCCCATGTCAGAGGAAA	2140	Hs.185774	GO:0003682|GO:0016787|GO:0046872|GO:0005515|GO:0004725|GO:0008138|GO:0009653|GO:0016568|GO:0006302|GO:0016576|GO:0007275|GO:0045739|GO:0010212|GO:0007601|GO:0005737|GO:0005634|GO:0005667	NP_001981	Eyes absent homolog 3 (Drosophila)							-0.51433	0.0503772	-0.512295	0.00278317	0.245264	0.000132181	0.39794	5.90313e-05
ASHG19A3A021567	10.8696	11.7409	9.77887	8.32041	11.1778	11.5905	11.3081	6.75133	10.5043	11.4133	10.0218	11.4616	coding	NM_001127192	CNBP	RefSeq_coding	3399	chr3	-	128886658	128902810		ATTTGTTATCGCTGTGGTGAGTCTGGTCATCTTGCCAAGGATTGTGATCTTCAGGAGGAT	7555	Hs.518249	GO:0003677|GO:0046872|GO:0005515|GO:0003700|GO:0008270|GO:0006695|GO:0006355|GO:0006351|GO:0005737|GO:0005783	NP_003409	CCHC-type zinc finger, nucleic acid binding protein							-0.221373	0.232191	-0.331472	0.89421	-0.0715111	0.369558	0.0405956	0.172144
ASHG19A3A037918	6.04521	5.57459	6.79619	6.62184	8.18263	6.53356	6.59302	5.87905	6.61655	5.55436	6.14969	6.43516	coding	NM_001114309	ELF3	RefSeq_coding	3263	chr1	+	201979689	201986306		GTCCAGAGGATTTGCAGTTCTGAACCTGCACACTCCAGTCTAGGATCTCCGAGCAAGAGC	1999	Hs.67928	GO:0005515|GO:0043565|GO:0003700|GO:0016563|GO:0003713|GO:0016564|GO:0009653|GO:0001824|GO:0009790|GO:0008544|GO:0030855|GO:0030198|GO:0006954|GO:0060056|GO:0007275|GO:0010552|GO:0006355|GO:0006366|GO:0006351|GO:0005794|GO:0005737|GO:0005730|GO:0005634|GO:0005634	NP_004424	E74-like factor 3 (ets domain transcription factor, epithelial-specific )							-0.509729	0.0311178	-0.400684	0.00157785	0.420157	4.78234e-05	0.658065	1.58773e-05
ASHG19A3A003960	12.7462	12.7051	12.7062	12.4382	13.2705	13.1381	12.8302	12.1089	13.1134	12.5765	12.9799	12.985	coding	NM_001895	CSNK2A1	RefSeq_coding	2732	chr20	-	463337	524482		GCCGCCGCTGCCGCTTCCACCACAGTTTGAAGAAAACAGGTCTGAAACAAGGTCTTACCC	1457	Hs.644056	GO:0005524|GO:0000166|GO:0047485|GO:0005515|GO:0004674|GO:0016055|GO:0007411|GO:0006468|GO:0007165|GO:0016581|GO:0016580|GO:0005829|GO:0005634|GO:0005886	NP_808228	Casein kinase 2, alpha 1 polypeptide							-0.52489	0.00267102	-0.522135	0.0384904	0.235323	0.0905658	0.51128	0.239421
ASHG19A3A001019	7.01695	8.01151	6.92835	6.70971	7.39977	8.0849	7.27947	8.06615	7.45817	8.0927	6.99528	8.52482	coding	NM_001014990	MRPL22	RefSeq_coding	3072	chr5	+	154320632	154348970		GGAGCCGGGGGAAGCTGGCCTTGGGGAAATCTACCACTGTCGAAGACAAATAAAATATAG	29093	Hs.483924	GO:0003735|GO:0006412|GO:0005622|GO:0015934|GO:0005739	NP_054899	Mitochondrial ribosomal protein L22							0.585228	0.111969	0.487336	0.00390002	-0.839991	0.00254988	-0.676016	0.00117718
ASHG19A3A013869	7.36485	8.25353	7.3871	7.56877	7.60707	8.25353	7.55865	7.57142	7.39809	8.27687	7.4588	8.02177	coding	NM_032673	PCGF1	RefSeq_coding	939	chr2	-	74732177	74734821		AAGATCAAAGACTTGAATGAACACATTGTTTGCTGCCTATGCGCCGGCTACTTCGTGGAT	84759	Hs.316750	GO:0046872|GO:0008022|GO:0008270|GO:0005730|GO:0005634	NP_116062	Polycomb group ring finger 1							0.693904	0.166185	0.594972	0.00617306	-0.675686	0.00209833	-0.627962	0.00107507
ASHG19A3A022145	6.35412	7.09676	6.51075	6.32857	7.0302	6.40689	6.33582	6.29558	6.49173	6.1477	6.59302	6.26945	coding	NM_015562	UBXN7	RefSeq_coding	4740	chr3	-	196080370	196159345		ACCCTTGCAGATCTATTCCGGCCACCCATTGATTTGATGCATAAAGGCAGCTTTGAAACA	26043	Hs.518524	GO:0005515	NP_056377	UBX domain protein 7							-0.24111	0.023256	-0.31768	0.0010857	0.0526615	0.000108168	-0.102799	7.65468e-05
ASHG19A3A045213	6.57253	6.40511	6.64389	6.94865	6.65429	6.676	6.2701	6.79291	6.37047	6.40837	6.42927	6.50845	coding	NM_004811	LPXN	RefSeq_coding	1926	chr11	-	58294345	58343390		TACAGGAACCAAAAAGGTTTATAGAGGCTGCCTTATGCTGTCTCATCCAGTTCCTTTGCG	9404	Hs.125474	GO:0046872|GO:0008270|GO:0007155|GO:0006461|GO:0007165|GO:0005737	NP_004802	Leupaxin							0.387475	0.0211399	0.52676	0.000757765	0.0270474	0.000122764	0.0399291	7.49791e-05
ASHG19A3A029147	9.46291	8.9772	9.64481	9.55157	9.29248	9.10082	9.35462	9.61219	9.77087	9.1899	9.61431	9.37639	coding	NM_021025	TLX3	RefSeq_coding	1513	chr5	+	170736287	170739137		AATAATAAAAAAGTTTTGGCTTTTTTCTTTAGAAACCGGCCACCTGCTTCCCCCGCGGGG	30012	Hs.249125	GO:0043565|GO:0003700|GO:0030528|GO:0007417|GO:0007275|GO:0045665|GO:0048665|GO:0001764|GO:0002087|GO:0006355|GO:0007585|GO:0005634	NP_066305	T-cell leukemia homeobox 3							-0.420083	0.679896	-0.30972	0.237716	0.429384	0.036074	0.487584	0.0147619
ASHG19A3A020611	5.19974	5.69558	5.84711	5.98037	5.82474	5.55957	5.72835	6.26638	6.19444	6.00765	6.32817	6.37583	coding	NM_001164106	MOV10L1	RefSeq_coding	1351	chr22	+	50585483	50600115		GGGCTCTTTGGGGGCAGAGCGGGCACTGCATGGACCCTGCACCCTGGAGCTGATGTTCAG	54456	Hs.62880	GO:0005524|GO:0004004|GO:0003723|GO:0004386|GO:0016787|GO:0000287|GO:0000166|GO:0007281|GO:0007275|GO:0007283|GO:0005622	NP_061868	Mov10l1, Moloney leukemia virus 10-like 1, homolog (mouse)							0.234398	0.0061303	0.177193	0.000275501	-0.389486	6.46077e-05	-0.135569	3.30741e-05
ASHG19A3A051080	11.9362	12.0824	11.7694	11.5532	12.1582	12.7527	12.0663	12.1127	11.7694	12.9789	11.6171	11.2531	coding	NM_022151	MOAP1	RefSeq_coding	2435	chr14	-	93648542	93651249		CACAGATTTCTGCTATGTGTCATCAAAACATCTAGTTCTGAGTAACATTTTCACGATTGT	64112	Hs.24719	GO:0005515|GO:0042803|GO:0006919|GO:0030262|GO:0006921|GO:0005737	NP_071434	Modulator of apoptosis 1							0.178371	0.00743737	0.246512	0.127938	0.0637112	0.416141	-0.149616	0.814553
ASHG19A3A001429	9.56831	10.4987	9.47736	8.79336	10.0348	10.177	9.80022	9.12544	9.72795	10.5251	9.56991	11.1075	coding	NM_016096	ZNF706	RefSeq_coding	2755	chr8	-	102209267	102217960	NM_001042511,	CCGACGCAAGACTGTCCCGGCCCGGATATGGCTCGTGGACAGCAGAAAATTCAGTCTCAG	51123	Hs.374485	GO:0046872|GO:0008270|GO:0005622	NP_057180	Zinc finger protein 706							0.200596	0.36467	0.018555	0.461777	-0.616736	0.156608	-0.390309	0.066202
ASHG19A3A004644	6.28942	6.21768	6.21869	6.64942	6.77468	6.15591	6.40008	6.75595	6.85135	6.36687	7.20142	6.49197	coding	NM_012266	DNAJB5	RefSeq_coding	2357	chr9	+	34989724	34998428		CGGCGGCGCCCGCAGCTCCTCACCGAAACAAGGAGACCAGTGCTGGTCCAGTGGCTGTGA	25822	Hs.237506	GO:0031072|GO:0051082|GO:0000122|GO:0006457|GO:0006986|GO:0005829|GO:0005634	NP_036398	DnaJ (Hsp40) homolog, subfamily B, member 5							-0.236335	0.0254206	-0.231284	0.00112867	0.175581	0.000104037	0.286337	5.76472e-05
ASHG19A3A054819	9.6742	7.48177	9.25782	7.91789	9.33544	7.44975	9.41607	8.41447	8.56064	6.93686	8.33089	7.04443	coding	NM_001079843	CASZ1	RefSeq_coding	7938	chr1	-	10696667	10856707		CTCCTCGGCACCTGGTTATTAAGAACTGAATATTTTTCCACTTGAATTTAGTGCTATTAG	54897	Hs.439894	GO:0003677|GO:0046872|GO:0008270|GO:0005737|GO:0005622|GO:0043231|GO:0005730|GO:0005634	NP_060236	Castor zinc finger 1							-0.822649	0.569612	-0.737038	0.0699614	0.746303	0.000693873	0.601773	0.000551416
ASHG19A3A010314	11.0343	9.80288	10.2047	7.09366	11.6232	11.9173	10.7567	7.11329	10.6625	10.8415	10.3898	8.34805	coding	NM_006111	ACAA2	RefSeq_coding	1952	chr18	-	47309874	47340251		TTTGGAGCTTACGGAGGCCTTCTGAAAGACTTCACTGCTACTGACTTGTCTGAATTTGCT	10449	Hs.200136	GO:0003988|GO:0008415|GO:0005515|GO:0016740|GO:0006916|GO:0006695|GO:0006631|GO:0006629|GO:0005739|GO:0005739	NP_006102	Acetyl-CoA acyltransferase 2							-0.596297	0.456419	-0.573519	0.644838	0.481774	0.0941663	0.443647	0.038898
ASHG19A3A052307	6.20819	5.85142	6.17022	5.38947	6.74444	6.08776	6.59044	5.424	6.57046	5.67643	6.19918	6.47199	coding	NM_024666	AAGAB	RefSeq_coding	2864	chr15	-	67493368	67547074		TTTAGCCTTCTCAACTCATTGACTGGAACAAACCATAGCATTGGGTCAGCAGATCCCTGT	79719	Hs.254642	GO:0015031|GO:0005737	NP_078942	Alpha- and gamma-adaptin binding protein							-0.747991	0.017329	-0.773418	0.00100061	0.272521	4.28651e-05	0.529282	1.87585e-05
ASHG19A3A004250	10.519	9.06336	10.6273	9.99898	9.98956	9.87124	10.1482	9.92872	10.7664	9.35688	10.533	9.92766	coding	NM_004203	PKMYT1	RefSeq_coding	2121	chr16	-	3022793	3030474	AL713779,	GCAACTGGGATGACGACAGCCTAGGGCCTTCACTCTCCCCTGAGGCTGTCCTGGCCCGGA	9088	Hs.77783	GO:0005524|GO:0016301|GO:0016301|GO:0000166|GO:0005515|GO:0004672|GO:0004674|GO:0000082|GO:0000086|GO:0007067|GO:0000278|GO:0016310|GO:0016310|GO:0006468|GO:0051726|GO:0000079|GO:0007088|GO:0005794|GO:0000139|GO:0005783|GO:0005789|GO:0016020|GO:0005624|GO:0005654|GO:0005654	NP_872629	Protein kinase, membrane associated tyrosine/threonine 1							-0.7349	0.333154	-0.610299	0.62282	0.675023	0.116016	0.788775	0.0404881
ASHG19A3A002843	11.4207	10.549	11.6425	11.0203	11.5706	10.7606	11.4494	11.4647	12.0091	10.9053	11.8852	11.1424	coding	NM_001145546	GALP	RefSeq_coding	889	chr19	+	56687388	56697144		TCCAGCATCCGCACCTGCCCACCGGTCCTCCACCTTCCCCAAATGGGTGACCAAGACGGA	85569	Hs.283915	GO:0005179|GO:0008150|GO:0007218|GO:0009725|GO:0032868|GO:0005575|GO:0005576	NP_149097	Galanin-like peptide							-0.770365	0.0469301	-0.702477	0.463877	0.574565	0.988811	0.648575	0.555689
ASHG19A3A054661	10.9289	10.5012	11.2969	11.0551	11.1581	10.3132	10.9453	10.8702	11.437	10.5025	11.3386	10.8339	coding	NM_020465	NDRG4	RefSeq_coding	3356	chr16	+	58497548	58547522		CGTCGGCGGCGCCGAAGCCCCGCTCCCCGCCTGCGCGTCTGTCTCGTCCGCATCTCCGCG	65009	Hs.322430	GO:0030154|GO:0016049|GO:0007275|GO:0006950|GO:0005737	NP_075061	NDRG family member 4							-0.68895	0.0813787	-0.637863	0.711176	0.551108	0.635023	0.61191	0.303944
ASHG19A3A048629	11.5769	9.7541	11.192	10.6535	10.7002	10.5395	10.4702	10.2357	11.1517	10.0236	11.3736	10.1546	coding	NM_015319	TENC1	RefSeq_coding	4952	chr12	+	53442732	53458160		TGAAGACTCCCAGGCCATTAACCCCTTAGCTTTTAGGAAGATTACTCCCCCTTTTTCAAG	23371	Hs.6147	GO:0016787|GO:0046872|GO:0004721|GO:0005515|GO:0035556|GO:0008285|GO:0030054|GO:0005925|GO:0005886	NP_938072	Tensin like C1 domain containing phosphatase (tensin 2)							-0.746047	0.148358	-0.643097	0.93236	0.796229	0.367525	0.788199	0.148289
ASHG19A3A044128	6.50281	7.21902	6.54919	6.77742	6.36299	6.78208	6.68348	7.03546	6.54773	6.49519	6.24759	6.51787	coding	NM_012330	MYST4	RefSeq_coding	8550	chr10	+	76586378	76792639		GCATAATGATCATGCCCCAGCACCAAAGGCAAGGATTTGGACGGTTTCTCATTGATTTCA	23522	Hs.35758	GO:0003677|GO:0016407|GO:0004402|GO:0046872|GO:0005515|GO:0016563|GO:0008134|GO:0016564|GO:0016740|GO:0008270|GO:0016568|GO:0043966|GO:0016573|GO:0006334|GO:0006355|GO:0070776|GO:0000786|GO:0005634|GO:0005634	NP_036462	MYST histone acetyltransferase (monocytic leukemia) 4							0.6082	0.0219066	0.623399	0.000757563	-0.466294	0.000211975	-0.723942	0.000153691
ASHG19A3A053212	7.29208	9.69179	6.77354	10.8043	5.91083	7.94717	7.5209	10.5848	6.86042	6.84582	6.68154	5.53684	coding	NM_013227	ACAN	RefSeq_coding	8840	chr15	+	89346673	89418585		TATGAGATCAATTCCCTGGTGCGGTACCAGTGCACAGAGGGGTTTGTCCAGCGCCACATG	176	Hs.2159	GO:0005201|GO:0005540|GO:0005515|GO:0005529|GO:0007155|GO:0006508|GO:0001501|GO:0031012|GO:0005576|GO:0005578	NP_037359	Aggrecan							0.569567	0.117694	0.653703	0.00155209	-0.148486	0.00483563	-0.452821	0.00509332
ASHG19A3A037300	10.6047	10.5612	10.4903	8.64957	11.0964	10.9403	10.5612	8.78462	10.7983	10.3459	10.6268	10.7965	coding	NM_013442	STOML2	RefSeq_coding	1303	chr9	-	35099892	35103154		TTGAACATCCTCATCCCTGTGTTAGACCGGATCCGATATGTGCAGAGTCTCAAGGAAATT	30968	Hs.3439	GO:0005102|GO:0005737|GO:0005856|GO:0016020|GO:0005743|GO:0005739	NP_038470	Stomatin (EPB72)-like 2							-0.530723	0.233211	-0.611105	0.846012	0.125506	0.272348	0.279907	0.10811
ASHG19A3A008052	8.49394	7.7194	8.92246	8.59203	8.47424	8.21645	8.22677	8.52139	8.57414	8.31267	8.9487	8.45158	coding	NM_000691	ALDH3A1	RefSeq_coding	1794	chr17	-	19641299	19651746		TCAATGGACGGGAAGCAGGGTCCTTAAATACGTCCCCTCTTGGCTCTTGCCGTTCCAGGA	218	Hs.531682	GO:0004028|GO:0008106|GO:0004029|GO:0016491|GO:0007568|GO:0006081|GO:0055114|GO:0008284|GO:0051591|GO:0042493|GO:0051384|GO:0001666|GO:0007584|GO:0014070|GO:0005737|GO:0005829|GO:0005783	NP_001128640	Aldehyde dehydrogenase 3 family, member A1							-0.422702	0.584032	-0.355541	0.0456093	0.491518	0.00375387	0.643566	0.00153376
ASHG19A3A052001	8.84201	7.01069	8.12189	7.50381	7.88588	8.45265	7.46379	6.77979	7.61229	7.47682	8.22165	7.17411	coding	NM_005739	RASGRP1	RefSeq_coding	5048	chr15	-	38780302	38857007		GGAGTGTCTCCCAAACCTGATCCAAAAACCATTAGCAAACACGTCCAGAGGATGGTGGAT	10125	Hs.591127	GO:0005509|GO:0005085|GO:0008289|GO:0005515|GO:0007265|GO:0007596|GO:0030154|GO:0030168|GO:0051056|GO:0007165|GO:0005794|GO:0000139|GO:0005737|GO:0005829|GO:0005783|GO:0005789|GO:0005622|GO:0005624|GO:0005886	NP_005730	RAS guanyl releasing protein 1 (calcium and DAG-regulated)							-0.548846	0.239277	-0.468623	0.0152183	0.688604	0.000370739	0.688952	0.000193265
ASHG19A3A000741	8.55222	8.1427	8.49812	8.39529	8.29444	8.53151	7.95296	8.27236	7.99153	8.36667	8.55196	8.57897	coding	NM_001003677	C11orf49	RefSeq_coding	1753	chr11	+	46958250	47183796		CAATGGATGAAGAGCTGGAACGGCTGCTTCTTCCCTTCTTCAGGCTGGCCCAGGTCCCAG	79096	Hs.368296		NP_077018	Chromosome 11 open reading frame 49							0.210137	0.48793	0.148946	0.0299901	-0.0916498	0.00438109	0.0961193	0.00192382
ASHG19A3A038066	10.1954	10.5156	9.6577	9.16192	10.3132	10.2135	9.55741	9.76537	9.10589	10.2458	10.1122	10.299	coding	NM_000476	AK1	RefSeq_coding	2266	chr9	-	130628760	130640022		AAAGGCTTCCTGATTGATGGCTACCCGCGGGAGGTGCAGCAAGGAGAAGAGTTTGAGCGA	203	Hs.175473	GO:0005524|GO:0004017|GO:0019205|GO:0000166|GO:0005515|GO:0016740|GO:0046034|GO:0015949|GO:0055086|GO:0005737|GO:0005829	NP_000467	Adenylate kinase 1							0.208863	0.33301	0.00191577	0.498648	-0.436116	0.149116	-0.424241	0.0681636
ASHG19A3A009471	7.96328	9.13559	6.88517	9.95408	5.79863	8.33349	6.41719	9.89404	5.02618	7.94949	5.88762	8.33967	coding	NM_017596	KIF21B	RefSeq_coding	9895	chr1	-	200938519	200992828		CTGTTCCTAGATTGGATGTGTGTGTTCTAAGAAGTTGTCATAAATAAAACCTGAATGACC	23046	Hs.169182	GO:0005524|GO:0003777|GO:0000166|GO:0007018|GO:0005737|GO:0005856|GO:0005874	NP_060066	Kinesin family member 21B							0.868903	0.0353226	0.847668	0.000273258	-0.568938	0.00875723	-0.675601	0.00593182
ASHG19A3A035734	5.97444	7.05644	6.3801	6.79397	6.64277	6.56925	5.73603	7.50035	5.83816	6.76124	6.02914	6.07643	coding	NM_001160224	RNF170	RefSeq_coding	2020	chr8	-	42704780	42751866		ACCTCAGAGATATTCCCAGCAGTCTCAATATCCATGGTAATGCTAATAAACTACTATTCT	81790	Hs.491626	GO:0046872|GO:0008270|GO:0016021|GO:0016020	NP_112216	Ring finger protein 170							0.686178	0.0106243	0.692895	0.000316608	-0.414729	0.000210229	-0.639679	0.000171166
ASHG19A3A036523	11.8954	10.4994	13.1715	11.3189	12.9446	10.8375	11.745	10.4685	13.1502	11.3836	13.0522	11.328	coding	NM_001160008	NRG1	RefSeq_coding	2377	chr8	+	32405727	32618507		GCTTGCCCTCCACCCTATAGTATCTATTTTATGAAATTCCAAGAAGGGATGAATAAATAA	3084	Hs.453951	GO:0043125|GO:0043125|GO:0005125|GO:0008083|GO:0008083|GO:0005515|GO:0030296|GO:0005102|GO:0030971|GO:0003712|GO:0030297|GO:0030297|GO:0007219|GO:0007171|GO:0006916|GO:0055007|GO:0007154|GO:0008283|GO:0043624|GO:0009790|GO:0030879|GO:0010667|GO:0051048|GO:0007399|GO:0014032|GO:0060045|GO:0045785|GO:0030307|GO:0061098|GO:0051155|GO:0043497|GO:0043496|GO:0007169|GO:0055012|GO:0042060|GO:0042060|GO:…	NP_039258	Neuregulin 1							-0.852467	0.0381826	-0.813849	0.300696	0.686037	0.453433	0.771836	0.96989
ASHG19A3A015211	7.2068	7.67736	7.38726	7.707	7.03525	7.11128	6.86098	7.45677	6.52821	9.70184	6.68732	6.76664	coding	NM_015148	PASK	RefSeq_coding	4530	chr2	-	242045514	242088878		ACACAGCCTGTGAATCTTGCTGACTATACATGGGAAGAGGTGTTTCGAGTAAACAAGCCA	23178	Hs.397891	GO:0005524|GO:0042802|GO:0000166|GO:0005515|GO:0004674|GO:0004871|GO:0016740|GO:0006468|GO:0006355|GO:0005794|GO:0005737	NP_055963	PAS domain containing serine/threonine kinase							0.480519	0.0744269	0.439031	0.00239928	-0.195802	0.00105708	-0.426636	0.000863033
ASHG19A3A038208	9.38795	10.1003	9.45508	10.3545	9.56692	9.9389	9.22208	8.96956	8.68324	9.31819	9.37129	9.98622	coding	NM_152833	C9orf69	RefSeq_coding	2866	chr9	-	139006427	139010731		TTGTTTTTTGTTAACGTATTACTCAGAGTCACCCAAGCCTCTTGGCTGAGGGTGAAGGTG	90120	Hs.287411		NP_690046	Chromosome 9 open reading frame 69							0.547892	0.554948	0.474607	0.24426	-0.365399	0.0690484	-0.255081	0.0290591
ASHG19A3A001711	11.0156	13.0993	11.4519	12.8079	11.2286	12.1945	11.3787	13.3048	12.2912	12.1144	12.036	12.0731	coding	NM_001098822	TMEM91	RefSeq_coding	943	chr19	+	41882437	41889985	NM_001098825,	CGCTGCCTTCTGTCTAGCCCAGAAGACCCGCCCTAGTTGCCCCTACAGCCCTCACTGTGA	641649	Hs.709417	GO:0009607|GO:0016021|GO:0016020	NP_001092295	Transmembrane protein 91							0.766527	0.00231376	0.77045	0.0672617	-0.574581	0.43555	-0.692089	0.778471
ASHG19A3A013182	10.2107	10.1494	10.3081	12.8265	10.0139	12.1989	10.1884	11.3914	10.1985	13.2924	9.8081	11.0625	coding	NM_001077710	FAM110C	RefSeq_coding	3963	chr2	-	38815	46588		GGCAGTTTCTAAACAGAGCTTTTTCTATACACTATTTGCAACTGGAGTGCAATATTGTAT	642273	Hs.8379	GO:0005737|GO:0005856|GO:0005874|GO:0005815|GO:0000922	NP_001071178	Family with sequence similarity 110, member C							0.72329	0.0198479	0.809047	0.545588	-0.27538	0.736196	-0.238456	0.427519
ASHG19A3A016335	14.7113	14.9386	14.8667	16.1929	14.722	15.4196	14.7516	15.4913	14.1892	14.9102	14.5662	14.9234	coding	NM_025029	FAM128B	RefSeq_coding	967	chr2	+	130939500	130948299	NM_001085365,	GCTACATGTTACCTCCTTCAATTGATAATAAACCTTTCTGAGATGCAGAGGGTCCAGGTC	80097	Hs.469925	GO:0005515|GO:0005813|GO:0005737|GO:0005856|GO:0008274|GO:0005819	NP_079305	Mitotic spindle organizing protein 2B							0.724444	1.76489e-05	0.81235	0.000151774	-0.234606	0.00143514	-0.244221	0.00477525
ASHG19A3A021754	8.55813	7.73406	8.31055	8.26239	8.38869	8.47034	8.67032	8.5623	8.82642	8.11931	9.08188	8.68647	coding	NM_053024	PFN2	RefSeq_coding	2117	chr3	-	149682690	149688741		TTTATTAGCAATGCAGGGTGATGGGGTATGAACCTGTGTCTCCTTTGTATCCCTCTGTTG	5217	Hs.91747	GO:0003779|GO:0005546|GO:0005515|GO:0030036|GO:0008064|GO:0015629|GO:0005737	NP_444252	Profilin 2							-0.466275	0.599084	-0.417666	0.048961	0.30002	0.00449751	0.588143	0.00162464
ASHG19A3A049514	7.59268	6.7897	6.98829	6.35453	8.12763	6.97104	7.7038	6.33178	7.84157	6.82745	7.72681	6.99477	coding	NM_183422	TSC22D1	RefSeq_coding	4837	chr13	-	45007660	45150701		TTCTACCCAGTTCTCCGCACAATCATTAGCTCAGGCAATTGGAAGCCAAATTGAAGATGC	8848	Hs.507916	GO:0005515|GO:0003700|GO:0006355|GO:0006366|GO:0005737|GO:0005634	NP_904358	TSC22 domain family, member 1							-0.873317	0.121908	-0.877579	0.00831038	0.537527	0.000175165	0.63228	8.11105e-05
ASHG19A3A009906	7.88956	7.44543	8.16942	7.96534	7.94235	7.3149	7.84705	8.29691	9.00546	7.93405	8.7037	7.99153	coding	NM_018653	GPRC5C	RefSeq_coding	1836	chr17	+	72429835	72443566		GGGAACCTCCCTGAAGAGTGCCCTGGTCACAGCACCCTTGAAGACAGCCATTGGCCATGG	55890	Hs.446438	GO:0004930|GO:0005515|GO:0004872|GO:0007186|GO:0031410|GO:0030659|GO:0005887|GO:0005739|GO:0005886	NP_071319	G protein-coupled receptor, family C, group 5, member C							-0.441615	0.355951	-0.398593	0.0235983	0.303626	0.0016765	0.356325	0.000779118
ASHG19A3A015094	7.193	7.65269	6.8901	7.56472	7.10506	7.19578	7.62537	7.39834	6.81205	7.30097	7.01483	7.15066	coding	NM_016831	PER3	RefSeq_coding	6203	chr1	+	7844762	7905236		TTGATCCTGAATCGTAAGAAAGATGTCCTGGCGTCTTCTCACTTTGTTGACCTGCTTGCA	8863	Hs.162200	GO:0004871|GO:0006355|GO:0048511|GO:0005737|GO:0005634	NP_058515	Period homolog 3 (Drosophila)							0.543275	0.0733834	0.482939	0.00269832	-0.356563	0.000585166	-0.540607	0.000372718
ASHG19A3A034308	8.55083	7.89784	8.73129	8.40416	8.42256	8.05353	8.43623	8.68917	9.26948	8.39696	9.14041	8.65486	coding	NM_181597	UPP1	RefSeq_coding	1857	chr7	+	48128354	48148329		TTGGGTTAGTCCTAGAGCCGCTTCTAGCCCGGTTTCCTCCGCCCCAGGTTAGGACCACGT	7378	Hs.488240	GO:0004850|GO:0055086|GO:0006139|GO:0009116|GO:0009166|GO:0006206|GO:0046135|GO:0043097|GO:0006220|GO:0046108|GO:0005737|GO:0005829	NP_853628	Uridine phosphorylase 1							-0.506356	0.658966	-0.468765	0.0594363	0.330055	0.00515707	0.464436	0.00208567
ASHG19A3A014648	8.90117	9.8089	8.61107	9.21612	8.98429	9.17409	8.80463	7.50092	8.83429	8.5058	8.33551	8.23275	coding	NM_004882	CIR1	RefSeq_coding	1809	chr2	-	175212879	175260443		TTCGCCAACTTCATGTGCAAGAAAGACTTTCATCCTGCCTCCAAATCCAATATCAAAAAA	9541	Hs.632531	GO:0005515|GO:0003700|GO:0003714|GO:0008380|GO:0006397|GO:0045892|GO:0006351|GO:0000118|GO:0016607|GO:0005634	NP_004873	Corepressor interacting with RBPJ, 1							-0.0502354	0.788839	-0.0331089	0.0730796	0.169961	0.00897005	0.00748183	0.00494579
ASHG19A3A019381	6.424	6.65116	6.704	6.66082	6.40436	6.62734	6.43868	6.92294	6.82033	6.90104	6.89412	7.3797	coding	NM_058175	COL6A2	RefSeq_coding	3461	chr21	+	47518032	47549719		TTGGACGGAGCTGTTTTGTGCTGAAAGGTTTTCTCGGGGTCCGTGGTGTCCCCCAAAGGT	1292	Hs.420269	GO:0005201|GO:0005515|GO:0030674|GO:0007411|GO:0016337|GO:0030198|GO:0031012|GO:0005576|GO:0005615|GO:0016020|GO:0005578	NP_478055	Collagen, type VI, alpha 2							0.481371	0.0278538	0.362077	0.00108895	-0.698613	0.000293166	-0.394164	0.000141813
ASHG19A3A001132	7.24065	8.9369	7.24363	8.78722	7.256	8.88154	7.16168	7.28455	7.58712	8.39642	7.46748	8.40368	coding	NM_001025367	VEGFA	RefSeq_coding	3608	chr6	+	43737945	43754221		CAAAAACGAAAGCGCAAGAAATCCCGTCCCTGTGGGCCTTGCTCAGAGCGGAGAAAGCAT	7422	Hs.73793	GO:0043498|GO:0042056|GO:0005125|GO:0050840|GO:0001968|GO:0008083|GO:0008083|GO:0008201|GO:0008201|GO:0005161|GO:0005515|GO:0046982|GO:0042803|GO:0043183|GO:0043184|GO:0005172|GO:0001525|GO:0002575|GO:0007596|GO:0071456|GO:0050930|GO:0050930|GO:0007275|GO:0043066|GO:0007399|GO:0030168|GO:0002576|GO:0048008|GO:0050918|GO:0045766|GO:0045766|GO:0043536|GO:0051781|GO:0030335|GO:0008284|GO:0051272|GO:…	NP_003367	Vascular endothelial growth factor A							0.775912	0.179783	0.746679	0.00458225	-0.55392	0.00427545	-0.503307	0.00211585
ASHG19A3A039290	8.0278	5.8063	7.80242	7.00054	7.22748	7.01303	7.07222	6.6186	7.60095	6.82318	7.95221	6.98615	coding	NM_001122821	SET	RefSeq_coding	2863	chr9	+	131445933	131458674		TCATGTAAATATCCCTTCCAGGCAGGGCGGCTCCAGTGCAGATTTAAGCCGCTGGCACCT	6418	Hs.436687	GO:0042393|GO:0005515|GO:0004864|GO:0008601|GO:0016564|GO:0006260|GO:0016070|GO:0016071|GO:0035067|GO:0043524|GO:0006913|GO:0006334|GO:0006337|GO:0005737|GO:0005829|GO:0005783|GO:0005654|GO:0005634|GO:0048471|GO:0043234	NP_003002	SET nuclear oncogene							-0.731638	0.113093	-0.653934	0.0068656	0.717418	0.0001035	0.832338	4.40744e-05
ASHG19A3A046553	12.3548	12.245	12.3224	12.2094	12.9313	12.5883	12.8448	11.3373	12.5923	12.1582	12.3502	12.403	coding	NM_012094	PRDX5	RefSeq_coding	959	chr11	+	64085568	64089282		AAGGGAGTCCAGGTGGTGGCCTGTCTGAGTGTTAATGATGCCTTTGTGACTGGCGAGTGG	25824	Hs.502823	GO:0043027|GO:0016491|GO:0004601|GO:0051920|GO:0045454|GO:0034614|GO:0006954|GO:0043066|GO:0055114|GO:0006979|GO:0005737|GO:0044445|GO:0005739|GO:0005777	NP_857635	Peroxiredoxin 5							-0.593349	0.00658451	-0.57254	0.0909079	0.402845	0.204745	0.599757	0.485833
ASHG19A3A009246	6.46252	6.926	6.62509	6.59353	6.58929	6.29078	6.5938	6.31641	5.98965	6.1679	6.08844	7.4475	coding	NM_001033555	CYTSB	RefSeq_coding	3762	chr17	+	20059401	20218065	NM_001033553,	CAGTCTTTTGGTTGCTGTTGTTAAAAATATCCCGGCTTTGCCTTTATGAAACCTTTGCCC	92521	Hs.431045	GO:0005634	NP_690868	Sperm antigen with calponin homology and coiled-coil domains 1							0.309459	0.0183334	0.138429	0.000818968	-0.623487	0.000234543	-0.393025	0.000114601
ASHG19A3A006874	8.1126	9.78433	8.99066	10.1092	8.47181	8.57744	8.61602	9.28975	9.37356	9.22671	8.58719	9.59294	coding	NM_199332	HOMER2	RefSeq_coding	1840	chr15	-	83517737	83621473	NM_199330,	AATCGAGACCTCAAGTAATCATTCCCAAGAATCTGGGCGTGAAACCCCATCTTCTACTCA	9455	Hs.578443	GO:0035256|GO:0005515|GO:0007216|GO:0030054|GO:0005737|GO:0005886|GO:0014069|GO:0045211|GO:0045202	NP_955364	Homer homolog 2 (Drosophila)							0.661323	0.946615	0.634682	0.0868365	-0.568217	0.0344828	-0.559279	0.0162694
ASHG19A3A050029	10.6965	11.3696	10.721	10.7848	10.9879	11.4061	10.9762	11.3311	11.0672	11.5852	10.6424	10.9436	coding	NM_005872	BCAS2	RefSeq_coding	1310	chr1	-	115110182	115124265		GAGATAGTTCTAAACACATTCTTGATCACCAAACAACTTCAGAAAGACAGTGACTGTACA	10286	Hs.22960	GO:0005515|GO:0008380|GO:0000375|GO:0006397|GO:0005730|GO:0005634|GO:0005681	NP_005863	Breast carcinoma amplified sequence 2							0.566791	0.0414436	0.578355	0.584548	-0.49564	0.766464	-0.614452	0.430237
ASHG19A3A011735	14.6666	12.4524	14.343	13.3449	13.798	13.448	13.6856	12.5007	14.4245	12.8566	14.5875	13.2056	coding	NM_145888	KLK10	RefSeq_coding	2985	chr19	-	51516000	51522954		CCACAGGCAGGGCAGAGGCACGTCTGGGTCCCCTCCCTCCTTCCTATCGGCGACTCCCAG	5655	Hs.275464	GO:0008233|GO:0004252|GO:0008236|GO:0007049|GO:0006508|GO:0005576	NP_665895	Kallikrein-related peptidase 10							-0.844962	0.00181608	-0.774585	0.0168846	0.774764	0.00518725	0.842903	0.0210692
ASHG19A3A004680	9.68347	10.4543	9.82541	9.6883	9.86033	10.382	10.0488	10.9467	9.50636	10.8314	9.74974	10.0831	coding	NM_013406	DHPS	RefSeq_coding	1210	chr19	-	12786533	12792677		GGCCTGGTCCTGGACATCGTTGAGGCCCAGGAGTTTGATGGCTCTGACTCAGGTGCCCGA	1725	Hs.79064	GO:0034038|GO:0034038|GO:0005515|GO:0016740|GO:0044267|GO:0008612|GO:0008284|GO:0043687|GO:0051289|GO:0050983|GO:0006412|GO:0005829|GO:0005829	NP_037539	Deoxyhypusine synthase							0.672496	0.226665	0.608915	0.574884	-0.598436	0.206783	-0.722692	0.103005
ASHG19A3A034149	7.15019	6.78866	7.35275	7.2979	7.37354	7.1291	7.24846	7.37423	7.1271	7.01229	7.28693	7.17587	coding	NM_001005214	LRRC52	RefSeq_coding	1125	chr1	+	165513477	165533185		TGGAAGTGCAACTGCTCTTTCCTGGACTTCGCCATCTTCTTAATAGTGTTCCATATGGAC	440699	Hs.664975	GO:0016021|GO:0016020	NP_001005214	Leucine rich repeat containing 52							-0.337235	0.0827545	-0.220173	0.00349061	0.424458	0.000327545	0.613062	0.000168687
ASHG19A3A020085	13.0989	13.0977	13.0318	14.1311	13.0743	13.868	12.9768	13.6589	12.8458	13.2788	12.6997	12.828	coding	NM_003776	MRPL40	RefSeq_coding	787	chr22	+	19420035	19423594		CAGGGTTCAAGTCTGCTTTCCACAGAATCAGGCATGCTGTTAATAAATACTGGTTTAATC	64976	Hs.431307	GO:0003674|GO:0009653|GO:0005761|GO:0005739|GO:0005634|GO:0005840	NP_003767	Mitochondrial ribosomal protein L40							0.615409	0.000467928	0.792255	0.00695442	-0.0455538	0.0435575	-0.134297	0.134378
ASHG19A3A043408	7.07037	7.13295	7.07646	7.63136	7.09564	7.2551	7.11709	8.25611	7.33472	7.59713	7.41827	7.707	coding	NM_022802	CTBP2	RefSeq_coding	4752	chr10	-	126676418	126716453		AGATGGCTTACGAGACTTACGAAGCTGACCTGTCCACCTTCCAGGGTCCTGGTGGCAAGA	1488	Hs.501345	GO:0051287|GO:0048037|GO:0016491|GO:0016616|GO:0005515|GO:0016564|GO:0030154|GO:0008285|GO:0055114|GO:0019079|GO:0050872|GO:0030054|GO:0005634|GO:0045202|GO:0017053	NP_073713	C-terminal binding protein 2							0.646114	0.0901127	0.652069	0.00294264	-0.535819	0.000985916	-0.440099	0.000503182
ASHG19A3A035254	7.58493	7.64154	8.7037	8.10602	8.29116	7.62606	8.42452	8.79633	8.59645	7.87922	8.82673	8.05752	coding	NM_001005480	OR2A2	RefSeq_coding	957	chr7	+	143806675	143807630		GGAGAAAATGCTGTCCCTGTTTCACAGTGTCTTTAATCCAATGCTGAACCCCCTGATCTA	442361	Hs.553841	GO:0004984|GO:0004872|GO:0050896|GO:0007608|GO:0016021|GO:0005886	NP_001005480	Olfactory receptor, family 2, subfamily A, member 2							-0.371686	0.439506	-0.331365	0.0309388	0.275529	0.00250041	0.339041	0.0011228
ASHG19A3A011162	10.309	11.1058	10.4881	11.1973	10.4236	10.1446	10.2047	11.0866	9.70127	11.0634	10.2492	10.5464	coding	NM_014299	BRD4	RefSeq_coding	4635	chr19	-	15357848	15391262		TTGTGTTGAGTTGAAGATTGTCATGGAATAAAGATCACACCGTACTTGAGGCCATCTTCA	23476	Hs.187763	GO:0005515|GO:0044419|GO:0043388|GO:0010971|GO:0090040|GO:0006468|GO:0000114|GO:0000794|GO:0005737|GO:0005730|GO:0005634	NP_490597	Bromodomain containing 4							0.747688	0.0921913	0.652139	0.980052	-0.500757	0.412678	-0.691518	0.217923
ASHG19A3H0000526	7.90117	6.77618	8.47108	7.8248	7.92028	7.23955	7.89763	8.07657	8.47604	7.05387	8.2882	7.44905	coding	NM_006361_intron2+	NM_006361	HOX cluster	948	chr17	+	46804405	46805354		CCACCATCACATACGTCCAGTCTTCATGCATTTCCAGACTCTTGGCCACTCTTTTAGATT												-0.673835	0.266243	-0.549528	0.017296	0.637875	0.000531892	0.685701	0.000250449
ASHG19A3A000578	11.1244	10.1698	11.9365	10.6998	11.5681	10.2464	11.637	11.2223	12.5086	10.4395	12.1747	10.7181	coding	NM_175914	HNF4A	RefSeq_coding	1369	chr20	+	42984440	43058311	NM_000457,	TGGCCCCGACCCAGGGGACAGGCAGCCACCCCTGAGACCCCACAGCCCTCACCGCCAGGT	3172	Hs.116462	GO:0003677|GO:0001077|GO:0033613|GO:0005504|GO:0046872|GO:0010843|GO:0005515|GO:0042803|GO:0005102|GO:0003700|GO:0003707|GO:0008270|GO:0007596|GO:0031018|GO:0010467|GO:0042593|GO:0055088|GO:0030308|GO:0008285|GO:0006591|GO:0055091|GO:2000189|GO:0043193|GO:0010552|GO:0045944|GO:0010551|GO:0010551|GO:0060398|GO:0050796|GO:0019216|GO:0034339|GO:0006355|GO:0009749|GO:0006351|GO:0070328|GO:0006805|GO:…	NP_849181	Hepatocyte nuclear factor 4, alpha							-0.809626	0.0752475	-0.742471	0.56379	0.61352	0.885994	0.650102	0.438381
ASHG19A3A029602	7.41639	6.86517	7.74992	7.56376	7.38194	7.40215	7.51681	7.77438	7.59019	7.02965	7.68023	7.13373	coding	NM_001010877	ZNF311	RefSeq_coding	2698	chr6	-	28962593	28973037		TTTCCATTTCCTAAACCTCCTTTAATCTCTCATCTGGAGCGAGAAGTAGACCCCTGTGTG	282890	Hs.148218	GO:0003677|GO:0046872|GO:0005515|GO:0008270|GO:0006355|GO:0005622|GO:0005634	NP_001010877	Zinc finger protein 311							-0.417555	0.131411	-0.241034	0.00588377	0.59949	0.000395427	0.615589	0.000213601
ASHG19A3A045780	9.48492	11.0359	8.72842	9.00828	8.91351	10.3787	9.05607	10.0353	8.5621	10.5069	8.77081	9.10044	coding	NM_015645	C1QTNF5	RefSeq_coding	3927	chr11	-	119209651	119217383		AGCCTGCAGTTTGATCTGGTGAAGAATGGCGAATCCATTGCCTCTTTCTTCCAGTTTTTC	114902	Hs.632102	GO:0005576	NP_056460	C1q and tumor necrosis factor related protein 5							0.661161	0.573976	0.590195	0.187855	-0.522425	0.0829613	-0.775388	0.0486374
ASHG19A3A038857	12.4208	10.1577	11.9628	8.62921	10.4256	10.6723	10.8688	8.67032	10.6488	9.66035	10.08	6.28633	coding	NM_001007097	NTRK2	RefSeq_coding	7111	chr9	+	87284625	87430621		GTTCAACCATTTGCTGTAATCCAGAGGCAGCCTGTGAATCATTCTCATGCCCTGTTTTTT	4915	Hs.494312	GO:0005524|GO:0043121|GO:0005030|GO:0000166|GO:0016740|GO:0004714|GO:0007190|GO:0030154|GO:0007275|GO:0048011|GO:0007399|GO:0006468|GO:0007169|GO:0005887|GO:0016020	NP_006171	Neurotrophic tyrosine kinase, receptor, type 2							-0.682584	0.441704	-0.586032	0.679243	0.794589	0.0361882	0.461448	0.0423308
ASHG19A3A026611	6.13686	5.55678	5.87984	6.18771	6.30244	5.516	5.93025	6.47733	6.73132	6.30953	6.34046	6.91484	coding	NM_006727	CDH10	RefSeq_coding	3261	chr5	-	24487209	24644911		AATGCCCCACAGTTTGCTGTGTTCTATGACACTTTTGTATGTGAAAATGCCAGACCAGGG	1008	Hs.92489	GO:0005509|GO:0034332|GO:0034329|GO:0016337|GO:0045216|GO:0007156|GO:0016021|GO:0005886	NP_006718	Cadherin 10, type 2 (T2-cadherin)							-0.0591139	0.0126701	-0.0909525	0.000584631	-0.221903	9.29807e-05	0.064356	4.18631e-05
ASHG19A3A047096	5.87435	5.14564	5.53277	5.79621	5.75679	5.61971	5.32746	5.67905	5.94242	5.32218	6.04081	5.69558	coding	NM_001037558	HEPN1	RefSeq_coding	1428	chr11	+	124789145	124790573		ATAAGCCCATCCATCTCTTTTATTCATGAACAGAGACAGAAAGAGTGCTTGGCATGGCAT	220296	Hs.159863	GO:0007155|GO:0007049|GO:0007050|GO:0040008|GO:0005737|GO:0016021|GO:0016020	NP_689935	Hepatocyte cell adhesion molecule							-0.356174	0.00503156	-0.256603	0.000238183	0.386962	1.92342e-05	0.578262	1.10995e-05
ASHG19A3A006276	12.2602	9.53409	12.2791	11.035	14.3827	11.6816	13.1773	9.43367	13.0059	9.78005	13.9747	10.2709	coding	NM_170726	ALDH4A1	RefSeq_coding	2386	chr1	-	19197925	19229293		ACCGTCCAGCTGTCTGTCCGTCCAGATGCCTCCTGCTTGGATTCTGAGTGGTCAGAGATC	8659	Hs.77448	GO:0003842|GO:0004029|GO:0009055|GO:0016491|GO:0034641|GO:0055114|GO:0006561|GO:0006562|GO:0006560|GO:0005759|GO:0005739	NP_733844	Aldehyde dehydrogenase 4 family, member A1							-0.874149	0.0750955	-0.799748	0.398342	0.772635	0.444745	0.880578	0.908295
ASHG19A3A000588	7.06278	7.94575	6.9184	6.72123	7.52867	7.75997	7.38024	7.2002	7.49145	7.47385	6.83193	7.96439	coding	NM_000535	PMS2	RefSeq_coding	2851	chr7	-	6012870	6048737	uc003uui.2,NR_003613,ENST00000506558,ENST00000442338,ENST00000423426,	CCATGGAGCGAGCTGAGAGCTCGAGTACAGAACCTGCTAAGGCCATCAAACCTATTGATC	5395	Hs.632637	GO:0005524|GO:0016887|GO:0003677|GO:0032407|GO:0004519|GO:0016787|GO:0030983|GO:0005515|GO:0032138|GO:0003697|GO:0006200|GO:0006298|GO:0007131|GO:0042493|GO:0016446|GO:0016447|GO:0032389|GO:0005634	NP_000526	PMS2 postmeiotic segregation increased 2 (S. cerevisiae)							0.285765	0.0956876	0.192622	0.00394617	-0.652322	0.00112422	-0.498205	0.000542516
ASHG19A3A009244	8.09088	8.67545	8.16729	8.77481	8.22609	8.37782	8.40368	9.47071	8.04446	8.55788	8.13059	8.80005	coding	NM_152904	CYTSB	RefSeq_coding	2714	chr17	+	19990334	20140481	NM_001033554,	GATGATGTTTCCCTCTTTTTACTTTTCCTCAGAAGATTGAGCTGTCTTTTATTTGGAGAA	92521	Hs.431045	GO:0005634	NP_690868	Sperm antigen with calponin homology and coiled-coil domains 1							0.797136	0.542584	0.762874	0.0259654	-0.700782	0.00982229	-0.706638	0.00484114
ASHG19A3A025512	8.32226	8.47322	8.65129	8.37107	8.49329	9.01112	8.54117	8.73896	8.66019	8.62263	8.70336	8.5814	coding	NM_145263	SPATA18	RefSeq_coding	4314	chr4	+	52917592	52963457		AAGTCGTTGTCGAAGCAGGAGTTTAAGTCCCATTTGCCCCCGTAGCCAAATTGGTTTAAA	132671	Hs.527090	GO:0005515|GO:0030154|GO:0033554|GO:0035694|GO:0035695|GO:0007275|GO:0006974|GO:0007283|GO:0044447|GO:0005737|GO:0043231|GO:0005741	NP_660306	Spermatogenesis associated 18 homolog (rat)							0.160251	0.668326	0.250881	0.0485547	-0.0905118	0.00742126	0.0587369	0.00326687
ASHG19A3A004387	9.18596	8.72182	9.65162	8.98429	9.55438	8.76452	9.40381	9.6015	9.97449	8.84378	9.80363	9.58148	coding	NM_005316	GTF2H1	RefSeq_coding	3308	chr11	+	18343815	18388590		TGTCTAGAGTTGTAGCTTCCACCTGCACCTTCTAGCCACCATGGCAACCTCATCTGAAGA	2965	Hs.577202	GO:0008094|GO:0008353|GO:0016251|GO:0005515|GO:0004672|GO:0006281|GO:0010467|GO:0006370|GO:0006289|GO:0000718|GO:0045944|GO:0050434|GO:0000079|GO:0006363|GO:0006362|GO:0006368|GO:0006368|GO:0006360|GO:0006366|GO:0006366|GO:0006361|GO:0006367|GO:0006367|GO:0006283|GO:0016032|GO:0005675|GO:0005654|GO:0005654|GO:0005634	NP_005307	General transcription factor IIH, polypeptide 1, 62kDa							-0.596733	0.746357	-0.579115	0.235033	0.26004	0.0313795	0.452263	0.0113004
ASHG19A3A003284	7.19407	7.28088	7.18759	7.32319	7.17573	7.43581	7.25698	7.54323	7.32068	7.48116	7.41768	7.59649	coding	NM_001165039	GFRA2	RefSeq_coding	2977	chr8	-	21549529	21646346		GTCTTCTGCCTCTTCTTCTTTCTAGGGACAGGGGCAGACCCGGTGGTCAGCGCCAAGAGC	2675	Hs.441202	GO:0016167|GO:0004872|GO:0007169|GO:0031225|GO:0019898|GO:0005886	NP_001486	GDNF family receptor alpha 2							0.685838	0.0945189	0.623312	0.0036361	-0.716298	0.000708737	-0.46127	0.00035861
ASHG19A3A017968	10.8713	10.0656	10.7954	10.5479	10.5054	10.4915	10.0779	10.0681	10.5502	10.3205	11.0365	10.8284	coding	NM_001040023	SIRPA	RefSeq_coding	4109	chr20	+	1875825	1920539		TTATTTCTCGCGCGCTTGGGGTCTCTCCCAGTCTCCGTCTCTCCATTTCTCCTGGGGGGC	140885	Hs.728158	GO:0017124|GO:0007596|GO:0007155|GO:0034329|GO:0050900|GO:0016021|GO:0016020|GO:0005886|GO:0005886	NP_542970	Signal-regulatory protein alpha							-0.364402	0.148232	-0.395483	0.957723	0.294063	0.341295	0.534875	0.142196
ASHG19A3A030397	6.67182	7.0183	6.88979	6.48955	7.48607	6.78702	6.61525	6.52631	7.08099	7.34065	6.79613	7.67121	coding	NM_016262	TUBE1	RefSeq_coding	2314	chr6	-	112391860	112408751		AGTCGGCAGAGCACTGTGATTGCTTGCAGTGTTTCTTTATAATACATTCCATGGGAGGAG	51175	Hs.34851	GO:0005525|GO:0003924|GO:0000166|GO:0005200|GO:0007098|GO:0007018|GO:0051258|GO:0005737|GO:0005856|GO:0005874|GO:0005815|GO:0000242	NP_057346	Tubulin, epsilon 1							-0.00402393	0.0508075	-0.144408	0.00236675	-0.425472	0.000411211	-0.142932	0.000181838
ASHG19A3A011354	11.2669	11.4736	11.3793	11.8215	11.6339	11.1573	11.436	11.436	11.6074	11.6444	11.6584	11.4073	coding	NM_001035516	DMKN	RefSeq_coding	609	chr19	-	35988122	35992813		GCCTCTGCTCTGCTCCTGCTCCTGCTGGGCCTGGCCTGGACCCAGGGGAGCCACGGCTGG	93099	Hs.417795	GO:0005576	NP_201574	Dermokine							0.0324764	0.02167	0.0217174	0.323473	0.103714	0.824223	0.0749715	0.733863
ASHG19A3A018431	7.25676	10.1422	7.26211	8.29358	8.50922	8.73303	7.22882	10.3375	6.46328	9.78952	7.38923	9.30475	coding	NM_005985	SNAI1	RefSeq_coding	1708	chr20	+	48599526	48605418		GGGCCTGGGAGGAAGATGTTTACATTTTTAAAGGTACACTGGTATTTATATTTCAAACAT	6615	Hs.48029	GO:0019900|GO:0046872|GO:0005515|GO:0043565|GO:0016563|GO:0016564|GO:0008270|GO:0001837|GO:0031069|GO:0001707|GO:0007275|GO:0060806|GO:0000122|GO:0001649|GO:0030335|GO:0010718|GO:0010718|GO:0060707|GO:0005737|GO:0005737|GO:0005622|GO:0005634|GO:0005634	NP_005976	Snail homolog 1 (Drosophila)							0.834167	0.368916	0.719735	0.00862267	-0.799822	0.0269219	-0.852139	0.0156216
ASHG19A3A006985	8.00117	6.66986	8.17473	7.52487	8.12625	7.07606	7.92533	8.23119	9.40068	7.80169	8.81807	7.96361	coding	NM_205835	LSR	RefSeq_coding	2081	chr19	+	35739558	35758865		GCCTACGCAGAGCTCATCGTCCTTGTGTATGCCGCCGGCAAAGCAGCCACCTCAGGTGTT	51599	Hs.466507	GO:0004872|GO:0009790|GO:0001889|GO:0019216|GO:0042627|GO:0016021|GO:0034362|GO:0005886|GO:0034361	NP_991404	Lipolysis stimulated lipoprotein receptor							-0.611745	0.357235	-0.548262	0.0283838	0.412825	0.00109188	0.530179	0.000416243
ASHG19A3A039256	8.48084	9.08588	8.69899	9.56633	9.03901	9.42829	9.14739	9.42316	8.20784	9.67107	9.17135	8.56655	coding	NM_014580	SLC2A8	RefSeq_coding	2145	chr9	+	130159464	130170161		CAGTTCCCTGGGTCATCAGCCATCAAATCTTGTTGAGTTTAAAAAATAAACAGCAAAAAA	29988	Hs.179522	GO:0055056|GO:0005536|GO:0005355|GO:0022891|GO:0005975|GO:0008643|GO:0006006|GO:0015758|GO:0008286|GO:0001666|GO:0055085|GO:0031410|GO:0030659|GO:0005887|GO:0043231|GO:0005886	NP_055395	Solute carrier family 2 (facilitated glucose transporter), member 8							0.594116	0.967156	0.611476	0.0913964	-0.143746	0.0220287	-0.253206	0.0108283
ASHG19A3A021489	7.5261	12.701	7.39654	13.5068	7.63511	12.3979	8.64563	12.9544	8.39938	12.7117	8.10128	10.3878	coding	NM_001031702	SEMA5B	RefSeq_coding	4737	chr3	-	122628042	122746576		GCTACAGCAACAAAAAAGACATTGGGCTGTGGCATTATTAATTAAAGATGATATCCAGTC	54437	Hs.210870	GO:0004872|GO:0030154|GO:0007275|GO:0007399|GO:0016021|GO:0016020	NP_001026872	Sema domain, seven thrombospondin repeats (type 1 and type 1-like), transmembrane domain (TM) and short cytoplasmic domain, (semaphorin) 5B							0.946155	0.00526387	0.961703	0.227931	-0.60366	0.437127	-0.683279	0.292679
ASHG19A3A037007	7.69059	9.28321	7.61684	9.29864	7.76915	8.47424	7.95649	9.17697	7.76288	8.84339	7.43814	8.82498	coding	NM_004600	TROVE2	RefSeq_coding	3251	chr1	+	193029003	193055114	NR_033393,NM_001173524,	TTAGGTTTGAAAGGCAATTTTTGAGTAGCATATTACCAGCTAGCCAGTCACTAGGAATTT	6738	Hs.288178	GO:0003723|GO:0005515|GO:0006383|GO:0005737|GO:0005730|GO:0005634|GO:0030529	NP_004591	TROVE domain family, member 2							0.94204	0.392248	0.907048	0.0102069	-0.744065	0.0118489	-0.79783	0.00640869
ASHG19A3A044064	7.22004	6.51225	6.7698	6.58755	7.2667	6.74457	7.0302	6.71391	7.00843	5.74806	6.64899	5.86529	coding	NM_018649	H2AFY2	RefSeq_coding	2181	chr10	+	71812356	71872039		AACTTCAAATTCCACCTCTGAAGATGGGCCAGGGGATGGATTCACCATTCTGTCTTCTAA	55506	Hs.499953	GO:0003677|GO:0016568|GO:0007549|GO:0006334|GO:0001740|GO:0005694|GO:0000786|GO:0005634	NP_061119	H2A histone family, member Y2							-0.701673	0.0453304	-0.550214	0.00220843	0.72085	5.45088e-05	0.560228	4.4435e-05
ASHG19A3A002417	7.92509	8.16783	7.31418	7.37766	7.03251	7.86806	7.0327	7.94379	6.93178	7.82466	7.15792	9.33885	coding	NM_020895	GRAMD1A	RefSeq_coding	2672	chr19	+	35491245	35517373	NM_001136199,	TACAGCAACATCTTCCGCTGGGAGACCACGATCTCCATCCAGCTGAAGGAAGTGACATGT	57655	Hs.515351	GO:0016021|GO:0016020	NP_065946	GRAM domain containing 1A							0.64757	0.128504	0.484164	0.00467704	-0.863436	0.00372704	-0.663844	0.00162499
ASHG19A3A018008	6.48594	7.1402	6.90314	7.28399	6.9852	7.22851	6.99196	7.90387	7.2136	7.76544	7.18627	7.94479	coding	NM_175842	SMOX	RefSeq_coding	2134	chr20	+	4129449	4168369		TCACCTTTTCTCTTCCAAGTGCCCAGAACAGCCCCTGGATGCTAACAGGGGCGCCGTAAA	54498	Hs.433337	GO:0016491|GO:0046592|GO:0034641|GO:0055114|GO:0006596|GO:0006595|GO:0046208|GO:0006805|GO:0005737|GO:0005829|GO:0005634	NP_787036	Spermine oxidase							0.709637	0.0631779	0.650776	0.00200611	-0.758644	0.00104409	-0.53944	0.000480022
ASHG19A3A035320	10.6786	13.1102	9.96806	11.5562	9.36976	12.1372	10.3793	11.4616	10.1306	12.4952	9.46015	10.1665	coding	NM_130759	GIMAP1	RefSeq_coding	1248	chr7	+	150413697	150418251		GCATCACCTTTGCAACTTTGCCAAAGCTCAGAGTTCACTTTTTAAGTTTTTAACTCATTT	55340	Hs.647087	GO:0005525|GO:0000166|GO:0030217|GO:0043029|GO:0043011|GO:0050868|GO:0043066|GO:0032689|GO:0050995|GO:0045019|GO:0032831|GO:0010524|GO:0045588|GO:0002925|GO:0045838|GO:0002729|GO:0045954|GO:0046902|GO:0001659|GO:0016021|GO:0016020|GO:0005741|GO:0005739	NP_060854	GTPase, IMAP family member 5							0.751612	0.020658	0.743719	0.620889	-0.455044	0.706832	-0.723881	0.454576
ASHG19A3A001072	10.6193	9.12698	10.4353	9.70004	10.1384	9.92717	10.2941	9.0887	10.699	9.62678	10.9811	9.78717	coding	NM_001018677	FNTA	RefSeq_coding	1509	chr8	+	42911441	42940923		ACTCGCCCTCCTATGTCCTGTACAGGCATTTCCGGAGAGTTCTTTTGAAGTCACTTCAGA												-0.843641	0.361145	-0.796168	0.621866	0.73348	0.0981429	0.842335	0.0319617
ASHG19A3A000663	6.1588	7.95884	5.65073	5.75051	7.03546	7.91293	6.69468	6.22522	6.46881	7.38949	6.99985	6.76513	coding	NM_001001549	GRB10	RefSeq_coding	4575	chr7	-	50657759	50800050		AGCAGTCAAATGGCAGTCAAACCCAGCTTTTGCAGGAACCCAGACACCTGCAGCTGCTGG	2887	Hs.164060	GO:0005070|GO:0005158|GO:0005158|GO:0005515|GO:0008286|GO:0048009|GO:0030178|GO:0046325|GO:0045719|GO:0046627|GO:0042326|GO:0042327|GO:0030949|GO:0032868|GO:0007165|GO:0005737|GO:0005829|GO:0005886	NP_005302	Growth factor receptor-bound protein 10							0.279616	0.0286081	0.180426	0.00124333	-0.381471	0.000459723	-0.385705	0.000274442
ASHG19A3A045419	11.9246	9.91347	12.6523	12.3059	12.1737	12.0876	11.6463	11.7064	11.6825	10.6731	12.0567	10.9028	coding	NM_181843	NUDT8	RefSeq_coding	834	chr11	-	67395409	67397401		TGGCTTCACCCTGTCAGGCCAGCTCCACTCCAGGACTGAATAAAGGTCTTTGACAGCTCT	254552	Hs.433329	GO:0016787|GO:0046872|GO:0005739	NP_862826	Nudix (nucleoside diphosphate linked moiety X)-type motif 8							-0.480407	0.029771	-0.282692	0.296947	0.739525	0.626851	0.83267	0.832508
ASHG19A3A019987	8.62372	10.4442	7.64214	12.2415	6.98281	11.3804	7.8559	9.72889	7.43945	10.2391	7.4865	10.0456	coding	NM_001014440	ODF3B	RefSeq_coding	970	chr22	-	50968837	50971008		CCAACTTGCTCCATCTACGGCCGCAGAGCGGCTGGCAGTTTCTTCGAGGACCTCAGCAAG	440836	Hs.531314		NP_001014440	Outer dense fiber of sperm tails 3B							0.904249	0.749601	0.929084	0.0132685	-0.523462	0.094449	-0.522662	0.0512954
ASHG19A3A019328	7.07745	6.96255	7.09171	7.48474	7.2495	7.13578	7.06309	7.70077	7.54249	7.0528	7.29869	7.25676	coding	NM_020132	AGPAT3	RefSeq_coding	6555	chr21	+	45285115	45407474		TGTCCAGCCGGAAGCCCTGAGGGCAGCTGTTCCCACTGGCTCTGCTGACCTTGTGCCTTG	56894	Hs.248785	GO:0003841|GO:0008415|GO:0016740|GO:0008152|GO:0008654|GO:0005783|GO:0005789|GO:0016021|GO:0005886	NP_064517	1-acylglycerol-3-phosphate O-acyltransferase 3							0.138681	0.0832174	0.280902	0.00313269	-0.0254455	0.000455341	0.0686415	0.000241324
ASHG19A3A024911	6.36547	6.35778	6.33465	6.21337	6.50965	6.82949	6.42324	6.1524	5.93376	6.85574	6.11522	5.41373	coding	NM_001128424	FAM198B	RefSeq_coding	4809	chr4	-	159045732	159094202	NM_016613,	CATCATTCTTTGGGATGCATCTTTATCTTCAGCAAGTAATGACACCCATTCTTCTGTTAA	51313	Hs.567498	GO:0005794|GO:0000139|GO:0016021|GO:0016020	NP_057697	Family with sequence similarity 198, member B							-0.0135343	0.0147824	0.0784278	0.00058611	0.392064	5.12889e-05	0.0991805	4.69414e-05
ASHG19A3A046721	11.0516	13.7866	10.4097	9.82203	10.4855	11.7079	11.3504	12.4516	10.8719	13.8048	12.1367	12.4765	coding	NM_000803	FOLR2	RefSeq_coding	1145	chr11	+	71927818	71932993		GCTGCTCCATGGTGGGGCCAAGAGTCACTTCTAATAAACAGACTGTTTTCTAATAATTCC	2350	Hs.433159	GO:0005542|GO:0004872|GO:0015884|GO:0031225|GO:0005576|GO:0005624|GO:0005886	NP_001107008	Folate receptor 2 (fetal)							0.516632	0.00655538	0.318361	0.212785	-0.689555	0.732573	-0.788691	0.936894
ASHG19A3A017100	7.22651	6.53386	7.25114	6.89113	6.79086	6.58865	6.72476	6.97482	7.3205	6.64735	7.14141	6.67896	coding	NM_031313	ALPPL2	RefSeq_coding	2499	chr2	+	233271551	233275422		CTGGGCCTCCATTCTTCTGGGAAACACAAAGCAATAATAAAAGGAAGTGTTAGACAATGT	251	Hs.333509	GO:0004035|GO:0016787|GO:0046872|GO:0016310|GO:0031225|GO:0016020|GO:0005886	NP_112603	Alkaline phosphatase, placental-like 2							-0.623465	0.0554068	-0.52515	0.00253317	0.61854	0.000139008	0.529727	8.92422e-05
ASHG19A3A022969	7.73037	7.60968	7.20337	8.67032	8.34784	8.77481	7.33891	7.7409	7.65135	7.9523	7.76453	7.44797	coding	NM_007072	HHLA2	RefSeq_coding	2689	chr3	+	108021331	108097125		TTTTGGTGCCCTCTGCGATTTTGGCAGCTTTTCTGCTGATTTGGAGCGTAAAATGTTGCA	11148	Hs.252351	GO:0003674|GO:0008150|GO:0005575|GO:0016021|GO:0016020	NP_009003	HERV-H LTR-associating 2							0.344602	0.223084	0.499762	0.00781206	0.113386	0.00142541	0.157458	0.000691454
ASHG19A3A050885	12.3059	9.85578	11.8613	11.0092	11.3779	11.1093	11.169	9.9777	11.8594	10.2525	11.7596	10.4049	coding	NM_145113	MAX	RefSeq_coding	2169	chr14	-	65541844	65569227		TCACTTCTCTTCCTCCCTCATGGAAGATGCAAGTAAAAGGAAATGCAAGTAACCACCTGG	4149	Hs.285354	GO:0003677|GO:0005515|GO:0003700|GO:0003713|GO:0003712|GO:0030528|GO:0006366|GO:0071339|GO:0005737|GO:0005730|GO:0005634	NP_932061	MYC associated factor X							-0.830844	0.0940877	-0.717323	0.642507	0.845385	0.726117	0.872477	0.305077
ASHG19A3A041239	10.2013	11.2526	9.51432	8.42042	10.5388	10.6697	10.7312	9.46727	10.4594	11.093	10.0009	10.0574	coding	NM_003022	SH3BGRL	RefSeq_coding	2090	chrX	+	80457302	80554042		TTCTTTGAAGCCAGAGAAAATAATGCAGTGTATGCCTTCTTAGGCTTGACAGCCCCACCT	6451	Hs.108029	GO:0017124|GO:0005070|GO:0005737|GO:0005634	NP_003013	SH3 domain binding glutamic acid-rich protein like							-0.14009	0.251909	-0.244994	0.717435	-0.161622	0.237978	-0.248129	0.118055
ASHG19A3A045839	11.0066	13.2303	10.9062	12.0718	10.7173	12.2495	12.261	12.5682	9.19478	13.7477	11.1637	9.9019	coding	NM_019055	ROBO4	RefSeq_coding	3859	chr11	-	124754114	124767831		CCTCGTACTGTTGTCACTATGAGCTTAAGAAATTTGATACCATAAAATGGTAAAGACTTG	54538	Hs.524121	GO:0004872|GO:0001525|GO:0030154|GO:0007275|GO:0030336|GO:0030334|GO:0009897|GO:0016021	NP_061928	Roundabout homolog 4, magic roundabout (Drosophila)							0.569981	0.0069035	0.523785	0.211851	-0.230065	0.783507	-0.53674	0.856352
ASHG19A3A002647	13.9896	12.7805	14.9663	13.5016	14.5875	13.0548	14.2764	13.3992	15.1009	13.248	15.1392	13.2688	coding	NM_001143919	LTB4R	RefSeq_coding	2723	chr14	+	24780704	24787241		CTGTCCCTTTCCACCCCCCACCCACCCTCCAGAGGTCCTCCCGACGGCCATGAACACTAC	1241	Hs.567248	GO:0001632|GO:0004974|GO:0000166|GO:0004872|GO:0007186|GO:0007200|GO:0006928|GO:0006955|GO:0006954|GO:0006936|GO:0005887|GO:0005886|GO:0005886	NP_858043	Leukotriene B4 receptor							-0.877249	0.0012854	-0.81621	0.0110359	0.732239	0.00218868	0.769603	0.0093871
ASHG19A3A018192	13.2963	11.75	12.8663	11.9546	12.3207	12.3972	12.1957	11.1926	12.7704	12.1635	12.8656	11.6143	coding	NM_080625	C20orf160	RefSeq_coding	2532	chr20	+	30598244	30619984		TAAACAGTGTAGAAGGTCTTTTTAAGGCTCTAAATGTCAGGGTCTCCCATCCCCTGATGC	140706	Hs.382151		NP_542192	Chromosome 20 open reading frame 160							-0.765502	0.0108192	-0.704322	0.123087	0.789663	0.186669	0.713098	0.521101
ASHG19A3A036055	8.03756	7.47396	7.73127	8.11144	7.71106	7.71285	7.71285	8.09219	7.72504	7.66495	7.77867	7.84192	coding	NM_001099751	SYBU	RefSeq_coding	3094	chr8	-	110586409	110657822		AACTCGTTTTTCTGAGTTCAATTCCAGTGCTCTTCCCTTAGCAGTGTGCTGGAGCTACTT	55638	Hs.390738	GO:0005794|GO:0000139|GO:0005737|GO:0016023|GO:0005856|GO:0016021|GO:0016020	NP_060256	Syntabulin (syntaxin-interacting)							0.158296	0.218961	0.26486	0.00971608	0.099696	0.00127829	0.151195	0.000647507
ASHG19A3A033879	6.43335	6.42784	6.96902	7.21155	6.70286	6.62922	6.69308	7.33519	6.87778	6.67039	6.89101	6.83207	coding	NM_001040167	LFNG	RefSeq_coding	2384	chr7	+	2559478	2568061	NM_001040168,	TCAAGACCACCAAAAAGTTCCACCGCGCGCGCCTCGACCTGCTGCTGGAGACCTGGATCT	3955	Hs.159142	GO:0033829|GO:0003674|GO:0016757|GO:0007386|GO:0007143|GO:0009887|GO:0001541|GO:0007389|GO:0005794|GO:0000139|GO:0005576|GO:0030173|GO:0016021|GO:0016020	NP_002295	LFNG O-fucosylpeptide 3-beta-N-acetylglucosaminyltransferase							0.238201	0.0351791	0.348494	0.00125587	-0.0213742	0.000203018	0.0763911	0.000111871
ASHG19A3A025890	8.54264	8.15653	8.97225	8.61944	8.86492	8.5647	8.70217	8.9162	8.8186	8.21049	8.86745	8.33815	coding	NM_006323	SEC24B	RefSeq_coding	4649	chr4	+	110354970	110461614		GAATATGTTAATAACCAAGCTAGCTCCGCACCAACTCCCTTGTCATCAACTTCCGATGAT	10427	Hs.292472	GO:0005515|GO:0005215|GO:0008270|GO:0048208|GO:0006888|GO:0016044|GO:0044267|GO:0006886|GO:0043687|GO:0018279|GO:0016192|GO:0030127|GO:0012507|GO:0005794|GO:0000139|GO:0005737|GO:0005829|GO:0005783|GO:0005789|GO:0016020|GO:0048471	NP_006314	SEC24 family, member B (S. cerevisiae)							-0.577148	0.710495	-0.422123	0.0631029	0.626427	0.00534377	0.656532	0.00237131
ASHG19A3A007812	10.0579	10.9	10.0635	10.575	9.91875	10.2489	9.8203	10.9359	10.1296	10.8446	9.58968	10.553	coding	NM_002532	NUP88	RefSeq_coding	2381	chr17	-	5289419	5322996		TGTTGAGTCTTCCAAAACCCACCATTATTCTCAGTGCCTACCAGCGAAAGTGCATTCAGT	4927	Hs.584784	GO:0005215|GO:0005975|GO:0015758|GO:0008645|GO:0051028|GO:0015031|GO:0010827|GO:0055085|GO:0016032|GO:0005829|GO:0005829|GO:0005643|GO:0005730|GO:0005634	NP_002523	Nucleoporin 88kDa							0.851975	0.143077	0.810971	0.749308	-0.732491	0.298716	-0.866182	0.153318
ASHG19A3A048102	9.52555	9.88084	9.29962	8.68731	10.0175	9.69441	8.94041	8.90051	9.66827	10.1463	9.62678	10.6243	coding	NM_015918	POP5	RefSeq_coding	801	chr12	-	121016848	121019197		CATACTTGGAGAACAAAGGACACCGTTACCCATGCTTTTTCAACACATTACATGTGGGAG	51367	Hs.279913	GO:0016787|GO:0005515|GO:0004526|GO:0004540|GO:0016070|GO:0008033|GO:0005655|GO:0005730|GO:0005634	NP_937845	Processing of precursor 5, ribonuclease P/MRP subunit (S. cerevisiae)							0.0636975	0.547766	-0.105773	0.314518	-0.475336	0.0847826	-0.232992	0.0332239
ASHG19A3A004197	6.53972	6.5877	6.98751	6.8058	6.70684	6.97712	6.34487	6.91218	6.61288	6.48562	6.85108	6.67438	coding	NM_003852	TRIM24	RefSeq_coding	3905	chr7	+	138145078	138270330		AGCTCAATTACGGCTCCAGCATATGCAGCAACAGCAACCGCCTCCACGTTTGATAAACTT	8805	Hs.490287	GO:0070063|GO:0003682|GO:0034056|GO:0070577|GO:0016922|GO:0016874|GO:0046872|GO:0035064|GO:0002039|GO:0005515|GO:0004672|GO:0005102|GO:0043565|GO:0003713|GO:0016986|GO:0016564|GO:0004842|GO:0008270|GO:0055074|GO:0071391|GO:0008285|GO:0045892|GO:0010628|GO:0046777|GO:0030163|GO:0016567|GO:0042981|GO:0031647|GO:0070562|GO:0006366|GO:0006352|GO:0005737|GO:0005622|GO:0005719|GO:0005634|GO:0005726	NP_056989	Tripartite motif-containing 24							0.199321	0.0298662	0.296377	0.00112016	0.0455513	0.000159343	0.127403	9.16275e-05
ASHG19A3A025776	6.08411	5.52479	6.91043	6.82384	6.68787	6.34343	6.36468	6.41325	6.37837	6.13298	6.39381	6.06437	coding	NM_004967	IBSP	RefSeq_coding	1595	chr4	+	88720701	88733599		ATGAAGATGAAGACTCTGAGGCTGAGAATACCACACTTTCTGCTACAACACTGGGCTATG	3381	Hs.518726	GO:0031214|GO:0007155|GO:0071363|GO:0030198|GO:0001503|GO:0005576|GO:0005615|GO:0031988	NP_004958	Integrin-binding sialoprotein							-0.326754	0.0193154	-0.140255	0.000779987	0.596487	4.34096e-05	0.718145	2.35692e-05
ASHG19A3A001651	6.21398	5.54278	6.06322	6.79436	6.01146	5.45481	5.67881	6.19206	6.19415	6.00042	6.55304	6.12434	coding	NM_001097633	GCNT1	RefSeq_coding	5488	chr9	+	79074067	79122330		CTCCGGGGTCAGACGCCCACTCCAGATTTCTTTAAAGACTCGTGCAGCACATCATTATCG	2650	Hs.521568	GO:0003829|GO:0016757|GO:0006493|GO:0032868|GO:0005794|GO:0000139|GO:0005615|GO:0016021|GO:0016020	NP_001481	Glucosaminyl (N-acetyl) transferase 1, core 2							-0.0438415	0.00985466	-0.017115	0.000432183	0.223179	4.33179e-05	0.284092	2.62578e-05
ASHG19A3A048386	8.82386	9.48021	7.85488	7.5101	9.13606	9.65703	9.00643	7.56472	8.41807	9.09655	8.40824	8.62742	coding	NM_001310	CREBL2	RefSeq_coding	3748	chr12	+	12764830	12798041		AATCTCAGCAGAACTCAAGCAGGCATACCAAGGCTGGGAAGACAGATGCTAATAGCAATT	1389	Hs.591156	GO:0046983|GO:0043565|GO:0003700|GO:0007049|GO:0006355|GO:0007165|GO:0006351|GO:0005634	NP_001301	CAMP responsive element binding protein-like 2							-0.0553308	0.70676	-0.132338	0.0661857	-0.125277	0.0106266	-0.122765	0.00500273
ASHG19A3A048665	11.6253	10.8818	12.4824	11.3528	12.5105	10.7599	12.4382	12.5014	13.2323	11.6921	12.8725	11.6048	coding	NM_014620	HOXC4	RefSeq_coding	2300	chr12	+	54410641	54449813		AGAAATGACGTCAGAATCATTTGCATCCCGCTGCCTCTACCTGCCTGGTCCAGCTGGGAC	3221	Hs.549040	GO:0043565|GO:0003700|GO:0030528|GO:0009952|GO:0051216|GO:0048562|GO:0007275|GO:0006355|GO:0006351|GO:0005634	NP_705897	Homeobox C4							-0.675293	0.0197308	-0.63015	0.2025	0.453281	0.376026	0.488948	0.794859
ASHG19A3A019814	12.6428	13.3018	12.7416	14.4945	13.0535	13.5457	13.0151	13.7538	12.0743	13.6491	12.5022	12.676	coding	NM_015374	SUN2	RefSeq_coding	3908	chr22	-	39130734	39151947		TTTTTTATCTCCAGATCCTAATTTATGCCTATGCAAAAAATAAATGACGCCCAAGAGCTG	25777	Hs.517622	GO:0005521|GO:0008017|GO:0005515|GO:0051642|GO:0090286|GO:0007052|GO:0006998|GO:0090292|GO:0007097|GO:0031022|GO:0030335|GO:0034993|GO:0000794|GO:0005768|GO:0010008|GO:0016021|GO:0016020|GO:0000784|GO:0005635|GO:0005635|GO:0005637|GO:0031965|GO:0005634	NP_056189	Sad1 and UNC84 domain containing 2							0.729621	0.000327973	0.797741	0.0060567	-0.226849	0.0650398	-0.345197	0.184331
ASHG19A3A036264	9.51286	7.56673	8.93178	8.52504	7.99769	8.24519	7.88211	7.28336	8.52105	7.71351	8.92951	7.34065	coding	NM_003923	FOXH1	RefSeq_coding	2193	chr8	-	145699116	145701718		TAAATACTCCCCCATTTGTTAAATGGGGTCCTGAAACCTGACCAGGGAAGACGGGATAAA	8928	Hs.708365	GO:0008301|GO:0003677|GO:0070412|GO:0003690|GO:0010843|GO:0005515|GO:0019904|GO:0043565|GO:0003700|GO:0003705|GO:0003704|GO:0016566|GO:0016563|GO:0008134|GO:0048318|GO:0001568|GO:0042074|GO:0007368|GO:0035054|GO:0021508|GO:0001947|GO:0010553|GO:0045944|GO:0051090|GO:0010159|GO:0006351|GO:0007179|GO:0007179|GO:0032444|GO:0005634|GO:0005667	NP_003914	Forkhead box H1							-0.605534	0.468373	-0.516007	0.0405787	0.793938	0.000748757	0.675928	0.000483422
[truncated: 12,878 more rows]
