# Supplementary material for: LncRNAs Expression Signatures of Renal Clear Cell Carcinoma Revealed by Microarray
Source: PLoS One. 2012 Aug 6;7(8):e42377. doi: 10.1371/journal.pone.0042377 (PMC3412851; doi:10.1371/journal.pone.0042377)
Supplement: Table S6 — HOX cluster Profiling. (XLS) [file pone.0042377.s006.xls]

## Sheet: HOX cluster profiling
HOX cluster profiling (Entities where at least 12 out of 12 samples have flags in Present or Marginal). This table contains profiling data of all probes in the four HOX loci, targeting 407 discrete transcribed regions (Rinn, Kertesz et al. 2007), LncRNAs and coding transcripts. # Column A: ProbeName, it represents the probe name. # Column B ~ M: Raw Intensity of each sample. # Column N ~ Y: Norma…
	Raw Intensity												Normalized Intensity												Annotations
ProbeName	[103N](raw)	[103T](raw)	[104N](raw)	[104T](raw)	[109N](raw)	[109T](raw)	[110N](raw)	[110T](raw)	[119N](raw)	[119T](raw)	[120N](raw)	[120T](raw)	[103N](normalized)	[103T](normalized)	[104N](normalized)	[104T](normalized)	[109N](normalized)	[109T](normalized)	[110N](normalized)	[110T](normalized)	[119N](normalized)	[119T](normalized)	[120N](normalized)	[120T](normalized)	type	seqname	GeneSymbol	source	RNAlength	chrom	strand	txStart	txEnd	Xhyb	probeSeq	EntrezID	unigene	GO	ProteinAccession	product
ASHG19A3H0000507	130.701	111.353	142.632	109.049	141.571	132.394	139.299	112.282	196.535	123.169	133.134	154.333	6.92124	6.69947	7.37918	7.21224	7.14516	6.81854	7.20459	7.62537	7.05963	6.81226	6.99469	6.86932	coding	NM_153693_intron1-	NM_153693	HOX cluster	11160	chr12	-	54411198	54422359		AGGATAAGGAAGGGTTAGTGAAGTAGGAATTCATCCCTTTGCCTTTACCTGGTCGGTCTA
CUST_48_PI426249100	103.333	54.7054	92.4996	75.5973	97.757	97.9595	79.2093	40.4049	117.946	72.763	84.6917	93.092	6.58074	5.61112	6.77906	6.64322	6.63787	6.38545	6.38449	6.11109	6.36468	6.04747	6.39742	6.09375	coding	NM_021193_Exon1+	NM_021193	HOX cluster	574	chr2	+	176964529	176965103	NM_021193,	AATCTGCAGTCGCCAGACTCTTTCTACTTCTCCAACCTGAGGCCGAATGGCGGCCAGTTG
ASHG19A3H0000573	108.215	222.206	79.5229	106.809	113.936	110.814	102.317	124.492	100.915	204.063	75.1326	105.321	6.64615	7.78869	6.57253	7.18039	6.85312	6.56308	6.75885	7.7711	6.15702	7.54372	6.24076	6.2882	coding	NM_014620_Exon4-	NM_014620	HOX cluster	1180	chr12	-	54448633	54449813		ACTAATTCACATCCACTGGTTTATTATTGATCACGGGGCATTTCACATCGACACTAAAAT
CUST_38_PI426249100	178.324	187.366	186.959	116.904	176.628	153.756	124.382	92.1582	207.216	161.586	183.364	192.313	7.36993	7.51457	7.73152	7.31703	7.46041	7.0387	7.04049	7.33277	7.13047	7.19878	7.40987	7.21098	coding	NM_004502_Exon1-	NM_004502	HOX cluster	503	chr17	-	46687880	46688383	NM_004502,	TTTCTAAATATCCAGCCTCAAGTTCGGTTTTCGCTACCGGAGCCTTCCCAGAACAAACTT
ASHG19A3A016629	580.564	1916.15	297.984	160.701	340.664	452.124	395.568	1705.31	399.134	951.781	391.177	116.197	9.05314	10.9747	8.37311	7.80022	8.41154	8.61475	8.72109	11.286	8.04043	9.82633	8.42646	6.44185	coding	NM_021192	HOXD11	RefSeq_coding	1463	chr2	+	176972083	176974314		CTTCCTCTTCGGTGAATGCAGGTTATTTAAACTTTGGGAAATGTACTTTTAGTCTGTCAT	3237	Hs.421136	GO:0043565|GO:0003700|GO:0030528|GO:0009952|GO:0001658|GO:0060351|GO:0048589|GO:0009953|GO:0042733|GO:0001656|GO:0001759|GO:0007389|GO:0010720|GO:0032332|GO:0009954|GO:0006355|GO:0001501|GO:0006351|GO:0005634	NP_067015	Homeobox D11
ASHG19A3A048663	181.357	98.0953	237.912	127.345	203.132	148.447	210.462	129.229	418.819	77.6706	267.203	124.114	7.39075	6.51025	8.06424	7.44678	7.66053	6.9851	7.79511	7.82684	8.1123	6.13609	7.91486	6.54161	coding	NM_004503	HOXC6	RefSeq_coding	1681	chr12	+	54422193	54424606		TAGACCGACCAGGTAAAGGCAAAGGGATGAATTCCTACTTCACTAACCCTTCCTTATCCT	3221	Hs.549040	GO:0043565|GO:0003700|GO:0030528|GO:0009952|GO:0051216|GO:0048562|GO:0007275|GO:0006355|GO:0006351|GO:0005634	NP_705897	Homeobox C4
CUST_1_PI426247286	50.6912	44.3235	51.533	39.6745	53.9218	46.5209	48.8068	38.3334	60.4843	51.6048	50.1018	57.566	5.55347	5.2984	5.99273	5.63446	5.79961	5.28779	5.69583	6.03543	5.44806	5.53463	5.70736	5.34402	coding	NM_017410_intron1+	NM_017410	HOX cluster	5356	chr12	+	54333426	54338783		ATAACAGAAATGAAAAGCATTAGGGAGCTTCACTATGCAGTGCAATCCTCTGGCCCCGTT
CUST_15_PI426249100	279.746	212.084	233.885	188.385	203.787	202.428	146.426	150.41	319.851	214.534	345.026	276.615	8.00032	7.71689	8.04171	8.0342	7.66563	7.44003	7.27106	8.05313	7.73022	7.62105	8.25788	7.77021	coding	NM_018953_Exon1+	NM_018953	HOX cluster	529	chr12	+	54426831	54427360	uc.344+,NM_018953,	TATAAGCAGAGCCCCAATATCCCTGCCTATAACATGCAAACTTGTGGGAACTATGGATCG
CUST_50_PI426249100	493.454	347.329	547.117	337.658	503.424	462.305	452.109	271.585	1044.83	483.331	762.26	619.909	8.81331	8.46526	9.21036	8.87771	8.98073	8.6505	8.90814	8.88222	9.43492	8.80343	9.34005	8.99794	coding	NM_021192_Exon1+	NM_021192	HOX cluster	781	chr2	+	176972083	176972864	NM_021192,	GTCTGACTTCGCTAGCAAGCCTTCGTTCCTTTCCCAACCGTCGTCCTGCCAGATGACTTT
CUST_17_PI426249100	3637.46	1792.15	5337.64	2110.35	4868.94	2099.81	5022.77	4010.66	10806.3	3165.96	8127.19	3769.7	11.7338	10.8666	12.5134	11.3169	12.4013	10.8484	12.5653	12.3699	13.1704	11.5193	12.8448	11.6643	coding	NM_014620_Exon2+	NM_014620	HOX cluster	117	chr12	+	54446943	54447060	NM_014620,	AGAAATGACGTCAGAATCATTTGCATCCCGCTGCCTCTACCTGCCTGGTCCAGCTGGGAC
ASHG19A3H0000526	261.466	116.72	319.234	163.309	242.918	176.26	226.208	152.723	536.13	146.382	353.327	224.478	7.90117	6.77618	8.47108	7.8248	7.92028	7.23955	7.89763	8.07657	8.47604	7.05387	8.2882	7.44905	coding	NM_006361_intron2+	NM_006361	HOX cluster	948	chr17	+	46804405	46805354		CCACCATCACATACGTCCAGTCTTCATGCATTTCCAGACTCTTGGCCACTCTTTTAGATT
ASHG19A3A048665	3378.16	1807.48	5236.75	2162.92	5256.23	1970.22	4640.9	4425.45	11174	3536	8281.98	3609.84	11.6253	10.8818	12.4824	11.3528	12.5105	10.7599	12.4382	12.5014	13.2323	11.6921	12.8725	11.6048	coding	NM_014620	HOXC4	RefSeq_coding	2300	chr12	+	54410641	54449813		AGAAATGACGTCAGAATCATTTGCATCCCGCTGCCTCTACCTGCCTGGTCCAGCTGGGAC	3221	Hs.549040	GO:0043565|GO:0003700|GO:0030528|GO:0009952|GO:0051216|GO:0048562|GO:0007275|GO:0006355|GO:0006351|GO:0005634	NP_705897	Homeobox C4
ASHG19A3H0000512	227.383	239.353	216.889	226.809	263.528	286.708	224.979	173.666	422.419	326.259	334.149	411.254	7.70323	7.90177	7.94439	8.30612	8.0364	7.95254	7.88872	8.25265	8.1252	8.22677	8.21415	8.37996	coding	NM_002144_intron2+	NM_002144	HOX cluster	451	chr17	+	46607237	46607689		CTCCCGGGGCTGGCTCTGGACCTCCATTTGCCATTCTGCCCAAGTACAGTTGTCAAAGTT
CUST_11_PI426247286	22980.8	4654.26	16517	9543.01	12668.4	12684.3	10429.8	3965.63	29432.3	8706.99	27094.4	13157.5	14.6387	12.1747	14.3287	13.3547	13.8913	13.4562	13.6589	12.3548	14.8736	12.9873	14.9663	13.4176	coding	NM_014620_intron3+	NM_014620	HOX cluster	487	chr12	+	54448145	54448633		TTTAAGCTTGATGACTTTATTTCCACCACTCCCTCCTCCTGTTTCTCAGAGCTGAGGATG
CUST_57_PI426249100	4535.77	3616.3	2955.26	873.739	5245.09	2772.78	5905	1795.51	7367.04	2908.67	5382.53	1016.25	12.0788	11.8293	11.6351	10.1442	12.505	11.2435	12.7818	11.3489	12.5464	11.4013	12.2267	9.78237	coding	NM_019558_Exon2+	NM_019558	HOX cluster	682	chr2	+	176996044	176996726	NM_019558,	TCTGAGCTAGTGATTTGCCTCAACAACGTAAACTTCCTAATGATTAGCACTTAATAATTG
CUST_28_PI426247286	78.2938	134.777	66.0394	125.855	66.4125	106.365	68.9488	73.0479	87.3989	127.909	111.29	163.092	6.1849	6.99523	6.315	7.43114	6.08079	6.5044	6.19415	6.99052	5.96382	6.86517	6.76158	6.95505	coding	NM_021193_intron1+	NM_021193	HOX cluster	145	chr2	+	176965103	176965249		TGGGGGCGGGCAATAGACAGAGTACGGGCTGGGTTGACGTGGGTTGGGGCTGTGTTGCAG
CUST_52_PI426249100	79.3557	68.8173	118.674	23.4365	157.95	72.105	177.272	40.4949	379.92	58.0802	189.347	44.8289	6.20254	5.9616	7.12535	4.79418	7.30061	5.93102	7.55193	6.11409	7.9713	5.70802	7.45073	4.95141	coding	NM_002148_Exon1+	NM_002148	HOX cluster	815	chr2	+	176981491	176982306	NM_002148,	TGGATATTTTAGACTGAGTCAGACCTACGCCACCGGGAAAACCCAAGAGTACAATAATAG
CUST_64_PI426249100	257.332	107.197	182.746	92.5316	190.559	203.577	168.217	79.8254	273.878	115.143	223.321	135.246	7.87764	6.64238	7.70097	6.96521	7.56711	7.44844	7.47752	7.11915	7.51385	6.70721	7.67051	6.67544	coding	NM_153620_Exon3-	NM_153620	HOX cluster	1799	chr7	-	27132615	27134414	NM_153620,NM_005522,	AACCTTTTCACCTCCAACTGGATGTTGACGTATATATAAACAGAACTCCCTTCAAAAGCC
CUST_31_PI426249100	2331.13	1624.07	1756.09	421.3	607.141	298.857	1402.32	1469.11	1322.53	1970.9	816.872	341.547	11.0705	10.722	10.8654	9.1849	9.25098	8.01619	10.5848	11.0797	9.79159	10.8535	9.43189	8.08565	coding	NM_002147_Exon2-	NM_002147	HOX cluster	1199	chr17	-	46668619	46669818	NM_002147,	TGATTCGCTTTTGGTATTTGTTTGTAGCTTTCCTGGAAGTCAAATAAATGTTTCCCCCAC
CUST_49_PI426247286	102.535	105.435	60.3206	70.5827	98.6199	106.978	143.237	56.5235	161.608	146.998	147.816	204.368	6.56848	6.6157	6.19472	6.5355	6.652	6.5136	7.24032	6.60573	6.78602	7.06022	7.13114	7.30903	coding	NM_152739_intron2-	NM_152739	HOX cluster	1035	chr7	-	27203460	27204496		AAGTTTTACTGCGTGCAATTTTAAGTGACTGTCTGTGCGTCTGTCTGCCAGGGTTCCATT
CUST_55_PI426249100	4012.25	12727.8	2699.6	5484.72	2079.04	4193.03	3216.6	5006.6	2076.71	3010.36	2595.99	2141.73	11.8887	13.4694	11.5073	12.5828	11.098	11.8387	11.8604	12.651	10.5236	11.4494	11.1261	10.8713	coding	NM_014213_Exon2+	NM_014213	HOX cluster	983	chr2	+	176988661	176989644	nc-HOXD8-19-,NM_014213,	TGCCCGAGGACCAGTTGTAAATGTTACTGCTTCCTACTAATAAATGCTGACCTGATCAAA
ASHG19A3H0000643	198.882	136.086	125.1	166.535	162.978	184.291	152.619	132.809	252.085	218.34	191.098	308.717	7.52229	7.01105	7.19564	7.85509	7.34473	7.30466	7.32931	7.86535	7.39771	7.65074	7.46148	7.93614	coding	NM_005523_Exon2+	NM_005523	HOX cluster	1871	chr7	+	27220776	27222647	nc-HOXA10-82+,	ATTTCCACCGTCTTTATTTTCCTTGTGCCCAGTTGCCTGTATAAGTGCTGCAACACACAC
CUST_2_PI426247286	166.842	93.5925	141.912	94.8062	128.625	148.878	144.743	95.0554	211.055	112.476	127.853	136.096	7.27231	6.43724	7.37213	7.0013	7.0208	6.98998	7.25281	7.38253	7.16025	6.67628	6.94159	6.68348	coding	NM_173860_intron1+	NM_173860	HOX cluster	787	chr12	+	54349323	54350111		AAAGAAATGCCAGTGGATGCGTTTACTCTGCCATTCGCCCATATCTGTTGTAACTGATCC
ASHG19A3H0000592	427.157	85.1373	247.913	136.669	160.717	208.868	172.647	80.5274	289.573	101.677	206.807	129.116	8.60339	6.29487	8.11987	7.55634	7.32516	7.48623	7.51441	7.13249	7.59434	6.53577	7.56738	6.60352	coding	NM_024016_Exon2+	NM_024016	HOX cluster	1163	chr17	+	46689708	46690871		TCTCGCTTGTAAACTTTATTGTAACTCTTCCGCCCTTTTCAGGCGCAGACAACAGAACAA
CUST_16_PI426249100	437.946	782.198	278.774	178.178	223.721	249.606	288.012	391.507	262.688	639.166	297.969	137.524	8.63703	9.69371	8.28661	7.95133	7.8015	7.75235	8.24748	9.38119	7.45656	9.21404	8.05955	6.69895	coding	NM_018953_Exon2+	NM_018953	HOX cluster	1081	chr12	+	54428061	54429142	NR_003084,NM_018953,	TGACTCTGGGTCCTTCCTGAAACTATATTTTGTCATATCAAATAAAGAGAGAACAGGACT
ASHG19A3H0000623	7974.74	1744.4	6061.9	3156.22	3331.54	4402.51	3544.4	1487.86	9867.91	3056.16	9212.04	3902.72	12.8874	10.8201	12.6908	11.8457	11.8129	11.9026	12.0036	11.0968	13.0093	11.4685	13.0548	11.7124	coding	NM_153631_Exon4+	NM_153631	HOX cluster	2530	chr7	+	27145809	27148339		AATTTATAAAATTGCAGTTTTATTACAAAGATACCGATCTCCTTGCTCTCTCCCCCTCCC
CUST_51_PI426247286	493.891	188.388	393.919	251.085	377.844	298.02	357.053	185.829	1029.94	370.285	825.497	503.249	8.81499	7.52535	8.75338	8.45737	8.55596	8.01129	8.56099	8.35302	9.41074	8.40488	9.45083	8.68481	coding	NM_153715_intron2-	NM_153715	HOX cluster	7471	chr7	-	27211792	27219264	NM_018951,	AAATGTCAGCCAGAAAGGGCTATCTGCTCCCTTCGCCAAATTATCCCACAACAATGTCAT
ASHG19A3H0000624	49.0848	77.8735	36.8698	56.2645	59.4391	76.9078	48.4215	52.1324	95.837	145.386	75.3557	184.106	5.50645	6.14909	5.54459	6.17917	5.92678	6.02952	5.68208	6.48605	6.08986	7.04305	6.24594	7.14516	coding	NM_153631_Exon3+	NM_153631	HOX cluster	646	chr7	+	27149733	27150379		TGGAGCTGCTGGTTTTCTGCTTTGTGTTTTGTCGAGACTCTTTCATCCAGGGGAAGATTT
CUST_51_PI426249100	692.938	1854.53	295.594	150.761	341.733	448.453	498.766	1833.03	486.894	1058.92	443.145	122.657	9.30695	10.9265	8.35991	7.7038	8.41645	8.60354	9.05314	11.3787	8.32764	9.97449	8.59144	6.52407	coding	NM_021192_Exon2+	NM_021192	HOX cluster	680	chr2	+	176973634	176974314	NM_021192,	CTTCCTCTTCGGTGAATGCAGGTTATTTAAACTTTGGGAAATGTACTTTTAGTCTGTCAT
CUST_65_PI426249100	2401.59	477.126	1405.29	961.162	1107.44	1115.84	856.814	355.37	2803.94	863.079	2507.28	1249.22	11.1004	8.93669	10.5341	10.2749	10.1215	9.9416	9.8349	9.2497	11.0183	9.68013	11.0824	10.1033	coding	NM_153620_Exon2-	NM_153620	HOX cluster	95	chr7	-	27134879	27134974	NM_153620,NM_005522,	CATCTTCTCCAGCGCAGACTTTTGACTGGATGAAAGTCAAAAGAAACCCTCCCAAAACAG
ASHG19A3A032589	99.8886	95.043	72.4789	43.7001	86.2976	48.9394	60.0499	23.3106	87.9465	48.9779	80.5581	78.8947	6.52902	6.4612	6.43823	5.78099	6.45778	5.36251	5.98827	5.31	5.9717	5.46174	6.33167	5.83624	coding	NM_006896	HOXA7	RefSeq_coding	2018	chr7	-	27193339	27196296		TATTATGTGAACGCGCTTTTTAGCAAATATACGGCGGGGGCTTCTCTGTTCCAAAATGCC	3204	Hs.610216	GO:0043565|GO:0003700|GO:0008134|GO:0016564|GO:0001525|GO:0009952|GO:0048704|GO:0007275|GO:0001953|GO:0045617|GO:0002686|GO:0045656|GO:0000122|GO:0045944|GO:0006355|GO:0005634	NP_008827	Homeobox A7
ASHG19A3H0000509	93098.5	24462.3	65148.9	42853.9	52325.6	56072.2	47444.4	18311.9	80392.8	35956.6	77668.9	42822.5	16.7319	14.2286	16.3941	15.3959	16.1975	15.5277	15.8911	14.2193	16.4307	14.8874	16.6521	15.0361	coding	NM_018953_intron1-	NM_018953	HOX cluster	700	chr12	-	54427360	54428061		AACTCCCTCCCTCTCCCCCAAAAATTGAATATTGCCTTTTATACACGTTTTGTTCCTATG
CUST_34_PI426249100	500.381	107.488	199.924	36.5465	216.58	105.583	244.095	27.2277	372.321	253.987	249.756	116.341	8.83592	6.64774	7.82829	5.50381	7.75547	6.49534	8.01028	5.53341	7.93965	7.87022	7.82585	6.44351	coding	NM_018952_Exon3-	NM_018952	HOX cluster	493	chr17	-	46675097	46675590	NM_018952,	AAGAGCAGAAGTGCTCCACTCCGGTCTACCCGTGGATGCAGCGGATGAATTCGTGCAACA
ASHG19A3H0000544	976.463	1245.66	1133.84	1100.9	697.466	868.12	873.161	1220.8	999.348	1423.54	820.648	1444.95	9.79476	10.3612	10.2444	10.4646	9.44971	9.58843	9.86065	10.8515	9.37244	10.3959	9.44068	10.3096	coding	NM_153631_intron2+	NM_153631	HOX cluster	4242	chr7	+	27162261	27166504	ENST00000297027,	TGTGGCGCACTCATTGCTCGAAATGTTCCAGTCTACAAATGGTCCGAAGATGGTGATTTA
CUST_91_PI426249100	2009.97	670.814	1390.85	883.825	1239.03	1250.16	1092.46	608.715	2334.44	855.589	1866.25	1170.96	10.8526	9.46551	10.5128	10.1575	10.2941	10.0903	10.196	9.97524	10.7233	9.66849	10.6185	10.0017	coding	NM_005523_Exon1-	NM_005523	HOX cluster	781	chr7	-	27224054	27224835	NM_005523,	TATTTGCCAAGTTGTACTTACTACGTCTCGGGTCCAGATTTCTCCAGCCTCCCTTCTTTT
ASHG19A3H0000589	2873.85	1303.08	4847.9	1439.49	4281.35	2183.39	4014.32	1652.1	5030.36	1832.22	6280.71	2750.59	11.3743	10.4264	12.3668	10.8267	12.1916	10.9018	12.2197	11.2416	11.956	10.7488	12.4543	11.2359	coding	NM_018952_Exon1+	NM_018952	HOX cluster	111	chr17	+	46682223	46682334		CCCCCTCTCTCGTCCTCTCTCTCTTTTGCTCTATCGAGCTGATACTGAAGTACAAAAATA
CUST_37_PI426247286	245.315	152.879	233.767	161.62	238.909	196.404	190.934	134.804	303.076	175.548	246.511	236.977	7.8068	7.19739	8.04053	7.80877	7.89627	7.39249	7.65341	7.88956	7.65578	7.32201	7.80852	7.53082	coding	NM_153620_intron3-	NM_153620	HOX cluster	464	chr7	-	27134414	27134879		GGAATCTCAAGTCGATTTAAAAATTTTTACATTTCCGTCTCATGGCTTCCCACTTTGCCC
CUST_52_PI426247286	327.571	233.144	268.531	243.85	311.502	332.714	293.477	207.499	550.744	307.214	368.518	366.554	8.23498	7.86241	8.23201	8.41058	8.28276	8.16916	8.2701	8.50192	8.51142	8.14317	8.34723	8.19317	coding	NM_005523_intron2-	NM_005523	HOX cluster	1406	chr7	-	27222647	27224054		CCTCCTTCTGCCCAACTGCATGTTATTCACAATTGTTATTCAATCTGTCAAAAGCGATTT
CUST_11_PI426249100	260.363	112.677	108.953	82.0461	194.004	135.922	102.449	58.3745	171.91	150.299	199.815	279	7.89614	6.72059	7.00564	6.77479	7.58905	6.85802	6.76139	6.65461	6.87313	7.09718	7.52251	7.78154	coding	NM_153693_Exon1+	NM_153693	HOX cluster	557	chr12	+	54410641	54411198	NR_003084,NM_153693,NM_014620,	TTGAATTTATATAAAGTATATGTGTGTGTGTGTGGAGCTGAGACAGGCTCGGCAGCGGCA
ASHG19A3H0000559	244.322	135.683	175.123	81.4968	131.198	195.305	144.165	55.431	206.408	124.263	183.431	91.3818	7.80041	7.00648	7.64408	6.76493	7.04833	7.38311	7.2474	6.57701	7.12507	6.82491	7.41059	6.06501	coding	NM_014212_Exon2-	NM_014212	HOX cluster	1237	chr12	-	54368964	54370201		TTCCCTCCAGGTGGAAAGAAACGCTTGGGAAATTTATTTACAAAAATCCAGGCCCCAGCA
CUST_59_PI426249100	516.068	560.289	486.457	1090.54	786.867	306.311	627.47	420.416	551.818	355.445	496.915	371.717	8.88346	9.1849	9.05122	10.4518	9.62243	8.04916	9.36976	9.47359	8.51374	8.35164	8.74262	8.21509	coding	NM_014621_Exon2+	NM_014621	HOX cluster	612	chr2	+	177017335	177017947	NM_014621,	GTATATTATATGGCAGGAGCTACTGAGAACATAAAATCTTGGCGAGTCATTAAACTTATG
CUST_71_PI426249100	3243.88	842.818	2393.31	1438.69	1252.48	1745.6	1391.14	533.134	1956.06	889.041	2280.87	997.762	11.5543	9.80001	11.3269	10.8255	10.3081	10.5865	10.5734	9.80423	10.4312	9.72795	10.9316	9.75118	coding	NM_153631_Exon3-	NM_153631	HOX cluster	646	chr7	-	27149733	27150379	NM_153632,NM_153631,NM_030661,	AAATCTTCCCCTGGATGAAAGAGTCTCGACAAAACACAAAGCAGAAAACCAGCAGCTCCA
ASHG19A3H0000620	61.1465	47.6524	44.9586	49.5192	52.7381	58.7767	36.0912	53.0901	90.569	72.0102	53.2086	78.9524	5.81895	5.40072	5.80923	5.98026	5.77079	5.62362	5.25146	6.51249	6.01248	6.02983	5.78833	5.83829	coding	NM_153620_Exon1+	NM_153620	HOX cluster	448	chr7	+	27135177	27135625		GTCTGCTTCCTGATTTAACGCGTAGGGGCTGTAAGGCGCACTGAAGTTCTGTGAGCCATA
ASHG19A3A016635	56.3083	98.257	37.6626	104.618	58.5704	82.4937	56.0452	79.828	78.2999	63.7362	50.3232	103.408	5.7013	6.51278	5.57198	7.14868	5.90693	6.13561	5.89265	7.11934	5.80725	5.84701	5.712	6.26053	coding	NM_014621	HOXD4	RefSeq_coding	1298	chr2	+	177016112	177017947		ATTAATGGTCATGAGTTCGTATATGGTGAACTCCAAGTATGTGGACCCCAAGTTCCCTCC	3233	Hs.591609	GO:0043565|GO:0003700|GO:0030528|GO:0007275|GO:0006355|GO:0006351|GO:0005634	NP_055436	Homeobox D4
ASHG19A3H0000628	332.355	372.166	275.321	185.854	222.555	279.736	281.894	264.384	422.752	507.546	267.901	404.839	8.25754	8.57066	8.26759	8.01325	7.79493	7.91425	8.21554	8.84102	8.12678	8.88154	7.91774	8.3561	coding	NM_153631_Exon2+	NM_153631	HOX cluster	84	chr7	+	27162177	27162261	uc003syl.2,ENST00000297027,	CTAGAAAGATGTTTAAATTCTGAACCAGGAATTGTCTCCAACTCCAGGCGCTCAGGGAAT
CUST_5_PI426249100	138.271	64.1305	77.1438	92.5214	110.382	79.3864	87.0661	92.5297	242.137	128.939	177.169	175.901	7.00097	5.85409	6.52646	6.96513	6.80249	6.07721	6.52335	7.33807	7.34453	6.87826	7.36689	7.07319	coding	NM_014212_Exon1+	NM_014212	HOX cluster	798	chr12	+	54366909	54367707	NM_014212,	AACAAGAACAGCGTCCTGCCTCAAGCCTTCGACCGTTTCTTCGACAACGCCTACTGCGGT
CUST_16_PI426247286	10924.7	3379.93	7956.05	4701.87	7241.61	7529.86	6133.35	2308.12	16417.2	5307.82	13499.7	7330.16	13.3687	11.7394	13.1463	12.3758	13.0141	12.6856	12.8511	11.6587	13.8655	12.2582	13.6566	12.6009	coding	NM_002146_intron2-	NM_002146	HOX cluster	18217	chr17	-	46632980	46651198		CTCTTCCTCCCTGTCCCTCCAATCTAGATTTAAATTTTTACCTGTTCTTTAAGGAAAAAA
CUST_21_PI426247286	2638.71	513.124	1869.04	974.707	1333.75	1599.21	1225.14	456.628	2454.64	694.374	2602.8	1152.49	11.2448	9.04796	10.956	10.2923	10.4101	10.4433	10.3672	9.57794	10.8029	9.3438	11.1303	9.97836	coding	NM_018952_intron2-	NM_018952	HOX cluster	245	chr17	-	46681977	46682223		CCAGAACTTACTCCATTTTCTATGCAAATGTCAGAAAAATGAAACACCCTCTCTCCCAAG
ASHG19A3H0000612	149.24	143.321	150.826	164.616	146.664	163.701	156.878	114.863	261.821	147.777	168.868	184.397	7.11487	7.08937	7.45132	7.83798	7.19548	7.1275	7.37558	7.65704	7.45229	7.06853	7.30061	7.14781	coding	NM_014621_Exon2-	NM_014621	HOX cluster	612	chr2	-	177017335	177017947		CATAAGTTTAATGACTCGCCAAGATTTTATGTTCTCAGTAGCTCCTGCCATATAATATAC
CUST_29_PI426249100	830.605	898.647	539.023	320.265	316.857	987.989	576.355	472.801	418.149	1368.11	386.779	507.708	9.56588	9.89933	9.18715	8.8062	8.30696	9.77111	9.25178	9.63113	8.11041	10.3452	8.41015	8.69681	coding	NM_024015_Exon2-	NM_024015	HOX cluster	1513	chr17	-	46652869	46654382	NM_024015,	AATATCTGTGTGCTGTACAGAGTGACAATAGAAATAAATGTTTGGTTTCTTGTGACCAGC
CUST_63_PI426249100	248.116	152.936	277.842	734.092	670.003	128.441	567.24	268.636	516.178	563.076	480.284	147.948	7.82524	7.19829	8.28276	9.91389	9.39607	6.77498	9.22857	8.86655	8.4206	9.02286	8.69857	6.80641	coding	NM_024501_Exon2+	NM_024501	HOX cluster	1096	chr2	+	177054539	177055635	NM_024501,	TCGCTGTTTAGTTACTAGATGAACAAATCCACAGAATGGGTAAAGAGTAGAATCTGAACT
ASHG19A3H0000600	732.75	167.509	319.622	266.657	281.92	387.624	234.961	102.867	402.727	226.066	289.621	255.439	9.38119	7.34391	8.47181	8.54624	8.13457	8.39311	7.95486	7.49815	8.05342	7.69573	8.01982	7.65135	coding	NM_000523_Exon2-	NM_000523	HOX cluster	1459	chr2	-	176959207	176960666	nc-HOXD12-3+,	AAGAGTTCTGTTTATTGGCATCTCCCTAGGAGTAAAAAGTGATTTTTAAATGTCTGAAGC
CUST_40_PI426249100	102.202	43.4064	56.4155	49.8729	63.8303	82.3797	58.676	40.6642	68.0916	60.9987	53.5844	58.4948	6.56308	5.2689	6.11173	5.99116	6.02547	6.13358	5.95668	6.11977	5.60731	5.78273	5.79689	5.36917	coding	NM_024016_Exon1-	NM_024016	HOX cluster	659	chr17	-	46691642	46692301	NM_024016,	AAATGAGCTCTTATTTCGTCAACTCACTGTTCTCCAAATACAAAACCGGGGAGTCCCTGC
ASHG19A3H0000562	117.092	129.798	87.4447	104.727	96.6138	119.522	100.04	96.0441	152.465	139.896	87.5276	155.111	6.75953	6.93599	6.69876	7.14954	6.62145	6.67039	6.72558	7.39705	6.70495	6.9886	6.44239	6.87613	coding	NM_022658_Exon1-	NM_022658	HOX cluster	615	chr12	-	54402889	54403504		AAACATGAGGCTGGGAGACGAGTTTTGATTTAAGTGGCCTTGTCCTTCGCTACTGTTAGT
CUST_33_PI426249100	3999.78	1458.41	2830.3	456.782	1641.11	599.26	2540.72	1810.08	2363.4	2878.36	1937.09	881.224	11.879	10.572	11.5765	9.29569	10.7233	9.03513	11.5016	11.357	10.7408	11.3875	10.6844	9.54739	coding	NM_018952_Exon4-	NM_018952	HOX cluster	936	chr17	-	46673098	46674034	NM_018952,	ATTAATTTTCTATGTGTTGTGTTTGTAGTCTTGTCTTAGCTCTGGACGTGAAATACTTCG
CUST_47_PI426247286	4617.14	2298.75	4065.18	2392.87	2998.34	4533.61	3494.49	1322.2	2841.53	2655.66	4631.35	3133.07	12.1079	11.2163	12.1101	11.4837	11.6475	11.9391	11.9839	10.9487	11.0423	11.2548	12.0204	11.4103	coding	NM_024014_intron2-	NM_024014	HOX cluster	1389	chr7	-	27185536	27186926		GAAAACATCTCGCTTGGTATGAAATAATCTCCCATTCAGTATGCTTTGGGCCCCAGACAT
ASHG19A3H0000616	87.2109	55.5503	49.3562	90.7002	99.0628	57.9629	72.7204	56.1134	60.6009	98.0308	65.1005	88.6641	6.33981	5.63475	5.93825	6.93399	6.65868	5.60332	6.266	6.59645	5.45106	6.4817	6.05618	6.01535	coding	NM_024501_Exon2-	NM_024501	HOX cluster	1096	chr2	-	177054539	177055635	Z49995,	AGTTCAGATTCTACTCTTTACCCATTCTGTGGATTTGTTCATCTAGTAACTAAACAGCGA
CUST_9_PI426249100	978.473	309.968	433.253	289.233	385.896	992.664	428.211	153.341	505.161	532.514	865.729	712.658	9.79819	8.28773	8.89226	8.65579	8.58719	9.77667	8.83034	8.08257	8.38656	8.94658	9.50469	9.22283	coding	NM_022658_Exon1+	NM_022658	HOX cluster	615	chr12	+	54402889	54403504	NM_022658,	ACTAACAGTAGCGAAGGACAAGGCCACTTAAATCAAAACTCGTCTCCCAGCCTCATGTTT
ASHG19A3H0000536	259.629	64.5726	161.554	77.969	94.7442	129.204	94.0068	33.5316	143.08	75.7351	151.937	71.0925	7.8916	5.86295	7.54291	6.69308	6.59421	6.78297	6.63549	5.83723	6.61932	6.09954	7.16512	5.67743	coding	NM_024501_intron1-	NM_024501	HOX cluster	353	chr2	-	177054185	177054539		CCTAGGAACAGAATTTGTACCAGGAGAAGTTCCACGGAGAGCTCCTTCCTGAAATTTTCT
ASHG19A3A048657	202.179	69.4685	145.931	93.2081	104.62	146.235	95.2078	52.7378	130.296	53.2584	133.186	80.677	7.54492	5.97792	7.40719	6.97678	6.73414	6.96417	6.6523	6.5038	6.49938	5.58125	6.99542	5.8686	coding	NM_173860	HOXC12	RefSeq_coding	849	chr12	+	54348713	54350348		AGAACCGGAGAATGAAAAAGAAAAGACTTCTGTTGAGGGAGCAAGCTCTCTCCTTCTTTT	3228	Hs.381267	GO:0043565|GO:0003700|GO:0030528|GO:0007275|GO:0006355|GO:0005634	NP_776272	Homeobox C12
ASHG19A3A008506	569.769	484.432	375.781	1295.79	310.082	784.695	281.252	739.507	460.278	427.733	436.519	530.428	9.02701	8.95985	8.69546	10.6916	8.27699	9.43713	8.2121	10.2391	8.24706	8.6212	8.57016	8.76653	coding	NM_024015	HOXB4	RefSeq_coding	2042	chr17	-	46652869	46655743		TTTGATCAACTCAAACTATGTCGACCCCAAGTTCCCTCCATGCGAGGAATATTCACAGAG	3214	Hs.664706	GO:0043565|GO:0003700|GO:0016564|GO:0009952|GO:0048539|GO:0008283|GO:0060216|GO:0048704|GO:0002011|GO:0007275|GO:0000122|GO:0006355|GO:0048103|GO:0048536|GO:0006351|GO:0005634	NP_076920	Homeobox B4
ASHG19A3H0000513	413.089	150.886	237.02	169.945	226.459	292.179	197.241	119.586	379.221	211.878	277.066	291.063	8.55624	7.17667	8.06032	7.88425	7.81754	7.98109	7.7034	7.71421	7.96807	7.60132	7.96038	7.84276	coding	NM_002145_intron2+	NM_002145	HOX cluster	772	chr17	+	46621109	46621882		TCTGAATTCTTCCTCTTCTCCTAGAGTTGGGGCAGAAAGGACCGAATCTTTTCTGCTTCT
ASHG19A3H0000501	110.668	80.6544	99.8107	81.8669	91.0722	120.325	76.1416	64.3959	85.653	72.5082	103.148	90.0644	6.68091	6.20653	6.88347	6.77128	6.53437	6.68133	6.33211	6.80044	5.93306	6.04296	6.66025	6.04209	coding	NM_017410_intron1-	NM_017410	HOX cluster	5356	chr12	-	54333426	54338783		AACGGGGCCAGAGGATTGCACTGCATAGTGAAGCTCCCTAATGCTTTTCATTTCTGTTAT
CUST_53_PI426247286	1040.09	522.453	1180.86	685.317	1109.7	700.643	885.405	589.402	2072.37	730.374	1554.11	964.864	9.89293	9.07669	10.2923	9.82284	10.1245	9.27224	9.88462	9.93187	10.5206	9.42316	10.3447	9.69771	coding	NM_000522_intron2-	NM_000522	HOX cluster	712	chr7	-	27238061	27238774		TTTCATTTCAGTTCAGAACTAACTACCTTCCCCACTGACCCTCTAGGCTTTAGCAGAAGA
ASHG19A3H0000598	1125.72	465.542	701.436	513.94	636.194	969.044	576.375	344.361	573.153	738.891	599.142	513.374	10.006	8.89737	9.55398	9.45353	9.31782	9.74446	9.25239	9.20848	8.57016	9.44159	8.99463	8.71223	coding	NM_006361_Exon1+	NM_006361	HOX cluster	757	chr17	+	46805354	46806111		CTGCAAATGCTGCCTTCCAAAAGGGACCTGGTGGGTTCTGTTCTCCCTGGCAACACATCT
ASHG19A3H0000557	307.829	129.886	214.156	148.989	163.641	264.849	191.867	84.9057	206.23	105.751	191.229	169.146	8.14299	6.93737	7.92682	7.68514	7.3505	7.83689	7.66037	7.21098	7.12397	6.58986	7.46276	7.01362	coding	NM_173860_Exon2-	NM_173860	HOX cluster	237	chr12	-	54350111	54350348		AAAAGAAGGAGAGAGCTTGCTCCCTCAACAGAAGTCTTTTCTTTTTCATTCTCCGGTTCT
CUST_68_PI426249100	207.461	119.721	154.851	88.5972	58.6941	52.3167	150.053	38.3497	126.685	108.162	79.7063	100.782	7.58032	6.81565	7.48664	6.8963	5.91026	5.45739	7.30518	6.03613	6.46229	6.6209	6.31712	6.21995	coding	NM_006735_Exon2-	NM_006735	HOX cluster	1111	chr7	-	27139973	27141084	NM_006735,	CCTGAGAGCAGTATGAGGCCTGCAAGAAAGTGATCATATAATTGTATCTTCACTTTCTTT
CUST_23_PI426247286	281.577	150.394	252.637	136.007	243.851	160.979	209.493	142.601	748.972	213.449	461.324	280.347	8.01151	7.17215	8.14507	7.54836	7.92615	7.10639	7.78636	7.97576	8.96045	7.61395	8.64757	7.78885	coding	NM_024016_intron2-	NM_024016	HOX cluster	770	chr17	-	46690871	46691642		AGTTTATGGCACTTCTAATAGATCTGAACCACCTCCTACACAACTCTGGTGCTGGTTACC
ASHG19A3H0000594	2524.59	925.455	2922.88	1375.16	1243.97	2283.82	1488.63	376.228	3818.8	1238.37	3415.77	1617.04	11.1778	9.94707	11.6212	10.7732	10.2997	10.9635	10.6625	9.33344	11.517	10.2018	11.5603	10.4838	coding	NM_024017_Exon2+	NM_024017	HOX cluster	1972	chr17	+	46698525	46700497		CCAGAACCCTCCCATATAATCGACAACTGAAAACAAGCGAGACAATCACCCCCAAAGAAA
ASHG19A3H0000510	100.913	113.569	76.9448	79.1444	77.5014	56.9044	99.4787	64.7978	176.664	62.9931	115.859	90.5478	6.54455	6.73472	6.52242	6.71826	6.3054	5.57818	6.71697	6.80973	6.91297	5.82979	6.81256	6.05005	coding	NM_014620_intron2-	NM_014620	HOX cluster	639	chr12	-	54447060	54447700	uc.345-,	CTGGAGTGGAAAATAATTTTTCTCGCTTTGTCGTTTTTCTGCTCCATAAAGCCCTCCTAC
CUST_36_PI426247286	93.629	67.5784	58.8788	51.2604	78.9925	106.917	85.433	32.5869	90.2846	60.3651	87.9018	84.5907	6.44082	5.93523	6.16392	6.0343	6.33582	6.51278	6.49541	5.79331	6.00901	5.76628	6.44811	5.94264	coding	NM_024501_intron1+	NM_024501	HOX cluster	353	chr2	+	177054185	177054539		AGAAAATTTCAGGAAGGAGCTCTCCGTGGAACTTCTCCTGGTACAAATTCTGTTCCTAGG
CUST_72_PI426249100	1925.47	470.617	920.098	860.441	773.603	920.88	648.652	319.319	1428.95	545.371	1280.46	791.637	10.7883	8.91428	9.94707	10.1306	9.60065	9.66739	9.4247	9.10104	9.91677	8.97671	10.044	9.3785	coding	NM_153632_Exon2-	NM_153632	HOX cluster	162	chr7	-	27149733	27149895	NM_153632,NM_153631,NM_030661,	AAATCTTCCCCTGGATGAAAGAGTCTCGACAAAACACAAAGCAGAAAACCAGCAGCTCCA
ASHG19A3A048664	180.201	126.841	146.23	156.435	143.34	146.779	114.728	104.807	336.678	208.362	226.569	207.48	7.38248	6.90019	7.40955	7.7541	7.16482	6.96999	6.92424	7.52707	7.80116	7.57344	7.69224	7.33129	coding	NM_018953	HOXC5	RefSeq_coding	1613	chr12	+	54426831	54429142	uc.344+,	TATAAGCAGAGCCCCAATATCCCTGCCTATAACATGCAAACTTGTGGGAACTATGGATCG	3221	Hs.549040	GO:0043565|GO:0003700|GO:0030528|GO:0009952|GO:0051216|GO:0048562|GO:0007275|GO:0006355|GO:0006351|GO:0005634	NP_705897	Homeobox C4
CUST_79_PI426249100	598.245	597.144	530.954	256.086	575.352	239.322	591.721	48.1867	480.317	133.528	185.854	222.129	9.09886	9.28175	9.16707	8.487	9.16974	7.68819	9.28912	6.36672	8.30696	6.92424	7.42685	7.43405	coding	NM_019102_Exon2-	NM_019102	HOX cluster	709	chr7	-	27180995	27181704	NM_019102,	CGTGGAAGTGTTCCTGTCTCAATAGCTCCAAGCTGTTAAAGATATTTTTATTCAAACTAC
ASHG19A3H0000613	97.9564	157.754	111.081	117.736	125.376	156.08	106.582	70.4753	159.36	112.08	118.394	140.097	6.50199	7.24363	7.03314	7.32702	6.98704	7.06223	6.81812	6.93572	6.7664	6.6726	6.83926	6.72628	coding	NM_006898_Exon2-	NM_006898	HOX cluster	625	chr2	-	177033758	177034383		GTAAGTGTCCGTAGTTTTGCTGTAGCCATAGCCTCCAAACAGTCCTGGGTTTTCATAGTA
ASHG19A3H0000588	86.3612	71.6023	47.123	57.1016	68.3109	100.387	63.1256	44.1529	77.4899	61.1495	55.9655	86.4031	6.32646	6.02083	5.87164	6.2043	6.12282	6.42452	6.05815	6.23906	5.79242	5.78586	5.85886	5.97515	coding	NM_018952_Exon2+	NM_018952	HOX cluster	136	chr17	+	46681841	46681977		AATGGGTGGGGAGGAAGGAAGGAGTATTCAGTTTCTTCTTCAGCTTCCAGATAATATTGT
ASHG19A3A032581	97.8292	68.5408	119.252	69.201	106.026	65.2497	104.444	80.8229	169.823	59.4504	92.0988	78.767	6.50031	5.95626	7.13267	6.50453	6.74976	5.782	6.78961	7.1376	6.85495	5.74114	6.51114	5.8332	coding	NM_006735	HOXA2	RefSeq_coding	1791	chr7	-	27139973	27142394	uc.212-,	GATACATTTCAAAGTTCATCAATCAAGACCTCGACGCTTTCACACTCGACACTGATTCCT	3199	Hs.592177	GO:0043565|GO:0003700|GO:0030528|GO:0009952|GO:0035284|GO:0001709|GO:0009953|GO:0048704|GO:0048703|GO:0042474|GO:0008045|GO:0045665|GO:0000122|GO:0002076|GO:0045944|GO:0006355|GO:0021568|GO:0021658|GO:0007379|GO:0005730|GO:0005634	NP_006726	Homeobox A2
ASHG19A3A016632	1773.6	726.978	1016.36	328.018	1673.16	1043.52	1575.26	146.826	2563.71	726.932	1756.02	448.002	10.6608	9.5862	10.0926	8.83848	10.754	9.84903	10.7587	8.01927	10.8726	9.41818	10.5256	8.51518	coding	NM_019558	HOXD8	RefSeq_coding	1879	chr2	+	176994476	176996726		TAATATTGGCGAGGACCCAGACCACTTAAATCAGAGCTCGTCTCCTTCTCAAATGTTTCC	3234	Hs.301963	GO:0043565|GO:0003700|GO:0030528|GO:0008595|GO:0009952|GO:0007275|GO:0000122|GO:0006355|GO:0048705|GO:0006351|GO:0005634	NP_062458	Homeobox D8
CUST_45_PI426249100	87.1216	129.102	94.7346	59.8973	96.4354	76.8553	77.3159	58.4749	209.218	127.294	138.195	249.359	6.33805	6.92663	6.81178	6.27801	6.6186	6.02801	6.35214	6.65711	7.14585	6.8578	7.04049	7.60765	coding	NM_006361_Exon1-	NM_006361	HOX cluster	757	chr17	-	46805354	46806111	NM_006361,	AGATGTGTTGCCAGGGAGAACAGAACCCACCAGGTCCCTTTTGGAAGGCAGCATTTGCAG
CUST_24_PI426249100	1384.31	389.175	1102.15	480.739	820.712	776.321	672.227	337.122	1987.11	628.95	1834.61	892.908	10.2915	8.64527	10.2021	9.36911	9.68103	9.42157	9.47787	9.17965	10.4582	9.19515	10.5912	9.5685	coding	NM_002145_Exon1-	NM_002145	HOX cluster	511	chr17	-	46621882	46622393	NM_002145,	GGAGACATTTCAAACTTCATCAATCAAGGAGTCGACATTAATTCCTCCTCCTCCTCCTTT
ASHG19A3H0000574	328.381	167.355	501.321	228.749	426.679	195.821	439.879	203.34	1406.07	295.456	804.494	425.374	8.23799	7.34218	9.0937	8.31773	8.7379	7.38754	8.86808	8.47772	9.88627	8.0832	9.41465	8.42815	coding	NM_002144_Exon2+	NM_002144	HOX cluster	431	chr17	+	46606806	46607237		GCTTCTTCTGCTTCATTCGTCGGTTCTGGAACCAAATCTTGACCTGTGTTTCATTGAGCT
ASHG19A3H0000577	30.6602	486.15	105.628	234.644	55.0953	98.9475	89.6121	54.2206	86.8956	81.3685	47.9954	213.039	4.82142	8.9657	6.96051	8.35559	5.82749	6.4011	6.56493	6.5433	5.95562	6.20349	5.651	7.37027	coding	NM_002145_Exon1+	NM_002145	HOX cluster	511	chr17	+	46621882	46622393		AAAGGAGGAGGAGGAGGAATTAATGTCGACTCCTTGATTGATGAAGTTTGAAATGTCTCC
ASHG19A3H0000540	1366.75	321.989	972.393	514.874	708.847	821.78	599.315	213.539	931.505	526.892	971.837	428.338	10.2715	8.34563	10.0254	9.45593	9.47359	9.50958	9.30281	8.54357	9.27654	8.93304	9.67359	8.43884	coding	NM_153632_intron3+	NM_153632	HOX cluster	1393	chr7	+	27148339	27149733		AAGTAGGAACTAGGTGCTATCCTCTCTCCTGGTGGGTAAAACAGTGATACTCCCTCATTT
ASHG19A3A008519	147.876	122.635	116.545	112.524	106.191	147.341	112.367	87.7547	168.765	111.238	111.641	153.163	7.09991	6.85067	7.09978	7.2589	6.75148	6.97616	6.89486	7.26353	6.84613	6.66418	6.76473	6.85851	coding	NM_032391	PRAC	RefSeq_coding	403	chr17	-	46799091	46799882		TTCTCAGATCAAGGACCGGCCCATCTTACTACCTCCAAGAGTGCTTTTCTCTCTAATAAG	84366	Hs.116467	GO:0005634	NP_115767	Prostate cancer susceptibility candidate
CUST_54_PI426249100	82.0507	151.278	153.309	81.0627	55.0421	141.855	163.036	65.5374	264.928	194.906	234.995	250.568	6.25047	7.1813	7.47257	6.7569	5.82667	6.92077	7.42889	6.82689	7.46769	7.47488	7.74352	7.61592	coding	NM_014213_Exon1+	NM_014213	HOX cluster	901	chr2	+	176987412	176988313	NM_014213,	ATGTCTTCCAGTGGCACCCTCAGCAACTACTACGTGGACTCGCTTATAGGCCATGAGGGC
ASHG19A3H0000637	185.561	152.847	282.626	139.301	209.382	134.578	233.74	148.766	329.672	135.9	243.701	213.719	7.42118	7.19715	8.30543	7.58435	7.70137	6.84455	7.94617	8.03932	7.77288	6.94731	7.79398	7.37617	coding	NM_006896_Exon1+	NM_006896	HOX cluster	511	chr7	+	27195785	27196296		GGCATTTTGGAACAGAGAAGCCCCCGCCGTATATTTGCTAAAAAGCGCGTTCACATAATA
ASHG19A3H0000621	66.6937	66.892	67.2858	78.3384	67.02	72.7947	62.5699	59.6722	96.5088	55.1942	44.2074	50.89	5.94437	5.91863	6.34108	6.702	6.09517	5.94562	6.04583	6.68732	6.09923	5.63406	5.54136	5.15928	coding	NM_006735_Exon2+	NM_006735	HOX cluster	1111	chr7	+	27139973	27141084		AAAGAAAGTGAAGATACAATTATATGATCACTTTCTTGCAGGCCTCATACTGCTCTCAGG
ASHG19A3A008511	179.599	191.213	180.478	101.509	176.009	169.848	176.895	86.0209	222.507	111.088	147.819	133.29	7.37792	7.55115	7.68576	7.10331	7.45579	7.18598	7.54984	7.23159	7.23412	6.6616	7.13127	6.6526	coding	NM_004502	HOXB7	RefSeq_coding	1377	chr17	-	46684602	46688383		TTTCTAAATATCCAGCCTCAAGTTCGGTTTTCGCTACCGGAGCCTTCCCAGAACAAACTT	3217	Hs.436181	GO:0005515|GO:0043565|GO:0003700|GO:0030528|GO:0009952|GO:0048704|GO:0007275|GO:0030099|GO:0006355|GO:0006351|GO:0005634	NP_004493	Homeobox B7
CUST_8_PI426249100	1845.38	2559.99	1859.89	2034.33	1827.02	3150.38	1856.58	1610.92	1128.48	2946.2	1849.6	1124.15	10.7212	11.3681	10.9458	11.275	10.8945	11.4255	11.0099	11.2097	9.55575	11.4234	10.6041	9.93773	coding	NM_017409_Exon2+	NM_017409	HOX cluster	1108	chr12	+	54382952	54384060	NM_017409,	TCCCTGTCTGGGAGTTGTGTTATTTAAAGATATTCTGTATGTTGTATCTTTTGCATGTAG
ASHG19A3H0000599	92.2022	134.016	77.1583	152.983	91.5135	129.98	87.757	86.4189	150.1	176.76	119.032	228.842	6.42048	6.9851	6.52667	7.7242	6.54302	6.79135	6.53386	7.23955	6.68732	7.33066	6.84665	7.47838	coding	NM_000523_Exon1-	NM_000523	HOX cluster	868	chr2	-	176957531	176958399		CTGGAAAGGAAGATTTCCAAAAGTGGGACCCCTGTGGCTGGTCCTTGGTGCAGTACACCT
CUST_20_PI426249100	3725.07	6398.52	2440.67	2473.57	2779.74	1900.94	3266.88	2933.03	3106.6	4017.51	1863.17	1667.4	11.7702	12.6329	11.3504	11.5372	11.5286	10.705	11.8847	11.9656	11.2019	11.8835	10.6155	10.5282	coding	NM_014620_Exon4+	NM_014620	HOX cluster	1180	chr12	+	54448633	54449813	NM_153633,NM_014620,	ATTTTAGTGTCGATGTGAAATGCCCCGTGATCAATAATAAACCAGTGGATGTGAATTAGT
CUST_88_PI426249100	1062.93	288.838	715.092	401.896	556.645	556.517	560.09	240.985	1242.84	405.94	867.796	607.095	9.92821	8.18901	9.58186	9.11802	9.12751	8.92014	9.21025	8.71297	9.69284	8.54381	9.50796	8.96443	coding	NM_018951_Exon1-	NM_018951	HOX cluster	988	chr7	-	27212967	27213955	NM_018951,	AAATGTCAGCCAGAAAGGGCTATCTGCTCCCTTCGCCAAATTATCCCACAACAATGTCAT
ASHG19A3A016638	240.368	140.674	238.241	632.699	515.592	112.598	451.888	230.607	505.229	629.728	540.063	150.45	7.77526	7.06261	8.06615	9.71501	9.01393	6.58533	8.90775	8.64864	8.38693	9.19756	8.85458	6.83046	coding	NM_024501	HOXD1	RefSeq_coding	1991	chr2	+	177053306	177055635		TCGCTGTTTAGTTACTAGATGAACAAATCCACAGAATGGGTAAAGAGTAGAATCTGAACT	3231	Hs.83465	GO:0043565|GO:0003700|GO:0030528|GO:0048706|GO:0007275|GO:0006355|GO:0005634	NP_078777	Homeobox D1
ASHG19A3H0000524	511.141	329.944	379.521	391.937	304.483	351.67	272.283	280.457	753.348	412.471	494.755	618.986	8.86786	8.38559	8.71	9.08275	8.24657	8.24657	8.16538	8.92417	8.96856	8.56708	8.73601	8.99532	coding	NM_024017_intron2+	NM_024017	HOX cluster	2616	chr17	+	46700497	46703114		AGGCTTCCTCAGCACTTCCAAAGCTCTGCCTACATCAAGTTCCCTCTCAATTTTTCTCTA
ASHG19A3H0000576	181.424	198.33	218.422	106.183	174.455	254.313	214.468	196.222	195.897	220.357	179.513	165.004	7.39185	7.61548	7.95271	7.16993	7.44358	7.78229	7.81906	8.42832	7.05553	7.66509	7.3801	6.97562	coding	NM_002145_Exon2+	NM_002145	HOX cluster	1089	chr17	+	46620020	46621109		AGAGGAAAATAGGTCCCTCTAGTTATTTTTAAGAAAGTCCCCCTAGAGTTTAATTATTCC
ASHG19A3H0000517	87.6795	75.0707	77.3632	74.5033	76.2993	89.6032	81.0073	51.3368	204.265	112.969	104.093	143.623	6.348	6.0922	6.5307	6.61966	6.28544	6.25576	6.41968	6.46098	7.1107	6.6817	6.67398	6.76226	coding	NM_024015_intron2+	NM_024015	HOX cluster	841	chr17	+	46654382	46655224		AAAGAGAAAGTTTTATTGCCCCCGAAAGAGAGAGTCCTTTCTTCCAGGGAACACAGCGTT
ASHG19A3H0000634	199.738	103.349	140.976	87.8951	166.681	165.783	119.687	75.7142	140.353	76.3872	139.913	102.972	7.52867	6.59116	7.36341	6.88164	7.38066	7.14623	6.98402	7.04032	6.59353	6.11013	7.05445	6.25331	coding	NM_024014_Exon2+	NM_024014	HOX cluster	421	chr7	+	27185115	27185536		GTAAGAAATAAATGCACAGACGCTTGCAAAGCTCCGGGCTCCCCTGAAGCTGCGGAAGCC
ASHG19A3A048662	1287.7	414.026	736.125	474.527	604.9	937.734	548.672	223.946	879.333	583.707	866.122	770.591	10.197	8.73061	9.62385	9.34925	9.24575	9.69408	9.17876	8.61189	9.19004	9.07892	9.5054	9.33344	coding	NM_022658	HOXC8	RefSeq_coding	2290	chr12	+	54402889	54406543		ACTAACAGTAGCGAAGGACAAGGCCACTTAAATCAAAACTCGTCTCCCAGCCTCATGTTT	3224	Hs.664500	GO:0005515|GO:0043565|GO:0003700|GO:0016564|GO:0009952|GO:0007275|GO:0000122|GO:0030182|GO:0006355|GO:0048705|GO:0006351|GO:0005634	NP_073149	Homeobox C8
CUST_27_PI426247286	145.809	214.178	148.796	162.275	161.586	205.411	134.28	117.833	157.679	160.481	99.7797	196.729	7.0773	7.73289	7.43348	7.81546	7.33331	7.46178	7.1484	7.69141	6.74961	7.18911	6.61874	7.24985	coding	NM_000523_intron1+	NM_000523	HOX cluster	807	chr2	+	176958399	176959207		CCTCAGCTAGGTGCTCCGAATATCCCAGCCTAATTTTTCTTGTGCTTTTGTTTGTATCAG
ASHG19A3H0000564	203.108	256.153	192.557	249.677	178.223	243.449	158.072	147.715	375.387	291.235	233.925	747.894	7.55178	8.00316	7.77405	8.44879	7.47248	7.71446	7.38564	8.02736	7.95206	8.06549	7.73704	9.29225	coding	NM_153693_Exon1-	NM_153693	HOX cluster	557	chr12	-	54410641	54411198		TGCCGCTGCCGAGCCTGTCTCAGCTCCACACACACACACATATACTTTATATAAATTCAA
CUST_4_PI426249100	159.245	47.7579	104.948	73.899	63.5067	127.644	64.3817	48.59	92.897	56.9656	74.2857	53.4361	7.20389	5.40344	6.95212	6.60851	6.01885	6.76481	6.09024	6.37968	6.04731	5.67867	6.22684	5.23699	coding	NM_173860_Exon2+	NM_173860	HOX cluster	237	chr12	+	54350111	54350348	NM_173860,	AGAACCGGAGAATGAAAAAGAAAAGACTTCTGTTGAGGGAGCAAGCTCTCTCCTTCTTTT
ASHG19A3H0000529	283.255	144.866	287.712	146.548	228.276	210.712	232.804	137.124	331.76	156.885	257.524	166.49	8.02095	7.10702	8.32876	7.66242	7.82951	7.49957	7.94235	7.91465	7.78112	7.15673	7.86956	6.98911	coding	NM_021192_intron1-	NM_021192	HOX cluster	769	chr2	-	176972864	176973634		GAAAAGGCTCTCGACAGCTATTAATGTCCTCCTCGAAGTCTACCTTAAGCCCACCTAAAT
ASHG19A3H0000615	99.0827	62.8318	102.105	64.8906	89.6185	74.308	108.687	43.1741	188.243	74.4188	103.673	108.222	6.51787	5.82196	6.91446	6.40254	6.51114	5.97723	6.8469	6.20509	6.99685	6.07571	6.66748	6.33085	coding	NM_024501_Exon1-	NM_024501	HOX cluster	879	chr2	-	177053306	177054185		TTACCTTTCTTAGAGGCATTCCTCTTCACTTTCATCCACTCGAACGTGCTGAAGGCGGCA
ASHG19A3H0000505	2830.76	3062.82	2765.17	2742.29	2712.52	3071.87	2459.31	2285.84	3504.59	2917.76	3002.37	2882.39	11.3561	11.6082	11.5383	11.6633	11.4866	11.3946	11.4453	11.6444	11.387	11.4055	11.3528	11.2999	coding	NM_022658_intron1-	NM_022658	HOX cluster	1367	chr12	-	54403504	54404872		CTCTGCCCACTGCCCTCTCCTTGTCTCTCTCTGCCTAATGCTTTTCCAATAAGAAAAATA
ASHG19A3H0000525	357.43	127.338	226.959	130.27	145.246	215.557	139.996	51.8508	194.236	102.205	187.285	117.309	8.3561	6.90519	8.00209	7.48319	7.18181	7.53064	7.21331	6.47946	7.04226	6.54309	7.43874	6.45522	coding	NM_032391_intron2+	NM_032391	HOX cluster	417	chr17	+	46799261	46799679		CGTTATCAATATTAATTTTGCTTATGCCAGGACTCCATCCCATTGGAGACAAACATTAAG
CUST_23_PI426249100	3220.4	3500.45	1808.64	1149.31	1504.96	4777.57	2739.34	2884.61	3603.88	5402.82	1792.97	2016.46	11.5422	11.7876	10.9101	10.5337	10.5942	12.0208	11.6089	11.9415	11.4271	12.2853	10.5563	10.7851	coding	NM_002145_Exon2-	NM_002145	HOX cluster	1089	chr17	-	46620020	46621109	NM_002145,	GGAATAATTAAACTCTAGGGGGACTTTCTTAAAAATAACTAGAGGGACCTATTTTCCTCT
ASHG19A3A008503	1454.92	413.676	1246.51	523.566	721.896	722.045	783.01	362.821	2052.83	628.432	2036.12	1000.16	10.3787	8.73003	10.3733	9.4807	9.49924	9.30979	9.69839	9.27869	10.5054	9.19444	10.7522	9.75573	coding	NM_002145	HOXB2	RefSeq_coding	1614	chr17	-	46620020	46622393		GGAGACATTTCAAACTTCATCAATCAAGGAGTCGACATTAATTCCTCCTCCTCCTCCTTT	3212	Hs.514289	GO:0043565|GO:0003700|GO:0030528|GO:0009952|GO:0008015|GO:0009953|GO:0048704|GO:0021612|GO:0002011|GO:0007275|GO:0048857|GO:0006355|GO:0021569|GO:0021570|GO:0005634	NP_002136	Homeobox B2
ASHG19A3H0000630	243.727	209.109	270.354	207.624	193.874	429.106	222.974	188.686	236.866	418.205	224.095	325.462	7.79615	7.69646	8.24128	8.17443	7.58774	8.53609	7.87616	8.37263	7.31575	8.58821	7.67591	8.01151	coding	NM_002141_Exon2+	NM_002141	HOX cluster	1064	chr7	+	27168126	27169190	uc003syl.2,	AATGGAGTTTATTCTTAGCACATGGCTTTCTATGTAGCCACATCACAATTTGTACAGTTC
CUST_66_PI426249100	3447.36	589.574	2297.61	1183.17	1387.09	1716.38	1285.5	380.496	1834.99	680.323	1694.95	747.959	11.6519	9.26343	11.2686	10.5695	10.4698	10.5585	10.434	9.34749	10.3268	9.31607	10.4772	9.29248	coding	NM_005522_Exon1-	NM_005522	HOX cluster	746	chr7	-	27134879	27135625	NM_153620,NM_005522,	CATCTTCTCCAGCGCAGACTTTTGACTGGATGAAAGTCAAAAGAAACCCTCCCAAAACAG
CUST_53_PI426249100	2224.13	4698.05	1460.93	935.482	1479.58	1045.78	2209.87	5564.55	1932.81	1890.39	1602.5	543.599	10.9999	12.1834	10.5825	10.241	10.5705	9.85228	11.2816	12.7895	10.4137	10.7961	10.3891	8.80705	coding	NM_002148_Exon2+	NM_002148	HOX cluster	988	chr2	+	176983681	176984669	nc-HOXD9-16-,NM_002148,	TGTCCTTTCTGTGCATGTTCTGGTCGCATGTATAATGCAATAAACTCTGGAAATGAGTTC
ASHG19A3H0000556	578.793	192.506	354.889	195.987	252.338	453.677	240.417	121.297	304.664	227.687	290.744	234.343	9.04744	7.5611	8.61282	8.09365	7.9744	8.62203	7.98651	7.73312	7.66323	7.70953	8.02562	7.51516	coding	NM_173860_Exon1-	NM_173860	HOX cluster	610	chr12	-	54348713	54349323		AAGGTGTCTCCCGTGTGGATGTTTACCAGCGGCCCCACAAACCCGGGATTCAGGAGATTA
CUST_14_PI426249100	3483.66	7854.66	3480.73	4486.79	2634.41	3564.61	3398.82	4376.77	4488.48	6355.1	3078.81	3064.3	11.6702	12.8955	11.8766	12.3085	11.4395	11.6113	11.9448	12.4824	11.7793	12.5392	11.387	11.3793	coding	NM_004503_Exon2+	NM_004503	HOX cluster	1168	chr12	+	54423438	54424606	NM_153693,NM_004503,	TACCCTCCTGTATAAATCCAACCTCTGGGTCCGTTCTCGAATATTTAATAAAACTGATAT
ASHG19A3A032592	799.209	333.513	753.706	301.18	500.972	441.232	555.7	186.714	1161.36	473.056	1008.29	623.27	9.51475	8.40189	9.65398	8.71828	8.97541	8.57989	9.19959	8.36061	9.59482	8.77081	9.72372	9.0066	coding	NM_018951	HOXA10	RefSeq_coding	2648	chr7	-	27210210	27213955		AAATGTCAGCCAGAAAGGGCTATCTGCTCCCTTCGCCAAATTATCCCACAACAATGTCAT	3206	Hs.110637	GO:0005515|GO:0043565|GO:0003700|GO:0030528|GO:0009952|GO:0030326|GO:0007275|GO:0009954|GO:0006355|GO:0001501|GO:0007283|GO:0005634|GO:0005667	NP_061824	Homeobox A10
CUST_37_PI426249100	2616.1	3150.32	2079.6	1554.08	1380.61	1273.63	2141.98	3351.14	2511.46	3858.13	3102.46	2210.94	11.2327	11.6444	11.1123	10.9248	10.4605	10.1201	11.2359	12.1341	10.8391	11.8215	11.4024	10.9189	coding	NM_004502_Exon2-	NM_004502	HOX cluster	855	chr17	-	46684602	46685457	NM_004502,	GCCCCATGCTCCCTTTTACATTCTGTGTGTATCTAAAGGATGGAAAAATAAAACGCAATT
ASHG19A3H0000640	110.938	151.481	99.0245	114.205	77.2235	68.5589	117.622	167.686	123.456	131.615	87.3039	161.069	6.68448	7.18448	6.87222	7.28009	6.30088	5.8551	6.95883	8.20285	6.42799	6.9044	6.43801	6.93434	coding	NM_018951_Exon2+	NM_018951	HOX cluster	1582	chr7	+	27210210	27211792		GCTTCATTCCACAGCTTTTATTCTATAAGAACATAAACATCGTCTTTTTCCACGCACAGC
ASHG19A3A048658	53.2316	160.52	71.4191	153.172	77.5109	169.424	90.7272	101.098	93.2338	144.599	62.1598	249.46	5.62144	7.27161	6.4213	7.72695	6.30554	7.18249	6.58282	7.4734	6.05172	7.03442	5.99562	7.60935	coding	NM_014212	HOXC11	RefSeq_coding	2100	chr12	+	54366909	54370201		TGCTGGGGCCTGGATTTTTGTAAATAAATTTCCCAAGCGTTTCTTTCCACCTGGAGGGAA	3227	Hs.127562	GO:0003702|GO:0043565|GO:0003700|GO:0009952|GO:0042733|GO:0007492|GO:0001656|GO:0007275|GO:0001759|GO:0009954|GO:0006355|GO:0001501|GO:0005634	NP_055027	Homeobox C11
CUST_43_PI426249100	166.563	115.92	104.128	84.9445	94.2263	129.267	99.9295	67.5322	177.762	112.41	103.842	103.401	7.26876	6.76535	6.94076	6.82887	6.58623	6.78343	6.72363	6.87062	6.92046	6.67544	6.66986	6.26015	coding	NM_032391_Exon1-	NM_032391	HOX cluster	203	chr17	-	46799679	46799882	NM_032391,	TTCTCAGATCAAGGACCGGCCCATCTTACTACCTCCAAGAGTGCTTTTCTCTCTAATAAG
ASHG19A3A006237	1950.27	652.241	1253.63	799.753	718.98	845.238	682.696	505.479	1814.48	664.126	1640.8	867.488	10.8046	9.42075	10.3805	10.0399	9.49515	9.54797	9.50039	9.726	10.3054	9.27315	10.4256	9.52555	coding	NM_153620	HOXA1	RefSeq_coding	2358	chr7	-	27132615	27135625		CTACGCGTTAAATCAGGAAGCAGACCCACCAAGAAGCCTGTCGCTCCCCCGCATCGGAGA	3198	Hs.67397	GO:0003702|GO:0005515|GO:0043565|GO:0003700|GO:0048646|GO:0009952|GO:0021953|GO:0021612|GO:0021754|GO:0030902|GO:0042472|GO:0008045|GO:0007275|GO:0007399|GO:0045944|GO:0021569|GO:0021570|GO:0021571|GO:0005634	NP_705873	Homeobox A1
CUST_35_PI426249100	8212.07	2203.71	8046.57	3264.5	5460.44	4726.11	4896.16	2483.46	11989	3922.61	11713.5	4999.85	12.9339	11.1578	13.1663	11.8907	12.575	12.0023	12.5314	11.7477	13.3431	11.8466	13.4295	12.0476	coding	NM_018952_Exon2-	NM_018952	HOX cluster	136	chr17	-	46681841	46681977	NM_018952,	ACAATATTATCTGGAAGCTGAAGAAGAAACTGAATACTCCTTCCTTCCTCCCCACCCATT
CUST_39_PI426247286	69.082	37.533	72.9901	46.7546	64.4115	55.9609	57.6317	38.8289	77.8715	41.9835	55.8716	46.1889	5.9957	5.04977	6.4472	5.89253	6.03744	5.5541	5.93187	6.05462	5.79961	5.23268	5.85624	5.002	coding	NM_006735_intron2-	NM_006735	HOX cluster	643	chr7	-	27141084	27141728		TTTGTTGCAGTTGATCTTTTCTGCTATATTTATTCTCCAGTGGAATAACCCCGCTCGGAC
ASHG19A3A016631	3584.08	13410.9	2862.9	5703.22	1369.54	4463.1	3186	6126.24	2498.13	3804.41	3094.96	2784.28	11.7117	13.535	11.5926	12.6297	10.4467	11.9191	11.8392	12.8943	10.8302	11.8034	11.3987	11.2509	coding	NM_014213	HOXD9	RefSeq_coding	1902	chr2	+	176987412	176989644	nc-HOXD8-19-,	TGCCCGAGGACCAGTTGTAAATGTTACTGCTTCCTACTAATAAATGCTGACCTGATCAAA	3235	Hs.236646	GO:0003702|GO:0043565|GO:0003700|GO:0016563|GO:0008344|GO:0009952|GO:0035115|GO:0048704|GO:0035137|GO:0030879|GO:0007275|GO:0048935|GO:0045944|GO:0009954|GO:0006355|GO:0007519|GO:0005634	NP_055028	Homeobox D9
ASHG19A3A048659	460.998	278.196	403.641	254.673	355.782	359.137	340.822	190.672	352.681	504.11	1611.21	231.279	8.70807	8.12459	8.79006	8.47745	8.47322	8.27995	8.49376	8.38674	7.86199	8.87181	10.3984	7.49468	coding	NM_017409	HOXC10	RefSeq_coding	2017	chr12	+	54378945	54384060		GTAGTATTGCTCCTTAAAAACCCCTCTCTCTGAAAATGACATGCCCTCGCAATGTAACTC	3226	Hs.44276	GO:0003702|GO:0043565|GO:0003700|GO:0009952|GO:0030326|GO:0007275|GO:0050905|GO:0008284|GO:0009954|GO:0006355|GO:0001501|GO:0021520|GO:0019907|GO:0005634	NP_059105	Homeobox C10
CUST_83_PI426249100	2164.68	2274.11	2536.24	1713.2	1678.58	261.36	1931.92	1138.27	1649.44	1526.56	2286.75	402.114	10.9591	11.2041	11.4133	11.0516	10.7579	7.82016	11.0713	10.7721	10.1504	10.4952	10.9363	8.34354	coding	NM_006896_Exon2-	NM_006896	HOX cluster	1502	chr7	-	27193339	27194841	nc-HOXA6-72-,NM_006896,	CACACTTCCCAGCCCAGCTGTGTTTTATGTAACCGAAAATAAAGATGCGTGGTGACAAAG
CUST_7_PI426247286	181.392	97.9606	232.932	124.262	179.506	137.074	180.237	123.836	255.297	109.027	170.877	116.721	7.39135	6.50748	8.03587	7.41006	7.48277	6.87032	7.57772	7.76189	7.41683	6.63353	7.31658	6.44898	coding	NM_153693_intron1+	NM_153693	HOX cluster	11160	chr12	+	54411198	54422359	NM_004503,	TAGACCGACCAGGTAAAGGCAAAGGGATGAATTCCTACTTCACTAACCCTTCCTTATCCT
ASHG19A3A008514	517.574	112.611	301.748	60.9218	286.158	71.7367	424.65	77.6553	357.363	68.7156	345.538	280.105	8.88685	6.7197	8.38994	6.30492	8.15706	5.92171	8.81917	7.07812	7.87896	5.96122	8.25895	7.78666	coding	NM_024017	HOXB9	RefSeq_coding	2711	chr17	-	46698525	46703835		TTTCTTTGGGGGTGATTGTCTCGCTTGTTTTCAGTTGTCGATTATATGGGAGGGTTCTGG	3219	Hs.463350	GO:0005515|GO:0043565|GO:0003700|GO:0016563|GO:0009952|GO:0060070|GO:0060326|GO:0048706|GO:0030879|GO:0007275|GO:0045944|GO:0006355|GO:0006351|GO:0005739|GO:0005730|GO:0005634|GO:0005634	NP_076922	Homeobox B9
CUST_27_PI426249100	7122.28	1870.75	4811.62	2479.66	3058.23	4378.38	3817.7	1409.46	6561.41	2628.76	6035.33	3132.28	12.7151	10.9403	12.3576	11.5401	11.6748	11.8924	12.1403	11.0268	12.3805	11.2405	12.387	11.4096	coding	NM_002146_Exon2-	NM_002146	HOX cluster	88	chr17	-	46632892	46632980	NM_002146,	TCTGGGGCTCGATGTGAATATATATTATGTCTGCCTGTTCTCCCCTCGTCGGTGGCTAAG
CUST_56_PI426249100	1942.35	828.475	972.414	333.332	1901.13	991.869	1628.96	147.839	2560.12	745.49	1906.41	489.846	10.7992	9.77501	10.0256	8.85959	10.9582	9.77536	10.8155	8.02806	10.8709	9.45353	10.6518	8.64052	coding	NM_019558_Exon1+	NM_019558	HOX cluster	1195	chr2	+	176994476	176995671	NM_019558,	TAATATTGGCGAGGACCCAGACCACTTAAATCAGAGCTCGTCTCCTTCTCAAATGTTTCC
ASHG19A3A032580	104.219	85.564	104.916	81.4949	99.8589	118.313	100.094	73.4168	241.655	124.999	173.172	179.129	6.5921	6.30217	6.95163	6.76481	6.67015	6.65429	6.72641	6.99645	7.34265	6.83355	7.33509	7.10394	coding	NM_005522	HOXA1	RefSeq_coding	2561	chr7	-	27132615	27135625		TATGGACAGGAGCACCAGAGCCTGGCCCTGGCTACGTATAATAACTCCTTGTCCCCTCTC	3198	Hs.67397	GO:0003702|GO:0005515|GO:0043565|GO:0003700|GO:0048646|GO:0009952|GO:0021953|GO:0021612|GO:0021754|GO:0030902|GO:0042472|GO:0008045|GO:0007275|GO:0007399|GO:0045944|GO:0021569|GO:0021570|GO:0021571|GO:0005634	NP_705873	Homeobox A1
CUST_77_PI426249100	636.49	1451.04	613.055	962.993	427.743	1681.92	458.717	845.932	479.928	2736.43	442.442	991.038	9.18218	10.5654	9.36441	10.2788	8.74131	10.526	8.93058	10.4026	8.30565	11.298	8.58854	9.74226	coding	NM_002141_Exon2-	NM_002141	HOX cluster	1064	chr7	-	27168126	27169190	NM_002141,	GAACTGTACAAATTGTGATGTGGCTACATAGAAAGCCATGTGCTAAGAATAAACTCCATT
CUST_20_PI426247286	166.209	144.228	132.285	130.163	136.803	168.098	115.996	90.2247	154.573	144.22	114.208	145.513	7.26686	7.10002	7.27699	7.48153	7.1041	7.17023	6.93996	7.30231	6.72463	7.03146	6.79436	6.78133	coding	NM_018952_intron3-	NM_018952	HOX cluster	6250	chr17	-	46675590	46681841		TTGACAATTCCTGCCTCTGCCATTGGTCAGTGTTGGATCAGATGGTTGTATTTCCTTCTG
ASHG19A3H0000518	263.46	189.773	258.896	172.653	241.138	233.998	196.799	159.188	284.993	191.443	177.932	198.489	7.91234	7.53728	8.1785	7.90737	7.90965	7.65135	7.69939	8.13353	7.57012	7.44737	7.37141	7.26096	coding	NM_002147_intron2+	NM_002147	HOX cluster	663	chr17	+	46669818	46670482		GAAAGCTCCTTTTACTGTTCACCCCTTCTTTGCTAGCGACAGTCTCAAAATTTCAGGGGT
ASHG19A3H0000528	598.329	463.627	722.448	470.97	564.56	487.136	563.891	350.177	748.332	398.8	629.105	640.92	9.09924	8.89162	9.59294	9.33766	9.14739	8.73374	9.22034	9.2294	8.95913	8.51538	9.05908	9.05651	coding	NM_021193_intron1-	NM_021193	HOX cluster	145	chr2	-	176965103	176965249		CTGCAACACAGCCCCAACCCACGTCAACCCAGCCCGTACTCTGTCTATTGCCCGCCCCCA
CUST_25_PI426249100	4952.87	4074.66	4071.08	1043.91	2214.27	2948.42	4285.02	2299.97	4021.14	4526.94	2792.74	1320.27	12.2106	11.9878	12.1122	10.3951	11.1902	11.3353	12.3108	11.6547	11.5908	12.0476	11.2316	10.1767	coding	NM_002146_Exon4-	NM_002146	HOX cluster	2311	chr17	-	46626232	46628543	nc-HOXB2-164-,NM_002146,	GGAACTTTCTTTGTTCTTCAGTAGTTACTTTTTTCCTTACCTAAAAGGGTTGTCTGTCAA
ASHG19A3A016630	95.1069	93.9962	115.062	37.7473	169.493	91.9068	196.732	28.7293	231.888	66.3678	129.139	55.7152	6.4635	6.44502	7.08079	5.55455	7.40334	6.29404	7.69883	5.61259	7.28761	5.90885	6.95505	5.29723	coding	NM_002148	HOXD10	RefSeq_coding	1814	chr2	+	176981491	176984669		TGGATATTTTAGACTGAGTCAGACCTACGCCACCGGGAAAACCCAAGAGTACAATAATAG	3236	Hs.123070	GO:0003702|GO:0003682|GO:0043565|GO:0003700|GO:0008344|GO:0009952|GO:0030326|GO:0048704|GO:0035136|GO:0035137|GO:0007275|GO:0050905|GO:0048935|GO:0045944|GO:0009954|GO:0006355|GO:0007519|GO:0001501|GO:0021520|GO:0005634	NP_002139	Homeobox D10
CUST_85_PI426249100	2190.28	2469.96	2002.51	1567.02	2248.4	197.788	2235.25	2095.78	2027.26	1579.76	2227.16	1547.75	10.9751	11.3184	11.0601	10.9331	11.2103	7.40303	11.2996	11.5444	10.4866	10.5423	10.8988	10.4236	coding	NM_152739_Exon2-	NM_152739	HOX cluster	1403	chr7	-	27202057	27203460	NM_152739,	CCTCAAGGCCTACTGACCAAATTGTTGTGTTGAGATGATATTTAACTTTTTGCCAAATAA
CUST_38_PI426247286	133.876	100.195	145.917	115.229	100.263	131.039	125.112	90.0422	149.482	84.92	136.385	124.256	6.95598	6.54551	7.40707	7.29471	6.67692	6.80412	7.05099	7.30006	6.68091	6.26702	7.02523	6.5435	coding	NM_153620_intron2-	NM_153620	HOX cluster	202	chr7	-	27134974	27135177	NM_005522,	TATGGACAGGAGCACCAGAGCCTGGCCCTGGCTACGTATAATAACTCCTTGTCCCCTCTC
CUST_7_PI426249100	557.324	269.877	682.646	335.644	649.121	378.443	470.44	281.553	1375.28	445.302	1277.41	649.431	8.99327	8.08204	9.51367	8.86808	9.34896	8.35401	8.96496	8.92981	9.84671	8.68084	10.0385	9.08014	coding	NM_017409_Exon1+	NM_017409	HOX cluster	849	chr12	+	54378945	54379794	NM_017409,	GTAGTATTGCTCCTTAAAAACCCCTCTCTCTGAAAATGACATGCCCTCGCAATGTAACTC
CUST_61_PI426249100	1764.13	2193.86	1351.8	1101.62	1373.12	824.726	1628.43	1501.76	1308.02	1141.69	1308.94	332.42	10.6518	11.1504	10.4766	10.4656	10.452	9.51308	10.8142	11.111	9.77168	10.0806	10.0791	8.04543	coding	NM_006898_Exon3+	NM_006898	HOX cluster	1582	chr2	+	177036244	177037826	NM_006898,	AAACCACAGTCCTCACCACAGTTTATTGATTTCAAATTGTCTGGTACTATTGGAACAAAT
ASHG19A3A006241	788.595	250.116	1089.87	209.74	319.534	291.256	1047	515.645	1788.81	329.191	1307.12	296.422	9.49072	7.96632	10.1856	8.19428	8.32058	7.97559	10.1326	9.75206	10.2885	8.24043	10.0766	7.87148	coding	NM_153693	HOXC6	RefSeq_coding	2072	chr12	+	54410641	54424606		AGAGGGAGAGTGACAGCAGCGCTCGGACGTCCTCCCCAACGTCGCCCTCAATTCCACCGC	3221	Hs.549040	GO:0043565|GO:0003700|GO:0030528|GO:0009952|GO:0051216|GO:0048562|GO:0007275|GO:0006355|GO:0006351|GO:0005634	NP_705897	Homeobox C4
ASHG19A3H0000546	9211.49	2305.49	7576.94	3360.04	5197.01	4594.42	4503.17	1785.86	10735.6	3669.34	10432.4	4424.82	13.1189	11.2218	13.0743	11.927	12.4936	11.9597	12.3963	11.3407	13.1521	11.7487	13.2579	11.8776	coding	NM_019102_intron2+	NM_019102	HOX cluster	959	chr7	+	27181704	27182664		CCGCACACCCCTCCCGAATTTCCTTCTCTCTTCCTTTCTAGAAAGAAAACAATACGATTT
ASHG19A3H0000548	223.204	208.333	273.801	172.854	228.705	223.149	210.236	118.165	336.232	207.48	229.064	192.017	7.67719	7.69091	8.26065	7.90825	7.83187	7.57972	7.79221	7.69592	7.79883	7.56662	7.7072	7.20884	coding	NM_006896_intron2+	NM_006896	HOX cluster	943	chr7	+	27194841	27195785		TTTCCAGCCGGCTAAGCTTCCACAATGTCCTGCTTCCTCTGACAAAGGAAAACTGTAAAT
CUST_87_PI426249100	1075.55	1964.49	874.761	1337.83	789.666	146.522	1409.51	2411.38	987.222	1767.81	1088.11	2276.5	9.94707	11.0141	9.87611	10.7331	9.62701	6.96692	10.5909	11.709	9.35837	10.7027	9.82541	10.9604	coding	NM_018951_Exon2-	NM_018951	HOX cluster	1582	chr7	-	27210210	27211792	NM_153715,NM_018951,	GCTGTGCGTGGAAAAAGACGATGTTTATGTTCTTATAGAATAAAAGCTGTGGAATGAAGC
CUST_22_PI426249100	208.827	118.592	314.752	75.85	400.988	196.5	295.666	78.7169	821.824	271.735	645.669	356.474	7.58752	6.80212	8.44995	6.64835	8.645	7.39322	8.28236	7.09742	9.09168	7.96807	9.09302	8.15254	coding	NM_002144_Exon1-	NM_002144	HOX cluster	583	chr17	-	46607689	46608272	NM_002144,	TCAGAACCTAACACCCCCACGGCCCGGACCTTCGACTGGATGAAGGTTAAGAGAAACCCA
CUST_30_PI426249100	362.043	468.995	281.61	1104.65	307.718	692.298	176.13	733.632	474.227	455.176	396.303	525.254	8.37287	8.90949	8.29944	10.4708	8.26325	9.25811	7.54424	10.2303	8.29026	8.71255	8.44379	8.75084	coding	NM_024015_Exon1-	NM_024015	HOX cluster	519	chr17	-	46655224	46655743	NM_024015,	TTTGATCAACTCAAACTATGTCGACCCCAAGTTCCCTCCATGCGAGGAATATTCACAGAG
CUST_22_PI426247286	129.071	49.1941	120.386	54.7632	153.735	41.6859	54.213	55.124	479.971	117.438	278.523	178.839	6.90402	5.44514	7.1445	6.13827	7.26174	5.12977	5.84516	6.56848	8.3058	6.73801	7.96586	7.10152	coding	NM_004502_intron2-	NM_004502	HOX cluster	2422	chr17	-	46685457	46687880		GGGAAAATGGGCTTCTTTGCCCATCGCCCATTGACTTCAAATCACATACACGGTATAAGA
CUST_46_PI426249100	310.281	125.9	222.583	144.588	164.027	233.857	147.174	61.258	230.176	134.894	214.547	196.661	8.15575	6.89072	7.97493	7.63818	7.35508	7.65019	7.2777	6.73018	7.27958	6.93726	7.61943	7.24936	coding	NM_000523_Exon1+	NM_000523	HOX cluster	868	chr2	+	176957531	176958399	NM_000523,	AGGTGTACTGCACCAAGGACCAGCCACAGGGGTCCCACTTTTGGAAATCTTCCTTTCCAG
ASHG19A3H0000533	326.438	198.557	336.586	171.697	288.985	252.926	214.686	173.968	1521.85	508.08	826.247	313.723	8.2303	7.6177	8.54264	7.89965	8.17144	7.77274	7.82113	8.25523	10.0188	8.88346	9.45205	7.96038	coding	NM_014621_intron1-	NM_014621	HOX cluster	540	chr2	-	177016794	177017335		TCCTCAAACACACCCACATACCCCAGGCTTGCGGGATCCCCAAATGTGCTCCTTCTTCTG
CUST_10_PI426249100	630.578	1174.74	564.105	776.019	380.642	698.84	407.394	616.248	551.941	1109.26	419.366	636.502	9.16823	10.282	9.24838	9.9934	8.56905	9.26948	8.76089	9.98669	8.51481	10.0345	8.51518	9.04129	coding	NM_022658_Exon2+	NM_022658	HOX cluster	1671	chr12	+	54404872	54406543	NM_022658,	CAGCCCTGTTCCTGGTCCAAGTACTTTGTATTGTATACGTGAGTCATAATAATAAAAAGA
ASHG19A3H0000081	2420.67	1542.54	2633.03	1863.77	2539.68	1982.76	1731.54	1502.48	3731.15	2445.75	4442.78	2945.64	11.1154	10.6439	11.4706	11.162	11.3864	10.7681	10.8988	11.1117	11.4785	11.1435	11.9505	11.3287	noncoding	nc-HOXA1-53-	nc-HOXA1-53	HOX cluster	138	chr7	-	27135887	27136025		GCCCTCTTCCCTTCTCACCTCTCGCCAGTTCATCTTTCATTGAACGGTGGGGAGGGGGCG
ASHG19A3A007737	4500.59	1169.9	3326.55	1812.38	2538.72	2838.84	2132.38	835.302	4507.02	1643.03	3881.97	2159.07	12.0663	10.277	11.8095	11.1264	11.386	11.2744	11.2258	10.3853	11.7863	10.5953	11.7569	10.883	noncoding	NR_033204	LOC404266	RefSeq_NR	486	chr17	+	46669681	46683772		TCTCGATGCGCCGTCGCCGGGTCAGCCGTTTCCTCTCCCTCGCCGGCCTCGGCGGAGATT
ASHG19A3H0000202	95.2292	374.632	76.4543	23.7395	83.208	53.8627	98.9436	242.37	149.683	146.385	73.3898	41.977	6.46525	8.58177	6.51307	4.81632	6.40861	5.50368	6.7095	8.72002	6.68348	7.05396	6.21261	4.84486	noncoding	nc-HOXD9-16-	nc-HOXD9-16	HOX cluster	558	chr2	+	176984428	176984986	NM_002148,	ATTAAGAAAACCCACAAGTTGGAGGGAGGGGGACTTAAAAAGCACATTACAATGTATCTT
ASHG19A3H0000205	7500.45	2479.3	23647.6	5090.54	19564.9	6959.98	14402.7	9634.81	15950.7	4102.55	24936.6	6714.71	12.7895	11.3217	14.8835	12.4781	14.5307	12.5645	14.1451	13.4067	13.8048	11.9173	14.7951	12.4655	noncoding	nc-HOXC10-129-	nc-HOXC10-129	HOX cluster	260	chr12	+	54378513	54378773		CTCCACCCCTCTACCTCCCCTGCCGCCCGGGGGGCGCTTCCTTTGTTCGCGGGGAAGGGC
ASHG19A3H0000094	7272.31	19282.8	6426.56	2022.37	6704.68	15373.2	8091.56	8251.04	7245.07	15205.9	7211.37	10611.5	12.7399	13.9533	12.7903	11.2664	12.893	13.711	13.2655	13.2407	12.5314	13.7557	12.6549	13.1064	noncoding	nc-HOXB9-193-	nc-HOXB9-193	HOX cluster	858	chr17	-	46768301	46769159	ENST00000461606,	CAGAAAATGTTGACATTACTCTGAAGGGATGCACAGTTATTGTGAAGGGCCCCAGAGGAA
ASHG19A3H0000088	268.695	135.778	448.505	145.025	513.707	181.608	271.397	203.583	522.509	206.699	621.46	427.177	7.93901	7.00772	8.94538	7.64497	9.00583	7.28143	8.16087	8.47969	8.44195	7.561	9.04337	8.43418	noncoding	nc-HOXB2-162-	nc-HOXB2-162	HOX cluster	178	chr17	-	46623286	46623464		CCCACCACACTCATGCACACACATAACGCTGATCTGAACTTTGAGAGTGCTCTAAGTTAA
ASHG19A3H0000061	68081.6	21086.3	52398.9	34780.2	39739.9	41567.3	24435.9	13353.8	49456.2	32055.6	67733.8	40149.1	16.2727	14.0501	16.0177	15.1287	15.7422	15.0454	14.9753	13.8034	15.7183	14.7476	16.461	14.9462	noncoding	nc-HOXB9-184-	nc-HOXB9-184	HOX cluster	198	chr17	-	46703989	46704187		CCCTTGCTCTCCCTCCCTCCCCGACCCGCCTGGGGAGAGGGCTCTACAGCCTGCGTCCCT
ASHG19A3A047649	158.633	156.824	136.255	97.5951	90.8552	87.9899	107.367	63.8509	86.5282	117.195	63.3236	36.5498	7.19772	7.23485	7.31863	7.04745	6.53111	6.22654	6.82843	6.78845	5.94855	6.7348	6.01941	4.63204	noncoding	NR_026658	LOC100240735	RefSeq_NR	917	chr12	-	54472623	54475607		CATCCGGCTTTATGTACATGTGATATCCTGACAGATTTATATCTCTGAACAGCTATATAG
ASHG19A3H0000141	64.8693	62.298	42.8699	50.3657	64.3144	82.0227	50.8962	37.1922	72.9146	70.6742	64.0202	103.331	5.90193	5.80855	5.74512	6.00695	6.03469	6.12685	5.76205	5.98923	5.706	6.00341	6.03412	6.25898	noncoding	nc-HOXC6-247-	nc-HOXC6-247	HOX cluster	138	chr12	+	54417941	54418079		CAGTGGCACAAAAGGGGCCAGCGGGGCAACCGTTCTTCTCTTGCTCAGAAAAGTGAGACT
ASHG19A3H0000066	293.727	383.654	266.309	312.54	309.901	382.638	221.427	256.934	424.267	463.635	389.204	588.074	8.07768	8.62325	8.22072	8.7692	8.27583	8.37394	7.86806	8.80082	8.13286	8.74207	8.41904	8.91841	noncoding	nc-HOXB9-189-	nc-HOXB9-189	HOX cluster	138	chr17	-	46720237	46720375		AGCAACCTTTTTGCTTCAGGGCTCCTCCTGGGGGCTGAGTGGTCCCCTTTGCTTTGCTAT
ASHG19A3H0000025	1848.88	558.772	1529.16	785.427	1072.14	1333.62	1063.2	466.592	1678.25	655.386	1435.11	909.192	10.7248	9.1815	10.6541	10.0155	10.0716	10.1884	10.1546	9.61074	10.1783	9.25178	10.2193	9.59743	noncoding	nc-HOXA4-63-	nc-HOXA4-63	HOX cluster	108	chr7	-	27176447	27176555		CTAAGCTCCCACCCAAGTAGGGGAGGGGATCCACAGCCCCAGCCATTCTAAGCCCCAGAA
CUST_112_PI426075208	151.792	130.626	202.894	130.545	188.896	156.893	172.027	90.8696	239.21	170.435	234.995	264.434	7.13829	6.94849	7.8489	7.48633	7.55473	7.06934	7.50866	7.31302	7.32973	7.27633	7.7432	7.70599	noncoding	nc-HOXC11-110+	nc-HOXC11-110	HOX cluster	838	chr12	-	54359624	54360462		GAAAAAGAGAGAAAAGTTTCCCGGAGTCTTCATTAGTTGATTTCCCTGTCCGCCGCTTTC
ASHG19A3H0000038	119.729	88.8432	75.4799	75.9394	124.019	100.899	90.421	82.1289	223.787	134.325	180.596	183.258	6.79397	6.35987	6.49549	6.65046	6.97229	6.43101	6.57835	7.16339	7.23913	6.93178	7.38832	7.13829	noncoding	nc-HOXA9-79-	nc-HOXA9-79	HOX cluster	248	chr7	-	27209027	27209275		TTGTTGGGATCCACCTTTCTCTCGACAGCACGACACTGCCTTCATTACTTCAGTTGAAAT
ASHG19A3H0000034	17730.7	3567.74	12839.6	7470.27	9332.84	9518.62	7926.27	2912.28	22992.6	6897.55	20340.7	10104.5	14.171	11.8123	13.9319	12.9941	13.4252	13.0428	13.2339	11.9582	14.4504	12.6473	14.4302	13.0362	noncoding	nc-HOXA7-74-	nc-HOXA7-74	HOX cluster	238	chr7	-	27197697	27197935		TGCGCAGGAACTGGGGCTCCGTGGCGTCCCGATCTGAACCCTCCCTCCACCTTTTGTATT
ASHG19A3H0000208	1473.14	454.372	1570.83	576.995	920.056	854.896	851.326	541.925	1170.24	527.373	1900.78	677.593	10.3987	8.8626	10.699	9.60475	9.85265	9.56495	9.82443	9.82484	9.60372	8.93443	10.6453	9.14466	noncoding	nc-HOXC9-135-	nc-HOXC9-135	HOX cluster	138	chr12	+	54389365	54389503		CGGGCAGGGCAGGGAGCGGCTCTAGCTCTGGGGCGGCTCCCCCTCCAGCCACTCCCAGGC
CUST_42_PI426075208	49127.5	10807.6	37196.2	21426.1	28506.1	25509.2	22610.2	8867.95	49660.1	16696.7	45173.1	21636.7	15.7934	13.2724	15.5561	14.4837	15.2051	14.4029	14.842	13.3093	15.7272	13.8913	15.8348	14.0722	noncoding	nc-HOXB13-207+	nc-HOXB13-207	HOX cluster	108	chr17	+	46806423	46806531		AGGAAGAGGGGACGAGGAGCCGGGCCCCACCTCCTTCTCCTCCTCTCCCTCCCTAGCTTT
ASHG19A3H0000158	122.552	69.2852	113.371	70.1534	113.42	87.5033	91.9813	60.3885	244.445	104.715	156.93	119.913	6.82906	5.97265	7.06148	6.52699	6.84483	6.21768	6.60642	6.70971	7.35767	6.57809	7.20486	6.48794	noncoding	nc-HOXC9-132-	nc-HOXC9-132	HOX cluster	148	chr12	+	54386125	54386273		CCTTCCCCTTCTATAGCTCCATCTCCAGGGGAAGGACATGTTTGGGGTGTTGGTAGGTTA
ASHG19A3H0000047	2549.04	676.178	1627.94	1404.98	1066.49	1306.05	953.233	554.496	2171.54	1012.23	2360.47	1251.06	11.192	9.47736	10.7477	10.7992	10.0627	10.1533	9.99365	9.8494	10.6078	9.91431	10.9831	10.106	noncoding	nc-HOXB4-167-	nc-HOXB4-167	HOX cluster	348	chr17	-	46656230	46656578		CTAACCGTGCAGCTAAATGAGATTTGGAAGGCGAAGTCTCCCCGAATTAGTGCATGAATT
ASHG19A3H0000203	997.93	566.697	1555.19	566.387	1329.28	545.367	1293.99	572.607	3662.37	714.266	2482.57	850.6	9.82735	9.20282	10.6803	9.58038	10.4052	8.89277	10.4447	9.89145	11.4519	9.38911	11.0701	9.49571	noncoding	nc-HOXD9-17-	nc-HOXD9-17	HOX cluster	168	chr2	+	176986678	176986846		GTGTGTGAGTGTGGCAGGGGGAGGGGGCCCTCCGATCTGCTCCATCCGTCCGTTTTATTA
ASHG19A3H0000155	410.828	268.991	299.429	234.119	264.574	338.786	251.755	177.013	495.274	327.782	392.205	368.141	8.54839	8.07677	8.37976	8.35412	8.04149	8.19191	8.05249	8.28258	8.35363	8.23515	8.42943	8.19884	noncoding	nc-HOXC8-150-	nc-HOXC8-150	HOX cluster	723	chr12	+	54402165	54402888		TGATGCCTGAAGTATTTGGGAGTATGGTGTGCTTGTTCCTCCTCAAAGTCTCCAGACTTA
CUST_187_PI426075208	102.532	204.774	83.6906	76.6223	139.849	175.408	106.669	63.1658	114.976	125.622	112.821	94.3573	6.56832	7.66422	6.64051	6.66369	7.12862	7.23207	6.8193	6.7741	6.32984	6.84013	6.7802	6.1134	noncoding	nc-HOXD4-22+	nc-HOXD4-22	HOX cluster	706	chr2	-	176996730	176997436		TACGCAAAGAAACCTTTTAGGAGTAAACAAAACGCACCCGAACTATTCATTATAAAGGAA
ASHG19A3H0000030	2541.5	600.94	2158.36	919.578	1561.94	1061.62	1298.61	807.815	3702.9	1013.66	3245.58	1052.14	11.1864	9.29248	11.1643	10.2148	10.6449	9.87315	10.4508	10.3475	11.4693	9.91586	11.4647	9.83052	noncoding	nc-HOXA6-70-	nc-HOXA6-70	HOX cluster	178	chr7	-	27191677	27191855		CACCCAGGGAGGCTTTAAGAGGGGCATACTCCCCCTTACCCATACTCACCCATTCACACT
ASHG19A3H0000162	152.675	53.7146	103.746	57.5582	136.685	92.2472	94.7801	55.3007	333.402	115.844	192.695	132.742	7.1467	5.58275	6.93572	6.21768	7.10232	6.29974	6.64595	6.57364	7.78791	6.71568	7.47219	6.64856	noncoding	nc-HOXC9-141-	nc-HOXC9-141	HOX cluster	478	chr12	+	54392875	54393353		GACGCCCCACTTAAGTTGTGTAGATCTCTCCTACACTTCTTCAAGCTGGCAAAGAAAGAT
CUST_65_PI426075208	510.149	223.512	464.085	254.971	325.697	362.233	251.675	156.171	456.6	247.291	533.581	329.372	8.86492	7.79844	8.98959	8.4802	8.34805	8.29238	8.05156	8.10829	8.23515	7.82999	8.83724	8.03204	noncoding	nc-HOXB9-188+	nc-HOXB9-188	HOX cluster	98	chr17	+	46719077	46719175		GGCCAGGCGCGTCTCCGTTCCCCATCTTTACGGGGAGGTTAATGACCTCCTCAGCGCCCC
ASHG19A3H0000189	1800.55	913.346	1856.13	952.035	1554.37	1101.49	1332.08	919.922	3022.22	1253.57	2571.95	1377.47	10.6818	9.92614	10.9436	10.2625	10.6362	9.92322	10.4936	10.5106	11.1492	10.2152	11.1151	10.2362	noncoding	nc-HOXD4-25-	nc-HOXD4-25	HOX cluster	228	chr2	+	177001718	177001946		TCCCCTACATTTCCCGGGGAAGTGGGGGGTCGCTGTCTAAGCCCCTTCCCCCAATCACTT
ASHG19A3A034087	1199.49	1426.62	1233.4	1417.12	688.356	749.295	1388.49	812.231	1164.68	1460.59	814.117	1555.01	10.0992	10.5423	10.3593	10.806	9.43367	9.37092	10.5708	10.3526	9.59874	10.4336	9.42795	10.4317	noncoding	ENST00000434063	HOTAIRM1	Ensembl	659	chr7	+	27135724	27139773	nc-HOXA1-59+,	TGCCTCTATTACCAATTTAAATCTATGGCTTGAACCTGTGCACTGAAAATCAAATCCTTT
ASHG19A3H0000127	206.303	127.224	187.78	145.714	172.429	245.68	155.323	95.5937	200.876	115.039	168.088	166.454	7.57332	6.90471	7.73863	7.65269	7.42721	7.73065	7.35889	7.38856	7.08556	6.70611	7.29577	6.98848	noncoding	nc-HOXC5-253-	nc-HOXC5-253	HOX cluster	278	chr12	+	54425091	54425369		ACAAAATTCCTTCTTCATTACAGCTCCAGCCGGGCTGGTTCCTTACTTTTCTCTCCTCAA
ASHG19A3H0000090	268.251	136.347	151.282	79.0623	145.973	110.91	173.39	58.0858	259.156	139.529	180.634	161.226	7.93665	7.01406	7.45596	6.71662	7.18937	6.56439	7.52134	6.64805	7.43581	6.98372	7.3887	6.93615	noncoding	nc-HOXB4-168-	nc-HOXB4-168	HOX cluster	1808	chr17	-	46657690	46659498	AK000839,	GTCTGAGATTACCTATTGGACCCTCTCTTGGCAAAGACAACCATAGTGTGATAGTTTGCT
CUST_52_PI426075208	270.413	133.086	263.44	148.411	270.815	134.364	227.879	119.681	756.919	227.792	447.12	295.765	7.94815	6.97586	8.20442	7.67945	8.07446	6.8417	7.91017	7.71538	8.97476	7.71049	8.60311	7.86835	noncoding	nc-HOXB4-174+	nc-HOXB4-174	HOX cluster	338	chr17	+	46666090	46666428		TGTCCCTTAATGAGAAAAAGGGAGTCTTATGACCCCATCCTTGTCCCAAAGATCAGAAGC
CUST_25_PI426075208	6006.6	1340.59	4069.65	1964.62	2501.51	2970.8	2211.08	813.517	4288.31	1684.55	4574.65	1788.81	12.4616	10.4617	12.1115	11.2286	11.3657	11.3454	11.2822	10.3542	11.7033	10.6299	11.998	10.6315	noncoding	nc-HOXA4-63+	nc-HOXA4-63	HOX cluster	108	chr7	+	27176447	27176555		TTCTGGGGCTTAGAATGGCTGGGGCTGTGGATCCCCTCCCCTACTTGGGTGGGAGCTTAG
CUST_75_PI426075208	5872.36	1351.56	4834.93	2229.39	3108.86	2788.13	2927.15	1476.22	6684.19	2223.76	7164.26	2755.01	12.4275	10.4742	12.3648	11.3896	11.7072	11.252	11.7053	11.0851	12.4116	11.0128	12.6442	11.2379	noncoding	nc-HOXB9-204+	nc-HOXB9-204	HOX cluster	198	chr17	+	46800195	46800393		AGGAGAGAAGGTAATGGTGGAATTCTTTCCCTCACTCTCCCCCGACCACTTCGTCCCCTC
ASHG19A3A014670	74.9767	108.071	70.2794	84.9034	89.0117	98.0323	77.6921	53.8942	142.734	126.56	108.813	157.657	6.12041	6.65658	6.4015	6.82843	6.50162	6.38721	6.35823	6.53486	6.6158	6.85001	6.73132	6.90124	noncoding	ENST00000417086	AC009336.23	Ensembl	984	chr2	-	177040721	177053268		CGACCGGGGGCTGCCTGGGCAAGGGCGGGGCGAGAGGGCAGAACGCCTGCTCTCGGACAG
CUST_171_PI426075208	110.095	97.6655	120.766	83.4072	118.959	93.2222	103.513	87.1609	262.378	126.76	148.091	128.763	6.67371	6.50297	7.14936	6.80068	6.91054	6.3156	6.77717	7.25218	7.45534	6.85239	7.13429	6.59777	noncoding	nc-HOXD10-9+	nc-HOXD10-9	HOX cluster	178	chr2	-	176976808	176976986		TTCAAATACATTCCCCGTTTTACAACGCCTTGAAGTATAAACGTTTCCCCCGAGTGCCTG
ASHG19A3H0000191	473.308	273.886	559.654	324.454	518.216	369.874	476.407	304.716	1097.92	337.642	749.272	440.567	8.74855	8.10376	9.23908	8.82173	9.02261	8.32195	8.98411	9.03649	9.51409	8.27805	9.31819	8.48404	noncoding	nc-HOXD4-28-	nc-HOXD4-28	HOX cluster	248	chr2	+	177005928	177006176		CAGCGACACCTTACTTAAATAATGCTCTGACCCAATCCCACTGATCCTCCGTTATCTCTT
CUST_88_PI426075208	405.979	913.483	310.252	415.512	141.629	551.354	303.589	533.179	329.796	479.557	223.044	188.867	8.53387	9.92677	8.42815	9.16323	7.14585	8.90668	8.31735	9.80444	7.77308	8.79006	7.6698	7.18249	noncoding	nc-HOXB2-162+	nc-HOXB2-162	HOX cluster	178	chr17	+	46623286	46623464		TTAACTTAGAGCACTCTCAAAGTTCAGATCAGCGTTATGTGTGTGCATGAGTGTGGTGGG
CUST_186_PI426075208	113.836	69.2841	115.492	81.1015	72.3267	62.3718	77.1431	73.4303	193.872	105.289	143.547	182.892	6.72185	5.97244	7.08607	6.75799	6.20872	5.71167	6.348	6.99674	7.03916	6.58443	7.091	7.13474	noncoding	nc-HOXD3-45+	nc-HOXD3-45	HOX cluster	618	chr2	-	177028029	177028647		TATCAGATGCTTTCCCTGAGTTTATTCATTCCGGTAAGTATCCACCACACTCTTGGCCCT
ASHG19A3H0000087	693.802	280.335	412.852	431.061	419.812	465.117	366.83	239.061	847.912	448.152	790.6	725.299	9.309	8.14222	8.82559	9.21516	8.71203	8.66319	8.60311	8.70101	9.13673	8.68956	9.39138	9.25142	noncoding	nc-HOXB2-161-	nc-HOXB2-161	HOX cluster	418	chr17	-	46622846	46623264		ATCTCACTCCTATGTGTCTGCCTGGGAGTTCCTGTCCATTTCCCAAGATTTAACTGTTGT
ASHG19A3H0000073	2321.58	749.798	2798.96	939.994	2185.29	1020.43	2190.35	1254.64	5506.94	1121.13	3486.95	1294.21	11.0632	9.63192	11.5572	10.2485	11.1697	9.81937	11.2669	10.8855	12.104	10.0525	11.5905	10.1538	noncoding	nc-HOXB9-202-	nc-HOXB9-202	HOX cluster	108	chr17	-	46796109	46796217		CTGTCCTACCCGTCCCCACCAATTTGCCTTTTACCTGCCGCAGAGCTTGCTTGAACCAAA
CUST_3_PI426075208	945.597	261.665	1051.94	294.128	877.561	280.683	974.982	325.408	2995.43	428.075	1692.82	514.402	9.75177	8.03603	10.1349	8.68352	9.78886	7.91882	10.0301	9.12842	11.1359	8.62325	10.4747	8.71489	noncoding	nc-HOXA11-83+	nc-HOXA11-83	HOX cluster	223	chr7	+	27224832	27225055		TGAAGTAGAAATTTGGAGACGTAAGCTGACGTGGAAATCTATCCCCATCCTTAGCAGGGA
CUST_142_PI426075208	776.053	346.433	567.911	435.259	528.217	595.135	493.059	284.054	972.916	497.334	703.13	693.025	9.46749	8.46148	9.25658	9.22716	9.04846	9.0284	9.03354	8.94069	9.33847	8.8536	9.22119	9.18111	noncoding	nc-HOXC6-248+	nc-HOXC6-248	HOX cluster	948	chr12	-	54418111	54419059		TTTTATTTGGGGACAATATTTTCCAGAGGTCCTCCTTAGTTGTGTTCTCCCTGTCTCCTC
ASHG19A3H0000169	133.544	66.6559	140.751	57.2955	96.8671	127.709	101.268	70.9287	101.771	54.5184	98.6864	56.777	6.95288	5.91221	7.36073	6.20942	6.62509	6.7662	6.74123	6.94477	6.16705	5.61416	6.60079	5.32503	noncoding	nc-HOXD10-7-	nc-HOXD10-7	HOX cluster	388	chr2	+	176974318	176974706		GGTTTCTAGTAAAATGGAGGTTACAGCTTCAATACACTGTATGAATTCTCCTCTTTGAGG
ASHG19A3H0000196	113.606	161.357	88.4001	163.148	150.116	174.68	137.405	127.142	149.364	192.914	125.011	247.226	6.71882	7.2817	6.7145	7.82352	7.22939	7.22684	7.1842	7.80116	6.67896	7.45785	6.91218	7.59552	noncoding	nc-HOXD4-33-	nc-HOXD4-33	HOX cluster	208	chr2	+	177012179	177012387		GGTATTGGTGGGGTATCTGGGCCTTGTCATTTTTCTGTGTGTTATATGTGTCTGCTTTAT
ASHG19A3H0000105	121.542	99.8214	127.521	100.241	127.577	123.074	86.6411	101.408	243.408	124.871	155.993	141.957	6.81555	6.53964	7.22302	7.08733	7.01003	6.71391	6.51638	7.47741	7.35263	6.83258	7.19795	6.74559	noncoding	nc-HOXC10-126-	nc-HOXC10-126	HOX cluster	228	chr12	+	54377223	54377451		ATAACCCCCATGCTGAGGCCACGGTGACCCTGCATATGAAAACACAAAACCATTTCAAAT
ASHG19A3H0000164	2009.36	1236.13	1803.26	1320.47	1530.14	1821.32	1399.35	1545.95	3257.34	1865.37	2906.35	2055.77	10.8515	10.3509	10.9067	10.713	10.6155	10.6569	10.5825	11.1523	11.275	10.7764	11.2991	10.811	noncoding	nc-HOXD10-10-	nc-HOXD10-10	HOX cluster	128	chr2	+	176977198	176977326		GGACCAAAGGCCCTGGGGCCTGCCGCTTGCCCCTCTCCCGGAGCTGGCCTCAGCTTTGGT
ASHG19A3H0000080	108.817	70.4211	47.697	45.605	96.1571	77.8621	56.9228	39.2904	80.5663	81.154	88.3909	173.617	6.65623	5.99808	5.88732	5.85244	6.61427	6.04942	5.9158	6.07252	5.8523	6.20026	6.45726	7.05268	noncoding	nc-HOXA13-96-	nc-HOXA13-96	HOX cluster	318	chr7	-	27240358	27240676		TCAGTGTACACTGTGTGTGTGTGTGATGAGTCGTTCTGAGTCTATGGGTCTAAATGCAAA
CUST_117_PI426075208	808.442	210.945	1077.21	385.977	481.658	188.604	424.694	288.604	2264.77	428.218	1801.31	464.565	9.52992	7.70953	10.1688	9.06336	8.91841	7.33277	8.81937	8.96357	10.6739	8.62398	10.5628	8.5647	noncoding	nc-HOXC11-115+	nc-HOXC11-115	HOX cluster	298	chr12	-	54365184	54365482		ACAAAAAATTGTAGCTTGTCTCCATATGTAACCCCTAAAATCCATTCCTCCTCAATGCTC
CUST_39_PI426075208	164.208	242.813	184.273	296.637	164.001	151.615	177.355	133.1	297.186	205.352	210.55	330.007	7.24985	7.92221	7.71285	8.69491	7.35492	7.01945	7.55331	7.86835	7.63005	7.55274	7.59374	8.0342	noncoding	nc-HOXA9-81+	nc-HOXA9-81	HOX cluster	198	chr7	+	27209607	27209805		GGAGGCCGTACTGGGGGAGGGGGAGGCCCCCATGCAGTCCAGCCCGGGTCCACCTAACCG
CUST_170_PI426075208	407.832	116.368	543.889	168.885	361.628	158.153	468.113	225.692	1510.34	186.609	827.012	232.158	8.53766	6.77128	9.20357	7.87676	8.49429	7.08045	8.95702	8.62221	10.0062	7.41196	9.4533	7.50123	noncoding	nc-HOXD10-8+	nc-HOXD10-8	HOX cluster	1788	chr2	-	176974818	176976606		TAAAGTGCAGTAGAGCCCTCACCACATTCTTTAACTTGAAGCGATAAATGCCGTGAGAGG
ASHG19A3H0000163	107.619	90.6726	98.7437	76.2602	107.926	102.272	92.9031	70.6835	137.48	118.73	122.852	99.4227	6.63726	6.39131	6.86832	6.65686	6.77334	6.45261	6.62016	6.94016	6.56439	6.7555	6.88951	6.19826	noncoding	nc-HOXC9-142-	nc-HOXC9-142	HOX cluster	400	chr12	+	54393475	54393875		CCTGGGGGTCCGAGAACCCTGGCTTCGGGGACTGGCATTTTCACCCCATTAAAAAATCCT
ASHG19A3A009654	71.0077	42.8685	75.1	51.1468	69.6294	56.3171	62.0138	32.5673	155.287	49.1868	90.7826	67.6702	6.03592	5.24662	6.48898	6.03051	6.15226	5.56272	6.03421	5.79242	6.73147	5.4661	6.49211	5.60084	noncoding	ENST00000480386	RP11-357H14.4	Ensembl	566	chr17	+	46706036	46712294		CCAAATTCTCTACTAGGCCTCCGAACCAAAACGAAGGAAAATCCGTTTTCTTCTTGGGCT
ASHG19A3A000361	1698.08	1225.96	1681.22	1739.79	1828.51	1645.87	1603.99	1388.41	3875.02	2165.38	3098.14	2491.36	10.5974	10.341	10.7989	11.0713	10.8957	10.485	10.7883	11.0116	11.541	10.9851	11.3996	11.088	noncoding	ENST00000455246	HOTAIR	Ensembl	918	chr12	-	54357532	54368731		CTGGGACAGAAGGAAAGCCCTCCAGCCTCCAGGCCCTGCCTTCTGCCTGCACATTCTGCC
ASHG19A3H0000165	8419.16	2650.18	8401.12	3817.74	6358.98	4455.26	5658.94	3437.51	11206.4	3581.12	11047.1	4736.86	12.9768	11.4089	13.2255	12.081	12.8069	11.9148	12.7274	12.1681	13.2373	11.7138	13.3485	11.9799	noncoding	nc-HOXD10-11-	nc-HOXD10-11	HOX cluster	118	chr2	+	176977568	176977686		ATCAGACCAGAACCTCTGGGGGCTGAAGACCTCTCCCCACCCCCATCTTACAAAGTGTGT
CUST_209_PI426075208	20723	4580.11	13133.4	10015	10392.2	11188.8	8520.16	3286.53	24791.9	7899.91	20787.9	12294.9	14.4567	12.1456	13.966	13.4165	13.5864	13.2788	13.3602	12.1079	14.5662	12.8383	14.472	13.3239	noncoding	nc-HOXC9-139+	nc-HOXC9-139	HOX cluster	148	chr12	-	54391685	54391833		TGTCAATCAAAAAATCTCCCTCACTAGTTCAAGGAAAAGACAGGAGGTTCCAGTCCCCCT
CUST_201_PI426075208	109.435	631.676	128.09	480.498	79.084	264.159	145.636	245.211	177.203	170.974	88.5427	122.249	6.66429	9.3677	7.22925	9.36785	6.33769	7.83306	7.26353	8.73532	6.91744	7.28236	6.45957	6.51939	noncoding	nc-HOXD8-20+	nc-HOXD8-20	HOX cluster	328	chr2	-	176992588	176992916	uc002ukl.1,	CGAACGAATTGATTCTGACAATTAAGGATTTGTCCTTCAATCTTGCAAATGCCCAATTAA
ASHG19A3H0000190	1077.35	497.229	1015.34	638.435	824.157	712.244	879.688	615.755	1968.08	665.722	1308.06	755.715	9.94938	9.00056	10.0905	9.72471	9.69059	9.29488	9.87475	9.98515	10.4459	9.27708	10.0782	9.30419	noncoding	nc-HOXD4-27-	nc-HOXD4-27	HOX cluster	398	chr2	+	177004548	177004946	uc002ukr.2,	TCGCTACTCATCTTGCCTTTATCTCAGCCTTCCCTGTATAGCTGAACAGTTCTACCTTTG
CUST_207_PI426075208	4613.56	2767.42	5749.23	3198.93	4598.21	3490.24	4235.94	3306.64	9057.6	4181.29	10056	5481.9	12.1065	11.4744	12.6297	11.8659	12.3108	11.5742	12.2938	12.1155	12.876	11.9415	13.195	12.1846	noncoding	nc-HOXC9-133+	nc-HOXC9-133	HOX cluster	108	chr12	-	54387975	54388083		AGCCCTGAGCCCTGGCGTTCCCACCCGAAGCCCCCAGTCCCCGCTGCCGCCGTCTTCTTC
CUST_23_PI426075208	6067.87	4313.47	6633.05	4142.01	5841.78	4871.85	6214.74	4663.42	10068.1	5221.88	10901.9	6541.67	12.4758	12.0635	12.8383	12.1964	12.6908	12.0502	12.8696	12.5587	13.0412	12.2356	13.3226	12.4208	noncoding	nc-HOXA4-61+	nc-HOXA4-61	HOX cluster	158	chr7	+	27170427	27170585		TCGAGCCGCTCCTCCCCAGCCCAGCGCGCGCCCCGCCCCGTGCCCCACGTGCAGCGCCCC
ASHG19A3H0000019	159.681	125.794	172.671	137.609	149.03	143.118	133.762	119.236	349.466	170.201	204.662	182.611	7.20884	6.88826	7.62588	7.56702	7.21919	6.93409	7.14516	7.70836	7.85001	7.27413	7.55378	7.13329	noncoding	nc-HOXA1-57-	nc-HOXA1-57	HOX cluster	458	chr7	-	27137677	27138135		CTGTGTGCGAGTGCAAGCTCGTGATCCCAAGAAAAACACTCCACCCAGGATGCCCCAGAA
ASHG19A3H0000130	681.957	310.574	804.788	503.75	686.613	443.442	666.658	547.622	2742.63	662.02	1549.01	911.384	9.28235	8.29132	9.74666	9.42549	9.42829	8.58748	9.46693	9.83524	10.9777	9.26981	10.341	9.6015	noncoding	nc-HOXC5-256-	nc-HOXC5-256	HOX cluster	128	chr12	+	54426261	54426389		TGGGCATAGGCCACCTTACCTAACTTAATCCCCTTTCCTCAGCCATTTTTGAAGATTGGA
CUST_34_PI426075208	67.1624	73.2261	60.5415	68.6774	66.3584	83.506	42.6459	64.6696	130.901	107.256	95.8935	100.71	5.95502	6.05307	6.19959	6.49064	6.0797	6.15559	5.49734	6.80623	6.50566	6.60889	6.56392	6.21869	noncoding	nc-HOXA7-74+	nc-HOXA7-74	HOX cluster	238	chr7	+	27197697	27197935		AATACAAAAGGTGGAGGGAGGGTTCAGATCGGGACGCCACGGAGCCCCAGTTCCTGCGCA
CUST_24_PI426075208	91.5643	58.9562	72.6605	65.8043	71.5867	64.3457	57.6038	54.6753	120.707	72.9696	47.0817	95.0409	6.40794	5.7265	6.44227	6.42166	6.19359	5.75943	5.93145	6.55748	6.39841	6.05044	5.62499	6.12338	noncoding	nc-HOXA4-62+	nc-HOXA4-62	HOX cluster	148	chr7	+	27171207	27171355		AAGCAACACCTCCACAGAACCGAGCTTTGAAAACAATAACTTCCTATTTCAGAACTATCC
CUST_53_PI426075208	270.959	154.16	629.137	169.864	471.05	240.887	489.918	304.886	521.003	234.977	668.591	349.285	7.9523	7.20911	9.40381	7.88354	8.88024	7.69674	9.02234	9.03729	8.43749	7.75709	9.14525	8.12763	noncoding	nc-HOXB4-175+	nc-HOXB4-175	HOX cluster	148	chr17	+	46667190	46667338		TTGGTAAAAATCAGGCACCCCCGACCGATGAGGCCTTAAGAAACTGAGAGCACTCATTTC
ASHG19A3H0000075	85.6442	52.045	115.992	57.2028	63.2829	44.3202	78.9946	83.7369	224.233	80.2738	131.273	60.6618	6.31399	5.53426	7.09183	6.20707	6.01369	5.21908	6.38121	7.19114	7.24256	6.18377	6.97506	5.42504	noncoding	nc-HOXB9-204-	nc-HOXB9-204	HOX cluster	198	chr17	-	46800195	46800393		GAGGGGACGAAGTGGTCGGGGGAGAGTGAGGGAAAGAATTCCACCATTACCTTCTCTCCT
ASHG19A3A014668	961.408	1830.9	1124.42	4009.55	2122.78	3786.81	1535.17	672.52	1506.55	2575.65	1921.27	2067	9.77238	10.9045	10.2314	12.1418	11.1288	11.6896	10.7161	10.1077	10.0014	11.2139	10.6697	10.816	noncoding	uc002ukq.2	BC034000	UCSC_knowngene	690	chr2	-	176999570	177001826		GACACAAGAAGCTTGGATGTGAAATAGCACTTCCTTCTGTGTTACAGAATAAAACAATAT
CUST_96_PI426075208	3360.97	1160.55	1989.53	1644.5	2140.44	1979.61	1483.31	1044.49	3921.52	1624.45	2702.31	1939.99	11.6143	10.2647	11.0535	10.9971	11.1421	10.7644	10.6572	10.667	11.5607	10.5777	11.1805	10.7405	noncoding	nc-HOXC10-117+	nc-HOXC10-117	HOX cluster	238	chr12	-	54370554	54370792		GTCCCCTCCTTCCTTAAAAACAGTGTATAAAAATTCCAATACAGATTTCTCCTAGAGAAA
CUST_49_PI426075208	1213.09	368.381	1042.67	473.554	764.534	749.061	723.784	387.661	1546.24	499.307	1258.94	603.536	10.1159	8.55656	10.1233	9.34546	9.57954	9.36976	9.58968	9.3689	10.0437	8.85981	10.0148	8.95515	noncoding	nc-HOXB4-171+	nc-HOXB4-171	HOX cluster	1148	chr17	+	46661680	46662828		TCTTTTGACTATTAAATAACTCCTTGGAAAAAGACGCGGAACCCACCTCCCGCATTTTCA
CUST_44_PI426075208	137.739	225.027	56.9315	107.141	84.3518	125.984	95.2144	39.687	87.5552	96.6535	68.6989	82.365	6.99518	7.80861	6.12363	7.18475	6.42481	6.74541	6.65268	6.08549	5.96674	6.45726	6.12371	5.90193	noncoding	nc-HOXB2-164+	nc-HOXB2-164	HOX cluster	1039	chr17	+	46626206	46627245		TGGGAAAGTTGGAAGGGAACGTGTTTTGTGCCTTTTGGGTTTGAAATGTGTTTTCTTATT
CUST_120_PI426075208	178.368	163.253	152.068	148.802	216.123	168.904	176.12	154.574	340.446	208.475	363.58	281.514	7.37043	7.30034	7.46341	7.68293	7.75177	7.17805	7.54409	8.09302	7.81727	7.57452	8.32716	7.7956	noncoding	nc-HOXC12-104+	nc-HOXC12-104	HOX cluster	148	chr12	-	54344876	54345024		CCAACCCTGCAGCCCTGTCTGCCTTGCCCCTTCGGGGCAACTTAGGCTTGGGACCTGACT
ASHG19A3H0000076	69.8796	73.6959	76.8616	64.6831	53.4946	43.9394	64.6257	52.1554	130.353	89.606	80.7402	178.03	6.01386	6.06291	6.5204	6.39534	5.78872	5.2063	6.09509	6.48722	6.49998	6.34375	6.33412	7.09342	noncoding	nc-HOXB9-205-	nc-HOXB9-205	HOX cluster	838	chr17	-	46802225	46803063	NM_006361,	AGGAAGATGAGGTCGATTTCCTGATTTAAAAAATCGTCCAAGCCCCGTGGTCCAGCTTAA
ASHG19A3H0000133	61.7098	87.183	50.4079	67.2131	51.3946	86.7591	48.8592	51.3373	99.0464	73.9273	57.1413	133.838	5.83188	6.33302	5.96332	6.45704	5.73771	6.20686	5.69789	6.4612	6.13069	6.06549	5.88687	6.65955	noncoding	nc-HOXC6-239-	nc-HOXC6-239	HOX cluster	538	chr12	+	54412141	54412679		GTCCTGGGCACTCGGGATCTCTCTAATAATTGGTGCTAATGGCCTGTTGTATAGTCTTAA
ASHG19A3A047647	507.787	680.539	457.39	298.247	335.233	370.275	462.382	203.11	370.818	616.226	298.687	104.416	8.85633	9.48763	8.96936	8.70122	8.39035	8.3232	8.94138	8.47542	7.93387	9.16569	8.06256	6.27549	noncoding	ENST00000505700	AC012531.17	Ensembl	548	chr12	-	54392805	54393794		CCTCGGTCGTGGGCAAGTAGCTTGTTTTTACGTCCCTCAATAAAATTTTTATGAGGATCA
CUST_210_PI426075208	67.2331	80.6243	65.3123	87.5442	69.0278	62.0161	60.4352	73.2617	152.743	96.123	99.5673	119.607	5.95668	6.20594	6.30012	6.87527	6.13827	5.70363	5.99731	6.99359	6.70749	6.44706	6.61525	6.48331	noncoding	nc-HOXD10-15+	nc-HOXD10-15	HOX cluster	130	chr2	-	176981368	176981498		TGTAATTGTGGATGCCTCTGCCGACCACATGACAACCAAGCCAATGAGATTTGAAAATGG
ASHG19A3H0000100	986.645	615.754	1783.65	803.257	1652.7	841.182	1368.45	893.43	2001.57	762.783	2681.6	1481.76	9.81	9.32983	10.8897	10.0452	10.7331	9.53834	10.5423	10.4756	10.4695	9.48937	11.169	10.3479	noncoding	nc-HOXC10-121-	nc-HOXC10-121	HOX cluster	248	chr12	+	54373384	54373632		CGCACCCCTCCAACCCACTGCACAAAGCAAAGACCCATAACCTTGACTCAGACTGCTGAT
ASHG19A3A014672	71022.4	114044	67151.9	114202	48292.4	83295.8	59081.3	91791.7	52172.1	75758.5	53614	87949.1	16.352	16.1975	16.4283	16.6091	16.0356	16.109	16.218	16.1112	15.8108	15.8657	16.0898	16.1399	noncoding	ENST00000405359	AC016739.2	Ensembl	345	chr2	-	177065635	177065980	NM_213725,NM_001003,	GCAAAGAAAGAAGAATCCAAGGAGTCTGATGATGACATGGGCCTTGGTCTTTTTGACTAA
CUST_173_PI426075208	269.838	137.631	256.87	171.006	190.436	165.101	239.231	143.457	598.546	212.228	356.176	270.536	7.94665	7.03031	8.16863	7.89318	7.56618	7.14134	7.97818	7.9869	8.6304	7.60437	8.30149	7.73831	noncoding	nc-HOXD11-5+	nc-HOXD11-5	HOX cluster	228	chr2	-	176968692	176968920		ATGAATATTTACAACGGTTCCAGATTTCTCTTCCACCCGCCGGCATCCCGGAAGCCTCCT
CUST_185_PI426075208	7085.29	2998.54	4661	2590.23	3806.19	4254.83	3169.02	1587.46	7015.9	3466.5	5945.41	3057.6	12.7051	11.5775	12.3161	11.595	12.0243	11.8613	11.8269	11.1902	12.4868	11.6611	12.3677	11.3743	noncoding	nc-HOXD3-44+	nc-HOXD3-44	HOX cluster	98	chr2	-	177027699	177027797		CCCCTCCCCCAAGCGCTCTTGGCTGGGCCGGGACCTGAGGGTGGTGCGGTGGAGGCCCGA
ASHG19A3A009655	2002.58	1673.27	1981.1	1224.35	1697.03	1725.34	2055.2	1787.26	4534.43	1494.06	3315.31	2323.92	10.8451	10.7567	11.0467	10.621	10.7738	10.57	11.1743	11.3415	11.7934	10.4646	11.5087	10.9858	noncoding	ENST00000478824	CTD-2377D24.6	Ensembl	1436	chr17	+	46782564	46784708		TATAAAGTAAAAAGATCTTTCTCTCACACTGTCTCCACCTCTCCTGGTCTCACCGTTGTG
CUST_145_PI426075208	160.919	179.603	146.542	182.006	165.426	159.178	130.211	167.506	396.574	217.521	219.408	267.554	7.21902	7.45001	7.41196	7.98238	7.36912	7.09008	7.10506	8.20217	8.02951	7.64386	7.64731	7.72204	noncoding	nc-HOXC6-251+	nc-HOXC6-251	HOX cluster	278	chr12	-	54421441	54421719		TAAAACCTGTTCCCCTGAGTAAGTAGAGTGTGGCTGAGAGTCTTGAATGTAGTAGGGATG
CUST_15_PI426075208	1166.84	503.157	725.689	519.426	740.828	874.229	639.068	436.71	1394.37	659.903	1044.15	940.278	10.055	9.0177	9.60103	9.46887	9.53737	9.60119	9.40165	9.51958	9.87124	9.26383	9.77216	9.65229	noncoding	nc-HOXA13-97+	nc-HOXA13-97	HOX cluster	348	chr7	+	27241198	27241546	uc003szc.1,	TTTAGCAGTTCTGGGTAAATATTGATTTGCCCCCAGTTTACCTTCTCCCTGACTGGCCAT
CUST_148_PI426075208	1101.62	490.47	654.024	561.041	615.998	863.282	544.326	356.462	1069.07	609.808	796.669	845.204	9.97488	8.97927	9.45531	9.56765	9.26948	9.57954	9.16748	9.2526	9.46991	9.15394	9.4012	9.4824	noncoding	nc-HOXC8-143+	nc-HOXC8-143	HOX cluster	298	chr12	-	54397275	54397573		AATTATTACAATTAATTACAGCCAAGGAAAGCCATTCATGCCGTGCCTCTCCCGCGCACT
CUST_175_PI426075208	21478.9	7210.35	17906.8	9656.55	14781.2	12330.9	13659	8089.84	25929	9724.44	23779.3	11045.1	14.5279	12.8044	14.4669	13.3675	14.1188	13.4138	14.0449	13.2178	14.6387	13.1326	14.7093	13.1637	noncoding	nc-HOXD13-2+	nc-HOXD13-2	HOX cluster	188	chr2	-	176957160	176957348		CCATTCCCGCCCTCCCCCCCGACCCAGGCGTACGCGCTGCAGCCACCCCCACGAGTTGAT
CUST_16_PI426075208	192.063	152.549	155.407	147.201	148.944	187.612	148.385	110.635	260.744	179.622	169.96	228.671	7.47304	7.19262	7.49103	7.66779	7.21837	7.32631	7.28918	7.60524	7.44664	7.35142	7.30821	7.47728	noncoding	nc-HOXA13-98+	nc-HOXA13-98	HOX cluster	208	chr7	+	27241728	27241936	uc003szc.1,	TTTTTAAAATTCTCGCCTCTGACTCTGTTCGGCTGCCCAGAATTTTTTGGTGCCTTCGTG
ASHG19A3H0000044	1334.79	264.583	686.804	173.359	733.528	639.731	1116.21	78.6101	1382.11	490.728	649.854	341.071	10.2421	8.05188	9.52303	7.91311	9.52303	9.13649	10.2333	7.09564	9.85351	8.83238	9.103	8.08239	noncoding	nc-HOXB2-164-	nc-HOXB2-164	HOX cluster	1039	chr17	-	46626206	46627245	NM_002146,	AATAAGAAAACACATTTCAAACCCAAAAGGCACAAAACACGTTCCCTTCCAACTTTCCCA
ASHG19A3H0000001	75.404	60.5256	83.8391	73.8074	88.05	59.968	79.562	54.2037	116.361	46.5228	69.2719	55.8892	6.12962	5.76587	6.64252	6.60593	6.48549	5.65512	6.39098	6.54247	6.34519	5.38448	6.13438	5.30262	noncoding	nc-7-52-	nc-7-52	HOX cluster	148	chr7	-	27128937	27129085		ATTGTTCTGACTCACATATCTTAATTTTTTCCAAGACTCACTCATGTACCTAACACACAC
CUST_30_PI426075208	362.175	150.259	294.939	169.752	256.855	265.546	270.236	142.95	533.983	217.216	367.079	265.525	8.37332	7.17071	8.35834	7.88281	8.00152	7.84192	8.15348	7.98134	8.47052	7.64124	8.34083	7.71213	noncoding	nc-HOXA6-70+	nc-HOXA6-70	HOX cluster	178	chr7	+	27191677	27191855		AGTGTGAATGGGTGAGTATGGGTAAGGGGGAGTATGCCCCTCTTAAAGCCTCCCTGGGTG
ASHG19A3A055142	6826.61	2062.74	5087.5	3369.36	3774.65	4461.68	3612.12	1870.12	7641.01	3067.71	6941.18	4960.01	12.6473	11.0713	12.442	11.9362	12.0133	11.9185	12.0405	11.4024	12.6059	11.4729	12.6041	12.0347	noncoding	uc002inu.2	LOC404266	UCSC_knowngene	427	chr17	+	46679852	46683772		AGCCGCTTCCCTTGCCAGCCGCCAGCCGTTTCCTCTCCCTCGCCGGCCTCGGCGGAGATT
ASHG19A3A047644	617.051	564.858	485.244	690.04	375.421	517.106	438.204	167.111	485.353	461.638	348.704	290.798	9.14172	9.19736	9.04796	9.83201	8.54624	8.81891	8.86392	8.19922	8.32176	8.73567	8.27119	7.84092	noncoding	ENST00000514702	AC012531.14	Ensembl	368	chr12	-	54377734	54379303	nc-HOXC10-127+,	GGGAGCATGTTTGAAAGAAGACAGACCAGTCTATTTTTGTGGTTGTTTTTAAATAAAAGG
ASHG19A3H0000086	46.8307	79.6019	37.7002	52.5068	50.4251	73.2374	49.8917	35.9826	96.2077	94.2946	45.8112	113.373	5.43953	6.18294	5.57351	6.07708	5.71225	5.95575	5.73039	5.94122	6.09491	6.41842	5.59067	6.40265	noncoding	nc-HOXA9-77-	nc-HOXA9-77	HOX cluster	678	chr7	-	27206497	27207175		TGCAGACACTTAAAATTGGGAGCCAGGGTTTCCTCCAGGGTTAATTTTTTAAATGAAAAT
ASHG19A3H0000121	4177.27	1992.24	5129.45	2233.26	3848.5	2423.53	4117.82	2894.4	9381.66	2737.48	7119.43	3012.02	11.9458	11.0314	12.4516	11.3914	12.0489	11.0479	12.2516	11.9491	12.9313	11.2996	12.6349	11.3607	noncoding	nc-HOXC12-105-	nc-HOXC12-105	HOX cluster	188	chr12	+	54348466	54348654		TTTTAGAAAATCAGTTCAGCAAATAAACCTGCCCCCGCCCTTTGTTACCCCACTCACCCC
CUST_159_PI426075208	32245.4	22537.9	28230.5	21957.4	20730.6	31973.3	22437.5	25042.1	38827.1	28057.8	38297.1	21375.7	15.2286	14.1255	15.1553	14.5264	14.6581	14.7093	14.8258	14.5401	15.2836	14.5239	15.5663	14.0541	noncoding	nc-HOXC9-137+	nc-HOXC9-137	HOX cluster	558	chr12	-	54389985	54390543		AGACAGGTTAGAGTCGTCCCCTCCCCCTGCCCCGCGCCTTCCTTTTAGTGATTTAAATTC
CUST_128_PI426075208	5144.03	2378.74	6019.32	2779.5	5029.9	3015.56	5073.74	3099.24	11000.8	3391.57	8788.35	4666.08	12.2646	11.2641	12.681	11.6799	12.4543	11.3696	12.5814	12.0392	13.2141	11.6232	12.9693	11.9552	noncoding	nc-HOXC5-254+	nc-HOXC5-254	HOX cluster	128	chr12	-	54425551	54425679		CTGCAGCCATTCGGCCCCATCCTCTTCCCCCGTAGCCCCAAGTCTCATACTTCCCTGCCT
ASHG19A3H0000089	100.523	124.902	96.0062	115.144	92.8864	104.218	101.862	87.5255	161.779	132.593	81.2752	165.932	6.53826	6.87863	6.83142	7.29396	6.56404	6.47758	6.75003	7.25942	6.78727	6.91527	6.34566	6.98334	noncoding	nc-HOXB2-163-	nc-HOXB2-163	HOX cluster	208	chr17	-	46625816	46626024		GGACTCTTGGATGCTCTCTGTAGGTTTTTCTGTTTGGCCTGTATGCCTCTAGGTTTTTCA
CUST_50_PI426075208	681.711	143.092	776.105	170.327	582.451	288.134	663.229	264.483	1446.68	287.946	1288.58	334.322	9.28207	7.08644	9.69615	7.88736	9.18596	7.96038	9.45714	8.84201	9.93305	8.05021	10.055	8.05202	noncoding	nc-HOXB4-172+	nc-HOXB4-172	HOX cluster	148	chr17	+	46663130	46663278		AATAGGGTATCCTCTATCATGCCTCCAAATCCCTCAAGAGGCGACGCCCCACACAGGCTG
ASHG19A3A014671	79.0098	115.093	153.535	84.3924	136.039	100.637	154.011	94.3116	204.726	108.666	128.399	143.414	6.19756	6.75512	7.47457	6.82065	7.09658	6.4281	7.34573	7.36768	7.11329	6.62864	6.94865	6.76012	noncoding	Z49995		RNAdb	2615	chr2	-	177054646	177057266		CCTTTTCTTCTGTTTCATCCTGCGGTTCTGGAACCAGATTTTGACTTGCGTGTCATTCAG
ASHG19A3A014669	987.118	1148.72	1226.32	4762.57	1697.83	648.059	2281.1	2355.53	1523.03	2508.14	1935.19	921.806	9.8104	10.2509	10.3466	12.3955	10.7742	9.15911	11.3294	11.6829	10.0209	11.171	10.683	9.61846	noncoding	uc002uku.2	BC047481	UCSC_knowngene	4061	chr2	-	177037925	177042841	nc-HOXD1-46+,	TTCAATAGCTGGAAAGTAATCAAGTATCCCGAGAACCAATTTATGCACTAGACTCCAAAT
ASHG19A3H0000184	235.032	268.229	186.076	209.442	203.418	255.493	185.38	136.015	309.285	213.103	175.132	327.586	7.74588	8.073	7.72353	8.19051	7.66263	7.78817	7.61121	7.90276	7.68259	7.61136	7.35086	8.02197	noncoding	nc-HOXD3-43-	nc-HOXD3-43	HOX cluster	368	chr2	+	177027239	177027607		CTGAAGGCTTTTCTGGTGGTCCAACTTTGGTTAACTTGGGGTCCTCTTTCCTTTCTTCTT
CUST_33_PI426075208	7920.96	4774.55	8305.98	5385.53	8243.21	6351.75	7856.45	5472.85	12368	6132.19	13452.5	7761.02	12.8738	12.2023	13.215	12.5556	13.2101	12.441	13.215	12.7704	13.3992	12.4905	13.6471	12.6747	noncoding	nc-HOXA7-73+	nc-HOXA7-73	HOX cluster	148	chr7	+	27196467	27196615		GCCCCCCCGCCGACTCCTGCTAGTGAGCCCTGGACCAAGCTTGGGATCCTCCCCATCCCT
ASHG19A3H0000119	955.999	475.939	712.641	592.181	741.013	657.556	671.777	401.887	1683.69	754.209	1094.11	965.411	9.7656	8.93304	9.57869	9.63553	9.53789	9.18247	9.47736	9.41644	10.184	9.47421	9.83268	9.69889	noncoding	nc-HOXC12-103-	nc-HOXC12-103	HOX cluster	148	chr12	+	54343936	54344084		GTTCCTGTCCGCGCTCTCCCAGCCTAGCGAGCCCCGGGGTTGGTAGTCCATTCCCCACCC
CUST_61_PI426075208	617.531	429.678	468.23	443.628	329.858	520.901	344.181	680.314	635.818	482.185	545.417	458.154	9.14316	8.78313	9.00193	9.25142	8.36433	8.83089	8.50789	10.1201	8.71502	8.79905	8.8687	8.54624	noncoding	nc-HOXB9-184+	nc-HOXB9-184	HOX cluster	198	chr17	+	46703989	46704187		AGGGACGCAGGCTGTAGAGCCCTCTCCCCAGGCGGGTCGGGGAGGGAGGGAGAGCAAGGG
ASHG19A3H0000041	93.5569	78.8638	85.9268	64.7233	74.4866	91.7541	80.2623	58.8977	134.363	98.1595	57.9012	106.693	6.43988	6.17022	6.67479	6.39674	6.25065	6.2922	6.40587	6.66888	6.53664	6.48417	5.9023	6.30977	noncoding	nc-HOXB1-159-	nc-HOXB1-159	HOX cluster	608	chr17	-	46618416	46619024		CAGAGCTTTCTCTGAATGCAGACCCACCAGTCTTGACCAACAACTTCATTTCACGTATCA
CUST_158_PI426075208	770.185	273.632	780.034	358.229	791.703	433.269	587.091	325.166	1612.19	458.542	1139.54	553.427	9.45624	8.1027	9.70365	8.96416	9.63113	8.55529	9.27708	9.12751	10.1183	8.72458	9.88242	8.8307	noncoding	nc-HOXC9-132+	nc-HOXC9-132	HOX cluster	148	chr12	-	54386125	54386273		TAACCTACCAACACCCCAAACATGTCCTTCCCCTGGAGATGGAGCTATAGAAGGGGAAGG
ASHG19A3H0000107	3051.29	802.599	2986.79	2146.78	3421.09	1234.1	2176.77	1342.28	4444.41	888.489	3693.71	1932.66	11.4641	9.73192	11.6564	11.3415	11.8543	10.0745	11.2585	10.9701	11.7596	9.72727	11.6835	10.7335	noncoding	nc-HOXC10-128-	nc-HOXC10-128	HOX cluster	158	chr12	+	54378343	54378501		CCACAAACCTCACCCCACTCCCATCCCCAAGGTAAGAAGTGGGAGTCGGGTCCGGGGATA
CUST_195_PI426075208	21988.4	7834.51	28501.9	17745.9	29764.7	14870	24323.4	15568.6	49288.1	11141.9	50098.6	14381.9	14.5673	12.8943	15.1714	14.2332	15.2855	13.6552	14.9663	13.9988	15.7081	13.3305	16.0023	13.5251	noncoding	nc-HOXD4-32+	nc-HOXD4-32	HOX cluster	118	chr2	-	177011899	177012017		AGCCGCTCCATCTGCCCCTCACCCCTGCTTCCTATCTCTCCCACCCTGGGAGCAATTCAG
CUST_183_PI426075208	867.274	395.405	925.036	406.553	733.754	591.38	750.503	437.922	534.23	596.275	1544.54	943.971	9.63232	8.66652	9.95506	9.13333	9.52348	9.01951	9.63867	9.52457	8.47108	9.11233	10.3365	9.65953	noncoding	nc-HOXD3-42+	nc-HOXD3-42	HOX cluster	178	chr2	-	177026009	177026187		TTTTCAGCCCATTCTCCTAAGTGCACATTTAGCCCCCAAATATTTCCTCCAGCACTCAAT
CUST_2_PI426075208	556.231	272.535	1817.12	399.933	1381.36	615.484	1249.31	682.399	1295.82	391.728	2580.21	857.93	8.99029	8.09685	10.916	9.11287	10.4613	9.07614	10.3926	10.1245	9.75535	8.48807	11.1184	9.50739	noncoding	nc-HOXA10-82+	nc-HOXA10-82	HOX cluster	370	chr7	+	27220757	27221127		TTTCCAAATGTTGCAAGAGATTAAAAAGACCATTCTCAATACCTTTTCCACCCCCTCCAA
CUST_198_PI426075208	350.308	191.714	439.025	253.051	409.366	249.943	344.046	183.894	1267.61	289.105	583.333	464.284	8.32672	7.55514	8.91214	8.46791	8.67678	7.75401	8.50708	8.33666	9.72108	8.05629	8.96232	8.56316	noncoding	nc-HOXD4-35+	nc-HOXD4-35	HOX cluster	188	chr2	-	177015499	177015687		TGAAGCTTGCTTTCTTCCCACAGGCCCCAAATACAAGCAAGCCCCCATTTGGGTACCTTT
ASHG19A3A009659	212.893	183.902	176.909	200.273	203.551	221.812	169.692	169.289	360.06	226.977	255.909	363.947	7.61449	7.48505	7.65766	8.12351	7.66387	7.57062	7.48907	8.21577	7.88872	7.70471	7.85957	8.18172	noncoding	ENST00000495536	CTD-2377D24.4	Ensembl	532	chr17	+	46810452	46811250		TGAACTGCTTGGGGTCGCCCGGCTCCTCTCGATTTTATGAAAATGGCCTAATTGAGGTGT
CUST_167_PI426075208	74.5343	76.199	57.8701	68.2782	66.7699	77.5968	64.8361	50.896	69.1617	72.6391	69.1785	120.421	6.11023	6.11544	6.14479	6.48085	6.08922	6.04406	6.10032	6.44898	5.62828	6.04521	6.13244	6.49499	noncoding	nc-HOXD10-13+	nc-HOXD10-13	HOX cluster	668	chr2	-	176978968	176979636		TAAGGTACTGTTCAAAGCTAACAGCCACTGACCAGCGCCCTGAAATTTGCTTTCTCACAT
CUST_188_PI426075208	188.16	157.746	122.571	164.191	148.584	223.009	115.957	84.9907	225.755	191.586	140.074	177.281	7.44275	7.24347	7.1675	7.8326	7.21568	7.57864	6.93959	7.21178	7.25177	7.44926	7.05608	7.08658	noncoding	nc-HOXD4-23+	nc-HOXD4-23	HOX cluster	178	chr2	-	176998758	176998936		GTCTTTATTTGAACACAAATCTATGCTCTTTCCCAGCTACAAAAGGAAACATTTACCTAC
CUST_202_PI426075208	26440.7	6229.45	20435.6	10787.1	14769.6	15382.7	12230.8	4926.81	32338.3	11681.5	31563.8	16222.8	14.8486	12.5906	14.6501	13.5222	14.1129	13.7156	13.8748	12.6241	15.0322	13.4026	15.2417	13.6802	noncoding	nc-HOXD9-16+	nc-HOXD9-16	HOX cluster	558	chr2	-	176984428	176984986		AAGATACATTGTAATGTGCTTTTTAAGTCCCCCTCCCTCCAACTTGTGGGTTTTCTTAAT
CUST_140_PI426075208	338.895	217.93	542.77	255.162	385.959	337.287	352.364	232.077	560.1	218.565	584.63	330.447	8.28258	7.75835	9.19932	8.48142	8.58748	8.18679	8.54192	8.65651	8.53631	7.65214	8.96635	8.03552	noncoding	nc-HOXC6-246+	nc-HOXC6-246	HOX cluster	968	chr12	-	54416901	54417869		TCTCTGACTTAAGGTTAAAACGTAAAATAGGTCCCAAACATCTCTACCCCATCACGCTCA
CUST_135_PI426075208	132.036	73.1694	111.835	93.9708	89.829	122.994	85.2052	53.867	151.481	119.378	111.66	107.979	6.93726	6.05194	7.04355	6.98751	6.5152	6.71289	6.49127	6.53333	6.69737	6.76432	6.76513	6.32633	noncoding	nc-HOXC6-241+	nc-HOXC6-241	HOX cluster	208	chr12	-	54413201	54413409		ATAGAGGCCTCACCGGTCGGCGATTCCCACATTACTCCAGGAGAAAGGCTCCCTTTTTCG
ASHG19A3A047650	20940.1	4408.19	13854.9	9770.92	10524.5	11798.2	8036.35	2767.89	29124	8553.92	24606.7	12744.5	14.4884	12.0955	14.0381	13.3795	13.6099	13.3466	13.2549	11.8897	14.8543	12.9544	14.7564	13.3826	noncoding	ENST00000513381	RP11-834C11.5	Ensembl	499	chr12	-	54478915	54519614		AGCAATTTTCTCCCTCTCCAGGCCTCTTACAGATGTGAAACAACTGGCAGATCTGACTTT
CUST_29_PI426075208	234.111	135.735	226.678	137.217	214.137	173.116	214.691	139.35	528.408	177.661	313.626	240.622	7.7409	7.00693	8.00069	7.56273	7.73809	7.21347	7.82128	7.93842	8.45426	7.33673	8.12763	7.55012	noncoding	nc-HOXA6-69+	nc-HOXA6-69	HOX cluster	128	chr7	+	27190967	27191095		TGGATTGGGGGGTCCCCCTATCGCCCAGACTCGGTTTGCGTCCTTCCTTCAACCTTAGCT
CUST_87_PI426075208	184.861	351.062	123.573	123.128	98.4869	262.32	186.595	133.045	194.814	213.275	112.075	102.937	7.41704	8.48163	7.17712	7.39665	6.64942	7.82508	7.61855	7.86772	7.04609	7.61229	6.77081	6.25293	noncoding	nc-HOXB2-161+	nc-HOXB2-161	HOX cluster	418	chr17	+	46622846	46623264		ACAACAGTTAAATCTTGGGAAATGGACAGGAACTCCCAGGCAGACACATAGGAGTGAGAT
CUST_205_PI426075208	471.151	219.911	385.384	213.016	360.311	280.568	306.919	199.922	665.546	297.167	468.264	332.711	8.7437	7.77063	8.72985	8.21832	8.49013	7.91789	8.33462	8.45397	8.78253	8.09118	8.66887	8.04616	noncoding	nc-HOXC10-129+	nc-HOXC10-129	HOX cluster	260	chr12	-	54378513	54378773		GCCCTTCCCCGCGAACAAAGGAAGCGCCCCCCGGGCGGCAGGGGAGGTAGAGGGGTGGAG
ASHG19A3H0000052	86.846	61.7825	43.3763	53.1336	57.8314	86.2977	52.0643	38.176	60.7778	63.7507	56.8226	89.9536	6.33395	5.79723	5.75965	6.09461	5.89205	6.19879	5.78914	6.02952	5.45454	5.84731	5.87995	6.03928	noncoding	nc-HOXB4-174-	nc-HOXB4-174	HOX cluster	338	chr17	-	46666090	46666428		GCTTCTGATCTTTGGGACAAGGATGGGGTCATAAGACTCCCTTTTTCTCATTAAGGGACA
CUST_150_PI426075208	7096.55	1560.28	5237.9	2564.43	3350.27	3876.57	3004.76	1121.06	2848.57	2676.19	5991.78	3394.48	12.7074	10.6629	12.4835	11.5852	11.824	11.7218	11.7417	10.7529	11.0467	11.2669	12.3783	11.5139	noncoding	nc-HOXC8-145+	nc-HOXC8-145	HOX cluster	308	chr12	-	54399435	54399743		TTTTCTCTTTTTGTTACCCTCCCTTCTCCAATTAAGAGACTCTAAGCAAAGCAACTGCCG
ASHG19A3H0000111	203.566	105.229	221.794	139.469	249.681	196.007	230.972	173.037	659.348	199.628	535.832	173.269	7.55548	6.61354	7.97043	7.58623	7.95649	7.38959	7.92969	8.2455	8.76713	7.51217	8.84534	7.04967	noncoding	nc-HOXC11-109-	nc-HOXC11-109	HOX cluster	1088	chr12	+	54358466	54359554		AAAAGGAGACAGTAGGGTCTCCCAACATCACCCTAAGCCCTACAAAATGGCTATTCCTAA
CUST_208_PI426075208	773.368	250.749	557.366	322.865	394.867	464.124	391.176	227.416	722.163	303.461	704.405	394.478	9.46216	7.97116	9.23277	8.81579	8.62221	8.65917	8.70268	8.6303	8.90051	8.12227	9.22487	8.31187	noncoding	nc-HOXC9-135+	nc-HOXC9-135	HOX cluster	138	chr12	-	54389365	54389503		GCCTGGGAGTGGCTGGAGGGGGAGCCGCCCCAGAGCTAGAGCCGCTCCCTGCCCTGCCCG
CUST_93_PI426075208	549.734	516.099	588.24	750.717	877.795	548.644	675.533	194.35	1055.42	594.677	656.789	317.813	8.97167	9.05889	9.30678	9.944	9.78988	8.90051	9.48685	8.41618	9.45114	9.10714	9.11941	7.97953	noncoding	nc-HOXB9-192+	nc-HOXB9-192	HOX cluster	318	chr17	+	46767765	46768083	nc-HOXB9-193+,	TTTCTGGAATGTCAACAGTCTGATTGCTGAGAATGGTCTTCATTCTCGCAGTAGACGTGG
ASHG19A3H0000193	145.456	80.8786	114.883	81.7271	111.247	102.54	107.695	84.8495	194.494	93.202	137.638	144.037	7.0725	6.21089	7.07812	6.76928	6.81577	6.45655	6.83416	7.2105	7.04425	6.4011	7.03572	6.76648	noncoding	nc-HOXD4-30-	nc-HOXD4-30	HOX cluster	108	chr2	+	177009879	177009987		GTCAATTCTCTTTTTATTTATGCTCCTTGGTGGGAGCTGAGGGCATCTTTCCCTCTCTCT
CUST_197_PI426075208	2151.93	1010.77	3030.85	1391.77	2537.79	1279	2450.4	1397.58	6742.75	1569.84	4691.15	2254.72	10.9491	10.0703	11.6816	10.7883	11.385	10.1267	11.4411	11.0179	12.4303	10.5334	12.0397	10.9463	noncoding	nc-HOXD4-34+	nc-HOXD4-34	HOX cluster	158	chr2	-	177012419	177012577		TTCTATCCGCCCACTCCGCTGGCTTGGCCCCTTAGCCCACCACTTCCCCGCGATCAGTAC
ASHG19A3H0000179	18259.7	3931.77	13612.2	7268.11	7351.95	10038.6	7578.75	2800.8	7580.74	5663.29	18177.5	7628.93	14.2286	11.9415	14.0031	12.9585	13.0455	13.1189	13.1623	11.9063	12.5874	12.3717	14.2168	12.651	noncoding	nc-HOXD3-37-	nc-HOXD3-37	HOX cluster	168	chr2	+	177017979	177018147		AAATGAAGGTTGGATGCTTTATCCCACTGTGAATTTGGACATTCTCCCCCACTCCACCCC
CUST_141_PI426075208	547.895	330.374	766.896	344.113	668.477	362.476	691.55	320.18	1772.29	440.267	1059.31	588.938	8.96556	8.38805	9.68133	8.90551	9.3925	8.2933	9.52029	9.10487	10.2692	8.66453	9.7904	8.91973	noncoding	nc-HOXC6-247+	nc-HOXC6-247	HOX cluster	138	chr12	-	54417941	54418079		AGTCTCACTTTTCTGAGCAAGAGAAGAACGGTTGCCCCGCTGGCCCCTTTTGTGCCACTG
ASHG19A3H0000103	388.968	150.056	288.088	191.363	204.705	257.466	203.393	119.494	232.407	107.052	205.825	135.455	8.47152	7.16884	8.33047	8.05596	7.67167	7.79748	7.74627	7.71294	7.29078	6.607	7.56081	6.67708	noncoding	nc-HOXC10-124-	nc-HOXC10-124	HOX cluster	248	chr12	+	54376443	54376691		CTCCTCCCTGGAGTATTATTTTCATTAATGATGGCGATAATTCCGAAGCGACTCTGTCCT
CUST_70_PI426075208	1526.41	278.531	573.171	417.369	566.69	629.57	503.391	142.826	946.574	334.996	744.61	548.386	10.4508	8.12842	9.27047	9.16988	9.15212	9.11107	9.06764	7.97938	9.2968	8.26563	9.309	8.81807	noncoding	nc-HOXB9-197+	nc-HOXB9-197	HOX cluster	198	chr17	+	46783424	46783622	ENST00000478824,	ATCTTTTCTGGAACTGAACATCCATCCTTAAGGCCAGATTTCTCCCATCACCAACTTTAA
CUST_21_PI426075208	1344.84	1369.15	1177.53	1498.47	731.288	949.657	1609.62	1527.02	1410.11	2271.11	1103.49	1896.03	10.2513	10.4892	10.2875	10.8807	9.5186	9.71142	10.7954	11.1354	9.89173	11.0418	9.84716	10.707	noncoding	nc-HOXA1-59+	nc-HOXA1-59	HOX cluster	1265	chr7	+	27138707	27139972		CTTTCTGTTTTGTTGCTGTCCATTGAAGACTTTGAACATGCCGCCTTAATAAATGTATTA
CUST_99_PI426075208	103.273	71.1942	117.569	88.2993	88.6733	82.8337	96.6682	64.4886	200.792	85.5862	131.616	112.578	6.57927	6.01472	7.11166	6.89024	6.49576	6.14163	6.67371	6.80298	7.08486	6.27764	6.97891	6.39381	noncoding	nc-HOXC10-120+	nc-HOXC10-120	HOX cluster	208	chr12	-	54372104	54372312		GGTCTGAGTGTGTTGGGAGAGCCAAGACCCTCCACTACAGGTTTGTTTACTATTTAGGGC
CUST_107_PI426075208	244.776	164.888	221.878	150.787	198.94	137.306	190.113	138.487	838.145	203.482	475.51	298.357	7.80304	7.31613	7.9713	7.70413	7.62985	6.87313	7.64667	7.9291	9.11821	7.53991	8.68731	7.88161	noncoding	nc-HOXC10-128+	nc-HOXC10-128	HOX cluster	158	chr12	-	54378343	54378501		TATCCCCGGACCCGACTCCCACTTCTTACCTTGGGGATGGGAGTGGGGTGAGGTTTGTGG
CUST_144_PI426075208	54.559	56.1869	53.8973	43.9837	53.9863	51.6673	74.9787	56.9549	139.005	91.7272	69.8291	117.835	5.65469	5.65252	6.04892	5.79173	5.80154	5.44192	6.30931	6.61709	6.57965	6.37706	6.1462	6.46265	noncoding	nc-HOXC6-250+	nc-HOXC6-250	HOX cluster	1518	chr12	-	54419861	54421379		TAGACACCAATGTGAGTTGCTTTTTGCCCTAGAATCCAGCTGTCCTCGAATTCATGGCAT
ASHG19A3H0000009	957.263	213.722	547.141	385.666	347.693	475.112	351.245	173.35	823.803	320.611	670.264	382.156	9.76721	7.72907	9.21062	9.06263	8.43818	8.69546	8.53822	8.24969	9.0937	8.20118	9.14882	8.2609	noncoding	nc-HOXA11-91-	nc-HOXA11-91	HOX cluster	118	chr7	-	27232517	27232635		GAGAATAATCGGGTATTTAATCTCTCCCGGTCTTAATTCTTGGCAGCGTGGAAGGTGGTT
ASHG19A3A014667	85.1896	407.079	73.2931	372.981	56.4912	159.847	81.4768	158.432	112.019	109.303	75.3491	80.2943	6.30613	8.70642	6.45431	9.01802	5.86039	7.09467	6.42799	8.12815	6.29511	6.63853	6.24559	5.86225	noncoding	uc002ukl.1	AX747372	UCSC_knowngene	641	chr2	-	176992554	176993195		GTCCTTCAATCTTGCAAATGCCCAATTAAAAGATTATTATTGTCAATAAAGCCTTGGAGC
ASHG19A3H0000097	105.762	100.519	50.4842	62.1863	88.1005	77.4776	59.8329	67.7944	140.153	122.723	115.849	205.547	6.61187	6.54958	5.96517	6.3367	6.48682	6.04128	5.98283	6.87613	6.59052	6.80697	6.81226	7.31575	noncoding	nc-HOXC10-118-	nc-HOXC10-118	HOX cluster	118	chr12	+	54371444	54371562		AGGAATGCAACTGAGGGGCCTCTGTACATTTTTGTGTGTGTATGTGTGTGTGACACTTCT
ASHG19A3H0000109	796.782	342.404	965.164	362.137	711.201	424.898	771.686	396.666	1799.39	484.842	1269.81	542.631	9.50796	8.44315	10.0133	8.9787	9.47923	8.52281	9.68162	9.39763	10.2969	8.80784	10.0282	8.80379	noncoding	nc-HOXC11-107-	nc-HOXC11-107	HOX cluster	148	chr12	+	54352146	54352294		CCAGCAGAATGGAGATAAAATCACATGCCTCCATCCCCCGCTGGGTATCTGACACCTGAC
ASHG19A3H0000079	347.472	258.035	300.944	223.307	271.987	325.682	244.133	148.469	320.581	219.042	253.589	247.956	8.31621	8.01436	8.38707	8.2843	8.08105	8.13578	8.0105	8.03706	7.73349	7.65578	7.84728	7.60013	noncoding	nc-HOXA11-85-	nc-HOXA11-85	HOX cluster	1838	chr7	-	27226847	27228685		GCAACTAAAAGTGTTCGGCCACTCCAGGCGTTTTCCCTTCTGCTGATATCAAAAACCTTT
ASHG19A3H0000145	156.268	81.8774	176.269	89.2343	159.833	79.1046	140.168	51.4462	772.335	115.647	245.097	168.933	7.17698	6.23117	7.65362	6.90826	7.31676	6.07146	7.21432	6.46537	9.00757	6.71367	7.80188	7.01188	noncoding	nc-HOXC6-251-	nc-HOXC6-251	HOX cluster	278	chr12	+	54421441	54421719		CATCCCTACTACATTCAAGACTCTCAGCCACACTCTACTTACTCAGGGGAACAGGTTTTA
ASHG19A3H0000118	3319.64	1301.88	2997.53	943.909	2434.79	1748.79	2246.45	789.532	1863.64	1685.95	4222.29	1900.11	11.5933	10.4256	11.665	10.2525	11.3265	10.5912	11.3057	10.3172	10.3554	10.6311	11.879	10.7126	noncoding	nc-HOXC11-116-	nc-HOXC11-116	HOX cluster	228	chr12	+	54366534	54366762		CCATACATGAGAGCCCTCCTCCTTCCCCCAATCCTGGGGGAAAAAAGAGCAGCAGCTAGA
ASHG19A3H0000211	94.3196	174.255	58.835	28.8607	88.8865	121.984	113.653	36.7293	142.574	50.0464	49.6399	37.7347	6.45145	7.40364	6.16283	5.12958	6.49878	6.70116	6.9117	5.97258	6.61387	5.48915	5.69369	4.6821	noncoding	nc-HOXD1-46-	nc-HOXD1-46	HOX cluster	2057	chr2	+	177037828	177039885		GGAACTGTATCTGTGTTAATCATGCACACTTGCAAGCAGATCACTATGCCTTTATCTCGC
CUST_104_PI426075208	109.437	120.56	85.0505	101.079	97.327	113.578	80.3009	80.9545	183.552	148.446	134.683	182.265	6.66466	6.8261	6.66172	7.09718	6.63213	6.59752	6.40735	7.13995	6.96114	7.07775	7.0112	7.1302	noncoding	nc-HOXC10-125+	nc-HOXC10-125	HOX cluster	128	chr12	-	54376743	54376871		CTGGTGGGTCCTTTTCCCCACGGCCAAGTGGCCCTTGGCCACCTCAGCCTTTTCTTTTTT
ASHG19A3H0000074	323.883	160.649	495.95	253.502	244.026	157.988	277.986	194.983	909.482	238.699	720.879	292.478	8.22111	7.27299	9.07632	8.47129	7.9269	7.07834	8.19646	8.42117	9.24099	7.77813	9.2589	7.85033	noncoding	nc-HOXB9-203-	nc-HOXB9-203	HOX cluster	118	chr17	-	46799885	46800003		TCCAGCTTTCGCCCCTACTTGCAGCTATGAGGTGGGGAGCCACCAACCGCAGGCCTTCTT
ASHG19A3H0000161	1561.35	785.836	2175.5	974.245	1597.96	1159.98	1589.32	1005.05	3088.53	1185.59	2908.23	1589.98	10.4831	9.70127	11.1757	10.2915	10.68	10.0011	10.7738	10.6181	11.1902	10.1315	11.3006	10.4599	noncoding	nc-HOXC9-140-	nc-HOXC9-140	HOX cluster	938	chr12	+	54391845	54392783		ACAGACTGGGACTCTTCCTTTCTGACCCTGAAATTGCACCCCTCCTTTAAATTCACTCTA
CUST_163_PI426075208	124.662	135.805	103.139	70.325	104.313	132.373	111.64	54.1991	179.861	146.441	136.326	133.568	6.85173	7.00805	6.92852	6.53015	6.72927	6.8183	6.88459	6.54231	6.93502	7.0548	7.02456	6.65563	noncoding	nc-HOXC9-142+	nc-HOXC9-142	HOX cluster	400	chr12	-	54393475	54393875	ENST00000505700,	AGGATTTTTTAATGGGGTGAAAATGCCAGTCCCCGAAGCCAGGGTTCTCGGACCCCCAGG
ASHG19A3H0000093	81.0405	200.501	54.9826	38.7039	94.5841	146.851	95.9087	58.9831	194.708	147.29	68.1963	140.599	6.23321	7.63414	6.07557	5.59384	6.59197	6.97094	6.66221	6.67039	7.04588	7.06349	6.11505	6.7308	noncoding	nc-HOXB9-192-	nc-HOXB9-192	HOX cluster	318	chr17	-	46767765	46768083	nc-HOXB9-193-,	CCACGTCTACTGCGAGAATGAAGACCATTCTCAGCAATCAGACTGTTGACATTCCAGAAA
ASHG19A3A016637	154.082	534.098	152.278	339.529	212.822	289.454	465.174	783.722	130.893	588.396	672.627	1184.11	7.15842	9.11313	7.46492	8.88329	7.73001	7.96713	8.94845	10.309	6.50559	9.09243	9.157	10.0187	noncoding	ENST00000426615	AC009336.24	Ensembl	658	chr2	+	177042908	177043737		GAAGTAGGCTAAGACTGCTGTTGAACTTGAAGCTAAACTTGAATGCCATTTAAAATAACA
CUST_106_PI426075208	91.9429	109.825	106.04	137.878	68.5944	106.972	75.4086	33.7296	84.1972	94.421	72.6078	70.1508	6.41511	6.67757	6.96608	7.56978	6.12962	6.5134	6.31775	5.84651	5.90985	6.42066	6.19571	5.65703	noncoding	nc-HOXC10-127+	nc-HOXC10-127	HOX cluster	248	chr12	-	54377713	54377961		GACAGACCAGTCTATTTTTGTGGTTGTTTTTAAATAAAAGGAAGAAATAAGGGGAACCGT
ASHG19A3H0000101	84.2535	67.5377	91.5409	41.5889	79.3484	67.8901	78.0082	32.1093	75.3723	71.9999	140.188	112.208	6.29014	5.9342	6.76481	5.70848	6.34166	5.84239	6.36429	5.77324	5.75327	6.02952	7.05786	6.38914	noncoding	nc-HOXC10-122-	nc-HOXC10-122	HOX cluster	108	chr12	+	54374593	54374701		ACCACAGCCCCGACTCTAGCTAGAAACCTGACTTACTGGGGGCAACTTAGAAGCAAACCA
CUST_60_PI426075208	672.116	416.875	941.424	488.045	772.095	417.443	704.09	528.202	1658.86	508.254	1234.69	609.193	9.26021	8.73823	9.98152	9.38839	9.59743	8.49627	9.54826	9.79204	10.1594	8.88383	9.99096	8.96996	noncoding	nc-HOXB8-183+	nc-HOXB8-183	HOX cluster	158	chr17	+	46696749	46696907		CGGGGCCCACCCATTCCCCCGCCAGGCCGGGAGCCCCGGCCCAGCTGCGGCTCTCTCAGC
ASHG19A3H0000035	609.745	260.171	719.001	271.254	498.87	332.35	442.592	284.942	1474.99	402.688	739.487	389.868	9.1266	8.02791	9.58843	8.5699	8.97053	8.16676	8.87658	8.94436	9.96681	8.52828	9.29864	8.28882	noncoding	nc-HOXA7-75-	nc-HOXA7-75	HOX cluster	108	chr7	-	27200477	27200585		TGGGAAACAAGGAATCGGCGGGGGCTTGCCCGACCCTCACCGCTCGCGCCTCCCTGACCC
ASHG19A3A034091	34.463	73.8592	73.0244	54.9832	64.0969	91.6028	82.1766	43.0816	90.8513	71.9477	70.4177	135.659	4.9988	6.06693	6.44803	6.1443	6.03158	6.28978	6.44101	6.20084	6.01827	6.02836	6.15778	6.67957	noncoding	NR_002795	HOXA11AS	RefSeq_NR	1628	chr7	+	27225026	27228912	nc-HOXA11-84+,	ATTTGCACGGTGACTTGATTACACTCTCTCATTCATGGTCACTTCCGAAGCGCTTTAGTG
CUST_137_PI426075208	172.444	256.821	258.524	208.579	256.943	175.008	174.929	81.2161	265.945	124.694	192.953	159.89	7.32234	8.00852	8.17652	8.18282	8.00209	7.22958	7.53482	7.14555	7.47371	6.83028	7.47465	6.92202	noncoding	nc-HOXC6-243+	nc-HOXC6-243	HOX cluster	958	chr12	-	54414121	54415079		ATATAATAAATATATAACACTCCCAAGCCTGGTTTCAGAACACAGCCAACCCAACAAGGT
CUST_27_PI426075208	474.943	337.691	583.947	326.902	392.131	335.89	460.083	342.24	1169.59	423.654	783.686	581.326	8.75454	8.42086	9.29515	8.83291	8.6099	8.18096	8.93516	9.19871	9.60282	8.60734	9.37962	8.90252	noncoding	nc-HOXA4-65+	nc-HOXA4-65	HOX cluster	178	chr7	+	27179247	27179425		TGCGGCCCTGCCAGGTCCCCACACACAGGCCCATTCGCACACAAAAATCATCTTTTTGCA
CUST_22_PI426075208	147.64	192.417	127.642	136.283	130.897	167.564	119.17	117.457	241.321	217.551	183.903	297.682	7.09742	7.56029	7.22427	7.55331	7.04632	7.16512	6.97859	7.68595	7.34098	7.64421	7.41444	7.87764	noncoding	nc-HOXA2-60+	nc-HOXA2-60	HOX cluster	148	chr7	+	27142497	27142645		TCCCGGAGTACGTGGGGGCGAGGGTGCCTGCGTGCCTCCTGATCTGCAAGGATCTATCTA
CUST_182_PI426075208	4144.05	2548.42	8022.63	2653.56	4182.03	3867.03	4606.21	2006.71	4997.65	3686.76	11670.4	5739.6	11.9365	11.3596	13.1612	11.6197	12.1574	11.7176	12.4303	11.4926	11.9418	11.7585	13.4242	12.245	noncoding	nc-HOXD3-41+	nc-HOXD3-41	HOX cluster	128	chr2	-	177025459	177025587		GAGCGGCAGCCACCCGCGCCCCCACCCACTCCTGGGTTTCTGCCCAGCCCTCCCAGGCCC
CUST_95_PI426075208	753.982	786.806	937.479	994.952	907.327	883.384	860.56	1143.93	1258.74	889.634	1108.78	1150.42	9.4247	9.70452	9.97488	10.3293	9.8349	9.61515	9.84268	10.7793	9.71142	9.72941	9.85205	9.97449	noncoding	nc-HOXB9-199+	nc-HOXB9-199	HOX cluster	188	chr17	+	46791012	46791200	ENST00000489624,	GGAACTGCTTGCAGGACTACCTGGACTTCCACCTCTGTGAGAAGGCAGTGATTGCTAAAG
ASHG19A3H0000046	32.8962	65.2837	54.2047	37.2752	45.2798	51.4607	45.7143	42.7174	80.0332	63.8087	59.0761	96.5068	4.92973	5.88012	6.05663	5.53412	5.5695	5.4359	5.59836	6.18863	5.84291	5.84884	5.92714	6.14922	noncoding	nc-HOXB4-166-	nc-HOXB4-166	HOX cluster	263	chr17	-	46655745	46656008		GAAGAAGGGGAAATAAACCTCTTTGGCTGGAGTGGGGTCCGGGTGAGCAGATTTCCTTAT
CUST_86_PI426075208	430.71	431.08	350.217	364.94	305.189	422.163	276.986	196.543	315.328	288.288	296.209	335.012	8.61602	8.79043	8.59992	8.98982	8.25057	8.51239	8.1914	8.43035	7.71144	8.05202	8.05231	8.0566	noncoding	nc-HOXA9-77+	nc-HOXA9-77	HOX cluster	678	chr7	+	27206497	27207175		ATTTTCATTTAAAAAATTAACCCTGGAGGAAACCCTGGCTCCCAATTTTAAGTGTCTGCA
ASHG19A3A016633	51.2661	80.2455	48.3833	69.2287	59.4793	65.1401	70.4466	39.8655	70.133	76.6279	84.2549	58.6116	5.56989	6.19745	5.91016	6.50515	5.92784	5.77883	6.22557	6.09037	5.65149	6.11566	6.39083	5.37253	noncoding	uc002ukr.2	BC047605	UCSC_knowngene	1782	chr2	+	177001339	177005118	nc-HOXD4-27-,	CTTCTTTCCAGTTTATATATATATATAGCATATATTTGCCCCTCGGGGAAGGCTGTAGAT
ASHG19A3H0000055	3601.48	746.35	2462.64	1347.24	1466.03	1637.22	1257.28	379.632	2129.96	736.505	2060.96	855.188	11.7204	9.62304	11.3673	10.7453	10.557	10.476	10.4039	9.34525	10.57	9.4368	10.7746	9.50235	noncoding	nc-HOXB4-177-	nc-HOXB4-177	HOX cluster	108	chr17	-	46668510	46668618		TCTCCCATCCCGGGCACACCCTGCACCATTCTCAATAGATCTGGGGTGCAGGGAAGAAAA
ASHG19A3H0000008	475.485	332.82	362.67	292.699	375.154	472.124	337.726	229.59	455.229	283.517	321.422	327.289	8.75618	8.39969	8.6408	8.67591	8.54523	8.68632	8.48117	8.64306	8.23163	8.02562	8.15802	8.02026	noncoding	nc-HOXA11-90-	nc-HOXA11-90	HOX cluster	168	chr7	-	27231227	27231395		CTTTGGTGAGACCCTTGATGCTCTTCTCCTGCCTAAAATCCACACAGATGTGAGGCGCAC
ASHG19A3H0000039	15067.4	4128.63	11390.3	5956.21	7332.63	9096.42	7026.89	3611.23	14449.2	6071.46	15692.3	6941.76	13.9081	12.0081	13.6843	12.6935	13.0383	12.9721	13.0443	12.2352	13.6649	12.4765	13.9533	12.5134	noncoding	nc-HOXA9-81-	nc-HOXA9-81	HOX cluster	198	chr7	-	27209607	27209805		CGGTTAGGTGGACCCGGGCTGGACTGCATGGGGGCCTCCCCCTCCCCCAGTACGGCCTCC
ASHG19A3H0000123	349.283	236.127	334.305	246.734	387.109	350.023	333.058	201.901	421.624	210.639	310.625	256.36	8.32387	7.88229	8.53151	8.42943	8.59097	8.23821	8.45684	8.46741	8.12142	7.59205	8.11477	7.65606	noncoding	nc-HOXC4-152-	nc-HOXC4-152	HOX cluster	229	chr12	+	54407760	54407989		CACCCCTCATCTGTCTAGCTCCTGGTCAATGATTTTCCCAGACCTAGGCCCAGGCCAACT
ASHG19A3H0000185	1093.58	548.375	1430.22	894.323	1283.14	805.466	1250.01	709.785	2445.11	936.959	2152.39	1352.35	9.96426	9.1514	10.5567	10.1757	10.3472	9.47877	10.394	10.1823	10.7978	9.80423	10.8435	10.2135	noncoding	nc-HOXD3-44-	nc-HOXD3-44	HOX cluster	98	chr2	+	177027699	177027797		TCGGGCCTCCACCGCACCACCCTCAGGTCCCGGCCCAGCCAAGAGCGCTTGGGGGAGGGG
ASHG19A3H0000156	8950.76	2362.7	9647.58	3866.77	6228.51	5033.89	6324.61	2326.87	11489.9	3606.73	12634.1	4470.57	13.0839	11.2554	13.447	12.0955	12.7715	12.1138	12.8874	11.669	13.2788	11.7227	13.5396	11.8961	noncoding	nc-HOXC9-130-	nc-HOXC9-130	HOX cluster	151	chr12	+	54384062	54384213		AAATGGATGGTTTTTTGTTTTTAGTGATTTTTAGCAACACCCCTCCCCCGAAGAGGCTGA
CUST_45_PI426075208	367.832	146.737	259.538	155.88	202.691	277.432	204.364	111.009	244.312	135.841	230.591	175.789	8.39778	7.12886	8.18342	7.74919	7.65704	7.90061	7.75324	7.61013	7.35682	6.94696	7.71521	7.07149	noncoding	nc-HOXB3-165+	nc-HOXB3-165	HOX cluster	346	chr17	+	46651812	46652158		GAAAAAACGACTTTTAATTGCATATGCTCTCCCGAGCCCCGAGCTTTTTGGAGATGTGGT
ASHG19A3A034089	66.7872	49.887	56.1567	78.663	89.2541	131.036	70.1224	62.7442	77.555	130.623	91.5426	168.791	5.94637	5.46776	6.10763	6.70812	6.50529	6.80401	6.2183	6.76246	5.79423	6.89366	6.50281	7.01046	noncoding	uc003syl.2	BC035889	UCSC_knowngene	2019	chr7	+	27161537	27168378		CCTGAAGGAGTTAAAAGCCTTTGGAGATAAATCTGAGGGTGTGTGTTTTTAAAAATCAAA
ASHG19A3H0000138	554.286	170.618	276.912	158.577	204.445	251.057	164.022	101.266	407.666	201.734	278.635	261.919	8.9851	7.37289	8.27797	7.77772	7.67022	7.76179	7.43854	7.47561	8.0711	7.52689	7.96618	7.69059	noncoding	nc-HOXC6-244-	nc-HOXC6-244	HOX cluster	1488	chr12	+	54415121	54416609		TCCCAGCCTTTTTCCCTTCCAGAGACACAAAAAGACAGAGCAGAGGGGAAATATCAATGT
ASHG19A3H0000031	346.479	240.023	426.821	247.367	341.184	324.016	339.795	233.45	445.03	238.946	376.006	290.426	8.31267	7.90596	8.87207	8.4335	8.41399	8.12859	8.48989	8.66453	8.20001	7.77975	8.37634	7.83988	noncoding	nc-HOXA6-71-	nc-HOXA6-71	HOX cluster	218	chr7	-	27192547	27192765		GCATGCGCCCTGAACCCAGCCCCAGGCTAGGAAATGGGATTTAAGGTCCCCACCCCGCCT
CUST_125_PI426075208	191.719	264.681	443.607	135.934	352.6	367.692	368.876	157.542	900.817	283.873	613.586	393.019	7.47101	8.05249	8.9277	7.54723	8.45932	8.31247	8.61426	8.1205	9.22777	8.02791	9.02717	8.30296	noncoding	nc-HOXC4-263+	nc-HOXC4-263	HOX cluster	152	chr12	-	54429147	54429299		GTTTGTGGGTCTCCTTCTACATCTCACAGCCCATTTAGACAATTTTACCCAATACATGCC
CUST_69_PI426075208	1043.26	572.093	828.704	510.892	681.967	820.967	697.765	352.326	1552.97	769.318	1329.92	1031.63	9.89647	9.2171	9.78554	9.44512	9.42052	9.50796	9.5338	9.23649	10.0531	9.50188	10.1048	9.80122	noncoding	nc-HOXB9-196+	nc-HOXB9-196	HOX cluster	208	chr17	+	46782504	46782712		AGAGACAGAAATCAAATCTAGGGTGTTCATCTAGAGTCTCCTGCTCCTCCATTCCTGCTT
ASHG19A3H0000154	1037.31	530.11	790.816	531.054	633.811	645.063	591.664	388.322	1726.7	758.43	1294.06	794.868	9.88832	9.1021	9.72551	9.49958	9.31338	9.15005	9.28882	9.37058	10.2254	9.48136	10.0615	9.38606	noncoding	nc-HOXC8-149-	nc-HOXC8-149	HOX cluster	228	chr12	+	54401765	54401993		TGCTCCAGTCCCCTCCAACTCAGATGCAAATAGTCTCCTAAGAAGAAATGTCCTGAATCA
CUST_189_PI426075208	180.108	189.814	304.121	164.511	296.232	216.569	281.608	187.445	552.13	216.599	478.482	320.267	7.38194	7.53768	8.39872	7.83607	8.20646	7.53661	8.21399	8.36489	8.5163	7.63705	8.69573	7.98932	noncoding	nc-HOXD4-25+	nc-HOXD4-25	HOX cluster	228	chr2	-	177001718	177001946		AAGTGATTGGGGGAAGGGGCTTAGACAGCGACCCCCCACTTCCCCGGGAAATGTAGGGGA
ASHG19A3H0000013	126.779	81.779	157.222	79.478	125.443	107.893	127.012	77.7501	196.249	69.5264	105.409	83.8783	6.87592	6.22887	7.50647	6.72511	6.98802	6.52569	7.07266	7.07967	7.05766	5.97846	6.68917	5.92798	noncoding	nc-HOXA13-101-	nc-HOXA13-101	HOX cluster	138	chr7	-	27256845	27256983		CCTGGATCTCTTTTGCCTAGCATTTATCTTATACAGACCCATATATACACCTACCCACCC
ASHG19A3A047646	852.377	895.185	950.57	963.927	683.716	1109.81	716.194	408.967	1279.47	856.074	825.855	602.764	9.6052	9.89557	9.99401	10.2805	9.42287	9.93436	9.57794	9.43863	9.73641	9.66972	9.45142	8.95325	noncoding	ENST00000513533	AC012531.16	Ensembl	504	chr12	-	54388991	54390569		GGGACGCCTTAACCAGCCCCTCTCAGTTGCAGATAACCCAATGAATGAAAGTGCAAATTC
ASHG19A3H0000020	136.457	80.6326	112.168	75.7635	82.2376	117.884	108.184	63.6532	165.712	81.4233	145.612	113.897	6.98247	6.20605	7.04707	6.6466	6.39247	6.64817	6.84046	6.78273	6.81991	6.20418	7.11015	6.41008	noncoding	nc-HOXA1-58-	nc-HOXA1-58	HOX cluster	148	chr7	-	27138197	27138345		ACCTACTTGCCTAGAGGGCCAAGGATCTCCTACTCGGTGGAACGGCCCCCAGAATTTCTT
CUST_132_PI426075208	806.64	476.461	1517.74	675.228	1833.47	932.298	1826.51	958.887	2381.48	737.106	2368	1019.41	9.52641	8.93572	10.6413	9.80444	10.9	9.68303	10.9804	10.5606	10.7562	9.4385	10.9887	9.78757	noncoding	nc-HOXC6-238+	nc-HOXC6-238	HOX cluster	238	chr12	-	54411811	54412049		GGTAGGCCTCTTTTCTCTGAGCACAAGATGGCTTTTGAGTACAGCATCCCCCACCCCCAC
ASHG19A3H0000178	198.412	124.581	222.179	129.222	237.874	154.402	188.194	109.626	188.537	109.662	171.079	120.871	7.51873	6.87371	7.97269	7.46832	7.88914	7.04464	7.63096	7.59406	6.99985	6.64304	7.31805	6.50268	noncoding	nc-HOXD1-49-	nc-HOXD1-49	HOX cluster	108	chr2	+	177048382	177048490		CCACCCCAACTCCTACAGCAGAATTATTCAAAGTGTGGTCCCAAACAATCTTGCTTTAGG
CUST_97_PI426075208	161.659	118.068	97.1256	146.749	126.384	110.393	79.1767	71.5849	103.205	94.1356	88.8131	542.231	7.22619	6.79334	6.84753	7.66341	7.00019	6.55694	6.38388	6.9576	6.18557	6.41602	6.46464	8.80209	noncoding	nc-HOXC10-118+	nc-HOXC10-118	HOX cluster	118	chr12	-	54371444	54371562		AGAAGTGTCACACACACATACACACACAAAAATGTACAGAGGCCCCTCAGTTGCATTCCT
ASHG19A3H0000057	2174.39	1156.48	2363.56	1461.51	2117.43	1690.7	2001.28	1354.14	2331.56	1128.67	1868.24	1283.91	10.9652	10.26	11.3091	10.8499	11.1251	10.5325	11.1338	10.9804	10.721	10.0627	10.6193	10.1412	noncoding	nc-HOXB5-179-	nc-HOXB5-179	HOX cluster	101	chr17	-	46673010	46673111		TCTCTCCTCAACCCCCAGCCTCTCCATCTTTCCTGAGCCAGAATTCTTCAGCAAAGGCGA
ASHG19A3A048667	149.696	128.268	138.471	86.33	123.486	127.462	117.955	60.5507	365.175	117.477	175.133	178.862	7.11881	6.91704	7.3391	6.85359	6.96548	6.76234	6.96379	6.71345	7.90893	6.73933	7.35101	7.10168	noncoding	NR_026655	FLJ12825	RefSeq_NR	3942	chr12	+	54452037	54516018		AAGTAAAAAGAAGACGGGTGAAATGTCGACACCAATCTTCCAGGGTTCCTTCTCTCCAAG
CUST_204_PI426075208	264.742	340.706	259.866	142.211	143.177	120.031	302.613	74.3278	310.548	161.892	294.953	80.8868	7.9186	8.43557	8.18477	7.61579	7.16268	6.67767	8.31211	7.01362	7.68993	7.20142	8.04574	5.87407	noncoding	nc-HOXD9-18+	nc-HOXD9-18	HOX cluster	178	chr2	-	176986908	176987086		CCACACACACGCTTGCTCACAGCTTGTCGTGTTGTTTAAAACAGGTGGAAGACCTCTGTA
CUST_46_PI426075208	642.055	534.693	757.586	545.225	701.226	548.322	613.876	395.038	715.69	354.422	556.716	468.102	9.19667	9.11458	9.66067	9.53576	9.45908	8.90004	9.33958	9.39358	8.88935	8.34784	8.8971	8.57674	noncoding	nc-HOXB4-166+	nc-HOXB4-166	HOX cluster	263	chr17	+	46655745	46656008		ATAAGGAAATCTGCTCACCCGGACCCCACTCCAGCCAAAGAGGTTTATTTCCCCTTCTTC
CUST_63_PI426075208	134.714	148.582	92.9073	118.607	107.307	126.133	68.104	61.0719	176.569	202.763	157.53	344.327	6.96449	7.15098	6.78549	7.33688	6.76721	6.74801	6.17403	6.72484	6.91245	7.53428	7.21067	8.09923	noncoding	nc-HOXB9-186+	nc-HOXB9-186	HOX cluster	168	chr17	+	46715352	46715520		TAAAGTCGGGTCTGTATGTGTCAGCATTCCTGTGTGTGAGTGTGTGTGTGAATATGTGCA
ASHG19A3H0000058	82.3501	94.7429	60.4611	88.6415	64.3578	74.4664	46.9947	57.1375	143.366	106.92	65.9079	149.905	6.25576	6.45645	6.1977	6.89812	6.03583	5.98069	5.64003	6.62233	6.62233	6.6052	6.06967	6.82491	noncoding	nc-HOXB6-180-	nc-HOXB6-180	HOX cluster	108	chr17	-	46682870	46682978		CATCCAGGCCACTTTTCCTCCTGGGGCAAAAACTAAGCCCTAGGGAATCTAAGGCCCCCA
CUST_194_PI426075208	285.858	103.211	293.785	160.541	265.778	154.155	278.751	132.358	521.168	168.098	504.563	238.361	8.03458	6.58986	8.35207	7.79852	8.04559	7.04248	8.20053	7.8593	8.4386	7.25618	8.76891	7.53854	noncoding	nc-HOXD4-31+	nc-HOXD4-31	HOX cluster	108	chr2	-	177010079	177010187		AACTTTGGGGGCTCAAAACTGGGTGGGAGTTTTAGGAGCACTACCCCCACACCCACACTG
CUST_126_PI426075208	3069.06	819.341	2347.84	1839.3	2121.92	2487.67	1859.65	745.873	4588.72	1453.95	4188.27	2076.29	11.4725	9.75783	11.3006	11.1453	11.1275	11.0855	11.0131	10.2489	11.8106	10.4275	11.8672	10.8231	noncoding	nc-HOXC4-264+	nc-HOXC4-264	HOX cluster	768	chr12	-	54429771	54430539		GTAAAGTTTTATGGACCCTTCCCACATTTGTTTCTACTGTAAAGTGCTTCCTCCCCCAGC
ASHG19A3H0000129	252.296	260.571	224.8	228.532	246.207	277.376	213.797	194.433	493.983	367.726	329.088	463.539	7.84752	8.03045	7.98922	8.31653	7.93665	7.90031	7.81503	8.4167	8.3493	8.39335	8.19224	8.56145	noncoding	nc-HOXC5-255-	nc-HOXC5-255	HOX cluster	468	chr12	+	54425701	54426169		ATAACGGGCCTTTTCCTCTGCCATGCTCACGTAATATTTGTGGAGGCTTCAATCTTGCTT
ASHG19A3A008518	13572.2	29628	14798	17122.4	11075.3	19719.6	14288.5	20363.7	17294.3	25175	16374.6	21326.6	13.7219	14.4669	14.1421	14.1922	13.6816	14.0425	14.1311	14.3398	13.9568	14.3674	14.0219	14.0501	noncoding	ENST00000461606	CTD-2377D24.1	Ensembl	579	chr17	-	46768477	46769056	nc-HOXB9-193-,NM_001024921,NM_000661,ENST00000489563,ENST00000466501,ENST00000463864,ENST00000397509,ENST00000393394,	GAAAGATGAATTCATCCTTGAAGGAAATGACATTGAGCTTGTTTCAAATTCAGCGGCTTT
ASHG19A3A007734	1254.37	598.132	1990.47	777.016	1244.68	1483.97	1188.93	366.108	2264.52	822.179	2305.51	1160.88	10.1627	9.28434	11.0541	9.99574	10.3001	10.3375	10.3239	9.29122	10.6731	9.60573	10.95	9.98992	noncoding	NR_033201	LOC404266	RefSeq_NR	570	chr17	+	46667822	46683772		GGCCAAGCTGGAAGGGATTGACCGGCCGTTTCCTCTCCCTCGCCGGCCTCGGCGGAGATT
ASHG19A3A032595	60.5563	37.9779	69.6707	28.3174	69.85	46.8723	43.2189	31.6865	61.337	41.2305	75.3953	48.4871	5.80714	5.0658	6.3911	5.09951	6.15672	5.2984	5.51678	5.75558	5.46646	5.20472	6.24705	5.07951	noncoding	HIT000098379		H-invDB	227	chr7	-	27235768	27235994	nc-HOXA11-93-,	ACCTCCTTGACTTTAGAGATTCAGTACTCAATTATTTGGCTCCAGCTGGAGCAAATTTGA
CUST_203_PI426075208	6562.08	4604.81	8317.12	5246.85	6064.47	7286.44	5766.01	5142	12427.6	6292.09	10307.3	6048.42	12.5874	12.1574	13.2191	12.5212	12.7406	12.6452	12.7535	12.6971	13.4087	12.5237	13.2323	12.3147	noncoding	nc-HOXD9-17+	nc-HOXD9-17	HOX cluster	168	chr2	-	176986678	176986846		TAATAAAACGGACGGATGGAGCAGATCGGAGGGCCCCCTCCCCCTGCCACACTCACACAC
ASHG19A3H0000160	17176.7	4623.42	11768.8	8373.14	6369.42	8422.2	6364.83	3044.34	17042.1	6317.54	17442.5	8613.27	14.1255	12.1614	13.7442	13.1541	12.8122	12.8687	12.9043	12.0149	13.9339	12.5282	14.1403	12.8207	noncoding	nc-HOXC9-138-	nc-HOXC9-138	HOX cluster	148	chr12	+	54391355	54391503		TATCTCTTTTCATCTTGCCTTCCTTCTTTTAATTCTCCCCCTTTTTTCCCTTTATTCTAA
ASHG19A3H0000032	2528.15	900.647	2973.31	934.765	2670.72	917.499	2711.12	1306.04	6738.86	1527.71	4305.77	1061.59	11.1809	9.90432	11.6456	10.2395	11.4622	9.66458	11.5917	10.9324	12.4294	10.4974	11.9002	9.84716	noncoding	nc-HOXA6-72-	nc-HOXA6-72	HOX cluster	1151	chr7	-	27193137	27194288	NM_006896,	AGACCCGCAAGAAAGTGAATCTCACTACTACCTACTCCCCTAAAACTACCTATTTTGTGC
CUST_165_PI426075208	76.4153	69.5625	55.8975	68.2892	56.2435	88.8912	54.8134	64.7043	76.6234	55.8102	69.5056	81.4825	6.14641	5.98017	6.10022	6.48138	5.85386	6.24235	5.8611	6.80715	5.77671	5.64912	6.13996	5.88595	noncoding	nc-HOXD10-11+	nc-HOXD10-11	HOX cluster	118	chr2	-	176977568	176977686		ACACACTTTGTAAGATGGGGGTGGGGAGAGGTCTTCAGCCCCCAGAGGTTCTGGTCTGAT
CUST_83_PI426075208	352.904	204.729	385.812	207.793	518.228	295.308	339.781	210.733	463.182	197.155	302.23	202.37	8.33739	7.66387	8.73103	8.17574	9.02286	7.99808	8.48964	8.52482	8.25433	7.49456	8.07677	7.29251	noncoding	nc-HOXA1-55+	nc-HOXA1-55	HOX cluster	328	chr7	+	27136777	27137105		CTCATCACCCTACTTCCCTGAGGCTGCTGAGGTCGTTAAATTGTTGTTTACTATTAGGTT
CUST_118_PI426075208	149.523	116.254	105.405	115.037	129.111	159.979	121.76	84.9392	132.681	138.112	102.123	123.671	7.11709	6.77	6.95843	7.29099	7.02682	7.09612	7.00898	7.21115	6.51881	6.96841	6.64749	6.53651	noncoding	nc-HOXC11-116+	nc-HOXC11-116	HOX cluster	228	chr12	-	54366534	54366762		TCTAGCTGCTGCTCTTTTTTCCCCCAGGATTGGGGGAAGGAGGAGGGCTCTCATGTATGG
ASHG19A3H0000182	67.8575	131.804	126.736	120.637	108.154	92.2353	78.7678	84.6982	77.1231	112.382	82.1321	136.861	5.96984	6.96379	7.21331	7.36293	6.77668	6.29941	6.37746	7.20771	5.78674	6.67522	6.36017	6.6917	noncoding	nc-HOXD3-41-	nc-HOXD3-41	HOX cluster	128	chr2	+	177025459	177025587		GGGCCTGGGAGGGCTGGGCAGAAACCCAGGAGTGGGTGGGGGCGCGGGTGGCTGCCGCTC
ASHG19A3H0000194	890.649	181.127	497.672	265.455	325.169	367.573	289.652	130.293	436.291	167.293	447.605	209.37	9.66798	7.46284	9.08112	8.53988	8.34539	8.31211	8.25481	7.83706	8.17027	7.24862	8.6056	7.34629	noncoding	nc-HOXD4-31-	nc-HOXD4-31	HOX cluster	108	chr2	+	177010079	177010187		CAGTGTGGGTGTGGGGGTAGTGCTCCTAAAACTCCCACCCAGTTTTGAGCCCCCAAAGTT
CUST_110_PI426075208	281.155	135.314	207.784	178.597	168.144	239.693	162.792	127.294	222.347	148.378	212.65	179.801	8.00929	7.00227	7.88339	7.95497	7.39347	7.69007	7.42589	7.80325	7.23342	7.07674	7.60698	7.10859	noncoding	nc-HOXC11-108+	nc-HOXC11-108	HOX cluster	2358	chr12	-	54356056	54358414		AAGTTTTACATGTGGTGAATATACGTGCTGTATGTAATCTTTCCCCAGTCGGTTGCTTTC
ASHG19A3H0000157	7432.74	2486.8	24651.1	5338.82	15644.7	4317.78	10288.4	1568.75	31963.3	4721.46	26479.3	5676.58	12.7726	11.3269	14.9428	12.5392	14.1946	11.8776	13.6373	11.1771	15.0222	12.1017	14.9148	12.2288	noncoding	nc-HOXC9-131-	nc-HOXC9-131	HOX cluster	198	chr12	+	54384395	54384593		ACTGCTGCTGGGGGTCACCCCAAGAGCCCCCCACCCATCCAAGGAAAGGAATAAACTTAA
ASHG19A3A008508	1231.51	877.354	893.431	311.35	395.393	300.99	888.768	344.638	695.959	492.353	383.225	74.8517	10.138	9.8638	9.90722	8.76452	8.62372	8.0243	9.89098	9.21036	8.84651	8.83834	8.39986	5.75672	noncoding	AK000839		misc_RNA	1951	chr17	-	46657698	46659621	nc-HOXB4-168-,	ATATCTAGATATTCGTTTGATCACAAACTAAAGGCTTGGAGGGGCACGGAGGAGCCGATT
ASHG19A3A034086	276.718	535.856	205.733	258.849	250.687	244.926	618.712	278.073	677.288	731.764	190.042	1115.83	7.98481	9.11708	7.86806	8.5049	7.96165	7.72595	9.35055	8.91559	8.80544	9.4265	7.45385	9.92677	noncoding	uc003syg.2	BC031342	UCSC_knowngene	721	chr7	+	27135742	27139584	nc-HOXA1-59+,	TCGCGTTGTCATTGGAACTTCCAAGCCTTTGCTGTTAAGAGCCAGGTTCTTAAATCAACC
CUST_62_PI426075208	140.914	53.6117	145.289	84.8952	93.4968	95.8328	118.874	52.3294	94.6679	53.274	105.874	80.6769	7.02756	5.57973	7.40334	6.82813	6.57329	6.35317	6.97449	6.4924	6.07318	5.58195	6.69534	5.86851	noncoding	nc-HOXB9-185+	nc-HOXB9-185	HOX cluster	148	chr17	+	46708159	46708307		TTCCACACCCCCCAAGTGGGGATCTTAATTGTGAAGTAATGAAATCTTCTGCCAAACCTC
ASHG19A3H0000187	2911.35	2156.09	1728.29	583.514	3068.02	1721.75	3661.83	907.623	4014.87	1901.38	3269.31	692.539	11.3932	11.1264	10.8428	9.6167	11.6816	10.5657	12.0606	10.4945	11.5896	10.8046	11.4795	9.18006	noncoding	nc-HOXD4-22-	nc-HOXD4-22	HOX cluster	706	chr2	+	176996730	176997436		TTCCTTTATAATGAATAGTTCGGGTGCGTTTTGTTTACTCCTAAAAGGTTTCTTTGCGTA
ASHG19A3H0000147	567.66	369.971	424.045	319.445	384.095	540.982	354.644	262.148	518.806	367.732	382.98	375.848	9.02177	8.56358	8.86231	8.80299	8.58212	8.88447	8.55128	8.82797	8.43096	8.39354	8.39897	8.23424	noncoding	nc-HOXC6-351-	nc-HOXC6-351	HOX cluster	875	chr12	+	54406545	54407420		AAAATAATAGAAGCTGGAATGACTTGCTTTTTCTCCACAGCTCTTCCCTATTCTCTACCT
CUST_68_PI426075208	9209.8	2697.16	7869.34	4030.53	3977.56	5523.76	4316.58	1903.17	9328.05	3880.95	10403.6	5202.61	13.1182	11.437	13.1313	12.15	12.0947	12.2356	12.3202	11.4283	12.9159	11.8304	13.2538	12.1007	noncoding	nc-HOXB9-195+	nc-HOXB9-195	HOX cluster	138	chr17	+	46780481	46780619		GGGTCTTGGTTAGCTTCTTTGCTATTTCCCCTCCTTACTCTTTTCTTCTCCCCTGTCTCC
CUST_74_PI426075208	171.481	99.0118	211.76	87.6613	157.561	122.509	150.969	74.8909	214.917	104.128	163.632	111.707	7.31164	6.52631	7.91175	6.87738	7.29752	6.707	7.31613	7.02456	7.18685	6.56958	7.26211	6.38031	noncoding	nc-HOXB9-203+	nc-HOXB9-203	HOX cluster	118	chr17	+	46799885	46800003		AAGAAGGCCTGCGGTTGGTGGCTCCCCACCTCATAGCTGCAAGTAGGGGCGAAAGCTGGA
ASHG19A3H0000122	44959.5	19561.3	38495.3	22346.8	24335.7	30323	26544	18242.2	36074.7	22141.1	40603.2	23595.6	15.6727	13.9631	15.5901	14.5464	14.9428	14.6279	15.0765	14.2168	15.1798	14.2084	15.6684	14.1871	noncoding	nc-HOXC13-102-	nc-HOXC13-102	HOX cluster	108	chr12	+	54332232	54332340		CCCTACACCCCTTTGCGTCGGCCAAATTCAGCCTCCCCCCCCTCCCTCTCCCTCCCTGGG
CUST_51_PI426075208	6023.48	2644.36	6093.64	3271.04	5620.17	3143.26	3918.47	1993.27	6801.99	2666.56	6918.8	3003.14	12.4637	11.4065	12.6957	11.8939	12.6264	11.4229	12.1795	11.4866	12.4436	11.2596	12.5991	11.3561	noncoding	nc-HOXB4-173+	nc-HOXB4-173	HOX cluster	138	chr17	+	46664300	46664438		AATCCCCCACCCCGCCAACCATTACCACCATGAGACTTGTGTGTGGAGTTGACTGTAGAG
ASHG19A3A047642	73.5339	85.2068	42.3873	41.0129	45.2175	81.0692	56.28	40.7883	69.2531	62.0855	59.8402	74.3769	6.0895	6.29569	5.73014	5.68932	5.56703	6.11013	5.89976	6.12338	5.62961	5.81072	5.94437	5.74466	noncoding	ENST00000512916	AC012531.10	Ensembl	724	chr12	-	54329795	54333427		AAATTTAGTGGCGAGAAGAAAGAAAGGGAACCATAGTCCTCTTCCTCAAGAAGACCAGCC
CUST_151_PI426075208	479.838	490.917	1039.8	429.786	491.538	762.783	617.617	346.666	891.001	553.033	1290.37	757.313	8.77056	8.98053	10.1198	9.211	8.94775	9.39698	9.34833	9.21934	9.21219	8.9955	10.0564	9.30678	noncoding	nc-HOXC8-146+	nc-HOXC8-146	HOX cluster	108	chr12	-	54400135	54400243		ATTACGCGCTGCCTGCTTTGCACTTATCTCCTCCACAAAGCGATTATTTTTAATGCCTGC
ASHG19A3H0000200	3264.7	11934.5	2551	5142.82	2072.32	4078.65	2929.14	5106.19	2235.11	3243.62	2814.24	2422.44	11.5693	13.3826	11.4229	12.4905	11.0935	11.8005	11.7059	12.6897	10.6527	11.5532	11.2448	11.0479	noncoding	nc-HOXD8-19-	nc-HOXD8-19	HOX cluster	160	chr2	+	176989526	176989686	NM_014213,	GTTCCTGCCCGAGGACCAGTTGTAAATGTTACTGCTTCCTACTAATAAATGCTGACCTGA
CUST_155_PI426075208	237.765	135.849	183.001	140.78	184.774	272.757	148.345	91.4093	254.908	175.235	175.366	149.698	7.76152	7.00856	7.70249	7.60013	7.52487	7.87879	7.28881	7.32038	7.41444	7.3194	7.35308	6.82276	noncoding	nc-HOXC8-150+	nc-HOXC8-150	HOX cluster	723	chr12	-	54402165	54402888		TAAGTCTGGAGACTTTGAGGAGGAACAAGCACACCATACTCCCAAATACTTCAGGCATCA
CUST_82_PI426075208	2310.1	1580.05	2858.69	1811.25	2604.69	1611.48	2181.31	1414.93	6821.92	2536.47	5055.18	3564.36	11.0521	10.6786	11.5908	11.1256	11.4192	10.4558	11.2602	11.0318	12.4507	11.1907	12.1341	11.5881	noncoding	nc-HOXA1-54+	nc-HOXA1-54	HOX cluster	128	chr7	+	27136437	27136565		TCCCTCTCTCGTCGCTCTCCGCCCCTTTCTCTTTCCCACTCAGTTTTGCACCGGGAGCCC
CUST_124_PI426075208	154.776	86.7605	157.425	120.058	168.926	120.698	174.133	100.73	493.296	153.151	296.034	224.633	7.16441	6.32496	7.508	7.35467	7.39834	6.68732	7.52742	7.46748	8.34663	7.1235	8.05035	7.45011	noncoding	nc-HOXC4-153+	nc-HOXC4-153	HOX cluster	519	chr12	-	54408220	54408739		TAGCAATCATAATTCCACGTTTAAAAACGAAACGGGACCTCAGCCATCCCTCGGAGTATG
ASHG19A3H0000064	3198.97	2219.16	4527.22	3642.75	4260.82	2869.71	3784.95	2616.26	5224.53	2132.21	5764.79	3320.87	11.5347	11.1713	12.2707	12.0287	12.1854	11.2935	12.1232	11.8153	12.0133	10.9662	12.3288	11.4851	noncoding	nc-HOXB9-187-	nc-HOXB9-187	HOX cluster	168	chr17	-	46715907	46716075		TGGCTCTCTGTGAACAAAGCAGGTTTCCTCCTTGCCACTCACCCCCACCCCCCATACCAC
ASHG19A3H0000033	117.046	140.65	126.227	128.137	105.637	111.312	115.916	147.141	149.635	150.813	136.643	171.146	6.75923	7.06223	7.20757	7.45518	6.74496	6.56958	6.93884	8.02197	6.68237	7.10249	7.02738	7.03043	noncoding	nc-HOXA7-73-	nc-HOXA7-73	HOX cluster	148	chr7	-	27196467	27196615		AGGGATGGGGAGGATCCCAAGCTTGGTCCAGGGCTCACTAGCAGGAGTCGGCGGGGGGGC
CUST_66_PI426075208	78.856	79.5394	93.3743	85.3654	66.7921	87.9763	65.0503	82.0203	192.257	142.711	195.227	192.567	6.19493	6.18188	6.79253	6.8362	6.08986	6.2264	6.10597	7.16168	7.02656	7.01458	7.48846	7.21347	noncoding	nc-HOXB9-189+	nc-HOXB9-189	HOX cluster	138	chr17	+	46720237	46720375		ATAGCAAAGCAAAGGGGACCACTCAGCCCCCAGGAGGAGCCCTGAAGCAAAAAGGTTGCT
CUST_92_PI426075208	1670.28	456.69	1187.04	499.042	890.422	726.871	906.385	274.312	1466.92	530.938	1448.92	648.66	10.5717	8.87072	10.3021	9.41515	9.80783	9.32223	9.92272	8.89571	9.95633	8.94247	10.2333	9.07804	noncoding	nc-HOXB6-181+	nc-HOXB6-181	HOX cluster	278	chr17	+	46683490	46683768	uc002inu.2,NR_033204,NR_033201,	GCCACACCGGCCTGGTAAACTCGCACCTCTTAGGATCTTGCTCCCGGACTCATTCCCTTC
ASHG19A3H0000043	155.597	225.163	131.575	149.603	116.181	193.358	123.874	162.796	165.889	164.955	148.462	235.57	7.17071	7.8102	7.26888	7.69207	6.87992	7.36711	7.0339	8.16574	6.821	7.22949	7.13726	7.52273	noncoding	nc-HOXB2-160-	nc-HOXB2-160	HOX cluster	310	chr17	-	46622394	46622704		GGGGCTCATGGTGTCCTGGTCGTGGTCCTCTGGTGTTTTTGAATCAATTAAACCAAATAA
ASHG19A3H0000022	1429.38	687.813	2465.6	501.595	1466.4	817.556	1704.15	884.108	4141.63	955.563	3547.24	1362.43	10.3509	9.50363	11.3681	9.42131	10.5587	9.50329	10.8723	10.4605	11.6456	9.83161	11.6162	10.2232	noncoding	nc-HOXA2-60-	nc-HOXA2-60	HOX cluster	148	chr7	-	27142497	27142645		TAGATAGATCCTTGCAGATCAGGAGGCACGCAGGCACCCTCGCCCCCACGTACTCCGGGA
CUST_35_PI426075208	66.0384	66.0596	98.5626	49.4839	60.1811	75.8211	68.2019	75.7906	116.759	81.8974	105.247	128.984	5.92968	5.89829	6.86542	5.97911	5.94541	6.00765	6.17712	7.04146	6.35016	6.21293	6.68638	6.60132	noncoding	nc-HOXA7-75+	nc-HOXA7-75	HOX cluster	108	chr7	+	27200477	27200585		GGGTCAGGGAGGCGCGAGCGGTGAGGGTCGGGCAAGCCCCCGCCGATTCCTTGTTTCCCA
ASHG19A3H0000054	212.426	154.177	201.838	224.187	170.809	183.385	188.353	130.376	506.289	228.365	319.474	312.542	7.61121	7.20943	7.84119	8.29046	7.41401	7.29685	7.63226	7.83769	8.38994	7.71336	8.15199	7.95466	noncoding	nc-HOXB4-176-	nc-HOXB4-176	HOX cluster	158	chr17	-	46667810	46667968		CAAGTCTGGACACTTACCCGGTCAATCCCTTCCAGCTTGGCCCAACTTCTTACTGGACTT
ASHG19A3A047643	251.003	546.642	107.122	225.302	153.835	192.779	125.159	258.446	186.017	305.495	217.454	447.558	7.84157	9.1461	6.98108	8.29691	7.26275	7.36347	7.05157	8.808	6.9807	8.13286	7.63595	8.51355	noncoding	NR_003716	HOTAIR	RefSeq_NR	2337	chr12	-	54356097	54362515	nc-HOXC11-108+,	CCTTGTGTAGGTTGTGTGTGTGTGGTGGTTTTATGCATAAATAAAGTTTTACATGTGGTG
ASHG19A3H0000014	17281.3	6246.91	15467.7	9537.68	10984.8	12320.9	9975.77	6022.19	15381.1	7119.9	15042.4	7948.52	14.1343	12.5967	14.2253	13.3533	13.6722	13.4126	13.5933	12.8711	13.7477	12.6957	13.8695	12.7085	noncoding	nc-HOXA13-95-	nc-HOXA13-95	HOX cluster	218	chr7	-	27239898	27240116		TCGCAACCCAATCGCGCGCCCACCTCCCCTCCCCGCCTGGTTGCGCGGGTCTGGGCCCCA
ASHG19A3H0000028	630.204	636.948	620.4	327.023	611.537	194.846	671.182	51.6148	473.163	116.093	200.976	216.284	9.16748	9.38068	9.38168	8.83337	9.25916	7.38066	9.47572	6.47211	8.28584	6.7197	7.53082	7.39265	noncoding	nc-HOXA4-66-	nc-HOXA4-66	HOX cluster	307	chr7	-	27180687	27180994		TAATTAATGCTGTTGTAGAGGTGACTTGATGAGACACAACTTGTTCGACGTGTAGTGACT
CUST_146_PI426075208	1015.82	660.371	1466.16	744.661	586.601	985.123	560.597	447.369	1512.98	870.92	2015.46	1220.89	9.85399	9.44276	10.589	9.93537	9.19702	9.76721	9.21219	9.55188	10.0095	9.69712	10.739	10.0646	noncoding	nc-HOXC6-252+	nc-HOXC6-252	HOX cluster	442	chr12	-	54421751	54422193		GTTTTATATCTGCCCCCTTCTAAAATTACATCCTGATTTCTCCAAGGGAAGAACTCCCTC
CUST_113_PI426075208	985.048	580.197	732.458	500.926	724.423	973.79	651.465	409.799	2279.69	1098.96	1511.04	1649.57	9.8081	9.23816	9.61387	9.41971	9.50469	9.75146	9.43042	9.44276	10.687	10.0218	10.3018	10.5133	noncoding	nc-HOXC11-111+	nc-HOXC11-111	HOX cluster	698	chr12	-	54360504	54361202		TTATTTTCCTCTCCTTCTTTCTCTCTGTTCATCCCCAGTGCTACCCTGGAGGAAAAGGAT
CUST_172_PI426075208	51.8761	74.0063	43.8832	59.093	49.8223	48.2911	45.4179	38.1649	87.3281	61.3547	45.6931	77.0805	5.58653	6.06967	5.7763	6.25905	5.69639	5.34186	5.58808	6.02852	5.96266	5.79073	5.58685	5.80143	noncoding	nc-HOXD11-4+	nc-HOXD11-4	HOX cluster	488	chr2	-	176968082	176968570		AAAGAAACGGCCTCCGTGTTTTCTGTCTTAAGGCCTGGATCTGAGTTCATATGCTTTCCT
ASHG19A3H0000018	2064.79	625.683	1597.76	781.368	1121.4	1068.61	1023.12	532.609	1352.55	541.319	1188.84	691.3	10.888	9.35631	10.7202	10.0053	10.1432	9.88242	10.0975	9.80269	9.82396	8.96769	9.9396	9.17518	noncoding	nc-HOXA1-56-	nc-HOXA1-56	HOX cluster	318	chr7	-	27137277	27137595		TTTCCTGCCCGTGCTCCCTCTTAACCATGCTTGGGATGGATCAAAGTCACAAATACTATT
CUST_9_PI426075208	141.233	98.9223	210.767	100.33	141.385	128.126	143.073	60.6733	219.59	97.1047	148.025	108.736	7.03086	6.52407	7.90387	7.08877	7.14327	6.77139	7.23865	6.71631	7.21645	6.46464	7.13384	6.33915	noncoding	nc-HOXA11-91+	nc-HOXA11-91	HOX cluster	118	chr7	+	27232517	27232635		AACCACCTTCCACGCTGCCAAGAATTAAGACCGGGAGAGATTAAATACCCGATTATTCTC
ASHG19A3H0000166	709.177	487.051	982.912	466.895	665.189	612.288	691.459	369.834	871.972	495.23	805.939	490.459	9.33617	8.96826	10.0467	9.32525	9.38547	9.06692	9.51958	9.30596	9.17912	8.84866	9.41717	8.64333	noncoding	nc-HOXD10-12-	nc-HOXD10-12	HOX cluster	158	chr2	+	176977788	176977946		CGTCTGGATAGACCCCTTATTGCATTGGTGGTAGACTCCCCATTTGCCCCCTAGATTTCC
ASHG19A3H0000108	289.165	218.28	259.52	179.785	341.642	393.486	299.337	174.853	716.115	435.061	613.706	566.861	8.05415	7.76102	8.18329	7.96492	8.41603	8.41336	8.2992	8.26393	8.89047	8.64715	9.02782	8.86512	noncoding	nc-HOXC11-106-	nc-HOXC11-106	HOX cluster	158	chr12	+	54351436	54351594		AAGGGGCTACCAGCCATTGAGGTCCCACTCAGCCCCAGTTTCCCAGGCCCGTGAGAATGA
CUST_101_PI426075208	87.6627	75.1349	82.2494	65.7515	78.8641	82.834	70.6124	71.8194	97.3676	66.5273	82.5832	95.3305	6.34776	6.09365	6.61774	6.41993	6.33226	6.14173	6.22813	6.96309	6.11099	5.91286	6.36809	6.12895	noncoding	nc-HOXC10-122+	nc-HOXC10-122	HOX cluster	108	chr12	-	54374593	54374701		TGGTTTGCTTCTAAGTTGCCCCCAGTAAGTCAGGTTTCTAGCTAGAGTCGGGGCTGTGGT
ASHG19A3H0000063	50.8453	101.849	82.8304	127.994	59.3085	68.9986	59.1414	70.3517	75.0285	100.441	68.8433	770.28	5.55694	6.56864	6.62748	7.45318	5.92448	5.86622	5.96813	6.93322	5.74722	6.51817	6.12671	9.33225	noncoding	nc-HOXB9-186-	nc-HOXB9-186	HOX cluster	168	chr17	-	46715352	46715520		TGCACATATTCACACACACACTCACACACAGGAATGCTGACACATACAGACCCGACTTTA
CUST_212_PI426075208	156.717	96.546	141.803	88.1451	144.37	166.255	124.683	84.4378	151.761	135.061	122.893	122.417	7.1797	6.48656	7.37027	6.88668	7.17519	7.15218	7.045	7.203	6.69983	6.93959	6.88992	6.52132	noncoding	nc-HOXD4-26+	nc-HOXD4-26	HOX cluster	1178	chr2	-	177003288	177004466		AAGAATTAATGCTACCACGGGGCTTACAAAGAACCCCTCAAGTCTTCCAAATCTGCCCAT
ASHG19A3H0000098	324.432	111.583	225.627	134.914	198.34	203.49	156.037	97.8258	602.223	260.763	466.452	342.478	8.22264	6.70365	7.99424	7.53395	7.62588	7.44782	7.36562	7.42344	8.64005	7.90807	8.6629	8.09088	noncoding	nc-HOXC10-119-	nc-HOXC10-119	HOX cluster	138	chr12	+	54371854	54371992		AAAAAGGAGGAAAAAGGGTTTTTTGGCCCCCAAACAAACCCACCTTCCGTCTCCCAAGGT
ASHG19A3H0000199	682.157	439.362	784.338	435.858	671.674	522.783	592.913	412.719	813.089	386.053	587.608	520.287	9.28321	8.81482	9.71157	9.23123	9.39926	8.8352	9.29286	9.45022	9.07778	8.46811	8.97131	8.73489	noncoding	nc-HOXD4-36-	nc-HOXD4-36	HOX cluster	262	chr2	+	177015849	177016111		ACTCTGCCCAACTCAGAGGCGAGTTCACCCACCCACCTTTCATTGCTCTGTACCCCAATA
ASHG19A3H0000106	131.869	114.221	89.836	104.852	83.5116	95.6097	83.9181	66.5377	260.145	175.338	179.757	203.522	6.93521	6.74591	6.73816	7.15218	6.41197	6.34833	6.46767	6.84772	7.44175	7.32038	7.38165	7.3025	noncoding	nc-HOXC10-127-	nc-HOXC10-127	HOX cluster	248	chr12	+	54377713	54377961		ACGGTTCCCCTTATTTCTTCCTTTTATTTAAAAACAACCACAAAAATAGACTGGTCTGTC
ASHG19A3A009657	1127.08	802.014	2863.43	1003.36	1958.38	1330.43	1713.96	967.941	3431.19	1184.3	4159.6	1769.65	10.0079	9.73033	11.5945	10.338	11.0044	10.1856	10.8835	10.572	11.3513	10.1302	11.8569	10.6128	noncoding	NR_024103	C17orf93	RefSeq_NR	564	chr17	+	46800541	46802119	ENST00000422730,	GAATGGTATAAATTTCAAAAACAACGAAACCTTCTTTTGCCCCCTCCGCAGCAGTCGCCT
CUST_91_PI426075208	131.227	76.1793	94.3937	78.4326	75.6245	107.753	84.8906	55.9813	118.518	84.3675	80.5797	90.6255	6.92793	6.11522	6.80745	6.7038	6.27372	6.52316	6.4862	6.59394	6.37313	6.25682	6.33178	6.05172	noncoding	nc-HOXB4-169+	nc-HOXB4-169	HOX cluster	1198	chr17	+	46659750	46660948		TTTTCTTGGGTTTGTCTCTCCAGGATTAGAATCTGGTGGATTGCCTACAACACACTTCTC
ASHG19A3H0000099	494.622	180.515	290.271	168.039	263.278	383.19	227.119	102.332	329.432	194.836	296.289	211.532	8.81767	7.45796	8.33815	7.86715	8.03508	8.37563	7.90547	7.49103	7.77157	7.47457	8.05249	7.35984	noncoding	nc-HOXC10-120-	nc-HOXC10-120	HOX cluster	208	chr12	+	54372104	54372312		GCCCTAAATAGTAAACAAACCTGTAGTGGAGGGTCTTGGCTCTCCCAACACACTCAGACC
CUST_138_PI426075208	561.343	342.323	447.894	339.961	356.089	459.999	286.385	228.698	1060.81	748.034	873.46	1135.92	9.00546	8.44244	8.94399	8.88734	8.47494	8.6448	8.23847	8.6374	9.46044	9.45942	9.51958	9.95633	noncoding	nc-HOXC6-244+	nc-HOXC6-244	HOX cluster	1488	chr12	-	54415121	54416609		ACATTGATATTTCCCCTCTGCTCTGTCTTTTTGTGTCTCTGGAAGGGAAAAAGGCTGGGA
CUST_180_PI426075208	108.231	85.887	73.671	63.007	78.98	120	60.5011	44.9381	64.9887	124.099	104.668	108.319	6.6466	6.30943	6.4617	6.35607	6.33544	6.67703	5.99932	6.26452	5.54278	6.82247	6.68026	6.33244	noncoding	nc-HOXD3-38+	nc-HOXD3-38	HOX cluster	208	chr2	-	177018249	177018457		CCTTTTTAAGATTTTTGGCATGAAGGTGTCAGTTATTTCTGTACCACATTTCCCAACAAA
CUST_134_PI426075208	2491.18	887.35	2275.94	1113.59	1598.25	1205.61	1153.95	807.696	3508.6	1536.22	4490.43	1949.51	11.1568	9.88024	11.2554	10.4841	10.681	10.0465	10.2832	10.3472	11.3882	10.5063	11.9667	10.7468	noncoding	nc-HOXC6-240+	nc-HOXC6-240	HOX cluster	288	chr12	-	54412701	54412989		ATGCAAACTGTATTTTTAAAAATTTGATAAAAACAGGTTTCTTCCCCCATCCCCGCCCCC
CUST_81_PI426075208	13365.8	5089.22	13313.2	5170.96	10425.6	7704.48	8684.98	4488.04	17191	6023.57	16079	6991.01	13.6802	12.2926	13.98	12.4976	13.6009	12.7285	13.386	12.5134	13.9402	12.4628	13.9938	12.5272	noncoding	nc-HOXA1-53+	nc-HOXA1-53	HOX cluster	138	chr7	+	27135887	27136025		CGCCCCCTCCCCACCGTTCAATGAAAGATGAACTGGCGAGAGGTGAGAAGGGAAGAGGGC
CUST_94_PI426075208	799.153	544.155	798.215	1073.42	1213.36	732.075	908.647	362.312	1521.41	863.216	921.891	583.882	9.51454	9.13882	9.73793	10.4332	10.2605	9.33544	9.92645	9.27623	10.0187	9.68083	9.59688	8.90894	noncoding	nc-HOXB9-193+	nc-HOXB9-193	HOX cluster	858	chr17	+	46768301	46769159		TTCCTCTGGGGCCCTTCACAATAACTGTGCATCCCTTCAGAGTAATGTCAACATTTTCTG
ASHG19A3H0000116	6596.06	1763.73	11282.4	2494.15	8920.88	2762.7	8829.9	2824.39	21954	3935.29	15357.5	5056.18	12.5977	10.8397	13.6754	11.5485	13.3388	11.2379	13.4126	11.914	14.3721	11.8493	13.9081	12.0635	noncoding	nc-HOXC11-114-	nc-HOXC11-114	HOX cluster	128	chr12	+	54364584	54364712		CTCCTCACAGGATACAGCCCCTACCCCCATCTCAGTCCTGGCTTTGCTGAATCTGCCTTG
CUST_40_PI426075208	5946.53	2458.04	6023.52	2842.97	4900.2	3694.98	4400.04	3155.78	6409.87	2715.29	5438.54	3223	12.4436	11.3102	12.682	11.7038	12.4151	11.6605	12.3514	12.0579	12.3497	11.2867	12.245	11.4453	noncoding	nc-HOXB1-156+	nc-HOXB1-156	HOX cluster	128	chr17	+	46609401	46609529		TCTCCTGGTTCCCTCCTACCTGTCTCTCCTTCACCACCCTCCATCTCCTTCCAAAAAAAA
ASHG19A3A009656	415.374	274.414	418.194	262.316	350.167	326.636	392.659	250.008	488.351	248.621	377.291	328.197	8.56358	8.10552	8.84314	8.52081	8.44923	8.14041	8.71085	8.76187	8.33103	7.8396	8.38151	8.02612	noncoding	ENST00000489624	COX6B1P2	Ensembl	216	chr17	+	46791091	46791307		TTTGTATGTGAATGGTACCAGCCTGTGTACAAGTCCCTCATTCCCATATCCTGGATCTCA
CUST_12_PI426075208	3465.89	903.426	2501.01	1388.96	1219.36	1331.36	1099.01	523.371	3746.03	1343.28	3512.7	1707.22	11.6592	9.90722	11.3891	10.7873	10.2698	10.187	10.2079	9.77826	11.4844	10.3199	11.6031	10.5587	noncoding	nc-HOXA13-100+	nc-HOXA13-100	HOX cluster	916	chr7	+	27245788	27246704		ACTTATTAGTGGGTAAATGACTATATTTCATTTCAGCACAACTTCTCCCCTGGTAGAAAC
CUST_168_PI426075208	232.752	179.979	241.257	102.137	188.79	191.281	214.269	171.387	361.892	227.542	317.572	249.486	7.73349	7.45263	8.08425	7.11387	7.55378	7.35249	7.8177	8.2326	7.89614	7.70781	8.14341	7.60945	noncoding	nc-HOXD10-14+	nc-HOXD10-14	HOX cluster	258	chr2	-	176980948	176981206		AAGGTGAGTCGGATTCCGCGGGCCCTGAGACATCCCACCCCAGGGGTCCAAAGGAAAGAT
CUST_19_PI426075208	58.0639	72.1937	35.0433	54.5563	45.52	85.4966	70.2271	37.8228	128.387	144.464	65.5697	185.772	5.74694	6.03222	5.47966	6.13292	5.57586	6.18626	6.22165	6.01352	6.48072	7.03329	6.06501	7.15749	noncoding	nc-HOXA1-57+	nc-HOXA1-57	HOX cluster	458	chr7	+	27137677	27138135		TTCTGGGGCATCCTGGGTGGAGTGTTTTTCTTGGGATCACGAGCTTGCACTCGCACACAG
CUST_196_PI426075208	158.305	105.7	188.705	76.5087	153.088	94.4548	136.737	88.9788	239.025	118.847	175.659	109.828	7.1948	6.62016	7.74533	6.66146	7.25547	6.3313	7.1768	7.28259	7.32835	6.75748	7.35636	6.356	noncoding	nc-HOXD4-33+	nc-HOXD4-33	HOX cluster	208	chr2	-	177012179	177012387		ATAAAGCAGACACATATAACACACAGAAAAATGACAAGGCCCAGATACCCCACCAATACC
CUST_213_PI426075208	1597.34	835.743	1331.91	776.196	960.229	1248.47	901.774	574.119	1203.02	812.223	1130.02	1066.92	10.5142	9.78602	10.4594	9.99365	9.90831	10.0879	9.91499	9.89557	9.64332	9.58895	9.87275	9.85893	noncoding	nc-HOXD8-21+	nc-HOXD8-21	HOX cluster	348	chr2	-	176993168	176993516	nc-HOXD8-21-,	AATGTCCAATAAATGCAATGGTTCTCTGTTGTGTGTGTGTGTTTTCCCCTCTCCTGCTCG
CUST_177_PI426075208	694.639	196.395	332.166	77.9407	827.875	293.258	176.925	67.9836	137.491	223.666	576.434	386.738	9.31044	7.59632	8.52299	6.69277	9.70042	7.98624	7.55032	6.87945	6.56478	7.68244	8.94418	8.27728	noncoding	nc-HOXD1-48+	nc-HOXD1-48	HOX cluster	138	chr2	-	177046473	177046611		AGAGACACTTTTTACTAGCATAATTTATATATATGTGTGTGTGTGTGTGTACTCCACAGG
CUST_72_PI426075208	1071.2	602.587	1045	580.051	827.547	831.759	833.331	589.235	1222.36	636.978	977.755	820.863	9.94011	9.29704	10.125	9.6101	9.69956	9.5262	9.79204	9.93133	9.66875	9.21153	9.68289	9.43458	noncoding	nc-HOXB9-201+	nc-HOXB9-201	HOX cluster	238	chr17	+	46795819	46796057		AGATTAAGATTGAAAGTCCTTTCTCGCAGCTTCATTTTCGCCCCCACACTGTCCCAAATG
