# Supplementary material for: LncRNAs Expression Signatures of Renal Clear Cell Carcinoma Revealed by Microarray
Source: PLoS One. 2012 Aug 6;7(8):e42377. doi: 10.1371/journal.pone.0042377 (PMC3412851; doi:10.1371/journal.pone.0042377)
Supplement: Table S7 — Rinn lincRNAs profiling. (XLS) [file pone.0042377.s007.xls]

## Sheet: Rinn lincRNAs profiling
Rinn lincRNAs profiling (Entities where at least 12 out of 12 samples have flags in Present or Marginal). This table contains profiling data of all probes for lincRNAs based on John Rinn's papers (Guttman, M., et al. 2009, Khalil, A.M., et al. 2009). # Column A: ProbeName, it represents the probe name. # Column B ~ M: Raw Intensity of each sample. # Column N ~ Y: Normalized Intensity of each samp…
	Raw Intensity												Normalized Intensity												Annotations
ProbeName	[103N](raw)	[103T](raw)	[104N](raw)	[104T](raw)	[109N](raw)	[109T](raw)	[110N](raw)	[110T](raw)	[119N](raw)	[119T](raw)	[120N](raw)	[120T](raw)	[103N](normalized)	[103T](normalized)	[104N](normalized)	[104T](normalized)	[109N](normalized)	[109T](normalized)	[110N](normalized)	[110T](normalized)	[119N](normalized)	[119T](normalized)	[120N](normalized)	[120T](normalized)	type	seqname	GeneSymbol	source	RNAlength	chrom	strand	txStart	txEnd	Xhyb	probeSeq
ASHG19A3A000094	3772.49	1508.02	3852.54	1945.4	2160.69	2767.17	2781.81	1746.87	5942.44	2443.44	5857.81	2698.91	11.7876	10.6148	12.0311	11.2139	11.1541	11.2416	11.6313	11.312	12.2251	11.1421	12.3536	11.212	noncoding	ENST00000412736	MEG3	Ensembl	1670	chr14	+	101292454	101327308		TGACTTGAGTAAGAACACGAATTATGCATTACCACTCCCCTGCCCCAGGAGCCACTCCCA
ASHG19A3L0000965	128.798	110.767	161.144	103.395	152.491	114.573	132.912	72.6513	207.589	117.839	153.503	149.553	6.90124	6.69083	7.53991	7.13188	7.25089	6.61085	7.13625	6.98124	7.1336	6.74408	7.17783	6.82172	noncoding	BQ027881	lincRNA-LIPG-1	lincRNA	485	chr18	-	47143727	47144197		AAAGAGAGAACAGAGTTTTATCAGGATCTCTGCTCTACCCACCAAGACTCAAAACCAGGC
ASHG19A3L0003581	1076.74	375.777	1735.42	490.143	1305.4	546.441	1074.57	527.417	2939.45	667.654	2356.59	722.526	9.9479	8.58782	10.8487	9.39261	10.3751	8.89597	10.172	9.78859	11.0986	9.28207	10.9777	9.2438	noncoding	chr13:40809650-40814850+	lincRNA-FOXO1-1	lincRNA	5201	chr13	+	40809650	40814850		GTTCACAAGTCATAACATCAGAATCCAACTCAGACCTCCTCATTCCATGCTTTCTAATTT
ASHG19A3A044660	121.818	200.185	126.551	132.967	160.138	182.959	85.4108	96.3106	144.38	174.975	149.785	227.394	6.81978	7.63248	7.21178	7.51233	7.3209	7.29277	6.49509	7.40117	6.63213	7.31718	7.14966	7.47031	noncoding	uc001lkl.2	CR592586	UCSC_knowngene	870	chr10	+	131910185	131919004		TGTGGCCCAATTCCAGTTCTCCAGGGTGCTCATCACTCTGTGGCAGTTTGTCTTCTGGTT
ASHG19A3L0003241	580.298	389.391	356.423	481.777	360.125	517.496	340.391	310.712	1050.67	479.633	561.418	635.585	9.05205	8.64612	8.61876	9.37266	8.48964	8.81998	8.49205	9.06515	9.44276	8.79043	8.90894	9.03981	noncoding	BI763082	lincRNA-TBC1D22A	lincRNA	830	chr22	+	47154429	47287216		TTACCTTCCCCGCCAATGTAGACCGGAGACCAGCCACTCTCCAGAGAAACCACAAATGAA
ASHG19A3A038476	10797	2791.78	11382.3	310.94	43537.3	1575.92	24628.1	1430.58	26195.6	2162.65	25840.3	2267.02	13.3557	11.4872	13.6816	8.76248	15.88	10.4215	14.9816	11.0467	14.6684	10.9847	14.8525	10.9529	noncoding	ENST00000452496	ASS1P12	Ensembl	1227	chr9	+	32945993	32947220	NM_054012,NM_000050,	TTGAAATTTGCTGAGCTGGTGTATACCGGTTTCTGGCATAGCCCTGAGTGTGAATTTGTC
ASHG19A3L0000403	67.7696	99.5726	74.9444	78.1256	95.1279	87.7971	72.7752	61.5308	118.573	4582.38	73.4722	121.102	5.96745	6.5359	6.48578	6.69777	6.60018	6.22329	6.26715	6.73492	6.37385	12.0639	6.21398	6.50575	noncoding	AI376773	lincRNA-P2RY2	lincRNA	495	chr11	+	72876689	72877184		AGTCTTGTTCAGGGTCAGGGTGATGGCCTTTCCTATGCTAGATCACAGCCTTATATATCA
ASHG19A3A032073	155.707	48.6751	101.58	93.5179	97.6013	98.9772	95.9493	82.2636	217.994	144.759	180.38	153.48	7.17144	5.42846	6.90672	6.98155	6.63648	6.40195	6.66293	7.16498	7.20556	7.03572	7.38657	6.86193	noncoding	AY927639		RNAdb	1483	chr6	+	132319845	132321331		ATCTTTCTTTAGCTGAAAAAAGCTGACCTAAACTCCATAACCACTCCCAAGAGCTTGAGG
ASHG19A3L0000032	7680.07	1879.86	5967.98	3460.6	4154.81	4461.54	3691.83	1687.56	12640.6	3546.81	10322.6	4911.86	12.8331	10.9487	12.6681	11.9737	12.1456	11.9179	12.0752	11.2718	13.4394	11.6991	13.2407	12.0264	noncoding	DB327252	lincRNA-PBX1-3	lincRNA	544	chr1	-	165092806	165093350		TGATTTTATGCTTTGAACATAAGGCTGGGTCCTTCAGCTCTCCTTCCCCTCTCAGAAACA
ASHG19A3L0000152	971.957	471.971	1918.28	573.44	1433.56	554.311	1320.24	626.928	3673.91	795.512	2604.11	1095.11	9.78886	8.91996	10.9958	9.59639	10.5214	8.91505	10.4808	10.0141	11.4559	9.55344	11.1314	9.89793	noncoding	exon99-	lincRNA-C1orf83	lincRNA	715	chr1	-	54587441	54588155		TTTGCATATGTGCCTGTGGATCTAATGTTACCCCCCACACCTCACGCGAGACTGTCTCCC
ASHG19A3L0002491	71.7151	85.0388	79.0906	67.7564	79.4092	95.8505	87.8589	47.0226	104.745	77.2612	72.8508	93.2155	6.05037	6.29179	6.56322	6.46994	6.34272	6.35367	6.53616	6.33008	6.20482	6.12784	6.20092	6.09537	noncoding	AK124439	lincRNA-SLC4A1AP	lincRNA	1883	chr2	-	27929629	27938599		AAGGTGACTCTAAGGTCCTATCTAGCCTTTTGATACAACATGGCTGGCTCATTTCCCCAA
ASHG19A3L0000697	148.059	102.014	162.215	91.4605	153.363	146.57	131.479	86.1455	316.038	158.833	210.548	137.948	7.10202	6.57156	7.5495	6.94702	7.25775	6.96718	7.1186	7.23342	7.71538	7.17244	7.59354	6.70417	noncoding	AA757150	lincRNA-MBNL2-2	lincRNA	508	chr13	+	97787992	97788497		ATCTCATTCTTTCGAGAGCTATATCCTATAGAACCTGCCCCAAATGAAGGAGATCAGCCT
ASHG19A3A025593	55.3898	59.5674	57.6103	36.1833	58.5378	94.6016	58.2483	51.0265	102.873	80.8364	68.1938	97.3719	5.67867	5.74274	6.13827	5.48835	5.90647	6.33412	5.94611	6.45237	6.18188	6.1943	6.11482	6.16348	noncoding	NR_015439	LOC550112	RefSeq_NR	2301	chr4	+	68566995	68588220		TAGGATAAACTTATGAAAAGAAAGGAGTAGCAGTCCCACAGACAAAGCATCCAGCCCCTG
ASHG19A3A050802	1756.71	496.599	2885.47	838.007	2594.42	671.664	2696.88	923.011	5070.37	1310.33	4192.56	1211.86	10.6457	8.99837	11.6021	10.0973	11.4145	9.20876	11.5849	10.5156	11.962	10.2805	11.8692	10.0545	noncoding	ENST00000433591	RP11-423O2.2	Ensembl	593	chr1	-	142790582	142791175	ENST00000514812,ENST00000509488,	AAGCCGCTGCCTGATATCAACACTTTGTAGATGTAGTATGACTATTCTTGTATGTTTCTA
ASHG19A3L0003482	56.4801	87.6734	46.6099	65.9327	50.2437	74.0825	55.6491	61.3445	88.9294	91.1089	61.0974	116.439	5.70663	6.34001	5.85781	6.42546	5.70663	5.97258	5.8835	6.73095	5.98817	6.36765	5.97223	6.44502	noncoding	chr2:177245637-177252100-	lincRNA-MTX2-4	lincRNA	6464	chr2	-	177245637	177252100		AGGAAATCAAAGAGCAACAGTGAGGAGTCTAGTCCTGCCTGGTATATCACATACCACAGT
ASHG19A3A018856	854.743	205.588	1118.08	212.614	416.391	305.464	358.696	179.935	815.97	201.744	531.82	268.082	9.6101	7.67022	10.2208	8.21528	8.70071	8.04349	8.56745	8.30913	9.08302	7.52707	8.83311	7.72504	noncoding	ENST00000457669	AP000696.2	Ensembl	1133	chr21	-	38004978	38009331		ATGGGTTTATCTTTTGGGACCAAGACATTGGGTCCCTACATGTTTTCCCCTACCCTTCTT
ASHG19A3A018495	519.99	310.055	629.031	323.032	549.453	609.468	393.955	223.953	824.669	451.033	663.411	423.222	8.89309	8.28855	9.4031	8.81642	9.10811	9.0601	8.71549	8.61229	9.09487	8.70071	9.13383	8.4206	noncoding	uc002xyu.1	CR612603	UCSC_knowngene	2570	chr20	+	56285238	56287808		AGTTAATTCAGTGGCTTAAAGAAACCAAACCTACCCACAACGCTTGACCTCCCATTGATC
ASHG19A3A007368	63.9441	46.3743	48.1218	52.4339	56.6349	47.149	31.3172	39.832	50.5061	65.4788	39.9291	64.0414	5.8805	5.36523	5.9018	6.07437	5.86412	5.30633	5.04748	6.0895	5.19437	5.88702	5.40686	5.50957	noncoding	NR_026542	C21orf88	RefSeq_NR	1469	chr21	-	40969076	40984749		GAATGCTGGAGCAATACTTAAATAGGGGAGGTCAGAAATCTCACGGGCTCTGCTGGCTTC
ASHG19A3L0000532	128.814	160.825	121.194	145.277	149.848	176.795	135.785	105.735	263.625	163.489	161.764	356.759	6.90142	7.275	7.15325	7.64812	7.22636	7.24544	7.16441	7.54222	7.46077	7.21633	7.24526	8.15407	noncoding	AI910857	lincRNA-GLIPR1L2	lincRNA	485	chr12	-	75841852	75842332		TGTGTCTGGAACGTTTTGCTATCCACCTGCTCTCTGTAGCCATGTTTTGGCTTCAGTTAT
ASHG19A3L0003088	77.0535	55.4662	61.9861	86.5301	81.314	100.967	58.189	45.6877	71.0115	69.5011	71.0686	81.8658	6.1581	5.63289	6.23069	6.85663	6.37654	6.43162	5.94445	6.28612	5.6684	5.97737	6.16843	5.89317	noncoding	BE501942	lincRNA-MRPL36-2	lincRNA	508	chr5	+	1780805	1782205		TTGGCAGGAATCTCTTTTATTCACTTTCCCCAAGATGTCTTCTTGGGTCTTCCGACAGTG
ASHG19A3A045027	70.4603	70.2887	73.8765	77.1468	64.6056	76.8036	62.9815	64.7302	95.3462	79.8347	69.0329	110.451	6.0244	5.99525	6.46669	6.67745	6.04118	6.02745	6.05446	6.80784	6.08232	6.17614	6.12997	6.36299	noncoding	uc009yjc.1	EF565102	UCSC_knowngene	403	chr11	-	27645540	27656128		AATGACGGGAGTGTGAGATCCACCACATGGCGAGGCACCCCAGGAACCTGTTTTCTTCTT
ASHG19A3A014240	1857.52	476.077	1078.1	688.107	728.727	921.35	568.83	367.282	1543.58	658.587	1431.69	694.383	10.7315	8.93393	10.1701	9.82898	9.5123	9.66827	9.2337	9.29488	10.0428	9.26041	10.2148	9.1841	noncoding	ENST00000435407	AC024704.2	Ensembl	416	chr2	-	114586966	114588696		TGAATCACTCCCCCACTGAGGAAGAAACCATCTGTGGAAAAGACTGTATAAGGTACTTCC
ASHG19A3A051572	257.839	463.052	229.592	418.453	166.803	348.927	246.951	267.053	206.371	339.429	155.365	397.578	7.88059	8.88962	8.01887	9.17409	7.38311	8.23318	8.02693	8.85691	7.12455	8.28483	7.19314	8.32601	noncoding	NR_027046	LOC145474	RefSeq_NR	1859	chr14	+	71954577	71956418		ATATATTCTTCAGTGTGATTTAGGTGAGTCAGGAATTTTTCCTCTGGAGACTGCCTAAAT
ASHG19A3A032777	15600	25069.5	27367.4	14768.7	37601.2	20922.6	23262.2	22577.3	31880.5	17691.3	35419.1	36210.5	13.9747	14.2637	15.1009	13.9938	15.6619	14.117	14.8835	14.4209	15.0191	13.9499	15.4262	14.7894	noncoding	ENST00000455449	AC073115.5	Ensembl	532	chr7	-	46037138	46037670		TCACTTCCTAGATGAGGAAGTTAAACTCATCAAGAAGATGGGTGACCACCTGACCAACCT
ASHG19A3L0000808	1068.01	2321.16	954.522	1147.06	1462.83	1678.03	1363.2	682.783	1525.72	1674.36	593.42	873.565	9.93594	11.2316	9.99996	10.5273	10.552	10.522	10.5371	10.1256	10.0247	10.6197	8.9823	9.53643	noncoding	AK226132	lincRNA-ZFP106	lincRNA	5684	chr15	-	42707320	42783303	NM_022473,	TTTTCCAGGAAAGGCTCCAGTGGTTCTTACTTGATCCAAAAAATGTCAAGAATTAATCTA
ASHG19A3A023597	81.5092	58.7343	76.477	69.1608	90.9207	77.313	69.0714	71.1838	133.141	77.7352	90.163	92.9894	6.2407	5.71965	6.51369	6.50289	6.53172	6.03879	6.19664	6.94938	6.52335	6.13695	6.48138	6.0922	noncoding	NR_004053	SOX2OT	RefSeq_NR	2529	chr3	+	181328150	181459003		TCGCTTTTTTACCTGCCAATCAAACTGCTACAAGACAACACCCTGATCTGGCATGGACAT
ASHG19A3A033174	183.257	161.592	183.589	104.227	170.409	129.425	185.934	171.554	268.034	159.155	149.715	140.32	7.40642	7.28385	7.70816	7.1426	7.41104	6.78459	7.61409	8.23362	7.48364	7.17509	7.14885	6.72849	noncoding	ENST00000424151	AC006378.3	Ensembl	314	chr7	-	93594721	93597702		GGGTACAAACTGTATTTCCAACACTTCTAGCCCTATATATACCTGTCAATGATATTATAC
ASHG19A3L0003312	287.015	73.6274	206.28	178.793	134.026	137.439	139.742	65.4073	231.625	96.1831	231.892	148.361	8.04043	6.06144	7.87167	7.95664	7.0773	6.8744	7.21036	6.82295	7.28613	6.4486	7.7242	6.80973	noncoding	BE796744	lincRNA-ZPLD1-1	lincRNA	961	chr3	-	104348945	104626311		TTTTTTAGCGACAGAAAATCTCACCCTATATCCAATGGGGGTTCACCACCATGATGGCGT
ASHG19A3A042850	50.5192	39.5623	48.9986	48.6321	50.1134	65.8874	34.481	29.796	86.7884	70.9988	55.4788	49.8822	5.54858	5.12133	5.92798	5.95151	5.70402	5.79751	5.18473	5.66389	5.95378	6.00885	5.84438	5.12708	noncoding	ENST00000441001	RP11-491H19.1	Ensembl	477	chr10	-	63541513	63581004		AAAGGTAGCTAGATGGAGGATGGTTCTCCTCATTCCGCAGATGATGAACTTGAAACCAGT
ASHG19A3A043572	658.522	563.855	703.32	573.167	643.979	672.109	608.431	455.377	1003.58	686.444	799.395	953.506	9.23252	9.1934	9.55831	9.59602	9.33766	9.21036	9.32791	9.57176	9.37778	9.32791	9.40408	9.67777	noncoding	ENST00000417112	RP11-554I8.2	Ensembl	917	chr10	+	6779343	6780988		TGACTTTTGGAAATCTGATTGACTGGCACACTCTCTCTGCCTCTTTCTTTCTCAACATTT
ASHG19A3L0002300	260.005	165.089	246.75	164.123	201.148	213.664	182.131	142.509	349.354	186.525	225.919	242.276	7.89476	7.31836	8.11243	7.83187	7.64581	7.51873	7.59148	7.97479	7.84962	7.41083	7.68799	7.5617	noncoding	BG925695	lincRNA-CASK-2	lincRNA	461	chrX	-	43134151	43134491		TCATGGTTCTTCAGTGTCAAATGACTTTCCCCTCATTTCTGGAATCCATACGTAGGCATA
ASHG19A3L0000103	1609.55	586.156	2032.57	786.09	1463.04	872.992	1131.93	653.446	2908.14	774.725	2424.36	963.539	10.5267	9.25404	11.0846	10.0179	10.553	9.59904	10.2588	10.0709	11.0811	9.51193	11.0264	9.69536	noncoding	BF511988	lincRNA-TOMM20-1	lincRNA	521	chr1	+	235062091	235062598		ATTTACTTGAAAGAGACCTCATGCCAAAAAATGCATAGCATCATCCCCCACCTGCTCAGT
ASHG19A3A034077	432.14	526.501	353.721	261.381	276.082	225.197	400.155	347.442	803.746	267.933	403.387	386.67	8.62065	9.09071	8.60947	8.51713	8.10151	7.59542	8.73459	9.22119	9.06225	7.94795	8.46333	8.27633	noncoding	NR_015364	LOC441204	RefSeq_NR	1649	chr7	+	26443106	26535982		ACTCTGAATCCAGTGCTCTTTCTACTTCACCATAGACACATGCCCCTTGAGTATAAGGGA
ASHG19A3L0001272	60.922	47.5495	85.3634	38.066	62.8431	40.9466	49.0668	31.1235	143.954	53.4184	116.556	64.3342	5.81494	5.39808	6.66563	5.56869	6.00352	5.10365	5.70507	5.72801	6.6278	5.58621	6.82016	5.51706	noncoding	BG180467	lincRNA-POTED-1	lincRNA	893	chr21	+	11139159	11139834		AACTTCAGACGCGAGAGTGTTGATTATACACTCAAGGCCCCACATTAGGGAAGTTTGTGA
ASHG19A3L0000181	191.049	140.827	197.508	193.227	215.227	223.913	187.238	137.797	213.138	157.343	198.762	242.014	7.46718	7.06479	7.81173	8.07217	7.74556	7.58511	7.62255	7.92136	7.17519	7.15998	7.51567	7.56001	noncoding	AK309032	lincRNA-LMO4-3	lincRNA	1152	chr1	+	87678351	87717014		GTTTCTCTTTTCTCTCTGAGAATGTTAGACCTCTGATCTAATTCTCCACTGCTTCCTGCT
ASHG19A3A045566	312.562	1160.7	328.516	222.665	266.915	317.017	203.442	649.332	406.784	913.158	332.848	221.389	8.16729	10.2651	8.50864	8.28011	8.05353	8.1009	7.74685	10.0607	8.06841	9.7656	8.20841	7.4292	noncoding	AK129753		misc_RNA	2007	chr11	-	86620031	86622038		TGTCCTCTTTTTACTGAAATAGGGGCCCTTGTTGATGGTAGTCACTGCCCATGCTGTTTA
ASHG19A3A029430	667.023	236.172	975.663	337.312	707.415	265.417	1106.52	406.178	2449.31	413.589	1460.04	483.217	9.24808	7.88247	10.0304	8.87507	9.47051	7.84025	10.2238	9.42995	10.8004	8.57254	10.2509	8.62181	noncoding	ENST00000455973	RP11-359N11.1	Ensembl	470	chr6	-	14230005	14231801		TAGGCTCTGCAAATTTCATCCCCACCTTTGGCCCTTCAGGCCTAGGGCAAGTCACAGCTC
ASHG19A3L0000199	109.162	92.2535	92.4654	72.2589	78.8117	110.054	71.0378	67.7955	126.696	104.438	96.9896	140.212	6.66082	6.41588	6.77825	6.57506	6.33056	6.55316	6.23509	6.87629	6.46265	6.57473	6.57701	6.72735	noncoding	BX501243	lincRNA-HABP2-1	lincRNA	591	chr10	+	115148152	115149054		CTTTCTTTTTTGACAATTATCTTATTGTCTTTGTGAAGCGATTCGTGCCTCCTGTGAACA
ASHG19A3L0002225	3965.6	2667.77	2670.23	1189.98	3670.16	2995.6	2678.1	2094.6	3354.33	2425.87	3220.09	2610.25	11.8672	11.4199	11.4938	10.5801	11.9603	11.3566	11.5769	11.5422	11.3195	11.1317	11.4527	11.1637	noncoding	BC036853	lincRNA-PDCD1LG2-2	lincRNA	1660	chr9	-	5357968	5630071	NM_018465,	GGAGGTGCTCTAAATAACTTTTAGATTTCCTCTCTCTGTGTGCATTACCAATATCTAAGT
ASHG19A3A044659	67.03	45.5999	42.3068	26.0213	65.7345	86.0784	52.0142	41.5661	56.6739	97.8839	45.6965	41.5166	5.95083	5.34111	5.72801	4.96439	6.06521	6.19511	5.78762	6.15031	5.35384	6.4777	5.58712	4.82917	noncoding	ENST00000417351	CTAGE7	Ensembl	2823	chr10	+	131904272	131907095		CTGGCAATATTTTTGCTCTCTTCAAAAGTAATTCTGACTGATCTCATTTCAAGTAACTGC
ASHG19A3A041539	209.197	152.895	156.801	93.1875	204.622	200.263	123.591	61.6946	149.324	152.657	149.561	167.549	7.58946	7.19795	7.50303	6.97649	7.67121	7.42206	7.02982	6.73888	6.67868	7.12021	7.1467	6.9988	noncoding	ENST00000441399	RP5-842K24.2	Ensembl	3474	chrX	+	131352534	131566890		TATTCTCCTTGCTGGTATTTCTTCCACTTGCTATTTTGCTGAGAGATGCATGCAAACTAC
ASHG19A3L0002292	144.17	105.497	156.344	88.3729	111.115	154.062	78.4555	65.5779	114.317	120.203	167.806	117.756	7.05814	6.61729	7.49957	6.89186	6.81338	7.04191	6.37202	6.82792	6.32213	6.77243	7.29323	6.4612	noncoding	chrX:38863681-38944131-	lincRNA-MID1IP1-2	lincRNA	80451	chrX	-	38863681	38944131		TTAATTAGGTGCCTAACCTTGATTGCAGGGAGTCAGGATATCTCTCCAACTCCACCTTCT
ASHG19A3L0001219	122.473	78.82	93.9241	73.543	77.2757	74.2188	92.4156	66.878	218.796	105.6	148.725	145.148	6.82792	6.16843	6.80035	6.60175	6.30177	5.97506	6.61268	6.85603	7.21036	6.58865	7.14008	6.77679	noncoding	BX101700	lincRNA-TACR1-1	lincRNA	720	chr2	-	75555040	75555760		AAATGAATAGCTGATACTCCTCCTTCATCAGAGAACTTGTGAGGCAGAAAGCGGGGAAAG
ASHG19A3A008475	407.612	741.068	364.736	339.906	491.264	738.368	475.474	242.461	897.543	936.978	337.591	520.239	8.53673	9.61387	8.64957	8.88717	8.94673	9.34833	8.98101	8.72058	9.22101	9.80444	8.22975	8.73477	noncoding	uc010wkl.1	DQ589083	UCSC_knowngene	1661	chr17	-	45126240	45127901	NR_027418,BC065911,	AACTCTGCTTAGGATTATTTCATTGATCCCCAGGGTCCAATTGCCCAGTGCTCAGTCAAA
ASHG19A3L0000752	928.741	366.161	599.611	410.713	593.061	790.445	546.586	231.341	664.4	458.984	640.963	582.626	9.72768	8.54714	9.33015	9.14685	9.21476	9.44829	9.1732	8.65331	8.78093	8.72632	9.08389	8.90578	noncoding	chr14:66457497-66472547+	lincRNA-GPHN-4	lincRNA	15051	chr14	+	66457497	66472547		GTAGAAAAGATTTGCTCATCCCAAGTCAAGATGTTCTCCCATGTTTTTTCTTAGCAGCTT
ASHG19A3L0000937	3743.12	723.817	2812.06	1331.18	1529.05	1630.54	1344.81	461.892	3337.1	1121.28	3667.45	1426.41	11.7782	9.57758	11.5656	10.7284	10.6128	10.4698	10.5122	9.59639	11.3115	10.0531	11.6674	10.2917	noncoding	exon1959+	lincRNA-RBBP8-2	lincRNA	93	chr18	+	20043793	20043885		AAGATGTCAAGGACACACACCAAGCCCATCTTGTTCAAAACCTAATGAGCTCCCCTCCCT
ASHG19A3A014203	1536.84	7742.78	2046.2	3503.18	1551.47	2011.61	1772.51	1342.97	2981.32	1194.03	2405.36	1706.16	10.461	12.8822	11.0935	11.9847	10.6329	10.7857	10.9403	10.9709	11.1288	10.1446	11.0136	10.557	noncoding	NR_015395	LOC541471	RefSeq_NR	809	chr2	-	112124590	112252692		TTATAAATCTTCAATACATCCTGTCCCCCTAAAACGGCATCTGGGTCTTTTGAGGGTTAA
ASHG19A3L0002896	230.478	193.305	280.715	232.328	239.039	245.523	231.091	150.9	302.304	181.852	265.398	253.372	7.7231	7.56906	8.2965	8.34236	7.8971	7.72935	7.93	8.05773	7.65269	7.36944	7.90771	7.63705	noncoding	chr2:105731762-105737443+	lincRNA-GPR45	lincRNA	5682	chr2	+	105731762	105737443		GGACAAACTTGTTTATTTGTTGACTCAATCATTCACACATTCTCCAGCCATTTACTCTTT
ASHG19A3L0002034	69.5466	103.515	68.3684	68.4837	58.033	74.1376	50.3472	45.6774	83.2886	84.5427	68.6878	101.836	6.0043	6.59313	6.36278	6.4862	5.89548	5.974	5.74478	6.28521	5.8947	6.26025	6.12338	6.2362	noncoding	DB302442	lincRNA-TSNARE1-4	lincRNA	536	chr8	+	143085513	143086049		TTGTAACCACAAAGCTCAGGAGCCACATGCATGCCCAGCACCAGGAGGAAGCCAGTCAAG
ASHG19A3A027720	139.447	481.544	129.443	347.846	46.6346	147.637	94.5202	106.301	95.9055	96.7749	58.0544	119.138	7.01243	8.95145	7.24421	8.92183	5.61087	6.97839	6.64322	7.55077	6.09062	6.4587	5.90541	6.47681	noncoding	ENST00000515403	RP11-844P9.2	Ensembl	3632	chr5	-	175570087	175612158	uc003mdn.2,	CCTGCCTGTTATGAGGGACAGGTAGGAGAGGATGGGCTTTCCATCAAAACAAACAAAAAA
ASHG19A3A043608	446.151	260.788	417.87	299.125	391.73	379.178	354.374	239.8	574.67	305.202	435.219	390.968	8.66369	8.03141	8.84227	8.70608	8.60856	8.35779	8.55023	8.70578	8.57385	8.13191	8.56678	8.29444	noncoding	AK126099		misc_RNA	2985	chr10	+	11437806	11440791		GATCCAGCTCTGCTTCATTAATCTTTCCCTTCTAGAAATGCTTCCTCATGCACTACTTTT
ASHG19A3A000510	162.578	110.74	89.8041	96.1322	135.301	151.857	113.386	62.0261	139.225	106.829	132.716	393.581	7.23462	6.69021	6.73745	7.02247	7.08837	7.02211	6.90855	6.74591	6.58225	6.60404	6.99044	8.30612	noncoding	ENST00000514568	AC092279.2	Ensembl	842	chr19	-	24224401	24225364		ctccacgtcctcaccagagcagctagatacagtgtggattggtgcactcacaaaccttga
ASHG19A3A038303	217.533	109.274	257.828	116.891	252.694	153.838	219.897	111.725	522.678	113.915	307.676	137.94	7.64214	6.67161	8.17367	7.31676	7.97757	7.03993	7.85682	7.61813	8.44244	6.69335	8.10049	6.704	noncoding	ENST00000445631	RP11-91N2.3	Ensembl	206	chr9	+	2541096	2541635		CTCTGAAAGAATCCAGTTATGGGAACACAAATTACCTCATCCTCAGTTTCACTTTAAAAT
ASHG19A3A036131	80.9781	75.5287	101.3	59.6397	101.978	75.1391	58.7586	41.4811	85.4156	63.3762	87.0023	90.3514	6.23261	6.10227	6.9034	6.27182	6.69904	5.99529	5.95906	6.1476	5.92938	5.83842	6.43411	6.04552	noncoding	uc003ysg.2	BC042052	UCSC_knowngene	3296	chr8	-	128698589	128746210		AAGAGATGGTGAAAATTAACCTATCACCACTGCTAATGAACATCACCCTATGGAGAACCG
ASHG19A3A039633	387.455	1455.24	490.547	306.306	458.582	935.86	586.84	516.902	795.322	1137.74	567.445	1258.23	8.46449	10.57	9.06198	8.74434	8.84055	9.68977	9.27654	9.75722	9.04885	10.0742	8.92322	10.1137	noncoding	ENST00000399997	RP11-431J24.4	Ensembl	855	chrX	-	16216550	16217414		ATCTGCTATGTGTTGCAGAAAGGCCATGTACAAGCGGAAGTACTCAGCTGCTAAATCCAA
ASHG19A3L0001694	109.439	76.6906	81.4302	104.873	80.8336	126.327	106.445	78.9566	196.645	113.989	117.286	208.564	6.66494	6.12514	6.60381	7.15228	6.36765	6.75014	6.81585	7.10232	7.06032	6.69443	6.82689	7.34044	noncoding	chr5:82684694-82704544+	lincRNA-VCAN	lincRNA	19851	chr5	+	82684694	82704544		TGATTTGACTAAATCAATTGTGATCATTCCATTTTCCCTGTCACTATTGTCTGAGGAAGT
ASHG19A3L0002146	882.468	188.037	1298.64	169.975	305.193	314.983	341.591	131.998	1244.64	224.641	285.949	268.635	9.65677	7.52134	10.4249	7.88449	8.25075	8.09254	8.49744	7.85444	9.69503	7.68819	8.00363	7.72738	noncoding	DB239440	lincRNA-SLC7A13	lincRNA	578	chr8	-	87229854	87333375	NM_138817,	GGCCAGCTGCCTTTGCTATTTAATACACTTAATAGTCACTCTTCTCCATTTACAGCTGTG
ASHG19A3L0000558	4537.34	713.821	2617.96	1571.05	1978.94	2059.01	1430.51	432.463	3495.35	941.206	2903.63	1308.48	12.081	9.55926	11.4647	10.9369	11.0187	10.8182	10.6097	9.50664	11.38	9.81105	11.2969	10.1677	noncoding	AI014992	lincRNA-KLRB1	lincRNA	458	chr12	+	9486815	9488187		TATAAACACTTCCTCCCAGATTCTGAGCAGGATGACAGATCCCAGGACCAACTCTAAAGT
ASHG19A3L0000092	72.0385	63.785	54.7495	73.2578	62.4826	87.2476	50.1868	46.7277	72.5578	64.0846	49.8328	86.8419	6.05848	5.84482	6.0699	6.59626	5.99562	6.21423	5.73935	6.31981	5.699	5.85542	5.70006	5.98358	noncoding	chr1:231020477-231031277-	lincRNA-C1orf198	lincRNA	10801	chr1	-	231020477	231031277		AATGCCCCATGTGCATTTGGATGACAAATGGACAATACTGGTTTCTTTCCAGCCAAGCTG
ASHG19A3A051854	739.336	729.212	863.886	621.711	742.159	867.723	884.808	749.194	2011.59	1191.96	1581.81	1243.72	9.3947	9.58968	9.85788	9.69642	9.54068	9.5877	9.88365	10.2537	10.4747	10.1422	10.3704	10.0926	noncoding	NR_024396	MGC23270	RefSeq_NR	2518	chr14	+	105287537	105290055		AGCATTTTCATGGATTACAAATGTCTTAGCCCCTGCCCTTTCAAGCAGTTCCTTAGCTCC
ASHG19A3L0002373	55.0216	40.4378	37.5575	44.4321	47.0732	54.8821	40.156	37.4068	62.2192	43.5824	46.3378	62.4035	5.6689	5.15143	5.56782	5.80912	5.62513	5.52865	5.40778	5.99699	5.48346	5.28832	5.60483	5.46863	noncoding	AL133825	lincRNA-KCND3-1	lincRNA	817	chr1	-	112677638	112678462		TCACAACTGATCTTTAACATCAGAACTGCGTGTATTAATGGCCCGGCTCACTTGTGAATG
ASHG19A3L0000880	96.4702	58.0625	116.427	70.7995	108.924	81.4421	133.343	85.7384	139.564	72.5816	115.133	70.3124	6.48213	5.70006	7.09765	6.54098	6.78702	6.11768	7.14053	7.22767	6.58458	6.04364	6.80362	5.65992	noncoding	AA054416	lincRNA-WDR59-2	lincRNA	282	chr16	+	74821102	74821380		AAGAAAAGGGAGGACTACAGATGGGTATATACTACTCCAGCAATCCCAGAGTCTCTGCTT
ASHG19A3L0002396	87.2579	94.999	93.5563	78.9472	102.666	103.336	89.5857	70.3291	145.024	84.072	87.3117	122.701	6.34108	6.45999	6.7946	6.7145	6.70734	6.4663	6.56451	6.93251	6.63879	6.25125	6.43812	6.52459	noncoding	EH335967	lincRNA-LMO4-1	lincRNA	66	chr1	-	88065357	88065423		CATGCATACTTGCATAGTTTAATGGATCTTACATTCTTGAATTAGCCTCCATTCCTTCAA
ASHG19A3L0001450	149.543	171.736	186.603	124.583	171.856	162.869	122.702	127.679	218.64	180.478	215.524	234.288	7.11744	7.38047	7.72805	7.41506	7.42206	7.12034	7.02095	7.80837	7.209	7.35863	7.6255	7.51492	noncoding	chr4:114709776-114720551-	lincRNA-CAMK2D	lincRNA	10776	chr4	-	114709776	114720551		CTCTTGTCTGTCTCTGAATTCACCCTCATATTAATCAGAATCACTTTATTCCTAGAGTAT
ASHG19A3A030636	110.405	71.8722	80.0079	59.4187	110.399	88.7488	73.7405	60.9487	159.581	133.593	115.346	168.25	6.67757	6.02547	6.58001	6.26679	6.80307	6.23921	6.28651	6.72279	6.76812	6.92521	6.80608	7.00586	noncoding	ENST00000454588	RP1-45I4.3	Ensembl	552	chr6	-	143360561	143363461		GGTCCAAGTCAATCATCTTTGCTTCTCTCACATTGTCATCGACATTTACCCCAGCATTAT
ASHG19A3L0003378	95.737	82.6849	51.2096	80.5547	78.6747	160.725	73.6041	74.7966	125.787	160.437	101.861	209.652	6.4725	6.24518	5.98521	6.74825	6.32755	7.10319	6.2843	7.02233	6.45216	7.18809	6.64481	7.34735	noncoding	BF116112	lincRNA-C5orf53-1	lincRNA	588	chr5	-	139527790	139528378		AATGTCTGTGTCCCCTATAAACCATGACTCTACACGGTGGCATTCTAAGGATGGCAGAAT
ASHG19A3L0001775	140.719	39.1634	135.233	70.9001	132.39	104.59	125.741	67.7659	205.799	74.5033	137.04	98.4438	7.02603	5.10515	7.30804	6.54288	7.06148	6.48284	7.05766	6.87478	7.1207	6.07731	7.03102	6.18265	noncoding	chr6:23664596-23678671+	lincRNA-NRSN1-2	lincRNA	14076	chr6	+	23664596	23678671		TCCTATGCTAAATGTCTTCCTTCACATGTGCTAACATTCTGTATTCATTGCAGGATATCA
ASHG19A3L0001145	144.244	146.405	113.266	132.326	135.463	190.77	131.56	118.725	214.774	175.513	129.418	232.158	7.05928	7.12386	7.06077	7.5068	7.09042	7.34795	7.11968	7.70276	7.18598	7.32133	6.95843	7.50106	noncoding	AI760638	lincRNA-PTH2R-1	lincRNA	500	chr2	-	209407667	209689050		GCAATTCTCTTGTCCTTCTCATGGTGTCAAGCTGGCTGTAGCAGGTATCTTATCCATACA
ASHG19A3L0001046	176.253	146.028	134.805	159.231	187.017	182.444	131.912	109.807	306.978	199.577	216.975	228.618	7.35211	7.1201	7.30518	7.78564	7.54152	7.28933	7.12308	7.59581	7.67381	7.51126	7.63329	7.4772	noncoding	exon2235-	lincRNA-INHBB-4	lincRNA	102	chr2	-	121155131	121155232		GTCCGTTTCCCTGCTCTTCACCAAGGGCTGGCCTAGGTCAGGCACCGAGCTGGGAGCTGG
ASHG19A3A027345	310.391	372.917	252.981	373.041	285.293	448.759	237.936	352.309	260.197	642.489	280.824	190.489	8.1573	8.57305	8.14643	9.01823	8.15468	8.60443	7.97043	9.23622	7.44235	9.22048	7.97757	7.19676	noncoding	NR_015360	FLJ33630	RefSeq_NR	2977	chr5	-	127357245	127418766		GAGCCAATACACTGAGGTCACTGGATAAATAAACAGATTCTTGCAAGTGCTTTGGAAATG
ASHG19A3L0000384	187.558	126.807	118.057	167.072	97.8577	135.267	139.811	128.461	254.139	184.868	206.593	319.83	7.43787	6.89997	7.11831	7.8593	6.6394	6.84913	7.21126	7.81828	7.40892	7.39754	7.56544	7.9873	noncoding	chr11:44557524-44573924-	lincRNA-ALX4	lincRNA	16401	chr11	-	44557524	44573924		GTATAAGCACCCAGCACCTTACATACATATTGCTAGATCCTTTCTTTTCTCTCTCTATCT
ASHG19A3A032328	114.12	83.1791	84.0372	117.858	91.4291	217.596	91.4462	71.359	203.298	165.841	156.032	265.744	6.72538	6.25495	6.64584	7.32825	6.54161	7.54372	6.59481	6.95367	7.10267	7.23646	7.19816	7.71381	noncoding	ENST00000455390	RP11-514O12.2	Ensembl	627	chr6	+	167317185	167318323		TTGCGGTTTCTTCCTTGCTCCTTGCAGGTTATATTTGAAATGAATGTCAGAGCCATGCGG
ASHG19A3L0002833	6834.16	1897.04	5843.75	3188.33	3528.38	4391.79	3153.34	1463.61	7551.43	3208.77	8978.12	4301.5	12.6493	10.961	12.6452	11.8594	11.9002	11.897	11.8189	11.0753	12.5814	11.5372	13.0127	11.8392	noncoding	chrX:118607438-118617354+	lincRNA-CXorf56-3	lincRNA	9917	chrX	+	118607438	118617354		ATGGGACAAATCTTGGCTCAACAATATCATACTTTGCATTTCTCCCCCGAGTCACACACG
ASHG19A3A039998	106.995	55.5928	66.6392	41.4174	98.1159	113.641	105.603	26.2559	122.581	107.645	94.4642	165.879	6.62793	5.63641	6.32842	5.70354	6.64362	6.59883	6.80715	5.47609	6.41773	6.61354	6.5433	6.9827	noncoding	ENST00000426799	RP11-314A15.2	Ensembl	995	chrX	-	65041096	65042091	NM_152523,NM_001142300,	CTTCGCTCCTTAGCAGATGACAATAACCTGAATTTTCTATTTGCTCCTCTTAGCAAAAAA
ASHG19A3A023200	97.5746	103.39	90.9921	142.319	78.2501	110.937	95.2171	88.3754	54.7087	180.963	86.2739	55.4085	6.49631	6.59152	6.7583	7.61655	6.32026	6.56493	6.65285	7.27432	5.30908	7.3628	6.42297	5.28761	noncoding	ENST00000419531	RP4-794H19.2	Ensembl	2273	chr1	+	59250831	59366668		CCAATTCTGATCACTGCTCTTATGGTTTGTAATACATTATTTTGGGTTTGGATGATCCTG
ASHG19A3A030634	192.666	235.247	252.62	203.818	287.669	238.088	178.626	171.598	441.974	316.707	382.933	394.04	7.47854	7.87568	8.14481	8.14925	8.16574	7.67932	7.56273	8.2341	8.18941	8.18282	8.39845	8.30873	noncoding	ENST00000446115	RP11-439L18.3	Ensembl	783	chr6	-	143288169	143343090		GCAGCAACATCAGAAAGCCCCTCTGCTGTGCTTCAGGATCACTCTTATCACTGCATAAAG
ASHG19A3L0001674	824.719	160.315	406.93	372.142	332.618	392.389	273.067	138.133	714.621	303.62	678.891	397.472	9.55438	7.26948	8.80209	9.0146	8.37814	8.40943	8.17144	7.92393	8.88616	8.12314	9.17055	8.32573	noncoding	chr5:67675269-67719019-	lincRNA-PIK3R1-3	lincRNA	43751	chr5	-	67675269	67719019		AACCTTCCTCCTGGTTGAAGTTAAATGGTGCTTTAGACTCAAGAAGATCTGGGTTTGAAC
ASHG19A3A046506	179.868	72.7478	196.721	82.9757	450.544	183.075	206.297	101.421	519.871	137.486	327.005	156.969	7.3797	6.04305	7.80709	6.7946	8.81482	7.29383	7.76675	7.47772	8.43324	6.96367	8.18156	6.89316	noncoding	AF083120		misc_RNA	158	chr11	+	62321164	62321291		TACCAAGCTACCCTTACCAAGCTACGGGTGCAGGAAGCCTTTAGATGCCTCGCTCTCCCT
ASHG19A3L0000058	3166.95	4571.62	1103	2665.46	548.562	3781.34	1295.89	2058.59	763.542	4035.29	1317.27	4353.52	11.517	12.141	10.203	11.6286	9.10519	11.6875	10.4477	11.5193	8.99066	11.8903	10.0913	11.8569	noncoding	Y00062	lincRNA-ATP6V1G3-2	lincRNA	4597	chr1	+	198284952	198726330	NM_080922,NM_080921,NM_002838,	GCTGTCTTTACATGGGGTTTTCAATTTTGCATGCTCGATTATTCCCTGTACAATATTTAA
ASHG19A3A039081	192.565	110.772	190.118	131.711	170.602	134.037	157.063	102.449	450.866	146.214	265.596	208.924	7.47789	6.69095	7.75467	7.49975	7.41245	6.838	7.37807	7.49285	8.2185	7.05228	7.90807	7.34353	noncoding	ENST00000435485	RP11-308N19.1	Ensembl	1686	chr9	+	109040672	109367076		TGTGTCTTAAGCTGGGTCATTGAAGTGGAATGTTTTCACAAGACCTCCTCCACTTGCTAC
ASHG19A3A009370	648.007	455.374	965.598	632.992	990.218	602.365	942.568	1068.08	2868.68	1029.77	2268.48	1477.64	9.20766	8.86655	10.0148	9.7154	9.95633	9.04337	9.97801	10.6948	11.0601	9.93537	10.9239	10.3419	noncoding	AF086167		misc_RNA	550	chr1	-	200295521	200296221		ATGATTACTGGACTTCTGTGCTGCCCAGTTCCACCACACCCCTACTGTGCCTTTCCTTTT
ASHG19A3L0000958	109.886	56.8565	77.3702	73.37	79.6016	101.672	71.444	47.4008	74.5202	61.0309	62.535	63.1604	6.67113	5.6673	6.53078	6.59896	6.34559	6.44369	6.24377	6.3433	5.73836	5.7837	6.00387	5.48876	noncoding	chr18:38893677-38905677+	lincRNA-PIK3C3-1	lincRNA	12001	chr18	+	38893677	38905677		TATTACTTTCTCCTAAAGAGCCAACACTACCTTTTTGCATATATGGCATTCACTTCTCAT
ASHG19A3A030189	52.5347	49.7384	56.8085	51.7981	47.5138	57.9601	64.6618	38.4983	91.633	45.3317	69.0938	81.3447	5.60296	5.46289	6.12118	6.05531	5.63641	5.60296	6.09657	6.04209	6.03001	5.34465	6.13109	5.88337	noncoding	ENST00000415381	RP11-301M17.1	Ensembl	517	chr1	+	147718439	147718956		TGTGACCAGCGCGACTCACCGCTCTAATCGCTCCGATTTTCCAAGGCCTTGCTCAGTAGT
ASHG19A3A049789	279.451	183.484	217.242	183.777	167.585	242.389	159.172	134.054	272.26	208.407	231.606	247.472	7.99849	7.4822	7.94652	7.99664	7.38967	7.70644	7.39599	7.87942	7.50497	7.57369	7.72245	7.59781	noncoding	AK125572		RNAdb	3355	chr13	-	100504863	100609401		ATGACAATGTGTCTGGCAAGTTCTTCCCCTGTGTGACTTGCTCATATTTCAAATAGTGGA
ASHG19A3L0000845	117.254	86.777	74.7123	57.2526	73.6151	131.452	51.8299	36.1322	74.6167	76.2869	103.354	87.2656	6.76147	6.32539	6.48085	6.20819	6.23571	6.80937	5.78265	5.94831	5.73968	6.10772	6.66369	5.99097	noncoding	BF850330	lincRNA-MESDC2	lincRNA	177	chr15	+	81260381	81260482		ATAAATTTCCATGTACCAGCAAGCAGCATGGTCATATTGCAGTCTCCTGCTAGACCGCTT
ASHG19A3A052798	2244.89	681.668	1962.98	841.692	823.959	1079.43	767.263	523.88	3848.88	1074.51	3067.49	1150	11.0128	9.49098	11.0322	10.1022	9.68952	9.89933	9.67056	9.77924	11.5291	9.99613	11.38	9.97312	noncoding	uc001znn.1	LOC729082	UCSC_knowngene	1379	chr15	+	41576200	41601901		CTGCATTTCCCCTCCATTCTTGAAGCCAATCTTTTTCAAGAAATGACTAAGCAGCACCTG
ASHG19A3L0001037	574.353	172.689	401.598	192.972	263.255	429.582	215.263	88.8313	352.175	232.636	549.372	233.034	9.03825	7.39085	8.78346	8.06852	8.03492	8.53909	7.8245	7.2812	7.85979	7.73946	8.87792	7.50618	noncoding	chr2:113359154-113374304-	lincRNA-CHCHD5-1	lincRNA	15151	chr2	-	113359154	113374304		TGGTTATACAGTCAAATAATACTCTAGGCAATATCCCCCATGGGATGGTGTTCTCCCCAG
ASHG19A3L0002962	144.871	259.061	114.621	184.008	147.593	179.873	108.271	148.998	285.76	261.787	169.667	318.606	7.06676	8.02057	7.07554	7.99849	7.20368	7.2681	6.84229	8.04097	7.57511	7.91425	7.30585	7.98067	noncoding	AA769057	lincRNA-UBE2G1	lincRNA	456	chr17	-	4298328	4298629		TTAAAGTGCTTAGAATGGGGGTTCTTGCTGCCCCTGAGAGATATCTTCATTTGGGATTGG
ASHG19A3A015206	66571.9	144862	56790.4	86806.2	48231.4	93352.7	53758.8	101104	51863.5	97831.2	46499.4	90731.5	16.2427	16.5612	16.182	16.276	16.0303	16.251	16.0936	16.251	15.799	16.1943	15.8829	16.1682	noncoding	ENST00000436229	RP11-185B14.1	Ensembl	259	chr1	+	8891172	8891431	ENST00000471227,	GCATATGTTCGACTGGCTCCTGATTATGATGCTTTGAATGTTGCCGACAAAATTGGGATC
ASHG19A3A052698	302.014	379.486	258.709	281.482	332.964	352.062	229.485	229.455	521.497	404.101	417.951	532.506	8.11582	8.60311	8.17773	8.61725	8.38024	8.24809	7.92045	8.64208	8.43907	8.5349	8.51093	8.77081	noncoding	uc001zcp.1	BC043570	UCSC_knowngene	2525	chr15	+	29967193	29971367		ATTACCTGTGCTGTCCCTGCATTCTCAAGCTCCAAATTGTCAACTAAGAAATGGTCACTT
ASHG19A3L0000524	80.6462	68.2612	76.1061	102.568	71.2482	48.9441	56.5795	62.6866	219.148	96.3506	96.5741	521.744	6.22606	5.94909	6.50591	7.1201	6.18686	5.3631	5.90669	6.76117	7.21324	6.45224	6.57199	8.73875	noncoding	BG898852	lincRNA-RAB3IP	lincRNA	605	chr12	-	70474248	70474753		AGATTTCATTAGGCACACACACACCTACACACATTACAGAAGGAAACTAAAATATTTCAG
ASHG19A3L0000659	113.548	75.8466	87.964	79.3517	74.884	86.5673	101.319	68.3347	257.636	144.8	146.87	144.849	6.71784	6.10753	6.707	6.72193	6.25848	6.20342	6.74202	6.88732	7.42871	7.03633	7.12269	6.7741	noncoding	chr13:58433499-58448524+	lincRNA-DIAPH3	lincRNA	15026	chr13	+	58433499	58448524		GCTCTCATCCTCTGCTGAATAAGGAACAATTCCTTTTAAAGTATTAACTGATAACCACAT
ASHG19A3L0001763	70.6749	87.1506	79.4173	75.7212	92.8372	84.2622	85.5011	48.9507	168.092	106.183	105.918	137.682	6.02873	6.33244	6.56996	6.64595	6.56342	6.1679	6.49696	6.38967	6.83995	6.59549	6.69589	6.70116	noncoding	exon3669-	lincRNA-FRMD1-3	lincRNA	345	chr6	-	168674673	168675017		TGTTCTTGTGCCACGATAGGGGGCTCTTTGATCCACCCCTGGGCATTGTAAAGGGTGGGA
ASHG19A3L0002425	139.948	78.449	112.839	82.3265	123.19	122.834	120.175	73.9041	103.935	100.976	87.1979	107.402	7.0174	6.1599	7.0548	6.78133	6.96179	6.71016	6.99044	7.00586	6.19571	6.52716	6.43646	6.31872	noncoding	chr9:110999314-111011179-	lincRNA-KLF4-5	lincRNA	11866	chr9	-	110999314	111011179		GATGGGGGCAGAGATTCCTTTTACAGAACTCCACAGTAACTTCTCCATATGTCTCAATGG
ASHG19A3L0002796	244.181	223.746	259.319	237.9	289.433	329.216	242.005	191.618	314.628	255.516	260.288	339.534	7.79951	7.80053	8.18198	8.37668	8.17404	8.14968	7.99808	8.39566	7.70764	7.87965	7.88339	8.07657	noncoding	BP232819	lincRNA-EPHB1-1	lincRNA	582	chr3	+	134400866	134670682	NM_004441,	CTCGCTTTTCAGGAATTATGGAGCCTGTATGTCTCTTCTTTTCTGTCCGTGTCTTCTTCA
ASHG19A3A010086	94.8469	44.8594	66.9775	83.6245	62.8174	73.0519	51.6398	55.9518	122.758	76.4685	98.9524	135.728	6.45968	5.31551	6.33516	6.80623	6.00255	5.95196	5.77827	6.59302	6.41953	6.11173	6.6052	6.68026	noncoding	NR_027022	LOC127841	RefSeq_NR	1290	chr1	-	204337557	204338847		TTCCTTGCTCACACTGAGATTCTGTGATTCTCCTCTGAGCATTTCCATGGATAATTTTTT
ASHG19A3L0000017	600.277	293.758	628.753	285.659	607.913	362.715	583.435	332.092	2118.09	533.29	1202.45	691.765	9.10409	8.2121	9.40268	8.63575	9.25239	8.29375	9.26862	9.15866	10.5642	8.94845	9.9536	9.17749	noncoding	CR738423	lincRNA-CTTNBP2NL-1	lincRNA	700	chr1	+	112548412	112550748		ACCCAGGCCTTCAACTCCTAGCTACGGCCCCTTCCTGGAAAAATATCTGTTAGATTAAAA
ASHG19A3A022766	1143.63	817.415	927.19	682.004	935.018	1059.83	920.164	578.668	1512.94	1001.19	1067.84	1115.2	10.0298	9.75519	9.95988	9.81799	9.87564	9.8706	9.94338	9.90523	10.0091	9.89704	9.79974	9.92528	noncoding	ENST00000481312	CTD-2230D16.1	Ensembl	1970	chr3	+	64670803	64997143	uc003dml.2,	GATTTGTATATTTTCGCTTTCTCCTCAAGTAACACCTGGACCTGCTCCTTTCCCTTCAAA
ASHG19A3A053272	171.23	157.78	164.346	159.003	171.907	155.919	155.594	154.165	280.928	184.618	225.255	253.623	7.30837	7.24398	7.56435	7.78288	7.42273	7.06094	7.36134	8.08954	7.54836	7.39507	7.68419	7.63853	noncoding	ENST00000423422	RP11-336K24.4	Ensembl	420	chr1	-	155955165	155976861		TGTCATCCATCTGCTGGCCCTTTGGACCACTCGGCCACTGGCATGCTTTCCAAGTCTGTA
ASHG19A3A014896	3906.28	8570.68	4811.68	12506.7	5033.39	12211.9	3726.09	39878.7	5848.37	12592.6	4882.34	50879	11.8451	13.0166	12.3593	13.7783	12.4553	13.3979	12.0918	15.0931	12.2004	13.5114	12.0876	15.3234	noncoding	ENST00000415349	AC125238.4	Ensembl	1299	chr2	-	204629017	204630316	ENST00000402024,	CCAACAGTGGATGGCAAAGTGGTGTCTGAGACCAATGACACCAAAGTTCTGAGACATTAA
ASHG19A3A030476	111.273	115.46	79.2908	83.435	84.4866	140.899	63.9281	53.3128	78.9344	102.307	74.394	119.418	6.6883	6.75953	6.56711	6.80154	6.42599	6.91158	6.07797	6.51899	5.82024	6.54455	6.22813	6.48045	noncoding	ENST00000439075	RP11-510H23.1	Ensembl	4507	chr6	-	125230238	125284185	NR_026876,	TGTGTGCATGAAATTCTACAGGCATATGGGGTCGTGATCTGCTAATCTCCAGTTATTATA
ASHG19A3L0001378	55.5816	86.8313	41.8143	63.8126	67.0251	75.0152	42.2288	92.8928	31.925	90.0066	44.4087	81.5711	5.68419	6.3267	5.71214	6.37446	6.09537	5.99198	5.48147	7.3464	4.56637	6.34972	5.54658	5.88748	noncoding	AJ493605	lincRNA-C3orf35	lincRNA	981	chr3	+	37427759	37459039	NM_178342,	AAGGTGATTGCATGCTGGTGTCTTTAGCTAAAAATAAAGTTAATGTCTTTGGGGCAATCA
ASHG19A3L0001033	91.5684	79.9066	55.0073	85.3558	81.7692	74.8696	67.264	69.001	96.5046	78.3753	78.6987	85.7495	6.40825	6.18925	6.07654	6.83601	6.38476	5.98827	6.15631	6.9004	6.099	6.14832	6.30169	5.96321	noncoding	chr2:107718693-107737818+	lincRNA-RGPD4-2	lincRNA	19126	chr2	+	107718693	107737818		AATACAATGTTGATTCTGTTACTATGCTTGACATTGCCTTTTCACTACCCAGCTTTTCTA
ASHG19A3A034138	67.1281	61.0847	55.3961	41.6183	79.2356	61.5617	63.3848	39.9595	173.466	93.8772	103.929	132.713	5.95405	5.7813	6.08654	5.70966	6.33981	5.69475	6.06476	6.09437	6.88564	6.41176	6.67141	6.64805	noncoding	G36719		misc_RNA	454	chr7	+	30554993	30555447		AACCTGCTAGATCCCACAGCCAACCTTAATAGTCACTTTTGAAAAGTCCTGGAAATACAA
ASHG19A3A030882	140.485	194.774	86.2054	122.924	87.9605	245.525	112.87	108.323	149.19	192.277	98.1181	131.002	7.02342	7.58177	6.67868	7.39402	6.48331	7.7295	6.90191	7.57883	6.67703	7.45484	6.59197	6.62948	noncoding	uc003mts.1	AK023629	UCSC_knowngene	2287	chr6	+	2246031	2284008		AATTCTCGGGCTGTGCTGGGATGGAGATTAGAGGCCAAATAAAAACCTCTGGTAAGTAGT
ASHG19A3A024075	298.617	254.854	299.452	249.299	308.329	311.839	268.571	194.442	518.512	288.341	421.734	368.455	8.09944	7.99676	8.37996	8.44674	8.26676	8.07723	8.14299	8.4168	8.42971	8.05272	8.52448	8.20053	noncoding	ENST00000515436	RP11-617D20.1	Ensembl	513	chr4	-	38619907	38621217		TTCTGCCAGTTCCTTGCTCCATAACCCCTAGAAAATTACTTCTGTCTGAGCCTTGGGATT
ASHG19A3A022958	151.646	123.465	158.758	116.12	145.637	130.326	148.276	107.4	449.423	177.719	264.246	245.779	7.13692	6.86142	7.51909	7.30595	7.18627	6.79613	7.28799	7.56711	8.21528	7.3371	7.90177	7.58645	noncoding	ENST00000465177	MT-ND1	Ensembl	898	chr3	+	106619914	106620812		TAGTGCTTTGCAGATGACACATCTCTATGCCTGTCCTAATATCTAGTACCCCACCTCGAA
ASHG19A3A023423	65.7938	59.9053	81.3037	66.5768	71.9848	79.6386	67.9125	46.7555	93.4174	82.6742	79.6124	79.2171	5.92222	5.74924	6.60187	6.44221	6.20123	6.08194	6.17007	6.32106	6.05541	6.2264	6.31547	5.84283	noncoding	ENST00000470024	RP11-451G4.3	Ensembl	444	chr3	+	155008976	155011965		ACCATGGGTCTTTTACTGTTATGTGACCTTTGGCAATTCTGGGCTTGAACTTTCCTACTG
ASHG19A3L0002441	117.128	81.478	119.848	90.2074	130.369	100.231	108.948	77.0181	252.654	97.9474	143.99	119.568	6.76012	6.22234	7.13809	6.92512	7.03968	6.42195	6.85135	7.06479	7.40099	6.47891	7.09578	6.48223	noncoding	chr9:26772419-26808763-	lincRNA-TUSC1	lincRNA	36345	chr9	-	26772419	26808763		AGTGATACCTAAATTTAACTCCAAGGCCTGTAAGACACCCATAAGCCATCCATCCATTCA
ASHG19A3L0002633	145.212	78.9599	87.6745	67.6305	89.6829	131.998	67.9416	46.8083	126.739	90.1071	79.7353	114.909	7.07073	6.17187	6.70261	6.4663	6.51271	6.81422	6.17037	6.32352	6.4634	6.35117	6.31779	6.42546	noncoding	CB241183	lincRNA-POLD3	lincRNA	724	chr11	-	74357973	74358680		GAAAATGGTTCTGCCTTCCGTAAATCCCATTCCAGGATAGAACTTTAAAAAGTACTATAC
ASHG19A3A033628	917.973	1363.36	762.186	1233.4	861.999	1100.68	1013.43	661.532	1044.88	1206.99	865.165	953.715	9.71036	10.4859	9.67204	10.6315	9.76721	9.92104	10.0847	10.0873	9.43506	10.1588	9.50419	9.67819	noncoding	uc003vwb.1	AK098095	UCSC_knowngene	2750	chr7	-	140419137	140421887		CTGCTCAGGTCCCTTCATTTGTACTTTGGAGTTTTTCTCATGTAAATTTGTATAACAGAA
ASHG19A3L0002914	213.479	130.289	238.773	143.451	203.569	161.089	209.832	110.835	373.407	144.518	265.776	187.902	7.6175	6.94397	8.06841	7.62639	7.66403	7.10743	7.78958	7.60796	7.94311	7.0338	7.90893	7.17602	noncoding	AI859713	lincRNA-NUDT4-2	lincRNA	489	chr12	+	93382371	93382860		CCTGAGATCATATTATTTTCCTTTAAGGATTTGCTTCATCCCAGGTGTTCATCTAATCCT
ASHG19A3L0000836	574.647	307.222	469.779	376.602	514.364	457.962	425.048	362.413	846.148	439.055	720.535	541.383	9.03901	8.27473	9.00643	9.03199	9.00853	8.63755	8.82048	9.27708	9.13314	8.6608	9.25811	8.7995	noncoding	Z41842	lincRNA-RASGRF1-2	lincRNA	336	chr15	-	79413452	79413788		AGTAGGGTCCTCCCCAGCCTTAGAGACCTTTCCAGTCAAGACCACCATGTACAGTGATTC
ASHG19A3A035662	188.052	120.843	142.287	129.727	148.514	212.722	106.265	82.3914	157.953	133.583	155.072	177.89	7.4414	6.8293	7.37547	7.47561	7.21447	7.51409	6.81422	7.16694	6.75264	6.92486	7.19151	7.09223	noncoding	ENST00000506121	C8orf75	Ensembl	1301	chr8	-	29578777	29583939	NR_026765,	TTCAGGATTGCAAGATTTCAGCTACTGTCTCTCCTCGGAGCAGGATTCCATCTTTTCCAT
ASHG19A3L0000128	316.188	119.529	1751.52	345.901	1315.8	440.569	1287.56	587.175	1081.99	235.639	2343.12	640.823	8.18521	6.81377	10.8617	8.91324	10.3881	8.57651	10.4362	9.92528	9.48977	7.76012	10.9692	9.05574	noncoding	chr1:39116163-39128263+	lincRNA-RRAGC-1	lincRNA	12101	chr1	+	39116163	39128263		GGTAAAAAGATGCCTCAAGGAACATCTACCGATCCCCTCTAGAACACTGTTTTGAGAAGG
ASHG19A3L0000765	13587.4	2173.5	8245.58	4001.17	5829.16	6612.87	4690.86	1361.05	10904.2	3527.17	11081.1	4263.58	13.725	11.1354	13.2041	12.138	12.6873	12.4926	12.4562	10.9858	13.1926	11.6847	13.3524	11.8281	noncoding	AI734132	lincRNA-RGS6-1	lincRNA	438	chr14	-	73058669	73059107		ATTCATCTTTGTCTTGGACATTTTGGATGACTCTCCCCTCCTGGGACTAGAGACAAACTG
ASHG19A3A012638	125.601	129.363	112.093	122.42	148.249	150.838	156.063	101.556	162.52	176.49	175.105	296.808	6.86276	6.93093	7.04579	7.3871	7.21067	7.01019	7.36593	7.47989	6.79334	7.32878	7.3505	7.87369	noncoding	ENST00000317122	RP11-169K16.9	Ensembl	2468	chr1	-	16160973	16174642	NR_024279,	GGGCGTCTTTCACTAATTTTTCCTAGGTTTTCTCTTCTATCGGGCTCTGTGGTCCTTTCA
ASHG19A3L0001135	184.88	208.403	166.024	150.287	243.708	282.477	296.349	168.049	500.169	334.109	370.013	403.937	7.41742	7.69141	7.57688	7.69883	7.92533	7.92807	8.2855	8.20711	8.36968	8.26065	8.35344	8.35268	noncoding	chr2:19979944-19990294-	lincRNA-OSR1-1	lincRNA	10351	chr2	-	19979944	19990294		TCTTGTGTTTGTGATCAGCACTTCCAATCCTCTTTGCCCTGAGTAGTATTTGATTGTAGA
ASHG19A3A041679	209.126	309.13	179.425	262.744	192.919	192.975	236.877	82.0925	293.434	93.4005	191.377	226.303	7.58905	8.28182	7.67691	8.52354	7.58111	7.36414	7.96519	7.16268	7.61202	6.4037	7.46379	7.46415	noncoding	U66048		NRED	2959	chrX	+	149128983	149131935		AAGAAGTGTACTCACACTGCCCCAACACCAGTGAGTGGAAATATTTATAGGTCTCTCATT
ASHG19A3A020412	86.9341	110.652	77.2696	90.1971	72.5934	77.8381	74.8318	66.3371	107.94	100.695	85.7082	183.923	6.33555	6.68863	6.52833	6.92486	6.21524	6.04892	6.30685	6.84301	6.24286	6.52299	6.4137	7.14418	noncoding	ENST00000428151	RP5-884C9.2	Ensembl	573	chr1	+	38513096	38584697		CAGCCAGCCTTAAGGAGTGGACATCCTGCCTGGTGAAACTGAACAAGACACCTACCGCAT
ASHG19A3A025419	85.3684	89.4869	72.9041	95.6595	93.294	80.7465	72.6354	91.6642	180.347	159.344	108.383	145.875	6.30902	6.36995	6.44624	7.01532	6.57031	6.1021	6.26485	7.32516	6.93894	7.1777	6.7257	6.78519	noncoding	ENST00000503465	RP11-83C7.1	Ensembl	500	chr4	+	38368534	38387380		AGTAATATGGCTCAAGATTTTTGAACTGCCCAGGCTCTACTCAGGCTCTTGGACATCTTG
ASHG19A3A024204	193.475	134.719	164.003	197.68	184.229	172.305	171.071	141.198	319.626	165.496	246.198	256.248	7.48444	6.99429	7.56133	8.10653	7.5206	7.20757	7.49988	7.95896	7.72935	7.2337	7.80692	7.65482	noncoding	CR604878		NRED	1220	chr4	-	56814122	56815341		ATATTAATCCAGGGCTGACACCACTTGAAGATAAGCCCGTTCCTCTCTCTGGTATATTCT
ASHG19A3A038206	837.634	616.937	508.149	690.775	687.219	778.615	532.972	564.017	1424.87	1025.75	1076.8	1361.46	9.57838	9.3326	9.11107	9.83398	9.43126	9.4261	9.13606	9.86814	9.91055	9.92958	9.8104	10.2226	noncoding	HIT000086764		H-invDB	724	chr9	-	138999587	139000884		TTTCAAATTGTGCTGTGATAACCCTGGCTGTCTTCCTGCTCCCATAGTGGATAAAAGCGT
ASHG19A3L0002274	465.746	321.369	563.237	320.585	401.226	334.697	421.681	273.055	820.911	343.578	581.678	573.004	8.7244	8.34128	9.24677	8.80736	8.64563	8.17679	8.80754	8.88828	9.08985	8.30259	8.95797	8.88195	noncoding	AW391396	lincRNA-ATP11C-2	lincRNA	766	chrX	-	138516716	139115600		TGCTGTAGTCCACTATAATTTCCAAAATCATTATAGTTCCCACCACCACCATAGTTACCA
ASHG19A3L0002632	56.9507	68.3191	50.833	84.3169	70.938	75.0911	59.2967	67.2537	97.7189	92.485	78.4048	123.241	5.71692	5.95061	5.97457	6.81956	6.17996	5.9936	5.9717	6.86372	6.11467	6.39028	6.29685	6.53092	noncoding	chr11:79223852-79229652+	lincRNA-FAM181B	lincRNA	5801	chr11	+	79223852	79229652		TAGGTGTTTGTGACTCAGGGAGTGGGTATAAGGTGTCCCTTTCTGGGATGTTTTCTTTTC
ASHG19A3L0000291	2164.71	862.415	2082.41	1047.2	1695.8	1320.14	1746.14	798.881	4219.09	1254.93	2801.74	1524.41	10.9599	9.83901	11.1154	10.4003	10.7721	10.1711	10.9133	10.3357	11.6761	10.2173	11.2368	10.3926	noncoding	AK296262	lincRNA-PTEN-1	lincRNA	1121	chr10	-	89892056	90343015		AGTCTTCATATTTTGAGCCTGTCGTTCCTCTCATATGTCCCACTCCCTTTTCATACTGTA
ASHG19A3L0003103	70.3862	57.523	43.958	49.3049	50.0366	77.9989	47.5499	33.7137	73.3047	60.331	69.6912	80.08	6.02305	5.68629	5.77853	5.9728	5.70202	6.05183	5.6567	5.84605	5.7138	5.76544	6.1432	5.85781	noncoding	BG925420	lincRNA-PIK3R1-1	lincRNA	694	chr5	-	68023867	68024476		TCTAGGGTCTCTCATCTGTGGTCTCTAATTTATTGAGGCCCAATGAATCTGCCTAAAGAC
ASHG19A3L0000483	82.1256	63.2734	73.8053	85.8841	68.6229	84.4466	92.6765	64.6052	156.909	98.1396	90.8559	142.086	6.25179	5.83243	6.46493	6.84499	6.13069	6.17022	6.61643	6.80474	6.74444	6.48383	6.49311	6.74688	noncoding	BQ447228	lincRNA-ALG10-1	lincRNA	403	chr12	-	38450353	38450755		TTTTACTTTACTTTCTTTCTTCCTTTGTTGAGCTTGAGTAGGGGGTACAGGGGTGAGGGT
ASHG19A3L0001330	129.449	73.6001	147.622	71.3365	158.071	120.556	133.573	91.1408	235.394	80.6599	203.638	116.898	6.90826	6.06057	7.4226	6.55288	7.30184	6.68524	7.14279	7.31642	7.3067	6.19094	7.54781	6.45057	noncoding	AA420793	lincRNA-RAP2B-1	lincRNA	359	chr3	+	152716537	152716874		CCACCTCTAGCATTTATTTAATGTGACATTTAAATCTTTTGTGCTTCAGTTTCCTGACAC
ASHG19A3L0001866	1801.58	778.119	2758.06	899.327	2141.28	1050.94	2054.19	1197.68	5393.64	1177.21	3553.81	1328.73	10.6835	9.68663	11.5338	10.1863	11.1448	9.86065	11.1722	10.8326	12.0677	10.1233	11.6197	10.1859	noncoding	chr7:1348449-1366599+	lincRNA-MICALL2	lincRNA	18151	chr7	+	1348449	1366599		TTATATTGAAGTATTATTATTATTCGATGTCTGTCCCCACACTCCTAGCCAGCCTCCACC
ASHG19A3A035125	370.258	189.994	265.883	206.597	262.637	277.921	205.116	170.661	493.879	222.269	392.663	256.388	8.40752	7.53934	8.21767	8.16619	8.03141	7.90365	7.75938	8.22716	8.34846	7.67381	8.43111	7.65652	noncoding	ENST00000440744	AC024084.1	Ensembl	457	chr7	+	135710508	135769416		ACATCTCCATTTTCACATAAGCTCCCCAACTCTCAAGAAGACATGTCAAACTTCAAAGAA
ASHG19A3A046467	2201.11	2271.01	2604.35	2432.2	3449.94	3265.79	2569	2989.42	3968.16	3123.52	3276.16	2453.76	10.9811	11.2011	11.4559	11.5061	11.8659	11.4795	11.5181	11.9907	11.5748	11.5009	11.4823	11.062	noncoding	ENST00000427762	RP4-592A1.2	Ensembl	690	chr1	-	59096512	59097202	NM_013411,NM_001625,	ATCAGATGATAATGAAAAGGCCTTGAAAATCTGCCGGCAAGCCTACCACACTCAAACCAC
ASHG19A3A031214	152.427	107.689	172.343	111.244	166.809	137.736	174.905	130.387	522.915	181.436	337.201	247.963	7.14404	6.65084	7.62346	7.23998	7.38328	6.87703	7.5347	7.83826	8.44328	7.3668	8.22861	7.60031	noncoding	ENST00000435408	HCG9P5	Ensembl	225	chr6	+	29716065	29716290		AGAGAAGTCGCAGGAAGAATCCTCTGCCCGGAGCCTGCAGACTCCAACCCCTCAGCGTGA
ASHG19A3A034710	168.685	280.171	210.738	125.022	216.849	146.324	172.734	179.423	762.558	261.236	363.873	539.841	7.28668	8.14096	7.90354	7.42156	7.75748	6.96561	7.51631	8.30593	8.98832	7.91069	8.32921	8.79479	noncoding	ENST00000435695	AC002454.1	Ensembl	432	chr7	+	92465796	92546501		ATTAAAACCCCTGAAAGCTGCCACACCGTGAAAACAAGGCCTCCTTCACATTAAAGGCAA
ASHG19A3L0000789	107.048	118.644	107.846	104.879	114.467	136.111	107.281	86.2888	145.606	147.975	117.089	183.489	6.62877	6.80321	6.99065	7.15247	6.86098	6.85986	6.82745	7.23656	6.64452	7.07149	6.82481	7.1402	noncoding	chr14:94335247-94345947+	lincRNA-FAM181A	lincRNA	10701	chr14	+	94335247	94345947		TAAGACATATCCCATCTAGTTGCTTGTCCCTATTTCTGTGGTGAGGAAGGTCCTCTATGG
ASHG19A3L0002573	563.602	348.738	534.688	373.426	498.981	440.577	441.141	317.103	853.989	427.745	707.02	515.035	9.01153	8.47152	9.17672	9.01929	8.97072	8.57674	8.87365	9.09104	9.15043	8.62144	9.23231	8.718	noncoding	DB299428	lincRNA-PAIP2B	lincRNA	543	chr2	-	71534130	71534673		TAAAATACCATTATAATGAGCAGCTGCTATTTTTGCCTTCCCAGCGTTCATCCCCTCTTC
ASHG19A3L0001479	2569.17	1012.08	2752.92	1231.56	2095.05	1604.14	2008.15	1252.79	2904.11	1243.28	3366.68	1758.21	11.2016	10.0721	11.5327	10.6299	11.1058	10.448	11.1389	10.8835	11.078	10.2053	11.5353	10.6008	noncoding	chr4:25089927-25101952+	lincRNA-SEPSECS-1	lincRNA	12026	chr4	+	25089927	25101952		TTTACTCATGAAAAAGAAAACAGTGAAGGCCCCCTCCTCATGGCTTTCTTCCAACAAACT
ASHG19A3L0000026	71.3482	60.9529	39.3206	48.3225	45.573	101.243	30.6597	50.2693	53.8153	92.6016	43.2368	69.3755	6.04296	5.77717	5.62918	5.94116	5.57798	6.43571	5.01605	6.43086	5.2856	6.39202	5.51323	5.63921	noncoding	chr1:157374626-157390451-	lincRNA-ETV3-1	lincRNA	15826	chr1	-	157374626	157390451		TTAAATAGTGTGTATCCTCCAGACAGTCATCTGTGTACCCACAAATACCACAGACCCTGT
ASHG19A3L0001452	698.001	221.51	358.779	273.386	394.841	475.256	294.622	181.11	752.212	426.894	663.003	580.072	9.31849	7.78303	8.62615	8.58066	8.62203	8.69573	8.27654	8.31735	8.9666	8.61839	9.13255	8.90004	noncoding	BG677629	lincRNA-ARSJ-2	lincRNA	928	chr4	-	115399874	115400748		AATATTTAGCCCGTGTGCTTCTCCCGAAAGCCCCATTTGGCTTTCCCTTCTTATCTAATT
ASHG19A3A015714	235.721	169.534	247.354	148.418	265.481	172.194	221.41	117.971	671.374	185.843	320.255	232.028	7.74992	7.36249	8.11625	7.67968	8.04406	7.20622	7.86748	7.69286	8.79427	7.40527	8.15468	7.49988	noncoding	ENST00000416845	AC093159.1	Ensembl	424	chr2	+	62690261	62691205		ACAAGAGGTGCCATGAGACAGTATATAGTTCATTTCCCCACCGCAAGAGTAAAGGGCTTA
ASHG19A3L0002258	65.7287	45.8128	54.1874	49.2788	71.4687	60.9361	53.7476	35.0386	61.544	55.1806	53.229	74.4812	5.92067	5.34645	6.05608	5.97121	6.19136	5.68065	5.83391	5.90323	5.47077	5.63356	5.78901	5.74819	noncoding	AA558434	lincRNA-DCAF12L1	lincRNA	556	chrX	+	125395367	125395925		CATTGTAAGGGGTTTCTTTCTTCTTCTGTAAGGCTAATACCTTTCTCAAGTATAAGCCAG
ASHG19A3L0002160	97.436	56.3742	57.7097	49.9232	65.0648	80.2115	64.5278	32.4555	83.5038	65.0684	82.8503	87.9871	6.49366	5.65652	6.14114	5.99347	6.05183	6.09104	6.09281	5.78833	5.89899	5.87771	6.37195	6.00316	noncoding	EB387271	lincRNA-TMEM64-1	lincRNA	847	chr8	+	91317897	91318744		CTTTCCCAAGTCTTCTCCATGTAATGTAAATTGCATTCCACTGAATTTAGCCTAAAAAAC
ASHG19A3L0000387	203.105	168.978	212.06	221.278	275.243	236.178	202.346	156.083	468.438	315.108	336.583	331.253	7.55156	7.35805	7.91388	8.26945	8.09685	7.66509	7.73819	8.10767	8.26983	8.17679	8.2259	8.03869	noncoding	chr11:44720724-44741649+	lincRNA-TSPAN18	lincRNA	20926	chr11	+	44720724	44741649		GTTTGCCTTCCCATTTCTTTTCTTTTCATCCAAGTGCAGAGTAGTGGATGGACATAGGGG
ASHG19A3A013540	21363.3	44223.1	21377.4	26374.3	15724.7	21176	21149.6	35074.2	20134.2	27638.2	17177.1	32911.1	14.5157	14.9168	14.725	14.7767	14.2026	14.138	14.7143	14.9428	14.2143	14.4987	14.117	14.6501	noncoding	ENST00000414823	AC009413.2	Ensembl	399	chr2	-	42077342	42077741		TATGGCACGGAGTCCCAGGCCAAGGATGTCATTGAAGAGTACTTCAAATGCAAGAAATGA
ASHG19A3L0000086	1233.23	2503.88	1416.68	4224.21	1511.41	2702.41	1522.38	1758.67	1222.68	941.452	1940.21	3036.96	10.1401	11.3367	10.5448	12.2223	10.5999	11.2108	10.7042	11.3213	9.66954	9.81139	10.6885	11.3661	noncoding	BI048312	lincRNA-WNT9A	lincRNA	393	chr1	+	227598421	228286740	NM_001658,NM_001024228,NM_001024227,NM_001024226,	CGAAAAAGACAACCTCTACTTTTTTCTTTAGTATTTGGATAAACACTGAAGCTGGAGCTG
ASHG19A3A043149	248.265	118.864	224.943	148.856	201.167	152.284	207.618	118.68	610.266	221.616	411.477	271.989	7.82606	6.8058	7.99007	7.68336	7.64619	7.0257	7.77526	7.70238	8.65882	7.6698	8.48937	7.74571	noncoding	ENST00000451364	RP11-429G19.2	Ensembl	716	chr10	-	97621069	97849912		TTATAATCGGAGTGGATTCCATACCTCTCATCCCTGGATTTTCATCTTGTGGCACTGGAT
ASHG19A3A046486	15419.1	64510	12020.6	12962.6	12984.4	37761.8	16061.1	20744.2	23639.9	34350.1	13642.1	58418.2	13.9414	15.3808	13.7963	13.8261	13.9196	14.9119	14.3113	14.3492	14.4999	14.8171	13.6754	15.5972	noncoding	ENST00000490750	RPLP0P2	Ensembl	961	chr11	+	61404151	61405112	NR_002775,NM_053275,NM_001002,ENST00000413306,	TTCCAGGCTTTAGGTATCATCACTAAAATCTCCAGGGGCGCCATTGAAATCCTGAGTGAT
ASHG19A3L0001912	136.684	104.27	135.936	103.762	113.645	134.768	120.307	80.8233	215.099	130.647	153.984	147.413	6.9853	6.60259	7.3149	7.1367	6.84925	6.84613	6.99204	7.13781	7.18832	6.89412	7.1814	6.80068	noncoding	chr7:37833800-37845625-	lincRNA-GPR141-2	lincRNA	11826	chr7	-	37833800	37845625		CACAGTGAAAGTCTAAATATCTTAGAGCTTTTCCTCTGCTACTACAGAATCTTCCTAGAA
ASHG19A3A013578	2770.19	814.01	3035.21	1260.5	2226.17	1287.69	1550.23	629.867	5176.93	1141.49	3339.05	1311.3	11.3217	9.74974	11.6847	10.6572	11.1977	10.1341	10.7341	10.0212	11.998	10.0802	11.5244	10.1701	noncoding	ENST00000430650	AC009236.1	Ensembl	721	chr2	-	45419317	45550434		AAACCAATCGTCCCCCCACCTGATTCCAAAGGAATTACAGAAAAATGGAAAGCCAGGAAC
ASHG19A3A032100	144.828	73.6573	168.484	75.5672	168.665	65.6977	179.407	123.918	471.964	132.874	285.037	104.966	7.06563	6.0624	7.59406	6.6419	7.39694	5.79382	7.57012	7.76268	8.28205	6.91686	7.99939	6.28334	noncoding	uc003qet.1	AK055166	UCSC_knowngene	2069	chr6	+	134758853	134825719		TAAGTGGTGCTTGCTAGCCCTACTAAGAATCCTGCCATTGTTGCAAATTTCAGAAAAAAG
ASHG19A3L0000857	114.321	129.819	98.8328	94.39	135.204	143.594	102.647	84.9436	180.549	159.906	163.681	175.886	6.72753	6.93615	6.86932	6.99457	7.08733	6.93884	6.76451	7.21126	6.94029	7.18393	7.26275	7.07266	noncoding	AI201251	lincRNA-LITAF-2	lincRNA	489	chr16	+	11477572	11478925		TCAGCTCATTGCCTGCTTCATTGTCATTGGTGCCCAGAAGGCCAGCGGATATGCCGTGCT
ASHG19A3A040291	558.841	912.045	422.271	504.187	679.594	654.97	257.508	24.5669	491.464	196.34	153.726	463.458	8.9974	9.92322	8.85691	9.42707	9.41491	9.17735	8.08273	5.38423	8.34128	7.48676	7.17887	8.56118	noncoding	ENST00000423016	CTD-2230M5.1	Ensembl	168	chrX	-	113623440	113623608	NM_012470,	AACTTACAGACTTCCACAAGCAAGTCACTAGTGCTGAGGAATGTAACCAAGTTTGCTGGG
ASHG19A3L0000851	830.11	610.994	409.649	621.429	406.831	827.966	505.767	498.043	620.141	669.416	631.149	1390.6	9.56441	9.31973	8.81428	9.6957	8.66797	9.51731	9.07301	9.70559	8.67724	9.28882	9.06462	10.2517	noncoding	BC041387	lincRNA-MCTP2-2	lincRNA	4605	chr15	+	94774954	95023632	NM_018349,NM_001159643,	CACAGTATTTCCCTGCCATGTAAAAATCCTGACTTTGTGCGTATATAAAATGTATGCAAT
ASHG19A3L0003445	227.746	162.401	169.037	160.285	185.724	215.663	188.426	120.786	234.738	176.859	196.23	264.293	7.70599	7.29177	7.59814	7.7956	7.53163	7.53118	7.63315	7.72717	7.30281	7.3317	7.49575	7.70512	noncoding	chr10:95567958-95575624+	lincRNA-TMEM20-2	lincRNA	7667	chr10	+	95567958	95575624		AAGAATTTTGATATCTGAGCTGCTGGATGCATGCGCTTTCTTTCTCTCTCTGATTCCCCC
ASHG19A3L0001756	81.9212	69.005	86.5811	67.7125	78.3186	86.0228	80.977	49.5572	127.913	79.8488	91.8776	88.5314	6.24808	5.96631	6.6857	6.46908	6.32146	6.1945	6.41877	6.40935	6.47569	6.17652	6.5076	6.01274	noncoding	DA204380	lincRNA-C6orf118-6	lincRNA	592	chr6	+	164347976	164650818	DA245301,	TTTGAAAGCCTAGTAGACACCCGATGCTTTCAACATGTCTTATATGACCCTTGCCTCCAG
ASHG19A3A007192	52.6176	74.1486	35.3805	48.6149	58.1863	89.8543	54.0841	34.3019	90.5432	56.3197	54.2277	92.1002	5.60461	6.07334	5.49158	5.95109	5.89829	6.2604	5.84259	5.87121	6.01161	5.66182	5.81072	6.0761	noncoding	NR_015442	LOC401397	RefSeq_NR	1055	chr7	-	112756773	112758637		GCCATTCCTGTAATGGCTGCTTCCTAGAAGGTCGTGTCACGTGGAACCTCTTAATCTCAG
ASHG19A3A039070	115.723	80.7814	126.991	90.4784	129.939	93.9507	128.763	76.026	188.704	62.6091	123.375	90.4319	6.74471	6.20967	7.21613	6.93042	7.03483	6.32539	7.09245	7.04483	7.0013	5.82181	6.89442	6.0467	noncoding	ENST00000364713	AL591506.1	Ensembl	306	chr9	+	107859036	107859342		TGATGGTTATGTACCATCTCTTGACCATAAAAAGTCCTACTCTCTACATGCTGTATTATT
ASHG19A3L0001472	300.984	335.275	378.045	345.327	411.144	361.593	334.538	289.029	1025.08	476.628	592.532	620.323	8.10888	8.40962	8.70471	8.91004	8.68284	8.28994	8.46574	8.96496	9.40463	8.778	8.98053	8.9989	noncoding	chr4:1774152-1786902-	lincRNA-TACC3	lincRNA	12751	chr4	-	1774152	1786902		TGGTGCCATAAGTGCCCCCTGACAGTAGCCTGAGTTTCCCATGCTTTGAGATGGGGTGGT
ASHG19A3A009938	261.574	146.717	339.066	158.12	369.52	211.226	276.32	142.571	811.853	260.943	578.985	346.292	7.90146	7.12862	8.5537	7.77258	8.52504	7.50258	8.18808	7.97542	9.07585	7.90893	8.95099	8.11178	noncoding	NR_003587	MYO15B	RefSeq_NR	9424	chr17	+	73584138	73622925		ACATTCCTCCAACAGCTGTTGGCTGACCGTCTGCCTCATCTACCCTTGGGCCAGATGCTG
ASHG19A3L0003377	226.867	199.753	273.205	228.091	264.111	220.343	223.022	147.114	415.41	238.824	330.925	294.117	7.70126	7.62908	8.2567	8.31392	8.03952	7.55848	7.87636	8.02134	8.10031	7.77867	8.19845	7.86044	noncoding	chr5:137822391-137830175+	lincRNA-ETF1	lincRNA	7785	chr5	+	137822391	137830175		GGAACCCCAGGCCTCTGCTTGGGTAGGGCTTTTATTCTCTTCTGTGTGCAGGGTCCTTGA
ASHG19A3L0002606	178.361	154.791	165.326	181.158	187.544	173.308	194.87	132.956	231.674	179.326	195.672	242.569	7.37027	7.21645	7.57109	7.97559	7.54471	7.21479	7.6844	7.86646	7.28658	7.34876	7.49163	7.56344	noncoding	H00916	lincRNA-NTF3-1	lincRNA	500	chr12	+	5454390	5454785		ATGTGGGGAATTACTTACCTCTTCTCTGGAAACCTTTCAACCTTTCTCTGGACTTCATCC
ASHG19A3L0000333	8248.87	1231.62	5023.58	2880.21	3744.36	3818.87	2914.36	903.637	6898.04	1870.81	6397.22	2733.9	12.9467	10.3464	12.4263	11.7163	12.0009	11.7038	11.6934	10.4885	12.4637	10.78	12.4842	11.2286	noncoding	DB030353	lincRNA-RPUSD4-2	lincRNA	613	chr11	+	125976772	125977385		CCCCACACTGGAAGTGGTTTGCACACTCCCTCCAACCAGACAAAAAAGAGAGGGTTTCCA
ASHG19A3A013654	1046.99	2336.36	686.213	1346.77	626.549	1646.57	1190.36	1165.94	986.954	3456.77	755.915	1088.18	9.90335	11.2383	9.52071	10.7443	9.29366	10.4859	10.3255	10.7983	9.35819	11.6547	9.33126	9.89	noncoding	CR609715		misc_RNA	1695	chr1	-	247350699	247352392		GTTTGGAGGAGTAGTTAGTATTTGGCTCATATAATGTGTTAGGTAACTATTCTAAGCCAT
ASHG19A3L0002141	73.3107	68.4374	44.9267	54.713	51.9729	77.1757	64.6435	44.0245	91.8087	89.0826	71.4347	115.595	6.08458	5.95424	5.80799	6.13647	5.75149	6.03469	6.09571	6.23424	6.03331	6.33447	6.17392	6.43545	noncoding	AW173332	lincRNA-MFHAS1-1	lincRNA	406	chr8	+	8608883	8638945		TCTCCTTTTGCCAGTCCCTGGATAAACCATTCATCAGATACATAGGAAGATAAATCAGAT
ASHG19A3L0000362	128.032	193.993	112.497	127.642	163.191	209.024	107.005	186.034	231.429	269.978	162.245	360.105	6.89344	7.57529	7.05114	7.44954	7.3464	7.48794	6.82418	8.35449	7.28539	7.95964	7.25007	8.16783	noncoding	exon678+	lincRNA-KCNA4-3	lincRNA	279	chr11	+	29337947	29338225		CCAGTGACTTCCTGGCTCCATGATGTTGGCAAACGATTTAATTTTGTACATCCGTTTTTT
ASHG19A3A047166	83.7138	56.8782	61.9938	135.813	106.703	47.2018	143.261	27.7145	134.387	73.378	127.171	60.9698	6.28016	5.66808	6.23083	7.54492	6.75876	5.30855	7.24075	5.55846	6.53697	6.05571	6.93572	5.43279	noncoding	uc001qhs.2	BC112333	UCSC_knowngene	1946	chr11	+	134306628	134375017		GGCTGAAAAATGTTTCTGTCCAGGCAAGGGTGTGTGCTGAATGACTCAAGGATTTTTTGG
ASHG19A3A049664	1987.33	510.514	1843.1	676.57	1376.08	1122.15	957.048	485.334	2175.93	796.909	2698.93	1049.04	10.8331	9.04195	10.9341	9.80715	10.4571	9.94938	10.003	9.6724	10.6131	9.55781	11.1789	9.82667	noncoding	ENST00000443621	RP11-30C8.2	Ensembl	282	chr13	-	73987609	74120978		TTGACAACTTGAGAACTGCGTTCAAGGAAAGTCTTTAACAATTCTCCTCCTCACCTCCAC
ASHG19A3A033216	316.416	192.947	253.265	240.765	304.408	268.807	246.863	181.234	579.694	287.114	412.057	424.581	8.18699	7.56644	8.1478	8.39271	8.24634	7.85893	8.02632	8.31808	8.58391	8.04616	8.49261	8.42548	noncoding	uc001fuu.2	AF088076	UCSC_knowngene	423	chr1	+	159931073	159946734	ENST00000423943,	TAAAAGGCCAAACCTTTGCTCCAACTTTCTCCTTAGCTTCCCTTTGGATCTGGAAAGCTG
ASHG19A3L0002286	285.894	189.734	310.289	256.404	329.716	225.745	282.923	169.557	716.699	305.121	504.198	509.556	8.03508	7.53644	8.42832	8.48826	8.36387	7.59904	8.22165	8.2188	8.89245	8.13118	8.76762	8.70168	noncoding	chrX:20419404-20431504+	lincRNA-CNKSR2-2	lincRNA	12101	chrX	+	20419404	20431504		GTAGTGGTCCTTCTAAATTCGGGCCACTCGACTCATTCCTTCCTGTCTCATTTTGTTCTT
ASHG19A3L0002991	561.951	204.703	384.957	237.206	353.096	356.958	266.996	146.926	416.588	233.505	349.484	301.087	9.00729	7.66369	8.72796	8.37176	8.46148	8.27236	8.13578	8.02014	8.10409	7.74763	8.27405	7.89476	noncoding	DA335567	lincRNA-NT5C1B-RDH14-4	lincRNA	585	chr2	+	18059960	18542882	NM_002252,	TTTGGCCTGTACAACCAGAGAACAGGATTCTTCCCTTCTTTTTGGCCACCAAATGCCTAT
ASHG19A3L0002725	129.769	146.573	95.4124	124.104	121.553	145.114	109.871	107.274	152.686	143.596	120.268	200.611	6.91146	7.12661	6.82311	7.40875	6.94104	6.95408	6.8624	7.56568	6.707	7.02485	6.86223	7.27911	noncoding	chr11:130081529-130089431+	lincRNA-ZBTB44-1	lincRNA	7903	chr11	+	130081529	130089431		GGTGTTTAACTGTAACCTGATTACCAGACTTGCATTCCTGTGGACCCATTTCCAGTAGCT
ASHG19A3A028040	70.4099	46.7921	56.4861	41.0249	54.0036	68.9472	67.5783	32.8575	73.9306	53.4976	79.2458	60.3071	6.02388	5.37802	6.1134	5.68984	5.80245	5.86412	6.16294	5.80714	5.72714	5.58821	6.31011	5.41618	noncoding	ENST00000515097	AC106810.1	Ensembl	1145	chr5	+	25083406	25162815		GTCTTTTTCCCTCATATGAGAGAAGGGATGAGGAAGTTCTCTAGGACCTCCTTTATAAAG
ASHG19A3L0002155	200.816	239.212	142.553	214.978	182.48	207.922	167.778	214.942	265.782	231.776	183.934	399.722	7.53751	7.90061	7.37807	8.23137	7.50596	7.47818	7.47326	8.55196	7.47219	7.73224	7.41463	8.33507	noncoding	DB530028	lincRNA-MMP16-2	lincRNA	439	chr8	-	90623514	90623953		TGATCATTGTTTGCTTATTCTTATATGGCCCCTGTATTTCAGACTCACTCTGTGTCAGGC
ASHG19A3A007449	112.361	305.492	161.656	208.831	150.381	182.204	143.007	97.9161	256.196	183.394	109.628	151.489	6.70365	8.26657	7.5446	8.18521	7.23299	7.28761	7.23826	7.4249	7.42193	7.38293	6.74151	6.84184	noncoding	NR_026966	LOC100130691	RefSeq_NR	5223	chr2	-	178148235	178257419		CAAACTCCACGCCACCTGGTTTGCTCAACAGCAAAAGACACGGCCGGGTGCGGTGGCTCA
ASHG19A3L0000088	901.48	243.306	584.72	313.822	406.677	505.062	367.932	192.601	624.713	352.467	700.526	436.217	9.68704	7.92497	9.29864	8.77613	8.66749	8.78827	8.60877	8.4031	8.68767	8.33967	9.21593	8.46724	noncoding	CB265955	lincRNA-RAB4A-5	lincRNA	616	chr1	+	228918736	228919347		TCTATTGAGTGGGTGAGGTCTTGCCTCCCTTTCTCGTGCAACTCTTTTAGTGGTTTACAA
ASHG19A3A048509	47.1582	112.979	72.6575	40.0974	61.4527	56.8908	60.422	65.701	230.249	67.7093	99.2523	119.943	5.44993	6.72476	6.44221	5.65206	5.97234	5.57758	5.99704	6.83063	7.27984	5.93813	6.60997	6.4886	noncoding	uc001dqu.2	BC030750	UCSC_knowngene	1327	chr1	-	95123089	95285834		ACCACGTGGATCCCAAGGCCATCCCAGGAACTCTTTGGAGGGGAGAAGCCCAGTGGAAAC
ASHG19A3L0001875	583.469	212.9	360.795	307.344	309.504	267.065	288.568	196.904	643.817	329.254	535.381	465.641	9.0606	7.72375	8.63475	8.74808	8.27337	7.85089	8.24995	8.43208	8.73188	8.24069	8.8436	8.56846	noncoding	DB522844	lincRNA-LOC100131199	lincRNA	463	chr7	-	141212709	141228978		TTATGTATCCAGGATCCTTCTACTGTGTTTCTCCTCCATTGCGAAGTCCTTCACTTCCAG
ASHG19A3L0002412	310.066	226.163	243.411	201.199	256.849	308.992	238.109	171.55	345.601	246.157	290.243	306.596	8.15451	7.81859	8.09519	8.12896	8.00132	8.06409	7.9713	8.23346	7.83689	7.82245	8.02336	7.92393	noncoding	DB049930	lincRNA-PDP1-2	lincRNA	551	chr8	-	95003771	95004321		ATAAAGAAAATAAAAGGGACGGATTTCCTGTGTCTTCCCAAGCAGGCCCCGCCTTTTTCT
ASHG19A3A025970	116.987	159.034	119.991	94.3099	164.884	184.967	165.685	54.0575	187.663	148.521	106.663	154.485	6.75863	7.25653	7.13929	6.99267	7.36399	7.30924	7.45534	6.53876	6.99297	7.07821	6.70557	6.8701	noncoding	ENST00000510011	RP11-33B1.1	Ensembl	979	chr4	+	120375974	120419058	uc003tnf.3,NR_024271,	TACATAACTGAAGACTCCCACCTTCAGGCAGGATTGGGTAGTACGTGTTTGTAACTACCT
ASHG19A3A050297	113.279	128.225	117.838	120.78	107.778	155.221	99.2304	109.958	151.589	112.754	109.486	174.946	6.7145	6.91578	7.11541	7.36562	6.77174	7.05199	6.71328	7.59701	6.69777	6.6793	6.73955	7.06466	noncoding	ENST00000419499	RP11-459P23.1	Ensembl	3340	chr13	+	74805593	74834113		AGGTCTGTCCTTTTTAATGCTCACCACACTTGAGGTTTCTGTTCACACTTCAAAGGCTGT
ASHG19A3A040889	89.6989	96.776	96.249	83.8248	86.0459	139.898	87.8489	77.2997	142.142	104.261	93.7277	190.591	6.37946	6.48955	6.83416	6.81052	6.45444	6.89947	6.53562	7.07088	6.60936	6.57168	6.53447	7.19757	noncoding	ENST00000450527	RP11-342D14.1	Ensembl	722	chrX	+	45042495	45193162		TTTCCACAGCTTCCTGCTTTCGTCAGCTTCAGCTTAACATCTATTATTGTGAAGAGTAGG
ASHG19A3A050025	225.944	197.762	273.999	204.791	252.521	263.739	189.325	176.795	401.288	250.038	377.781	352.944	7.69573	7.60935	8.26153	8.15575	7.97609	7.83165	7.64154	8.28011	8.04817	7.84914	8.38302	8.14026	noncoding	ENST00000425638	RP11-173P16.2	Ensembl	1082	chr13	+	31651390	31689836		TTTGAAAAGTCATCTCAGGCCACATATCATACAAGCTGAACACTTCCAGCCCCTCTGATG
ASHG19A3L0000009	2727.19	448.413	1812.64	1069.21	1226.65	1259.05	1039.87	356.837	2653.54	728.142	2300.86	974.621	11.2969	8.84201	10.9138	10.4286	10.2802	10.1042	10.1223	9.25376	10.9265	9.41889	10.9467	9.71654	noncoding	BX104325	lincRNA-FAM102B-1	lincRNA	451	chr1	+	109073813	109074249		TCTGCTAGGGGATTAGTATAGCATTTTAACATTTGATCTTATTTTCTCCCTTCTGGATCA
ASHG19A3L0002965	194.115	105.905	150.513	118.59	101.439	122.792	119.535	121.004	255.539	115.273	227.373	229.705	7.48907	6.62366	7.44876	7.33665	6.69335	6.70971	6.98215	7.72983	7.4184	6.70883	7.69707	7.48444	noncoding	CA395304	lincRNA-CCL2	lincRNA	601	chr17	+	32550321	32550922		TAGCGGGCATTTGTCTTGTGCATTTCCATTTCTGCCCCTACAAGACAATCTCCATGATCT
ASHG19A3L0000470	2263.7	606.843	1606.02	1030.16	1282.25	1136.44	1012.73	471.759	2823.46	1015.96	2411.81	1414.57	11.0245	9.31064	10.729	10.3758	10.3459	9.96737	10.0822	9.62752	11.0306	9.91875	11.0197	10.2788	noncoding	U26161	lincRNA-FKBP4	lincRNA	422	chr12	+	2877503	2877919		AGAGAGAAGCTCACAACAAGGCCACACAGAGAAGACAGCCAGGCCCTCCCTATGTCCTCT
ASHG19A3L0001303	96.8884	65.3064	96.0241	93.6897	72.8575	60.3913	114.895	77.1715	93.5161	97.8879	92.4792	165.043	6.48656	5.8805	6.83193	6.98402	6.21981	5.66723	6.92655	7.06807	6.05692	6.47794	6.51826	6.97596	noncoding	chr3:118559485-118571910-	lincRNA-LSAMP-6	lincRNA	12426	chr3	-	118559485	118571910		TCCATCTCTCTTGTTTTATGCTTTGTATTCATTACATGGTTTGGTCCTCTTTTCATCCCA
ASHG19A3L0000385	235.923	189.41	266.695	168.118	261.025	208.838	259.814	173.242	601.17	212.672	411.572	306.732	7.75163	7.53324	8.22165	7.86806	8.02286	7.48592	8.09819	8.2479	8.63703	7.60744	8.48989	7.92456	noncoding	AI239901	lincRNA-CD82-1	lincRNA	229	chr11	+	44559191	44559355		TGGCCAAGGGAGTGAGGTCCTTGTCCTGTCATCCTAGGCTCCAACGGCTTTCTTTGTCTG
ASHG19A3L0003343	65.0279	45.0248	54.0445	37.8195	44.0764	70.0976	48.6551	53.1663	64.2177	42.4178	55.2124	66.4014	5.90563	5.32129	6.05218	5.558	5.52967	5.88948	5.69164	6.51445	5.5267	5.2468	5.83664	5.57079	noncoding	AI222143	lincRNA-KIAA0802	lincRNA	282	chr18	+	8695853	8696122		TTTCAAATCTCTACTTCTGTTTCGACAGGTAATAATGTTGCCAGATGCCAGGGGTTCGGG
ASHG19A3A013257	79.3112	68.59	54.6744	63.3138	95.4426	82.2187	57.0628	63.5562	120.516	69.518	63.9159	102.3	6.20187	5.95709	6.06753	6.3636	6.60449	6.13081	5.9196	6.78061	6.39534	5.97821	6.03106	6.24421	noncoding	ENST00000416534	AC007463.2	Ensembl	734	chr2	-	8026900	8039786		GCTGATCACGTCACTCTACAGCTGTTCTGCCACATTTGAGCACCCACATTAAAGACAAAA
ASHG19A3L0002224	123.506	102.416	107.313	113.252	104.606	113.792	112.905	72.7167	132.941	87.6827	78.0282	124.075	6.83986	6.57664	6.98334	7.26723	6.7338	6.60096	6.90256	6.98302	6.5216	6.31166	6.29004	6.5413	noncoding	AI553950	lincRNA-INSL6	lincRNA	449	chr9	+	5131978	5164252		CTTTTTATCCTTATACTCAGGTAGTGACTGCATTTCCCAACTGGTTACTGCTTCCTTCCA
ASHG19A3L0002616	83.4731	79.1126	90.9603	88.886	83.9107	104.638	114.576	84.69	178.405	117.138	153.791	169.562	6.27549	6.17385	6.75727	6.90241	6.41842	6.48311	6.92231	7.20721	6.92536	6.73414	7.17924	7.01767	noncoding	AW293169	lincRNA-ZNF507	lincRNA	480	chr19	+	31844049	31844530		AGTTGCAGATTATCTTTGAAAAACAACAGGCTCTGGCCCTGCCAGCCCTAGTAACTTCTA
ASHG19A3L0000287	92.9975	71.603	53.6001	85.8575	85.7647	65.2595	72.7424	69.2412	82.3626	65.8903	57.6788	88.5823	6.43227	6.02097	6.04087	6.84468	6.44943	5.78256	6.26647	6.90751	5.88092	5.89749	5.89863	6.01352	noncoding	BX119188	lincRNA-NRG3-1	lincRNA	308	chr10	+	82422704	82423002		AATTTTGGTTGTGCTAGTAACTCACAGCGGGACTTTGGGACTTGGTTCTTTTTCTCAGCC
ASHG19A3L0002513	62.2448	54.1869	56.9184	46.468	54.1104	65.2826	54.397	47.9905	51.7706	58.8588	49.7098	64.9218	5.84427	5.5979	6.12299	5.88266	5.80442	5.78361	5.85056	6.36097	5.23036	5.72563	5.69598	5.53277	noncoding	BF958740	lincRNA-CRYBA4-2	lincRNA	226	chr22	-	27499205	27499433		ACAGTTGGAATGAGGGTGCACATTCAGAAAATGTCCTACACCGTCTTCTTCAGTGTGTGA
ASHG19A3A046449	170.58	89.5876	148.617	79.7681	194.232	101.673	144.535	53.6079	264.219	110.578	193.298	108.707	7.3025	6.37195	7.43162	6.73095	7.59078	6.444	7.25089	6.52764	7.4646	6.65479	7.47682	6.33832	noncoding	BC026095		misc_RNA	2212	chr11	+	59323030	59325212		TACTAAATACTTCGTCTCATTAGTTTCTGCCCGCCTAAGAGACAAGGAGAACAGCCGTCT
ASHG19A3A043677	330.773	228.093	371.502	216.236	348.584	224.886	284.831	216.716	966.318	279.719	467.483	374.694	8.24969	7.83034	8.67651	8.2388	8.44156	7.59297	8.23052	8.56358	9.32414	8.00616	8.66559	8.22975	noncoding	AK055754		misc_RNA	1839	chr10	+	20058620	20060458		AGCCCCCACACACTCAGTGCTGTCATAAATAATAGTTATCCTTATGGAAAAACTAACACA
ASHG19A3A040770	172.277	210.156	147.63	170.931	350.586	204.954	230.563	178.613	431.932	165.878	609.066	260.916	7.32025	7.7034	7.42273	7.89268	8.45049	7.45785	7.92682	8.29712	8.15605	7.23716	9.01908	7.68458	noncoding	uc001hpe.1	AK124056	UCSC_knowngene	1530	chr1	+	225888305	225939945		TGAAGAGCCTTTCTGCAGTTCTGCATTGAACTCTTCATGTGGCCCCATCTAGTAATGAGT
ASHG19A3L0002098	92.1609	82.4262	92.4497	79.6113	107.819	131.062	75.0394	70.3599	129.982	113.213	103.399	157.932	6.41935	6.2418	6.77811	6.72793	6.77212	6.80425	6.31114	6.93367	6.49674	6.6847	6.66418	6.90393	noncoding	BX106988	lincRNA-XKR4	lincRNA	677	chr8	+	55709128	55754324		AAATGCAGCTTGTTTCATGCCTTTCTCTGATTTATTCACCATCCGCGGTGTTGGTTGGGA
ASHG19A3A014789	76.8607	79.57	84.2885	65.9327	72.4267	110.505	64.7771	80.0428	108.189	70.4441	101.493	87.8121	6.15434	6.18246	6.64985	6.42558	6.21146	6.55876	6.09863	7.12215	6.24635	5.99629	6.64032	5.99999	noncoding	ENST00000425911	AC092638.2	Ensembl	885	chr2	-	194141387	194142336		AGAAGGTGGCAGACAAAGAGGTGGAGAAGGCATATAGGCAGAAGGCCTCCTCCTGCTACC
ASHG19A3A010336	78.7964	41.4453	60.4952	54.0782	48.0039	50.1394	44.0918	44.0856	85.2693	51.6705	70.6722	81.5506	6.1943	5.19429	6.19879	6.11732	5.64887	5.39719	5.54751	6.23631	5.92714	5.53585	6.16248	5.88716	noncoding	BC043263		misc_RNA	2325	chr18	-	53548919	53587427		AAGCTGGATGACTATCTCATTCTCTGATGATGGAGAAGAATACTCACAACCTGCTCCCCA
ASHG19A3A049176	590.227	233.243	279.219	216.991	354.348	610.074	393.504	193.457	592.92	403.677	550.741	495.341	9.07669	7.86338	8.28855	8.24358	8.46741	9.0614	8.71359	8.40918	8.61697	8.53252	8.88195	8.66049	noncoding	BC033539		misc_RNA	2851	chr12	+	124570307	124573135		AATGCTGCTATCATTTTCAATTGCTCTCCCAATAAAACAGGCCCTGGAGCCGAGGTGAAT
ASHG19A3L0001785	85.6833	46.4366	104.428	47.4	101.023	44.2452	115.165	48.6811	169.612	61.2324	148.616	69.3934	6.31482	5.36878	6.94383	5.91314	6.6871	5.21613	6.92878	6.38315	6.8537	5.78779	7.13929	5.63942	noncoding	DA148762	lincRNA-IRF4	lincRNA	529	chr6	+	381362	381891		CAGAGACTGAATTCAGTGAGCAGAGAAAACAGCCTAGCCCATGGATTTGTTCTCAATGCA
ASHG19A3A021889	686.321	310.735	508.663	394.3	543.47	544.76	437.428	275.432	721.499	387.398	631.658	500.991	9.2933	8.29196	9.11182	9.08985	9.09302	8.89063	8.8612	8.90204	8.89943	8.47224	9.06666	8.67678	noncoding	ENST00000468910	RP11-12N13.4	Ensembl	766	chr3	-	165878990	165879756		AGCCACCTCCCGATATTGACACTTTGTTGATGTAGCATGACTATTCTTATACGTCTCTGT
ASHG19A3A022111	264.888	213.777	223.13	217.97	234.693	290.387	200.342	171.597	281.981	237.718	266.313	326.773	7.91946	7.72964	7.97757	8.24852	7.86956	7.97212	7.7245	8.23396	7.55436	7.77308	7.91069	8.01787	noncoding	NR_024480	LOC100131551	RefSeq_NR	3021	chr3	-	194018990	194030593		AGATTTCCCATCTCAGCCAATGGCGAGTCCAAAAATCCTTTGTGTCCCCTTTGATTCTTA
ASHG19A3L0003294	207.269	192.632	177.474	172.085	180.541	288.772	157.961	132.276	237.762	261.501	241.046	369.55	7.57955	7.56259	7.66202	7.9026	7.49067	7.96461	7.385	7.85783	7.32133	7.91261	7.78137	8.20371	noncoding	chr3:122764889-122778226-	lincRNA-SEMA5B-1	lincRNA	13338	chr3	-	122764889	122778226		TTTCCAGGAGTGAGATTGGCCCTTCTTCATTTTTTCAGTTCCTCAACTTCCCAGGATAGG
ASHG19A3L0000909	1170	1741.12	843.912	1013.09	732.256	1287.6	904.288	982.78	916.342	1075.39	685.719	813.38	10.0595	10.8188	9.81516	10.3528	9.52132	10.1337	9.92002	10.5893	9.25336	9.99651	9.18218	9.41971	noncoding	AB074181	lincRNA-CDRT4	lincRNA	2838	chr17	-	15339337	15466875	NM_173622,	TTTGTGTCCATGGAACGTTTATAGACATGGAGGCAGGCAATAAATTCCTCCAATAATTAA
ASHG19A3A032178	8136.14	1718.57	5175.26	2942.42	3926.57	4319.12	3190.56	1382.99	7613.99	2521.08	6813.75	3760.14	12.9214	10.8029	12.4622	11.7474	12.077	11.879	11.843	11.0089	12.5991	11.1778	12.5728	11.6587	noncoding	ENST00000359838	RP3-337D23.3	Ensembl	453	chr6	+	147480060	147502128		TAACAGTGCTGGACCTAAAAAAGGTGTTGGCCCACGAGTGCCTCTCTCTCCCTGCCTGAG
ASHG19A3A041069	1112.77	600.89	906.978	803.8	871.169	889.821	770.986	530.646	1443.2	865.351	1146.3	1036.26	9.98827	9.29225	9.92766	10.0467	9.77977	9.62701	9.67901	9.79776	9.92872	9.68455	9.88795	9.80666	noncoding	ENST00000452532	RP13-188A5.1	Ensembl	1007	chrX	+	55934555	56041606		TACACTCTTCTGCCTTCCCTTGAGATAATTAAAATAGACTGTACACCGGCCCTAGTCGGT
ASHG19A3A034625	655.715	598.66	785.926	256.698	1085.02	547.951	1212.26	406.004	2174.09	626.764	1242.35	626.124	9.22585	9.28592	9.71565	8.49172	10.0908	8.89895	10.3492	9.42924	10.6106	9.18969	10.0002	9.01373	noncoding	ENST00000426835	AC004945.2	Ensembl	738	chr7	+	79082426	79100516		AAATTTTATGCCAGATAAAATATTCACCTTCTCGGACTCCCTGGCACCAGGCATGGCCAT
ASHG19A3L0002404	98.128	50.7669	118.384	51.4221	94.3435	59.8857	42.0238	52.8312	250.135	68.8213	145.329	92.2559	6.50453	5.49472	7.12337	6.04081	6.58795	5.65377	5.47427	6.50575	7.38754	5.96356	7.10657	6.0788	noncoding	chr1:82115673-82123396-	lincRNA-ELTD1-1	lincRNA	7724	chr1	-	82115673	82123396		GGTGCCATACTTTTATCACCCACAAATAACCCCACAAACTTGGTATAATTGTATAAATTG
ASHG19A3L0001045	913.62	568.989	910.791	553.143	863.774	725.987	837.381	545.93	1767.07	718.658	1430.96	967.623	9.70418	9.20832	9.93187	9.55071	9.76952	9.31973	9.79853	9.83133	10.264	9.39763	10.2135	9.70418	noncoding	exon2234-	lincRNA-INHBB-4	lincRNA	451	chr2	-	121153496	121153946		GATTGGTGGCTGTGCTGAGTGACCTGTACACCCTCTCATTGCCTCTCTCCAACAACCCCA
ASHG19A3L0000157	75.1827	66.6192	44.5731	80.3043	62.9791	93.7606	57.5925	61.1061	104.362	95.7787	65.9445	117.959	6.12502	5.91157	5.79712	6.74271	6.00654	6.32267	5.93118	6.72622	6.20096	6.44196	6.07056	6.46448	noncoding	chr1:54928212-54960380-	lincRNA-SSBP3	lincRNA	32169	chr1	-	54928212	54960380		GACAAACAAGACCAAATATTGTCCTCTTTCCACAGAAAATAAGGCTCCACCAGGGCCTGA
ASHG19A3L0002625	104.994	95.7869	65.2945	70.1145	66.0879	91.5971	56.0843	46.577	107.9	79.3422	88.6758	104.551	6.60132	6.47401	6.29966	6.52554	6.0736	6.28966	5.89379	6.31482	6.24197	6.16691	6.46252	6.27801	noncoding	BG428088	lincRNA-MCTP2-1	lincRNA	745	chr15	-	96793549	96794277		AAGCAAACAAACACCAACCCAGCTCTTCATGTATTGGTATTAACATAGATATAATAGCGG
ASHG19A3L0000155	87.2711	88.0242	75.39	89.8363	84.5852	86.4222	73.4727	66.1715	179.797	112.196	124.97	159.543	6.34141	6.34594	6.49337	6.91801	6.4281	6.20096	6.28207	6.84038	6.93409	6.67339	6.91204	6.9192	noncoding	exon98+	lincRNA-CDCP2	lincRNA	176	chr1	+	54583893	54584068		TATACTCACAGATGGCCTTGCCGCCCATGCCACAAACAATATAAGCATCTCATAGCAGCT
ASHG19A3L0000423	217.215	169.198	995.81	257.188	957.282	360.892	739.411	416.399	559.197	255.307	1367.45	477.967	7.64016	7.36013	10.0656	8.49517	9.90432	8.28836	9.61846	9.46157	8.53387	7.87781	10.1549	8.60922	noncoding	AW892975	lincRNA-AMOTL1-1	lincRNA	457	chr11	-	94627686	94628135		CTGGTAGCCCCCTCAATTCCTTGTGGAAAAGATAAAAGATAAAAAACAAGCAAGCAAGAT
ASHG19A3L0002393	449.99	490.339	440.741	500.75	464.107	496.202	432.719	424.096	831.654	540.87	665.181	652.269	8.67591	8.97848	8.91766	9.41942	8.85756	8.76187	8.8445	9.48304	9.10554	8.96584	9.13724	9.08841	noncoding	DB455579	lincRNA-ABCD3	lincRNA	459	chr1	+	94713413	94800136	ENST00000413103,	TTTAATTAGACATTTCTCAGAGAATCCTGCCTCTGCTCTGAAGCCTTTCTGTTCGCTCCG
ASHG19A3L0001644	143.162	50.5609	89.3547	59.9508	92.8911	101.389	81.3366	38.5912	105.585	53.6619	94.268	76.6823	7.05026	5.48948	6.72939	6.28045	6.56416	6.43938	6.42587	6.04552	6.21633	5.59329	6.54098	5.79221	noncoding	chr5:3737400-3749175-	lincRNA-IRX1-7	lincRNA	11776	chr5	-	3737400	3749175		CATGCATTTTTGTCAGACGGTCTATGGTTTTCAAAAGTGAATCTTTCCCTTGCAGGAGAA
ASHG19A3A028159	147.856	108.6	178.648	97.8477	190.369	117.256	145.409	96.2785	305.164	135.809	246.723	164.016	7.09955	6.66281	7.67082	7.05114	7.56555	6.64159	7.26144	7.40086	7.66621	6.94638	7.81034	6.96367	noncoding	ENST00000503606	CTD-2201E18.1	Ensembl	469	chr5	+	42972725	42973194		TCATCGGGACCCCCCAAAAAACTATTTTGACTCAAGAAGCCATAATCACTGAAGAGAGGT
ASHG19A3L0003366	1551.94	1705.39	1051.14	1654.34	997.177	1318.68	856.733	1549.55	1495.81	1336.67	1203.01	1343.97	10.4727	10.7942	10.1337	11.0071	9.96564	10.1698	9.83452	11.1581	9.9888	10.3123	9.95408	10.1995	noncoding	BX111887	lincRNA-ZEB1-5	lincRNA	500	chr10	-	32048015	32049105		TGGCTGCCAGCACTTAATGTGATTTCCCCCCATCTCTGGCAACTGAGAGAATAAAAAACT
ASHG19A3A021254	81.788	84.5353	61.9367	56.8635	77.5126	112.27	62.3843	47.3749	113.49	104.109	79.2017	114.55	6.24577	6.28334	6.22915	6.19686	6.30565	6.58012	6.04179	6.34193	6.31265	6.56895	6.30902	6.41953	noncoding	ENST00000481148	RP11-398A8.3	Ensembl	492	chr3	-	72109991	72291716		TATTGTATCAGCTGAGACTGCAGGGTAGACTGCAAGAAGTGCCTCCTTGCTGATGGACTG
ASHG19A3L0003163	968.218	427.204	883.825	469.349	769.303	563.926	753.919	457.796	2672.85	734.993	1592.63	1029.79	9.78458	8.77329	9.89145	9.33344	9.5934	8.94399	9.64757	9.58076	10.9363	9.43339	10.3805	9.79956	noncoding	chr2:223964483-223968702-	lincRNA-KCNE4-1	lincRNA	4220	chr2	-	223964483	223968702		GATTTGATGTCATAGCTTAAGCCCAAAGGCAAAAGAAAGTCCCTTCTCCTCATCCTCCAC
ASHG19A3L0002520	191.516	159.76	195.554	149.115	253.901	270.266	260.388	139.891	441.641	304.033	443.22	395.379	7.46942	7.26448	7.79733	7.68688	7.98385	7.86748	8.10113	7.94219	8.18739	8.12476	8.59186	8.31578	noncoding	BF575745	lincRNA-MED13L-5	lincRNA	818	chr12	+	115661844	115662417		TGTAATCTGGTCTTCTGGTGCCAGCCATCCTTGAAGTGACCTTCCTTTTTTGGTCGGTGG
ASHG19A3A052464	217.399	127.028	188.238	119.539	209.489	189.909	150.855	104.277	253.613	154.466	241.763	227.641	7.64166	6.90178	7.74151	7.34919	7.70186	7.34218	7.31418	7.51953	7.40527	7.13474	7.785	7.47257	noncoding	AK023763		misc_RNA	3568	chr15	-	82044851	82048420		ATGAATTTGAAATAATGTCCCGCACTGGGTTAACTGAACTCTCCTGCCAGCAGAGCTGAT
ASHG19A3L0001808	155.585	65.8443	141.469	71.7227	130.841	102.121	143.463	92.2157	216.475	57.2473	131.202	103.194	7.17048	5.89273	7.36711	6.56252	7.04492	6.45005	7.2423	7.33378	7.19665	5.68712	6.97369	6.25718	noncoding	chr6:47389241-47404066-	lincRNA-TNFRSF21-2	lincRNA	14826	chr6	-	47389241	47404066		CAGTCTTGGTTTTATTACTGATTATCTACATAATTTCATTGATCTGTCCCGCTACTCCCC
ASHG19A3L0000490	193.279	139.253	116.497	101.702	132.163	152.433	125.465	142.433	276.878	260.971	160.235	264.491	7.48292	7.04854	7.09877	7.10675	7.05857	7.028	7.05445	7.97359	7.52867	7.9091	7.23043	7.70682	noncoding	BX096603	lincRNA-CCND2-3	lincRNA	733	chr12	+	3980899	4019676		TGCAGTCTGTGCCTTTCATTGCCTTCCTGGAAAATAATAACTAAACTCTTCCTCAAAAAA
ASHG19A3A025129	272.687	154.659	154.602	106.049	150.341	236.06	178.42	126.593	272.431	210.52	259.704	269.178	7.96301	7.21507	7.48491	7.16818	7.23266	7.66403	7.5617	7.7956	7.50596	7.59019	7.87987	7.73152	noncoding	ENST00000397097	ZNF732	Ensembl	1032	chr4	+	212428	248643	NM_001039127,	CCCAGCAGAATGTATATAGAGATGTGATGTTGGAGAACTATAGAAACCTGGTCTCCCTGG
ASHG19A3L0002953	1818.19	209.776	1004.55	522.462	617.561	756.329	560.44	157.115	883.433	248.37	928.22	348.305	10.6993	7.70038	10.0791	9.47828	9.27401	9.38387	9.21181	8.11594	9.19605	7.8372	9.60796	8.12142	noncoding	DB288399	lincRNA-ZNF672	lincRNA	558	chr1	+	249123012	249123570		CAATGATGAGAAAAAGGACACTATCTCACTTCCCATGTAGGTGATAGTCTATGGTGCTCA
ASHG19A3L0000239	819.623	324.739	641.198	448.707	628.307	656.7	552.332	305.722	1006.91	417.711	800.303	709.272	9.54739	8.36043	9.42952	9.27015	9.29893	9.18077	9.18952	9.04401	9.38147	8.58549	9.40623	9.21345	noncoding	EL585127	lincRNA-ZNF37A-2	lincRNA	805	chr10	-	38779976	39150281		GATCCTATTCAAATCCCTTTACCTCCCATTTAATTTCCATTCCATTTCGGGTTGGTTCCA
ASHG19A3A051299	20829	3242.19	12443.4	7374.97	8570.69	9115.71	7238.62	2348.23	20704.3	5175.15	16981.5	8033.97	14.4656	11.6816	13.8563	12.9721	13.2668	12.9814	13.0924	11.6789	14.2729	12.2212	14.0938	12.7229	noncoding	uc001wkc.1	AX746599	UCSC_knowngene	2524	chr14	+	23982557	24013485		TGTATCCATATTAGCATATGAACTTCATCAGACAAGCACTCTCCCTCCAACAGAGGGAGA
ASHG19A3L0002079	287.2	251.542	223.549	255.646	226.295	322.06	203.81	155.45	336.427	220.46	227.857	322.81	8.04199	7.97625	7.98093	8.48391	7.8164	8.12249	7.74992	8.10312	7.79973	7.66553	7.7005	8.00088	noncoding	BQ446632	lincRNA-KCNU1-3	lincRNA	496	chr8	-	37541867	37542350		ATTGATGAGGTCAGCACCACTGCTTTCTTCCAGGGGGTGTTTGTTTTTCTCCTTAATCCT
ASHG19A3L0003298	10326.4	2312.34	10064.4	3886.32	6884.68	5708.86	6138.26	2644.97	11528	3410.24	12931.6	5078.69	13.2924	11.2274	13.5127	12.1054	12.9373	12.2874	12.8555	11.8317	13.2885	11.6299	13.5761	12.0689	noncoding	AW269809	lincRNA-KPNA1	lincRNA	382	chr3	-	122233924	122236198		AGCTCCAGTCTTTGCCATGGTCTGCAAACCTCCTTCTTAGCGAGACCCCCTCCCCGACCC
ASHG19A3L0000301	1203.62	345.907	978.17	581.135	937.5	671.555	702.37	462.154	1900.77	555.788	1510.76	766.934	10.1048	8.46005	10.0375	9.61219	9.87896	9.20859	9.54384	9.59743	10.3909	9.00144	10.3008	9.32629	noncoding	chr11:102425615-102440915+	lincRNA-MMP20	lincRNA	15301	chr11	+	102425615	102440915		ATCTACTTAAAATTACAAGCTACCTCCCCAGCTCATGATTCTCAAATGTCTGGGCACTGC
ASHG19A3L0001681	128.32	83.979	99.422	104.002	109.685	92.1631	107.631	43.3806	117.676	72.8098	128.015	350.316	6.89703	6.27182	6.87792	7.14008	6.79344	6.29814	6.8329	6.21174	6.36235	6.04807	6.94333	8.13149	noncoding	exon2995+	lincRNA-FOXD1-2	lincRNA	180	chr5	+	72715548	72715727		GCGAGCCCCGCCGCGCCGAGCCTCCCGGGCGTCCGCAGGCCTGGCGCACACCGAAGCGGG
ASHG19A3L0003459	315.616	161.312	193.448	178.75	217.934	309.182	216.606	127.23	239.906	185.833	218.024	240.486	8.18115	7.2812	7.78288	7.95619	7.76426	8.06479	7.83379	7.80228	7.33277	7.40515	7.63894	7.54882	noncoding	DB452487	lincRNA-EN1-2	lincRNA	475	chr2	+	119068121	119068596		TTCATATTTTGATTCCTTTGTTTAGACAGTTTCTCTCAGGTTCTCCTGTGTCGGCCCGGG
ASHG19A3A049932	90.7948	89.2095	64.9149	66.8025	112.83	145.255	54.6998	53.1377	105.506	79.8428	71.8034	159.806	6.39602	6.36627	6.29179	6.44756	6.83581	6.95553	5.85831	6.5136	6.21524	6.17626	6.18082	6.92135	noncoding	uc001uoi.2	AK054845	UCSC_knowngene	2406	chr13	+	22615113	22850657		CCTTCCAAATATATGTATGTTTCTTTTCTGAAGATAGACGTGTGTGTGTTTGTGTGTATC
ASHG19A3L0002558	948.033	285.785	712.575	436.175	506.593	632.136	392.711	216.657	622.977	350.949	766.438	474.189	9.75645	8.17426	9.57838	9.23231	8.98782	9.11765	8.71119	8.56339	8.68235	8.33349	9.34749	8.59758	noncoding	AW450413	lincRNA-NFE2L3-2	lincRNA	431	chr7	+	25895917	25896427		TCTTCTTCAGGAAGAGTAAAGCATGTCTTCTAGTTCTACTTCCTTCCCGGTTAGCCAGCT
ASHG19A3A032043	78.1109	100.814	86.5341	76.5768	108.701	84.945	75.8131	58.23	219.403	143.046	152.555	211.639	6.18054	6.55324	6.68486	6.66254	6.78411	6.17795	6.32657	6.65142	7.21551	7.01901	7.16961	7.36066	noncoding	ENST00000444229	RP11-527F13.1	Ensembl	583	chr6	+	126498338	126523385		AAGATAGAATTTTGGACCTGGATCACCTGTAGCCTGCCTAGCAATGAAGACCTCATCAGT
ASHG19A3A021933	88.7702	76.1607	65.3112	64.1989	87.5951	73.0045	71.2258	54.0756	140.718	104.728	97.5017	116.041	6.36367	6.11435	6.30001	6.38388	6.47845	5.95096	6.23799	6.53903	6.59626	6.57826	6.58296	6.44015	noncoding	ENST00000449106	RP11-85P9.3	Ensembl	427	chr3	-	171594141	171618530		TTCTCAGGGTCTTGCCGCCTTTCTCAAGCTCAGCCTGTGGAGTAAAGCGCAGGCACATCT
ASHG19A3A033599	59.5786	62.5986	60.283	51.6129	59.8155	77.1766	59.9871	49.2591	104.772	91.9192	72.6366	114.636	5.78225	5.81508	6.1938	6.04836	5.93673	6.03497	5.98717	6.39854	6.20501	6.3815	6.19651	6.42048	noncoding	ENST00000464337	AC008155.2	Ensembl	397	chr7	-	137982832	137983229		TGTGTCCAACTCCAGGTCACCCAGCATGTAATTGGGATGAATTCTAAAACACCATGTGGA
ASHG19A3A040283	193.012	343.817	179.36	131.382	163.071	329.281	161.262	127.098	144.488	299.475	194.563	374.998	7.48052	8.44805	7.6764	7.49646	7.34542	8.15017	7.41245	7.80022	6.63314	8.10409	7.48456	8.23104	noncoding	ENST00000430258	RP1-298J18.1	Ensembl	551	chrX	-	110867403	110867954		AAAGAAGATGAAGAAGTTTTCAGGGGAGATTGCCTACTCTGGGTGGGTGTTTGAGAAGTC
ASHG19A3A041340	207.164	131.302	150.45	124.615	158.981	187.682	147.197	122.181	276.69	185.17	178.67	233.364	7.57921	6.95794	7.44797	7.4153	7.30937	7.32648	7.27814	7.744	7.52677	7.39947	7.37547	7.508	noncoding	AK091319		misc_RNA	2297	chrX	+	102851535	102853832		TCAAGAAGTAGAATACTGTTAGCAGTCCAGAAATGCCATTGATGTCCCCTTCAGTCATCC
ASHG19A3L0003113	284.542	229.452	274.456	222.264	316.602	250.272	263.166	204.864	545.351	322.175	394.007	377.821	8.02736	7.83848	8.2636	8.27699	8.3058	7.75592	8.11555	8.48846	8.49783	8.20901	8.43557	8.24334	noncoding	BF869762	lincRNA-FLJ37543-1	lincRNA	115	chr5	-	61582993	61583108		TAAGGACCTTGTCCAGCCTCCATTCCTGACACCCTTTCTGAAAGGATATCACTTCTGTTA
ASHG19A3L0000352	259.153	206.439	233.429	241.933	254.567	259.102	243.403	189.486	503.998	313.916	372.931	383.912	7.8899	7.67719	8.03932	8.39921	7.9882	7.80741	8.00699	8.37814	8.38241	8.17221	8.36283	8.26861	noncoding	chr11:2448349-2458849-	lincRNA-TRPM5	lincRNA	10501	chr11	-	2448349	2458849		TCTTGCCTCAGTTTCCTTATCTTTAGCAGGGAGGATCCCCGCTTCCCTGGGCTGTGAAGG
ASHG19A3L0002399	548.053	438.6	339.57	331.014	393.182	513.916	367.875	328.998	764.745	501.957	591.375	647.21	8.96584	8.8127	8.55624	8.84969	8.61375	8.81037	8.60856	9.14466	8.99441	8.86716	8.9787	9.07255	noncoding	chr1:87222750-87234290+	lincRNA-SEP15	lincRNA	11541	chr1	+	87222750	87234290		AACCATATGTGACTTGTGTGCTTCCCCTTTCCAGCTCAGTAATACAAAGAAGAAGCGTTC
ASHG19A3L0000820	84.195	183.68	67.2965	28.0183	61.4034	121.831	79.6223	32.159	44.9658	216.743	71.5367	60.0929	6.28925	7.48347	6.34126	5.08118	5.97097	6.69887	6.39216	5.77596	5.03625	7.63797	6.17553	5.411	noncoding	BC036541	lincRNA-ZNF280D	lincRNA	4811	chr15	-	56945018	57210767		CTACAGATTTTGTGTAGCTGCCTATTTGTAGATTTTAAATTTGGCTGTTACTAAGCCCAT
ASHG19A3A036799	112.699	94.6386	139.222	120.452	141.3	98.9889	122.139	63.2059	193.275	98.2562	134.869	140.365	6.70829	6.45545	7.3464	7.36073	7.14217	6.40234	7.01458	6.77518	7.03483	6.4852	7.0129	6.72901	noncoding	ENST00000458683	RP11-108M21.1	Ensembl	858	chr1	+	187061973	187329455		AATCAGGAAGTATATCTAAGTCACCTCCAGTAGCCGTAACTCTACCTTGTCCAGTAAAAG
ASHG19A3A022854	364.957	197.876	348.862	219.109	277.585	315.621	325.642	177.854	562.572	247.884	434.113	256.613	8.38352	7.61055	8.594	8.25573	8.1082	8.09445	8.41856	8.29172	8.54326	7.8336	8.56451	7.658	noncoding	ENST00000464531	RP11-171G7.1	Ensembl	1192	chr3	+	83986195	83987387		TAGCAAGTCCTCAAAGGTAAATGCACTGGCTGTTACCTCCAGCAACTCCCTTATCCAAAA
ASHG19A3L0003107	293.155	128.094	363.558	145.4	300.397	160.703	297.908	148.595	871.782	170.713	457.853	227.213	8.07329	6.91423	8.6448	7.64906	8.22729	7.10267	8.29196	8.03795	9.17844	7.27984	8.6408	7.4693	noncoding	AA992250	lincRNA-ERBB2IP-2	lincRNA	552	chr5	-	65372703	65415636		ATCATCATCAGGTCTGAAATGGGTTCTGCATACCCCGACACCACCTTATATGCTATATCG
ASHG19A3A033949	340.821	1161.02	403.034	509.283	609.225	742.476	490.802	709.69	482.741	1127.25	522.953	728.559	8.28983	10.2658	8.78722	9.44068	9.2549	9.35982	9.02636	10.1816	8.31515	10.0602	8.81184	9.25744	noncoding	uc003srb.1	CR609701	UCSC_knowngene	3988	chr7	+	7284224	7288212		AAACTAATCTTACTGCTAAGCAGTGTGTTGTACTACATAGTGAATGTTCGTGTTTTGGAA
ASHG19A3L0002272	86.5653	44.9315	69.9901	73.7433	85.017	60.7045	67.9747	52.2425	182.325	72.5185	125.113	121.042	6.32965	5.31773	6.39709	6.60482	6.4363	5.67462	6.17091	6.49025	6.95109	6.04316	6.91333	6.50515	noncoding	N48415	lincRNA-ATP11C-1	lincRNA	541	chrX	-	138928803	138929341		GGCTTCCTACTCCAAATCCTAATGTTTATTCTAACTAGTATCAGTCTGTTTCAGTCAAAA
ASHG19A3L0001642	397.166	359.619	407.199	323.906	620.635	582.798	601.139	362.389	1129.68	695.221	976.94	873.15	8.50291	8.51966	8.80274	8.81891	9.28207	8.9974	9.30803	9.27686	9.55711	9.34673	9.68189	9.53576	noncoding	BU663707	lincRNA-RANBP3L-1	lincRNA	654	chr5	-	36446938	36447567		GAGCTGTATTTCCTGTTTTCACCCACTCCTCTTGTACCATCTTTTCATTAACATGAAACT
ASHG19A3L0002389	108.723	112.727	64.8126	120.972	108.788	123.022	81.8919	92.6419	127.778	144.943	84.3468	149.651	6.65479	6.72123	6.28889	7.36844	6.7854	6.71328	6.43646	7.34036	6.47401	7.03819	6.39186	6.82198	noncoding	chr1:98805012-98815587+	lincRNA-SNX7-2	lincRNA	10576	chr1	+	98805012	98815587		GCACCTCTTTCTTGGTTATGAATTTTTACTTGTCTCATGTCTGTCTTGAAGAAGTGTGAA
ASHG19A3L0001508	142.695	57.6934	140.313	106.24	155.058	80.8966	139.567	88.9139	355.163	85.8637	178.126	137.022	7.04522	5.691	7.35682	7.17036	7.27667	6.10558	7.20798	7.28208	7.87022	6.28182	7.37289	6.69378	noncoding	chr4:60340905-60362455+	lincRNA-LPHN3-4	lincRNA	21551	chr4	+	60340905	60362455		TCCCCACCTTATAGATACACAGGGCACATGGTGCTTACTTTTCCTGAAACAATTCATATC
ASHG19A3L0000520	1852.02	756.328	1664.28	961.913	1344.22	1025.07	1319.99	887.929	4218.34	1201.25	2885.5	1547.4	10.7274	9.64539	10.7835	10.2773	10.4224	9.82618	10.48	10.4661	11.6748	10.1533	11.2883	10.4229	noncoding	chr12:62007583-62044158+	lincRNA-FAM19A2-4	lincRNA	36576	chr12	+	62007583	62044158		TACTTTATCTTCCCTCTTTATAAAACAGCCCCATCCCCTGAAGAGCTTGAATGAAAACTC
ASHG19A3L0002754	2912.09	1084.36	2418.21	1444.17	2450.03	1392.85	1565.55	1170.13	6205.75	2136.55	4809.77	2799.31	11.3937	10.1755	11.3394	10.8317	11.3349	10.254	10.7484	10.8008	12.2953	10.9679	12.0718	11.2573	noncoding	AW075897	lincRNA-SIN3A	lincRNA	521	chr15	-	75750735	75751256		TAGTCCTTATCTCCTGGCCTTTCCCTCTCCATACTTTTCACCCAGTGATTCAATTGACTG
ASHG19A3L0001340	161.802	1513.79	84.2557	114.087	74.5159	350.482	337.925	39.1254	93.6395	267.933	143.803	46.1908	7.22811	10.62	6.64959	7.27842	6.25136	8.24211	8.4829	6.06549	6.05886	7.94766	7.09431	5.00208	noncoding	AK094780	lincRNA-GALNTL2-1	lincRNA	3105	chr3	+	15935568	16270147	NM_054110,	GTACCAGCACAATTTGAGCATTCCCATTAACAAAGGTGTTCACAGTTGAGAAACTCTCCT
ASHG19A3L0002696	97.084	100.827	90.558	93.2842	100.065	103.725	93.8415	62.9847	164.072	127.529	130.208	165.791	6.48916	6.55353	6.74961	6.97839	6.67415	6.47187	6.63335	6.76876	6.80592	6.85986	6.96461	6.98184	noncoding	BX106769	lincRNA-HOOK2	lincRNA	739	chr19	-	12889934	12890671		TGTCAATATCTGGGCTGTAGGGGGCCTGCCAGAGTCCTCCATGGTGATGATGCATGGAGT
ASHG19A3A025532	20127.1	4208.58	14395.6	8185.08	9244.8	9803.07	7745.92	3252.2	14232.3	5546.59	16800.7	6848.32	14.3976	12.0375	14.111	13.1182	13.4	13.0828	13.195	12.091	13.6359	12.3343	14.0642	12.4894	noncoding	ENST00000508241	RP11-231C18.2	Ensembl	540	chr4	+	55242168	55242919		TGACCCTGCCACATTGTATATTCTTGTTCTCCCCCCATGATGCATTTTATTTCAGTATCC
ASHG19A3L0000699	4513.02	9642.08	4387.4	7228.89	4407.89	5785.73	4857.08	9297.96	5236.46	12504.1	4460.82	2483.24	12.0707	13.1409	12.2301	12.9536	12.2328	12.3059	12.5121	13.3593	12.0149	13.5003	11.956	11.0838	noncoding	CR749802	lincRNA-MBNL2-1	lincRNA	4571	chr13	+	97794089	98046372	NM_207304,NM_144778,	TGTATCAATACTATGTTTTGGTTGTAATATTCAGTTCACCCACCCAATGTACAACCAATG
ASHG19A3A039964	276.094	225	218.85	185.19	318.43	231.444	214.42	188.81	642.841	319.491	349.892	326.477	7.98189	7.80822	7.95388	8.00865	8.3143	7.63452	7.81879	8.37394	8.72957	8.19588	8.27508	8.01691	noncoding	NR_027139	SPIN3	RefSeq_NR	1721	chrX	-	57002804	57021988		TATGGTTTCCTTCACCCCACACCAATGTTATGAATGAGACCAGCAGACCAACAGCAAACA
ASHG19A3A010901	100.507	128.871	92.0724	77.9837	139.075	119.522	144.753	79.5558	226.541	130.759	135.846	174.586	6.53798	6.92403	6.77289	6.69335	7.12215	6.67049	7.25315	7.11433	7.25707	6.89534	7.0208	7.06112	noncoding	BC028700		misc_RNA	3838	chr1	-	212681389	212685183		AAGACCTCCTGCTAAACGTGGTGGATTAGCATTCTGCATGTATTTTTTCTCACTTTCTTA
ASHG19A3A040883	276.887	216.105	226.272	223.154	225.875	234.067	244.073	185.459	465.128	242.435	303.177	342.874	7.98586	7.74599	7.99769	8.28325	7.81333	7.6518	8.00975	8.34967	8.25948	7.79987	8.08125	8.0927	noncoding	ENST00000430261	RP4-551E13.2	Ensembl	1569	chrX	+	44325936	44328201		GTGAAGAAATCATAGACTGAGATTGCTAAAAAGGTCCTCATGCCTTCAGCCCACATTGCC
ASHG19A3A022005	330.481	252.386	301.244	291.305	260.363	271.142	301.939	134.886	368.551	179.185	259.275	292.549	8.24885	7.98229	8.38869	8.66775	8.01927	7.87209	8.30973	7.89087	7.92479	7.34841	7.87764	7.85046	noncoding	AK095773		misc_RNA	2533	chr3	-	182655947	182658477		ATTCAAATAAGATTCCTACATTGCATACATCTCAAATGTCCTACCCAGTGGATCCCCACA
ASHG19A3L0001715	243.191	143.318	196.043	173.684	196.841	224.737	191.463	140.483	375.408	181.878	237.029	219.934	7.79247	7.0892	7.80041	7.91548	7.61217	7.5917	7.65689	7.95008	7.9523	7.36973	7.75997	7.41917	noncoding	chr6:125843301-125854226+	lincRNA-HEY2-1	lincRNA	10926	chr6	+	125843301	125854226		AATTTATTACTCCAATGGCAGTTATTTCCCTTGACCCTAGGATCACTTCTCTCTGTCTCC
ASHG19A3L0000477	981.913	1775.17	802.234	905.508	833.298	1126.16	984.262	719.403	1196.43	1738.75	875.89	1068.55	9.80321	10.8495	9.74226	10.196	9.71232	9.95408	10.0412	10.2016	9.63438	10.6739	9.52303	9.86123	noncoding	EC575964	lincRNA-TMTC1	lincRNA	106	chr12	-	30748167	30748215	NM_005095,	ATTCCATCTGTGTTTGTCATTTCTGACTGGAAAACTTCTTACTCCATACCTTGTTCGATA
ASHG19A3L0003024	273.694	224.378	262.296	187.504	248.676	303.643	238.612	160.416	400.577	232.988	292.936	292.749	7.96998	7.8037	8.19759	8.02677	7.9512	8.0357	7.97422	8.14557	8.04521	7.74259	8.03587	7.85213	noncoding	DB325375	lincRNA-SIX6	lincRNA	551	chr14	-	61110277	61110827		TCGCATATTCCAGATGTGTTTAATAAGAAATTGCACAATGTGCCTCCTTCCGCCATCCTC
ASHG19A3L0002481	89152.4	156148	69409.7	162755	59526.9	265653	64094.1	123448	86292.8	216663	68551.1	190021	16.6674	16.7269	16.4751	17.1356	16.391	17.8231	16.3357	16.5779	16.549	17.66	16.4715	17.3814	noncoding	BC050642	lincRNA-ENO1-1	lincRNA	1898	chr1	-	8921062	9288096	NM_001428,	ATTGGCCCAAGTCATTGTTTTTCTCGCCTCACTTTCCACCAAGTGTCTAGAGTCATGTGA
ASHG19A3A033220	99.6807	88.0464	85.5888	107.238	74.5491	75.3879	75.4552	70.2563	151.422	85.7511	126.235	133.934	6.52569	6.34609	6.67005	7.18639	6.2521	6.00032	6.31862	6.92976	6.69699	6.27992	6.92568	6.66025	noncoding	ENST00000423943	RP11-48O20.4	Ensembl	1113	chr1	+	159931013	159948851		AAGATGAACAACATGACCGGGAAGATTTCCTAATCTCACCACAGCCTGGCTCTACCTTAA
ASHG19A3L0002528	314.003	270.427	392.999	344.193	333.061	195.273	328.928	271.551	1437.52	446.654	741.709	613.133	8.17426	8.08546	8.75202	8.90578	8.38086	7.38277	8.4335	8.88195	9.92355	8.68509	9.30419	8.98117	noncoding	chr7:73684091-73687309+	lincRNA-CLIP2	lincRNA	3219	chr7	+	73684091	73687309		AGACACTAGGAATGCCCTGTGGTTTCCTAAACTCTACTCCAGCCTCTGGTACAAACAAAT
ASHG19A3L0000989	160.001	135.655	127.648	121.091	136.584	172.484	144.644	102.182	227.259	170.299	157.131	205.673	7.21149	7.00633	7.22462	7.36993	7.10168	7.20866	7.25177	7.4888	7.26109	7.27483	7.20721	7.31676	noncoding	AW082319	lincRNA-CBLN2-2	lincRNA	470	chr18	+	68297769	68317980		TTTGATGAGTTTTTCTGATCTCTGCAGTCTCTCTGAGATGTCCCTCATGGCCACATGAGT
ASHG19A3A032268	340.584	584.372	451.863	979.075	481.72	200.253	467.754	291.15	248.599	144.494	214.712	131.49	8.28959	9.24938	8.95296	10.3018	8.91872	7.42193	8.95628	8.97848	7.37822	7.03367	7.62069	6.63436	noncoding	ENST00000432358	RP11-732M18.3	Ensembl	424	chr6	+	158703294	158733390		GGGAGAAAAATACATCACTAATGGCCAGTTTTCCATATGGTCTGCACGGGTAAAGAAAGT
ASHG19A3A025130	86.6979	72.9251	82.0905	44.9107	85.4401	57.2715	91.8096	47.6017	216.919	74.1507	125.751	89.2149	6.33211	6.0467	6.61471	5.82863	6.44429	5.58512	6.60368	6.35	7.19951	6.07039	6.92087	6.02523	noncoding	NR_027481	ZNF876P	RefSeq_NR	2621	chr4	+	206388	249771		AATTCATGCTGGAGAGAAACCCCTCATGTGAAGAACGTGTCAGAATCTTTACCTCATCCT
ASHG19A3L0002050	149.04	53.1234	107.533	72.5844	70.7228	81.8763	75.4578	37.777	173.133	106.235	154.82	120.447	7.11291	5.56593	6.9857	6.58095	6.17637	6.12536	6.31884	6.01174	6.88331	6.59614	7.18885	6.49534	noncoding	chr8:20578220-20590170+	lincRNA-GFRA2-1	lincRNA	11951	chr8	+	20578220	20590170		GAGCTCAGATTCTCTTCGCCTCCTTTTTCTGAGATTTTCTAGAAGGAGAGGCCACTATTT
ASHG19A3L0002858	408.822	227.568	483.124	255.065	506.121	285.343	472.273	281.721	1070.94	405.038	784.735	553.962	8.54177	7.82714	9.04095	8.48084	8.98569	7.94413	8.97027	8.93098	9.47328	8.53947	9.38147	8.83224	noncoding	chrX:68350530-68358250+	lincRNA-PJA1-4	lincRNA	7721	chrX	+	68350530	68358250		AGAGCTCTCTTAGTTCCCAACCATTTTCCTGGAGCCCCCTGAGATAAATTAGTTGTGTCT
ASHG19A3A009982	202.079	910.397	205.952	531.332	130.897	682.179	222.869	548.487	291.186	822.075	204.636	433.372	7.54424	9.91956	7.86956	9.50039	7.04609	9.2337	7.87484	9.83668	7.60253	9.60551	7.55349	8.45581	noncoding	NR_027058	C17orf86	RefSeq_NR	2183	chr17	+	75084724	75091067		CTCTGCATGCTTGTCTTTAGAGGAAGGAAATGTATTAATTGCCCAAAGTAATATATTGTG
ASHG19A3A031129	3160.5	1127.01	3330.13	1108.63	2780.64	1490.7	2966.8	1350.32	5718.32	1481.49	4253.96	1783.93	11.5131	10.2235	11.8129	10.4778	11.5291	10.3426	11.7269	10.978	12.1592	10.4546	11.8847	10.6281	noncoding	uc003nih.2	BC033330	UCSC_knowngene	2883	chr6	+	26569551	26574925		TTCCCCCTTCTCCTTTTAATTGTCATGGTGGTGTCTTTCGACCCTAGCAGAGAATATGTG
ASHG19A3L0000248	79.0265	113.653	53.7677	86.5468	74.7292	88.1347	71.5336	60.5073	76.5061	106.93	59.0418	115.978	6.19788	6.73634	6.0464	6.85681	6.25561	6.22915	6.24594	6.71194	5.7742	6.60531	5.92553	6.43988	noncoding	chr10:4578200-4593225+	lincRNA-AKR1E2-1	lincRNA	15026	chr10	+	4578200	4593225		GGCAGTAATTGTTTGCACCAGTTCTCTGTTTGACAGCCTTGTCTCAATTTGATTATTTTG
ASHG19A3A023438	488.8	406.945	467.603	374.981	573.272	462.431	540.589	355.176	1054.56	540.173	671.347	604.497	8.80037	8.70544	8.9994	9.02456	9.16707	8.65147	9.15372	9.24873	9.44939	8.96474	9.15171	8.95781	noncoding	ENST00000471719	RP11-6F2.6	Ensembl	791	chr3	+	156807669	156818924		TGTATTGGCTCTTGACAGCTCTTCAGAAGAAAATACCTCCTGCCTGTTCTGTTCAGTCCT
ASHG19A3A028235	82.8773	139.981	52.2881	45.7256	63.1567	98.8662	81.7084	21.7228	140.437	136.756	67.8089	140.649	6.26433	7.05583	6.01111	5.85696	6.01025	6.39998	6.43235	5.20708	6.59394	6.95722	6.10699	6.73163	noncoding	ENST00000513734	RP11-155L15.2	Ensembl	295	chr5	+	55677607	55677902		TGCAGAAAATGGAGAAACTAAACCAAGGAGAGTCCAGCCTCTGATGAAGCGGTAGAGAAA
ASHG19A3A023166	98.1961	85.6717	80.9789	85.9663	67.5464	108.439	69.074	46.8496	71.8067	82.8311	76.9718	97.795	6.50632	6.30413	6.59596	6.84647	6.10644	6.53314	6.19672	6.32474	5.68267	6.22992	6.27241	6.17085	noncoding	AL713779		misc_RNA	2775	chr3	+	128268891	128271202		ATGTGCACTTTTGTGATGTGGAAGGCAAATGGAAGAGAGACACCATCTCCACGTGACTTT
ASHG19A3L0003391	297.679	170.124	224.129	175.716	211.97	236.786	203.129	122.803	263.994	156.071	219.243	252.568	8.09624	7.36801	7.98517	7.93219	7.72181	7.66905	7.74443	7.75031	7.46351	7.14936	7.64551	7.63211	noncoding	chr5:117728562-117735189+	lincRNA-DTWD2-3	lincRNA	6628	chr5	+	117728562	117735189		TGATTCAGAAGACAAATGGCTATCTGCTCTCTCTTTCAGTTCTATTTCTTTACTGGACCT
ASHG19A3L0000818	93.7605	92.0746	68.5411	76.7108	63.8576	106.816	65.5542	56.5883	95.9679	84.6961	67.7559	114.885	6.44305	6.4124	6.3674	6.66616	6.02602	6.51126	6.11768	6.60768	6.09182	6.2623	6.1062	6.42481	noncoding	chr15:56580983-56592133-	lincRNA-RFX7	lincRNA	11151	chr15	-	56580983	56592133		TCACATTCTGTTACCAATGAGGTGGCAGGGGTGCCTGCTCCCTGGGCACCAATGCCATTA
ASHG19A3A020252	2469.37	2673.63	2223.85	5433.39	885.188	687.828	741.749	721.163	1924.69	801.561	1298.46	927.774	11.1411	11.4239	11.2089	12.5689	9.79956	9.24938	9.62243	10.2061	10.4078	9.5681	10.0672	9.62648	noncoding	ENST00000415709	CRYBB2P1	Ensembl	538	chr22	+	25851678	25855648	NM_000496,	CTGCTGCCCAGGAACCCTCCAGACCTCCCAGAGAGTGAATGAAGTGTGACTTGCAACTTG
ASHG19A3L0000906	426.813	196.466	353.608	219.778	268.924	303.887	311.492	133.22	785.32	253.911	503.116	340.269	8.60193	7.59764	8.60877	8.26038	8.06256	8.03682	8.35489	7.86956	9.02607	7.86971	8.76383	8.07974	noncoding	FN073667	lincRNA-COX10-2	lincRNA	97	chr17	+	13737557	13737663		TAACGACAGCATTGACTCTGCTCCCAGTGCTTCTCATACTATGGCCAAAACAGAAACAGT
ASHG19A3A010128	52.1914	55.0386	45.4935	47.8423	57.1615	82.8791	48.4319	35.1267	58.5772	59.5151	46.568	70.8842	5.5934	5.62038	5.82533	5.92669	5.87679	6.14339	5.68237	5.90819	5.40217	5.74396	5.61068	5.67229	noncoding	uc002kmn.1	LOC339290	UCSC_knowngene	977	chr18	-	5232874	5238525		CAATATCTGTTGTTTCTGATGGCTCTCATAATGGCATGTTTCTTTATGTGTATCATGAGT
ASHG19A3A010902	331.833	341.999	260.864	885.391	337.045	334.851	347.606	501.367	340.634	347.665	235.19	199.882	8.25501	8.44029	8.19115	10.1594	8.39696	8.17743	8.52159	9.7131	7.81803	8.31855	7.74533	7.27231	noncoding	uc001hje.2	CR624623	UCSC_knowngene	838	chr1	-	212731175	212732013		GTGGAAAGAGTCGTGGAATAAAGGTAGCTTTGGGGATTATGACGTGAATAAATGACAGAA
ASHG19A3L0002075	124.07	121.431	79.2699	139.157	89.4276	121.644	95.6006	120.31	198.065	188.954	119.551	304.624	6.84528	6.83735	6.56635	7.58266	6.50795	6.6966	6.65855	7.7231	7.06947	7.43007	6.85194	7.9137	noncoding	AI379096	lincRNA-KCNU1-1	lincRNA	488	chr8	-	37006433	37025053		TTTAAGCTTCCCTGTGTGTTGTGAGCCTGAAGTTGTGGTCTGGTGAGTTGCTGTAACAAT
ASHG19A3L0000775	922.69	260.219	942.269	435.491	906.219	2044.17	1271.32	152.483	805.628	725.275	1468.2	254.759	9.72009	8.02806	9.98333	9.22857	9.83353	10.8091	10.4189	8.07446	9.06601	9.41371	10.2625	7.64655	noncoding	AB208948	lincRNA-STON2-2	lincRNA	4302	chr14	-	81726999	81893748	BX648249,	CTGTAGAGGTGAGGTTTTGTTTTTAGTTGTTCTACTGATTATATCCTTTTCTGAGCTATG
ASHG19A3A014624	44.9304	76.6923	54.065	79.9139	112.596	72.9599	54.2773	57.072	99.862	86.9515	67.9539	107.486	5.37634	6.12536	6.05242	6.73414	6.83302	5.94919	5.84731	6.62016	6.14284	6.30001	6.10937	6.31981	noncoding	ENST00000420406	RP4-740C4.4	Ensembl	371	chr1	+	2357418	2362089		AGCAGGTGGCTTTTCTTGAGCGCCAACATTCTGCCCGTGGGTGAGTGAGGCCCTGGCTAC
ASHG19A3A027882	1769.19	428.368	1086.49	528.303	1015.87	855.89	878.717	315.545	1883.35	608.132	1342.7	698.899	10.6577	8.7768	10.1808	9.49216	9.99365	9.56692	9.87315	9.08469	10.3721	9.14832	10.1245	9.19409	noncoding	ENST00000399853	CTD-2247C11.3	Ensembl	1565	chr5	+	5038633	5070107	NR_026994,	TCAACCTTCTCTCCCCAGAAAGATGTCAACACTGTGGAGATTGTGCTATGAAGATACCTG
ASHG19A3A036488	1186.81	1715.29	845.481	769.254	1108.15	567.402	872.279	554.143	1417.66	1061.66	761.011	744.338	10.0791	10.8014	9.81855	9.98152	10.1223	8.95296	9.85932	9.84903	9.90048	9.98061	9.33791	9.28543	noncoding	BC042009		misc_RNA	1288	chr8	+	28427271	28428544		ATTAGATGCCCAGCCTTTCTCATTCAGAGATGCCTGTATTATTATGTTATTTCGATTGCC
ASHG19A3L0001430	644.871	248.196	306.388	356.108	177.411	586.502	273.941	324.614	168.427	547.752	205.977	368.311	9.20174	7.95609	8.41261	8.95573	7.46563	9.0066	8.17743	9.12485	6.84288	8.98275	7.56239	8.19962	noncoding	AX747038	lincRNA-BANK1-2	lincRNA	3544	chr4	+	102341117	102995967	NM_017935,NM_001127507,NM_001083907,	CAGAGTTCCAGTCATTATTGTTACATCATGTTTGCAGAAACCTTGTCTTATTTAGTGTCT
ASHG19A3A031012	134.427	79.3759	85.3962	77.6475	80.5601	85.5688	77.8816	58.6235	149.404	68.9671	100.979	132.084	6.96137	6.17905	6.66589	6.68863	6.36327	6.18746	6.36097	6.6616	6.6794	5.96645	6.63365	6.6417	noncoding	ENST00000434947	RP3-448I9.1	Ensembl	405	chr6	+	14394556	14404520		AACAGAGCTTGGAAGACCGACAAGTGAACAGTTGATAGTGTCCTGTTCTCCTGTTGTGTA
ASHG19A3L0000243	226.125	133.587	158.42	112.395	184.239	162.998	139.098	95.7986	409.775	230.859	265.081	306.29	7.69687	6.98167	7.51646	7.25723	7.5209	7.12187	7.20252	7.3931	8.07954	7.72709	7.9057	7.92234	noncoding	chr10:44737519-44749219-	lincRNA-ZNF32-1	lincRNA	11701	chr10	-	44737519	44749219		AAGTCTTGTGATTGTTGTACCATATCCCATCTCCTTTCAAGGCTGTCAACTGGCGGAATG
ASHG19A3L0001905	4968.04	795.492	2694.35	1506.3	2401.5	1881.77	1878.73	794.498	4427.12	1122.93	3493.55	1395.37	12.2178	9.72009	11.5041	10.8867	11.3038	10.6914	11.0296	10.3268	11.7552	10.0538	11.595	10.2566	noncoding	AI201851	lincRNA-NFE2L3-3	lincRNA	347	chr7	+	25988284	25988606		CTTCCTCCATTATCATCCCTCTCCCGATGATAAACCACTGGAATATACCTAAGTAAAAAA
ASHG19A3L0003380	552.06	161.574	305.757	212.216	278.191	453.96	255.185	113.032	387.277	195.284	312.484	235.911	8.97903	7.28355	8.41033	8.21243	8.11199	8.62325	8.07189	7.63511	7.9936	7.47728	8.12279	7.52487	noncoding	chr5:141438289-141445854-	lincRNA-GNPDA1	lincRNA	7566	chr5	-	141438289	141445854		GTATTTTGACAACTTTTTGTCTCCCATCACAGGTATGGGACCTAACTCTGACTCCCATTT
ASHG19A3A009654	71.0077	42.8685	75.1	51.1468	69.6294	56.3171	62.0138	32.5673	155.287	49.1868	90.7826	67.6702	6.03592	5.24662	6.48898	6.03051	6.15226	5.56272	6.03421	5.79242	6.73147	5.4661	6.49211	5.60084	noncoding	ENST00000480386	RP11-357H14.4	Ensembl	566	chr17	+	46706036	46712294		CCAAATTCTCTACTAGGCCTCCGAACCAAAACGAAGGAAAATCCGTTTTCTTCTTGGGCT
ASHG19A3L0000280	202.922	178.895	285.792	183.52	278.544	224.501	185.499	159.938	470.441	236.951	441.828	369.938	7.5495	7.44482	8.32195	7.99424	8.11469	7.58981	7.61167	8.14067	8.27654	7.76755	8.58692	8.2067	noncoding	BM563811	lincRNA-RPS24-6	lincRNA	1081	chr10	-	79986913	79987966		ATTCAACAAGCATTTGGCTTTCCACCCCATGGTCACTGGGTCCTCAACACTAAAAGTCTT
ASHG19A3L0003006	878.239	122.679	419.916	200.885	336.522	398.645	280.907	95.7248	528.631	184.419	429.474	207.611	9.64927	6.85108	8.84885	8.12691	8.39483	8.43148	8.21125	7.39085	8.45496	7.39297	8.54787	7.33202	noncoding	AI741919	lincRNA-INO80D	lincRNA	468	chr2	-	206966865	206967332		AATGAGAAAACCTTGGTTTTAGAAACTACCTCCCAGACAGAAAGTAAGTATATAGGCTGG
ASHG19A3L0001329	110.012	57.809	111.312	77.1079	58.314	54.1616	81.7257	56.8503	99.7159	108.307	131.008	98.7316	6.67274	5.69391	7.03614	6.67628	5.9017	5.5123	6.43261	6.61471	6.14051	6.62315	6.97135	6.18699	noncoding	AA420706	lincRNA-P2RY1-2	lincRNA	340	chr3	-	152716537	152716869		ATTATTGCTAAACCTCTGTTATTTGTGTTGCTATCACATTCTGCCCCCAGCTGGGGTCGA
ASHG19A3A007764	203.1	199.731	121.579	137.91	172.558	172.294	140.952	119.731	265.514	256.666	209.243	247.251	7.55138	7.62876	7.15765	7.57	7.42784	7.20734	7.22004	7.71652	7.47071	7.88588	7.58302	7.59559	noncoding	NR_033360	MEG3	RefSeq_NR	1621	chr14	+	101292444	101327358	uc010txe.1,	TGTCCACGGGCTCTCCTTGCATCAGGGCTAATCTCGGGCCTTGTCGAAGGAAGAGGCTGC
ASHG19A3A034200	1048.35	381.493	606.53	424.505	389.054	777.198	486.911	281.815	900.317	469.698	753.349	643.541	9.90556	8.61189	9.34673	9.1957	8.59813	9.42373	9.01424	8.93178	9.22691	8.75967	9.32752	9.06425	noncoding	HIT000243085		H-invDB	1541	chr7	+	36118694	36125390		AGCAGAGTTTTCTCAAATGCAGAGTTGCCCTTGATTTTGAATGCCGTTCTCTCCCTGATC
ASHG19A3L0001806	108.715	114.567	95.6476	104.26	106.761	146.26	84.8953	107.14	197.105	159.771	144.53	172.558	6.65441	6.74976	6.82762	7.14327	6.76012	6.96449	6.48645	7.56315	7.06278	7.18257	7.10016	7.04291	noncoding	chr6:47317091-47336991-	lincRNA-TNFRSF21-1	lincRNA	19901	chr6	-	47317091	47336991		AGAGGATACAAACACGAGTGGTACCTAGTTCCTGCCCTTAGGAAATCTGTCATTTATGGG
ASHG19A3A049080	982.486	1251.66	1041.01	2771.55	738.172	1220.97	1109.15	2838.7	1580.79	1527.24	1707.43	612.57	9.80391	10.3675	10.1209	11.6736	9.53249	10.0622	10.2264	11.9218	10.0835	10.497	10.4881	8.97969	noncoding	ENST00000477702	NCRNA00173	Ensembl	314	chr12	+	116973868	116974323	NR_027346,	TGGAGACTCCTATTCACCCTTCAGATCAATATCCCCCAAATAAACTCCCAGTCACTCTGG
ASHG19A3A016684	111.387	57.0519	57.2644	63.713	64.7799	100.819	74.5021	59.7318	113.458	79.4257	92.5145	116.202	6.69042	5.67315	6.13109	6.37237	6.04521	6.42959	6.30001	6.68936	6.31203	6.16816	6.51869	6.44196	noncoding	uc002uns.1	AK125001	UCSC_knowngene	1765	chr2	+	181988563	182264280		AAGGTAAATGGGATTCCCTATCCTTGTTTCCCAGTTTCGGTCATGGTATTGCTTATCCAT
ASHG19A3L0002204	480.934	295.018	488.966	371.195	350.84	479.629	284.372	363.846	738.485	388.543	531.327	394.975	8.77508	8.21728	9.05731	9.01097	8.4518	8.71242	8.22881	9.28175	8.93572	8.47669	8.83195	8.31457	noncoding	EG328305	lincRNA-NCS1	lincRNA	333	chr9	-	133231603	133234745		TGATGTTCTCACCCCCAATGATACTGACCGATGGGAACTCATGCACAGACACCTCCACCT
ASHG19A3L0003451	601.417	524.316	580.274	497.492	551.187	506.134	492.822	470.566	1271.92	655.55	688.816	924.512	9.10777	9.08302	9.28649	9.41108	9.11233	8.79094	9.03265	9.62304	9.72578	9.2526	9.18887	9.62243	noncoding	chr10:112147868-112175330+	lincRNA-DUSP5-3	lincRNA	27463	chr10	+	112147868	112175330		TTCTACTTCAGTCTGTATCCAGCCCCTGCACCCAGTATAATGTAGTAGAGTATTTCTCGG
ASHG19A3L0000375	98.0697	86.3932	67.5355	107.663	85.727	91.4375	71.7918	87.755	120.057	105.423	99.8683	132.201	6.5038	6.31936	6.34583	7.19262	6.44871	6.28663	6.25199	7.26368	6.38993	6.58664	6.61985	6.64238	noncoding	BX115137	lincRNA-LRRC4C-3	lincRNA	391	chr11	+	37960150	37976213		CCCCTGTCTGTCTAATATCACTGAGTTTCCTTATAACTTCAGTTCTTAAAAGCTTCATCA
ASHG19A3L0001687	142.254	102.754	114.689	173.474	65.0799	84.4742	85.0595	29.3114	159.541	75.2872	58.9196	57.4627	7.04032	6.58243	7.07623	7.91388	6.05218	6.17091	6.48939	5.64014	6.7679	6.09094	5.92346	5.34186	noncoding	CD516039	lincRNA-THBS4	lincRNA	510	chr5	+	79306992	79307717		GATCAAAAACCACTTCATTGAGGAAAGCAACCCACCAAACACAGAAGCAGAAAGAGAGCT
ASHG19A3A015365	101.417	67.0816	46.3337	66.3253	63.3225	61.8074	68.4974	60.138	66.2758	53.6091	39.7417	43.1852	6.55152	5.92368	5.84903	6.43612	6.01432	5.69953	6.18365	6.702	5.56959	5.59169	5.39985	4.88857	noncoding	ENST00000438692	AC013400.2	Ensembl	2239	chr2	+	20068620	20077154		TGAAGAGTGAAAGCATGTTGAACACCAAGATGCTCTCCAAAGATGGAGTCCTTCTCTTCT
ASHG19A3A015325	6017.73	1166.64	3929.46	2141.57	2858.32	3620.72	2483.64	892.298	4807.85	1659.84	4672.56	2459.45	12.4622	10.2749	12.06	11.3361	11.5728	11.6327	11.4641	10.473	11.8809	10.6084	12.0343	11.0659	noncoding	ENST00000417473	AC099344.4	Ensembl	499	chr2	+	11534106	11542372		GAACCTTCTCAGCTTATTCAGAGAGGCTTCTTCTTCCTATTTAGTCTCCCTCTGGCTTTC
ASHG19A3L0001152	294.628	736.458	255.381	165.516	314.546	455.583	299.048	355.182	484.433	644.436	236.366	348.267	8.08185	9.60372	8.15903	7.84728	8.29576	8.62786	8.29753	9.24892	8.31932	9.22487	7.755	8.12112	noncoding	CD514437	lincRNA-WDFY1	lincRNA	836	chr2	+	224717164	224717876	NM_017925,	TGAAGTTACTGAGTTTGAGGAATGGCAAATTAAATTTGCCTAACCCCCAAAACAAATGAA
ASHG19A3A014169	465.939	154.158	303.779	176.62	305.914	193.426	259.147	139.331	608.498	256.863	472.296	350.869	8.72518	7.209	8.39744	7.93865	8.25433	7.36786	8.09502	7.93791	8.65486	7.88622	8.68063	8.13439	noncoding	ENST00000445083	AC019100.3	Ensembl	611	chr2	-	108784203	108834297		TACTAGAATGTTCTCTGCCATCCACTAAGCATTGAATCCCTCCAGACACTGTTACAACAG
ASHG19A3L0002436	129.348	109.313	88.4876	126.939	108.543	101.028	79.118	89.0435	193.491	168.334	144.564	258.831	6.90672	6.67223	6.716	7.44207	6.7817	6.43227	6.38315	7.2841	7.03585	7.25775	7.10031	7.67151	noncoding	chr9:20028084-20041430+	lincRNA-MLLT3-1	lincRNA	13347	chr9	+	20028084	20041430		TTTTGCTAGTCTTGTCTCTGTTCCGCCTGCTGTGGCAATCAGCTTTTGCAAATACTGTCA
ASHG19A3L0000175	105.253	81.8324	71.176	94.2677	83.7235	101.647	79.8289	74.014	108.23	98.5532	74.6891	101.603	6.60482	6.23021	6.41705	6.99162	6.41658	6.44336	6.39684	7.0082	6.24714	6.49009	6.23283	6.23261	noncoding	chr1:84714587-84726087+	lincRNA-SAMD13	lincRNA	11501	chr1	+	84714587	84726087		GTTTTCCTCCTTTAAAGAGCCTGTAGTTGAGTTCCAGAGACCTTATCCTGGAGAACAGTG
ASHG19A3L0000369	44.9024	48.275	70.5759	45.6254	54.7613	47.622	55.7048	47.5468	74.3435	46.9083	49.3821	55.4221	5.37547	5.41703	6.40754	5.85346	5.82013	5.32261	5.88452	6.34833	5.73554	5.39642	5.68781	5.28846	noncoding	CD656032	lincRNA-APIP	lincRNA	822	chr11	+	34795450	34796148		GATGGAAAATACAAACACTCAGTATTTATGGCTTCTATGCTGCATGTCACCTTAACATAT
ASHG19A3L0000485	8637.32	1505.79	5351.29	2672.54	3456.32	3901.9	2569.29	1180.73	6700.43	2272.89	6856.4	2817.2	13.0201	10.6134	12.518	11.6334	11.8686	11.731	11.5198	10.8118	12.4173	11.0431	12.5828	11.2664	noncoding	chr12:38784383-38812908-	lincRNA-ALG10B-1	lincRNA	28526	chr12	-	38784383	38812908		CAAGTTACTCCCCTTCCCTAAAGTAGCTACTGTTAATCTTTTGTTGTGTGTTCTTAAAAT
ASHG19A3A044647	1493.95	544.515	1759.75	668.541	1294.79	822.272	1286.58	668.12	2407.05	837.738	2482.84	1122.5	10.417	9.14023	10.8709	9.79159	10.361	9.51042	10.4349	10.0992	10.7732	9.63516	11.0705	9.93562	noncoding	uc001lkg.1	AK124226	UCSC_knowngene	3086	chr10	+	129979399	130115990		TGTCCTCATGTTAACCCCCTTATGCTGTCTCCTCCAATAATGCATGTGGTTTGGTCTCTA
ASHG19A3L0001002	107.616	95.3828	87.4768	80.029	79.5401	153.478	77.5413	57.1063	110.934	109.42	98.7095	146.732	6.63697	6.46658	6.69917	6.73647	6.34417	7.03756	6.35544	6.62184	6.28282	6.64051	6.60112	6.79411	noncoding	DA829587	lincRNA-ZNF516-2	lincRNA	815	chr18	+	73178827	73179640		TGTATCTCCTTTTCAATCTGCCTAAAATGACAGCTGGGCTTCCGACAGTGGGTTTCTTAT
ASHG19A3A016945	89.1159	151.399	77.466	157.276	106.466	85.1212	65.8809	61.8435	110.557	90.8474	71.4552	98.1897	6.3694	7.18341	6.53235	7.76309	6.75569	6.18054	6.1256	6.74174	6.2779	6.36235	6.17416	6.17835	noncoding	uc002vga.1	AX747067	UCSC_knowngene	2348	chr2	+	217079049	217081397		CACAGGAAAAGGAATTCAGGGGCTGCTTCAGAATCCCATCTTTGCCAGATACGTTAACTT
ASHG19A3L0002546	597.338	120.754	751.179	163.24	631.061	178.173	665.711	251.998	1559.95	248.33	1383.59	340.271	9.09684	6.82825	9.64977	7.82412	9.30659	7.25391	9.46429	8.77294	10.0625	7.83689	10.1692	8.07991	noncoding	chr7:117584264-117586960+	lincRNA-NAA38	lincRNA	2697	chr7	+	117584264	117586960		ACACTTACATTCAGTACCAGGATTGTGTTAACTCCTATGCCCTCATAATATAGTCCAGAG
ASHG19A3L0003127	60.2138	53.7775	67.6021	56.5969	65.4773	48.6691	67.3117	56.6788	92.149	52.146	74.5834	80.1213	5.79826	5.58498	6.34711	6.18984	6.06057	5.35426	6.15711	6.61014	6.03858	5.54922	6.23102	5.85875	noncoding	chr3:58165366-58172726-	lincRNA-FLNB	lincRNA	7361	chr3	-	58165366	58172726		CACGGGGTGCTGCAGCCTCTATTCCATTCAGCAAACTCTGATGCACACCTACTATGTGCC
ASHG19A3A015535	303.974	69.4032	291.222	123.721	206.015	152.146	225.311	120.641	455.171	110.307	309.763	120.174	8.12459	5.97637	8.34209	7.40364	7.68086	7.02466	7.8921	7.72595	8.23089	6.65093	8.11056	6.49153	noncoding	NR_027252	C2orf58	RefSeq_NR	1776	chr2	+	38358246	38408991		GGCACTGGTGACTTTTGAGCCATCAATCATCCTTTCCTAACACATGAATCTTTTGGAAAA
ASHG19A3A034234	10122.4	1868.29	7559.37	4156.43	5641.81	4940.83	4317.78	1580.15	11016.6	2871.01	10050.1	4823.7	13.2668	10.9373	13.0708	12.2023	12.6384	12.0763	12.3207	11.1841	13.215	11.3826	13.1913	12.0009	noncoding	ENST00000340510	AC004987.7	Ensembl	3049	chr7	+	39773230	39832691	NR_026999,	TTTTCTCAACACGGCCTCCTAGTCTCCTTCCCGCTTGGGCATCTGTTTTTCTTATATAGA
ASHG19A3L0002017	366.967	191.539	431.183	203.208	334.26	270.999	331.372	220.31	786.285	306.958	765.372	435.472	8.39335	7.55362	8.88521	8.14341	8.38592	7.87096	8.44805	8.58821	9.02918	8.14128	9.34493	8.46427	noncoding	chr8:135201218-135216768-	lincRNA-ST3GAL1-2	lincRNA	15551	chr8	-	135201218	135216768		GACACCTTTTCCCCATCAGACTGAAGGACAAATTTTGTTCGTATTTCAGCATAATTTATT
ASHG19A3L0002975	8196.74	12259.8	9290.81	7311.41	9200.64	11179	7587.65	12831.6	7475.88	11971.1	10355	11858.3	12.9313	13.4282	13.385	12.9628	13.386	13.2761	13.1637	13.7736	12.5676	13.4295	13.2455	13.2761	noncoding	AK097341	lincRNA-GPRC5C	lincRNA	2227	chr17	+	72130786	72443566	NM_022036,NM_018653,	CCTGGATCTTGCTCCTCTGTGAGGAACAAGGGTGCCTAATAAATACATTTCTGCTTTATT
ASHG19A3A034487	202.259	169.99	206.995	175.72	231.5	187.343	217.886	173.439	460.107	226.232	313.855	299.489	7.54545	7.36726	7.87781	7.93236	7.85015	7.32404	7.84305	8.25075	8.24678	7.69751	8.12859	7.88743	noncoding	ENST00000419595	RP11-458F8.1	Ensembl	298	chr7	+	66313482	66323123		AGCCAAAGGTCCACCCCTTTTTTCCAGTCTCAAGCTGAAGATCTTTATGTAGAAGGCCTT
ASHG19A3L0000967	512.679	305.207	453.045	295.688	469.634	369.322	428.646	305.918	1142.86	439.008	734.45	636.774	8.87151	8.26545	8.95702	8.69074	8.87532	8.3199	8.8316	9.04528	9.57554	8.66064	9.28771	9.04258	noncoding	chr18:47271277-47283077-	lincRNA-LIPG-2	lincRNA	11801	chr18	-	47271277	47283077		TTAGTCCTGACCACCCTTCCTTCTCTTGGAGGAAGACTTTCCTTCATTCAGGTACTTACA
ASHG19A3L0002743	75.3989	79.5628	66.6424	63.8905	73.6711	86.8223	80.1842	63.1972	80.6597	90.9929	40.2899	102.568	6.12936	6.18215	6.32857	6.37583	6.23712	6.20789	6.40423	6.77505	5.85409	6.36555	5.41952	6.24843	noncoding	AW242585	lincRNA-BUD13-1	lincRNA	367	chr11	+	115994454	115994807		TTCTAACTTAGCAAATGCCACCTTTTCAGATCGGGAGCTTCTTTGCAGTCTCATTCCTCA
ASHG19A3L0000768	104.248	84.4744	95.4425	74.1398	92.1812	95.1777	91.714	77.122	193.577	96.6164	106.423	120.691	6.5923	6.28192	6.82384	6.61304	6.55259	6.34291	6.60065	7.06676	7.03633	6.45695	6.702	6.49899	noncoding	chr14:76020622-76030872+	lincRNA-FLVCR2	lincRNA	10251	chr14	+	76020622	76030872		TTTGGATTCTAAGTTGAAATGAGCCCTATTCCTTTGCAGCTCTTAGGAATCAGCTTGCCT
ASHG19A3L0001645	114.864	115.403	105.871	100.062	91.4709	104.314	93.0002	87.3111	184.653	117.406	127.973	174.052	6.73452	6.75863	6.96349	7.08516	6.54247	6.47876	6.62221	7.25454	6.97135	6.73745	6.94271	7.05651	noncoding	chr5:3737400-3749175+	lincRNA-ADAMTS16-4	lincRNA	11776	chr5	+	3737400	3749175		AAGATACTTCTAAGGTGTGAGGCCACAGCTCTGAGGCTCCTGGGTGTCATCACCTTCTTG
ASHG19A3L0000807	926.853	251.321	543.497	314.717	447.684	716.446	427.045	171.296	681.375	337.277	596.59	383.06	9.72578	7.97479	9.20174	8.77973	8.80684	9.30257	8.82673	8.23215	8.81536	8.27568	8.98796	8.26545	noncoding	chr15:38053658-38074458+	lincRNA-TMCO5A-3	lincRNA	20801	chr15	+	38053658	38074458		CTTCTAAGCTTTTTCTACATTAAATCCAGATACTCAATCTTCTCCCAGTGATTGAAGGAT
ASHG19A3L0002114	81.6604	51.3144	65.5861	59.1255	82.1542	73.5745	55.0295	46.4159	149.182	75.4157	82.4812	95.457	6.24366	5.5123	6.306	6.25987	6.39098	5.96213	5.86757	6.30931	6.67683	6.09398	6.36647	6.13158	noncoding	chr8:66218046-66229071+	lincRNA-ARMC1-4	lincRNA	11026	chr8	+	66218046	66229071		CTTCTGTCCCCATTTGTAATTTCTTTGTGGCAATTGTACAGGGACAATCTTAAGGTATTT
ASHG19A3L0003232	597.592	290.038	417.761	359.581	381.273	380.585	295.373	202.424	748.316	463.444	698.482	561.138	9.09765	8.19499	8.84189	8.96936	8.57188	8.364	8.2798	8.47034	8.95892	8.74145	9.21036	8.8524	noncoding	AI763350	lincRNA-SREBF2	lincRNA	486	chr22	-	42307296	42310570		CAGGGCGCTGACAGAGCTTCTGAAGCAGCCGGGCCCCCAGGAGCCACTGCCTCCCACCCT
ASHG19A3L0000896	325.849	156.894	312.195	157.719	102.267	150.111	110.89	79.3822	657.371	279.848	454.515	232.182	8.22837	7.23585	8.43818	7.76861	6.70317	7.00316	6.87592	7.11105	8.76289	8.00721	8.62852	7.50139	noncoding	AW182066	lincRNA-LOC100506581-4	lincRNA	277	chr16	+	86669933	86670751		ATGCATTTCCCCTTCTTTTTTATAGAGAGGGAGGTTGCCAGCTGCCTTGAAGAAAAGGGA
ASHG19A3L0001793	420.507	304.283	278.245	290.258	288.52	402.182	272.09	207.794	498.132	370.54	375.875	471.381	8.57989	8.26038	8.28463	8.66231	8.16942	8.44507	8.16431	8.5049	8.36387	8.40624	8.37563	8.58837	noncoding	AL711564	lincRNA-PIM1	lincRNA	605	chr6	+	37085130	37085729		AGAGGGAAAATACAGGCCTCAGTCCCAAGTCTGCTCCCAACTCTGGGTCCTTGAGTAATT
ASHG19A3L0001418	153.089	76.4142	120.417	89.9982	101.901	115.955	100.648	72.2594	139.098	86.6427	118.904	92.302	7.15036	6.1196	7.14527	6.92124	6.69831	6.62713	6.73318	6.97242	6.58095	6.29455	6.84568	6.08025	noncoding	BX104557	lincRNA-SHQ1-3	lincRNA	526	chr3	+	72663304	72665344		TTCTAAAGCACAGATGGGAAGAAATGGATCTTGTCTACGATCTACCCTGTACCCAACTGG
ASHG19A3L0002275	36.3529	61.1022	35.9907	23.4018	60.4494	71.7602	41.9593	25.7466	75.3832	118.822	37.2373	102.669	5.06785	5.78192	5.51376	4.79095	5.95076	5.92222	5.47197	5.45211	5.75361	6.75703	5.30643	6.24987	noncoding	CV340376	lincRNA-CXorf66-1	lincRNA	148	chrX	+	138959008	138959155		AAATAGACAAGAAATGCCTGCCGGTGAACAATGCCATATCTATGCCATATGCAGGACTGG
ASHG19A3A000389	396.02	298.985	294.673	267.477	379.366	367.485	327.897	242.875	810.144	461.861	511.719	569.526	8.49829	8.23701	8.35697	8.55156	8.56269	8.31187	8.42908	8.72327	9.07336	8.73693	8.78462	8.8727	noncoding	ENST00000471496	RP11-393B14.1	Ensembl	1490	chr3	+	183165395	183173801		ACACTGCCTGAGCCCGCTGCTGTTGCCAAGagtctcacttcatcaccatgctggagtgca
ASHG19A3A021600	193.477	145.26	173.453	198.962	223.654	175.479	219.67	177.821	436.224	277.153	324.761	390.17	7.48456	7.11166	7.63176	8.11507	7.80095	7.23257	7.85466	8.29132	8.1699	7.99226	8.17011	8.28994	noncoding	ENST00000502521	RP11-933H2.4	Ensembl	1978	chr3	-	131043935	131100319		TATTCATTCTCCTGCTGAAGTACATTTCAGGTTGTTGCTATTCCTCTGCTGATCCCCCTC
ASHG19A3L0000902	76.7499	126.107	50.267	94.7701	57.55	95.9684	67.5617	70.0399	103.714	116.091	88.1325	166.768	6.15217	6.89305	5.96066	7.00066	5.88616	6.35622	6.16248	6.926	6.19293	6.71939	6.45204	6.99196	noncoding	BY797754	lincRNA-ZNF469-2	lincRNA	538	chr16	+	88333119	88333657		TCATCTTGAGGCATGGGGCTGTGGCTTCTGGGAGTCATAGCTGAACCCAGGGAAGCTTTG
ASHG19A3L0002157	1012.19	640.69	756.101	590.771	725.532	776.486	687.052	538.959	1312.4	869.887	1147.31	1145.22	9.84781	9.39163	9.65843	9.63232	9.50636	9.42183	9.5123	9.81891	9.78005	9.69408	9.88888	9.96775	noncoding	chr8:90889605-90908427-	lincRNA-RIPK2-3	lincRNA	18823	chr8	-	90889605	90908427		AGGCTCCTCCCTGCTTTAAGAGACATAAGGAATTCATTTAAGGTAAGTTATTTCTTACCA
ASHG19A3A021998	1064.68	169.627	576.345	289.248	549.151	560.461	467.58	191.003	910.5	429.347	775.222	509.821	9.93133	7.36307	9.2775	8.65625	9.10714	8.93443	8.95547	8.38912	9.24284	8.62803	9.36441	8.70296	noncoding	ENST00000392635	RP11-252O18.3	Ensembl	486	chr3	-	181584132	181584942	NM_017665,	GATTCTTCATCAGAGAGTGAAGAAACATCTACCTCTTCCTCCTCAGAGGACAGTGACACA
ASHG19A3L0001655	181.783	148.45	144.795	115.778	200.505	169.97	132.447	115.57	413.958	223.596	220.806	276.589	7.39469	7.14919	7.39834	7.30184	7.6424	7.18698	7.13188	7.66495	8.09399	7.68192	7.65467	7.76975	noncoding	chr5:49632068-49662143-	lincRNA-HCN1-1	lincRNA	30076	chr5	-	49632068	49662143		TGAAGCACCATGATAACCTGTGGCCCTCCGTTAAGTACAAAAGGTAGAATTTATTATTAA
ASHG19A3A015592	41505.9	91563.1	46766.7	54411.9	29910.1	67059.3	44663.9	87121.3	53262.6	81071.9	39796	68275.2	15.5408	15.838	15.8531	15.6765	15.306	15.7663	15.799	16.0597	15.859	15.9758	15.6335	15.8619	noncoding	ENST00000429825	AC013717.3	Ensembl	488	chr2	+	44497759	44498247	NM_000976,ENST00000495231,ENST00000484010,ENST00000477007,ENST00000432629,ENST00000374520,	AACATTGCTCGACAGATGCAGCACTGATCCTTAGCCAGAGAACTCTCTGGAACCATTAAA
ASHG19A3A040406	174.428	219.01	145.674	182.98	172.634	225.898	157.027	148.025	303.604	247.185	236.13	358.623	7.33995	7.76468	7.40563	7.9902	7.4296	7.60013	7.37739	8.03102	7.658	7.8288	7.7539	8.16258	noncoding	NR_026975	LOC286467	RefSeq_NR	2951	chrX	-	130836678	130964671		TTTTCTATCTTCTGCTCTTTGCCACCTGTGAGGTCCCTGAAAATGAAGGCCAATACTACC
ASHG19A3A029945	579.892	1029.17	509.74	1140.06	202.318	490.91	390.781	754.498	531.668	1087.38	329.359	577.628	9.05083	10.0952	9.11412	10.5209	7.65389	8.74546	8.70109	10.2661	8.46345	10.0107	8.19335	8.89287	noncoding	AL832122		misc_RNA	5572	chr1	-	23607802	23613245		GGTAGGTAATTTACTTTCTATTGTACTCATAGTTTGTTTGAAACCTCTTCACCTCTATCC
ASHG19A3A032951	670.797	924.163	548.114	674.201	537.47	960.925	639.603	223.576	882.303	1148.43	417.345	637.111	9.25744	9.944	9.21309	9.80269	9.07514	9.73065	9.40268	8.6102	9.19444	10.089	8.50894	9.04444	noncoding	uc010lac.1	LOC493754	UCSC_knowngene	4265	chr7	-	65993445	66057363		AATGATGACCATGTGGACATGCTTTCGGGCCTTCAGGATCTTCTCCAGCCAGTGGATGTC
ASHG19A3L0000338	1149.08	278.123	1063.4	446.509	1074.59	488.525	966.125	510.502	2729.73	576.729	2242.34	670.324	10.0361	8.12393	10.1517	9.26273	10.077	8.73741	10.0162	9.73706	10.9697	9.06033	10.9067	9.13069	noncoding	AA827066	lincRNA-KIRREL3-1	lincRNA	472	chr11	-	128165590	128166053		TTCCCTCACTCCTCATCTTCAGCCAGGAAAGATCTGCAAGGCAGTTTTGTTAATTTCCTA
ASHG19A3L0003126	26799.8	5880.2	18899.4	11606.8	10402.6	13963	11503.1	4373.92	21779.5	8192.67	21177	10241.8	14.8818	12.5096	14.5487	13.6529	13.5933	13.5832	13.8118	12.4798	14.359	12.8893	14.5063	13.0522	noncoding	BU729004	lincRNA-MAP3K1-2	lincRNA	599	chr5	+	55838650	56109992		TCAGGCTTTTGTCTAAATATGTGAAGACTGACAAGACTATCTCCCCTCGTGCCGAATTCT
ASHG19A3L0001849	668.284	324.744	489.5	383.498	511.967	452.755	484.364	297.842	1481.64	486.199	727.031	649.347	9.25178	8.36061	9.05889	9.05342	9.00018	8.61912	9.00757	9.007	9.97423	8.81519	9.27287	9.07988	noncoding	AI621345	lincRNA-SLC26A3	lincRNA	351	chr7	-	107517667	107517966		AACCCATAGATGCCTTCTCGCTTCCTTTCTCTCTCTAACTGAGACTGAGATAAGAGGAAC
ASHG19A3L0002069	1287.06	644.345	1523.65	770.819	1490.19	733.197	1354.38	887.243	3728.25	931.985	2185.11	1189.72	10.196	9.40165	10.6492	9.98515	10.5788	9.33728	10.5236	10.4641	11.4775	9.79431	10.8719	10.0282	noncoding	DB078790	lincRNA-EBF2-1	lincRNA	568	chr8	-	26047433	26047981		TTAACTAAAGCCCTGGTCTCACTTTACCTGCCTTATCCCACCACCAGAGTTGTTGTTGTT
ASHG19A3A039244	173.02	136.532	148.079	138.97	144.799	170.006	146.595	107.595	260.83	126.956	138.73	176.782	7.32702	7.01707	7.42635	7.58032	7.17871	7.18778	7.27188	7.57039	7.44737	6.85432	7.04522	7.08064	noncoding	ENST00000441473	RP11-343J18.2	Ensembl	316	chr9	+	128819858	128921892		ATTCTGTGGCAGAGATTAAAACAATTTCAGAAGCAGGCACCCAATCCTTCTCTTTGGATG
ASHG19A3L0002672	146.913	153.613	101.97	145.754	144.043	192.518	135.32	106.174	194.747	169.812	125.905	251.043	7.08937	7.20498	6.91245	7.65362	7.17231	7.3621	7.15954	7.54901	7.04603	7.2705	6.92273	7.61943	noncoding	chr4:178294426-178298806-	lincRNA-NEIL3	lincRNA	4381	chr4	-	178294426	178298806		TGTGAAGATTCCTTGTGTCCTCCAGGTTGAAATGGGAGTTCTTTTTCCTGTTTTCTCTTT
ASHG19A3L0001388	101.009	70.4899	80.9373	64.4857	117.966	89.9319	94.1069	76.6726	81.647	67.7895	70.435	83.736	6.54577	5.99985	6.59549	6.39054	6.9004	6.26138	6.63741	7.05814	5.8705	5.94055	6.15828	5.92517	noncoding	AI347010	lincRNA-SETMAR-4	lincRNA	471	chr3	+	4110058	4452578		ATCATAGTACTCTTGGGACCTATGGCACATGTAGGATCCACCTTTCTTCACTCGGTCTTT
ASHG19A3A009937	107.992	140.298	72.3012	31.916	162.059	269.604	167.92	38.0691	156.503	193.864	74.4263	46.1701	6.64176	7.0591	6.43505	5.28392	7.33807	7.86369	7.47435	6.024	6.74089	7.46731	6.22877	5.00148	noncoding	AK021565		RNAdb	1903	chr17	+	73599615	73601517		CTAGAAATGAAATAAATACTGAGGGGCTCAGGGTGTCGTACAGCAAGTGTGAAAGGGCTT
ASHG19A3L0003057	435.42	247.429	359.541	236.585	370.879	268.495	290.008	216.217	870.397	418.969	607.049	615.522	8.62971	7.95133	8.62894	8.36852	8.53015	7.85755	8.25765	8.55973	9.17641	8.59084	9.01508	8.98832	noncoding	FN091184	lincRNA-INHBA-1	lincRNA	83	chr7	+	41046322	41046402		GAAAGGCCTGTTGTAAAATACTTGGTTCTGTCTTGGATACTCACCCTTCTCCTTCTTGAC
ASHG19A3A009981	169.233	752.345	81.8514	290.962	117.259	325.179	157.739	576.273	171.16	559.551	89.878	265.989	7.29099	9.63669	6.61147	8.66585	6.89204	8.13367	7.38345	9.90144	6.86532	9.01424	6.47707	7.71463	noncoding	ENST00000366365	C17orf86	Ensembl	1028	chr17	+	75084949	75086180		TGTAGTTAGTATCAGAGAGCCCTTGCTTTTCAAAACTTCATAAACAATGTTACTGTCATG
ASHG19A3A037062	356.655	145.501	302.489	185.253	342.266	212.457	245.813	116.378	1216.8	280.687	476.151	383.207	8.35288	7.11414	8.39231	8.00899	8.41828	7.51147	8.02026	7.67606	9.65953	8.0117	8.68956	8.26602	noncoding	ENST00000424605	RP11-125B21.2	Ensembl	746	chr9	-	2535651	2570754		ATATGAGAAATGTCACCTCCTGGCTACCACAATAATGCAACTAGGAGTTCTGGTTCTCCG
ASHG19A3L0002750	1652.71	380.56	1725.86	701.718	1169.76	576.464	1443.91	581.896	3914.32	602.918	2181.24	669.227	10.5563	8.60704	10.8411	9.85751	10.2062	8.97429	10.623	9.91168	11.5562	9.132	10.8654	9.12729	noncoding	EB386665	lincRNA-SLN	lincRNA	821	chr11	-	107644071	107644892		GCACAGCCATTTTGTATACTCCCCTGAACTCTTATTCTTTAAGAACGTTGACTTTTCCCC
ASHG19A3A055152	140.587	196.244	79.99	42.6052	158.763	205.519	177.284	64.3224	234.309	254.278	170.568	374.397	7.02456	7.59574	6.57965	5.74406	7.30765	7.46228	7.55221	6.79872	7.2998	7.87222	7.3145	8.22837	noncoding	uc002nrw.1	AK094188	UCSC_knowngene	2480	chr19	-	28221180	28237138		ACACATTTAATGACAGAAGTCTCAGGCTGGAAACACTCTTTTTGTAGAACATACAAATGG
ASHG19A3L0002376	1317.33	343.873	1377.22	561.696	932.379	799.827	873.401	447.541	1433.52	491.355	1903.81	679.757	10.2264	8.44856	10.5036	9.56921	9.87089	9.46693	9.86098	9.55281	9.92035	8.83541	10.6488	9.14916	noncoding	AA457263	lincRNA-GPR61	lincRNA	451	chr1	+	110072368	110072818		TATAACCCTGTAAGTAAGAATCCAGCTCATTAGGTACTACTGAACTCCCCTCTGACAGCC
ASHG19A3L0001739	2934.67	733.036	1845.15	1114.56	1390.02	1619.59	1318.05	583.042	2348.85	877.347	1952.28	1226.35	11.4046	9.59809	10.9373	10.4863	10.4742	10.4617	10.4776	9.91452	10.7331	9.70838	10.6936	10.0716	noncoding	chr6:140889232-140902332-	lincRNA-CITED2-2	lincRNA	13101	chr6	-	140889232	140902332		CTATCTCGCAGATCTTCTGGTCTCTTGCTCCCACCCATAGAGAATTCAATTGTATTTTTT
ASHG19A3L0002722	4006.33	565.264	2241.14	1059.79	1509.86	1757.82	1312.76	340.363	2631.23	724.755	2446.95	914.113	11.8852	9.19854	11.2258	10.4152	10.5989	10.5989	10.4691	9.19213	10.9147	9.41074	11.0455	9.60475	noncoding	BF679456	lincRNA-OPCML	lincRNA	700	chr11	-	133309334	133559552		TAAAAAACAACAAGCAAACGAGCTGATGACAAACTCCCGCCCAACAGTGAAGGAACCACA
ASHG19A3L0002328	50.8397	64.6377	43.3976	62.1696	57.4575	78.5402	54.7712	61.3725	97.6967	68.0558	58.7149	104.971	5.55678	5.86433	5.76004	6.33603	5.88374	6.061	5.85992	6.73147	6.11449	5.94627	5.91933	6.28344	noncoding	BF511390	lincRNA-STS	lincRNA	344	chrX	-	7532690	7533347		TATCAGAATACAGTTGCTGTCCTTGCCAAAACAAAGACACCTGGTTCCATGTGTCAGCCT
ASHG19A3L0002142	1001.92	280.317	441.4	314.442	381.765	521.902	368.648	201.414	727.634	456.525	576.26	551.681	9.83353	8.14187	8.92092	8.77825	8.57347	8.83337	8.61267	8.4649	8.91324	8.71711	8.94348	8.82673	noncoding	chr8:86474623-86517048-	lincRNA-CA2	lincRNA	42426	chr8	-	86474623	86517048		ATAGTTCAGCAGAATGTCTGGCTGTTCTTGGCTGAGTTCTCCTTCTCTTGCCTTAGCTAT
ASHG19A3A044503	183.929	191.645	122.541	96.8007	176.75	233.891	202.807	138.603	322.48	246.248	256.096	340.348	7.41083	7.55461	7.16709	7.03546	7.46122	7.65074	7.74191	7.93032	7.74219	7.82317	7.86072	8.08031	noncoding	AK130806		misc_RNA	1439	chr10	+	114590927	114592210		TACAACACGTAAAATGTGAAAAAGACCTCTGACCCTGAAAGTCTCATTCTGCCCAGGCCA
ASHG19A3L0001572	162.302	184.172	102.665	154.067	159.052	166.025	124.349	123.752	205.278	214.896	167.136	333.461	7.23287	7.48695	6.9231	7.73555	7.31057	7.14928	7.04019	7.76062	7.11744	7.62441	7.28706	8.04806	noncoding	BG897081	lincRNA-CSNK1G3-1	lincRNA	416	chr5	-	123716880	123717209		TATTCTCAATAACAGAGAAGAAAAATAGAATTTCTTGCTTTGGGTGTGTGTGTGTGTGTG
ASHG19A3A037807	100.377	102.113	61.4286	94.0002	73.6029	105.403	79.4634	74.3999	145.249	137.756	85.8535	163.065	6.53606	6.57308	6.21588	6.98769	6.23523	6.49269	6.38898	7.01542	6.64064	6.96651	6.4169	6.9548	noncoding	uc004bad.1	AK057451	UCSC_knowngene	1544	chr9	-	102348067	102582171		TTCGAGAAGATTTTGTGGCCTTTCTCAGCTGTCTAGGTGCTGTAGGTGCTGTGTTTCTAT
ASHG19A3L0000132	223.535	109.533	158.601	125.216	122.34	149.436	147.991	88.7005	242.411	124.413	215.618	160.636	7.68002	6.67479	7.51723	7.42415	6.95073	6.99583	7.28484	7.27905	7.3464	6.826	7.62662	6.92891	noncoding	BI459631	lincRNA-GUCA2B	lincRNA	732	chr1	+	42501816	42502537		CCGGCGCCCTACCTCAGCCTGTAAACAGTATCAGGTCTCGCCCAACAAAAATCCAATGGA
ASHG19A3A036816	1232.34	603.137	1987.31	682.122	2027.92	906.418	1543.52	1008.32	3189.09	1005.93	3831.78	1063.37	10.1386	9.29962	11.0521	9.81855	11.0567	9.6507	10.7248	10.6223	11.2448	9.90467	11.7386	9.85265	noncoding	ENST00000405813	AP003356.1	Ensembl	534	chr8	+	103819069	103819607	uc003ykw.1,	TAAGACTCTGGGTCTGTCTGTGGGAAGAGCTTTCATTCCCCACCCCACTCTATGCCGACC
ASHG19A3L0002748	153.685	463.725	106.237	127.753	219.343	244.021	146.841	248.025	230.901	361.703	224.16	190.031	7.15556	8.89189	6.96887	7.45088	7.77456	7.71891	7.27413	8.75246	7.28208	8.37238	7.6764	7.19262	noncoding	DQ916738	lincRNA-ZC3H12C-2	lincRNA	2761	chr11	-	110066286	110167437		GCAGAAATCGATGCAACATTTCTTTCCTGTCTGGGCTGTTTGTATAATTGTATATAAATG
ASHG19A3L0003566	92.1879	64.9086	62.9151	60.0735	80.3929	89.1608	72.4816	48.9363	82.1369	68.5237	62.3736	76.4383	6.42022	5.87095	6.24854	6.28259	6.3609	6.24677	6.26249	6.38888	5.87729	5.95725	6.00013	5.78811	noncoding	chr3:168554930-168560248-	lincRNA-GOLIM4-1	lincRNA	5319	chr3	-	168554930	168560248		TGGGCCCAGGAGATGGAAATTATTCATAATATAGTCACAGACACTTTCCTTCCATATATT
ASHG19A3L0000718	541.347	216.988	640.839	208.989	380.113	312.942	260.181	189.738	1141.58	333.212	796.37	369.051	8.94723	7.75219	9.42774	8.18658	8.56613	8.08288	8.10031	8.37996	9.57475	8.25867	9.40016	8.2019	noncoding	BX485243	lincRNA-SRP54	lincRNA	590	chr14	+	35432234	35432824		ATGGCATCATTCCCCCATGAACTGCTATTCTGTGGCATACACGATACCTGCTGAAAAAGA
ASHG19A3L0000899	643.761	200.976	469.736	370.453	382.05	365.632	285.061	167.726	552.395	273.625	531.292	381.525	9.19959	7.63836	9.00631	9.00781	8.57436	8.30627	8.23163	8.20335	8.51736	7.97691	8.8316	8.25895	noncoding	chr16:87577874-87589624-	lincRNA-ZCCHC14	lincRNA	11751	chr16	-	87577874	87589624		ACTTATAAAAATCCCTCCACACAGAAAACTGTGCCTTTCCAGGCTGAGTCCACTCGGATA
ASHG19A3L0001511	784.173	226.409	638.856	305.685	538.433	401.814	488.219	204.67	1734.96	443.376	904.936	588.349	9.4824	7.81973	9.4247	8.74103	9.07827	8.44267	9.01929	8.48725	10.2357	8.67545	9.57143	8.91872	noncoding	chr4:5995874-6009524-	lincRNA-CRMP1-2	lincRNA	13651	chr4	-	5995874	6009524		AGCACCCACTGAATGGCTAGCTCACTTCCTCCTTATCATGTCCCGATGACGCAGGGAGAG
ASHG19A3L0000455	3106.34	757.334	1942.79	1199.14	1653.48	1474.71	1409.8	712.693	3694.63	1301.55	3095.98	1848.76	11.491	9.64757	11.0167	10.592	10.7352	10.329	10.592	10.188	11.4647	10.2721	11.399	10.6743	noncoding	chr12:132296472-132307497-	lincRNA-SFSWAP-1	lincRNA	11026	chr12	-	132296472	132307497		TTGCTCTCCCTCATCCCAACTGTGGAGCCCAGGAAGCAGCTTCCTGAGTCCCTCTAGGGC
ASHG19A3L0002267	138.804	112.518	82.2783	89.1833	113.802	165.683	106.59	81.9947	214.983	197.2	167.738	223.3	7.00633	6.71768	6.61811	6.90751	6.85123	7.14516	6.81854	7.16098	7.18723	7.49506	7.29251	7.44175	noncoding	DB264073	lincRNA-EGFL6-1	lincRNA	596	chrX	+	13470108	13496407		AAACAGATGCTCCTTCAGCCTCCTGAAATAAGAGAGGTTTAATACTGGAGTGCACCTGGA
ASHG19A3A015366	1046.28	404.398	691.587	598.138	495.021	689.961	499.832	409.291	915.047	576.989	709.664	616.413	9.90144	8.69661	9.53523	9.6469	8.95938	9.25404	9.05585	9.44068	9.25142	9.06117	9.23649	8.98959	noncoding	uc002rdf.2	BC068572	UCSC_knowngene	3008	chr2	+	20068620	20084807		ACAAAACACAGTCTGACTTAGAGATTCTCTGGCATGACTCTCTTCCCCACTGTGTACACT
ASHG19A3A029214	116.761	117.61	60.5632	85.2091	85.06	117.894	88.0884	58.3353	98.2478	116.894	72.8505	200.903	6.75671	6.78785	6.19981	6.8341	6.43724	6.64847	6.53919	6.65429	6.12164	6.73095	6.20065	7.28225	noncoding	ENST00000433327	RP11-423O2.4	Ensembl	153	chr1	+	142799586	142799739		TCCTGTTTTGAGAATGTTAATGGATACACCAGCTGCTGCTTTGGATTTCACCCATTGGCG
ASHG19A3A029633	6143.97	23997.6	6483.13	7151.63	4752.65	11492.4	7965.6	15593.1	10068.5	23021.9	9817.11	19849.5	12.4952	14.2061	12.8069	12.9409	12.3584	13.3167	13.2423	14.0073	13.042	14.2527	13.1553	13.9374	noncoding	NR_001590	IFITM4P	RefSeq_NR	342	chr6	-	29718584	29718925	ENST00000441380,	ATTCACCTACTCCCTGAAGTCTAGGGACAGGAAGATGGTTGGAGACCTGACTGGGGCCCA
ASHG19A3L0002910	147.903	123.407	128.219	115.711	136.029	148.498	137.616	114.623	258.651	117.193	151.094	170.987	7.10016	6.86042	7.23109	7.30114	7.09629	6.98581	7.18665	7.65451	7.43295	6.73472	7.15749	7.02909	noncoding	AI149906	lincRNA-NEDD1-7	lincRNA	480	chr12	+	96859717	96860187		TCTCTGATGATCGTTCCCTTCTTGAAAGCTATTCCTTCTTCAGGATTATTCACCATGATT
ASHG19A3L0000594	114.681	74.6732	157.368	53.1275	90.3017	57.5423	64.1569	60.5322	88.8631	76.6592	76.25	117.832	6.73318	6.08458	7.5078	6.09437	6.52292	5.59191	6.08411	6.71289	5.98678	6.11648	6.26015	6.46252	noncoding	chr13:20881350-20901600+	lincRNA-CRYL1	lincRNA	20251	chr13	+	20881350	20901600		CTCTTCAGATCTTCTGTGGGTGCTCTGTCCCCCAACAGAAGTTACTCTGCAATGTTAATT
ASHG19A3A033600	6709.5	13548.1	5184.13	11866.6	5681.81	8928.16	7100.84	1768.65	6830.79	7951.72	4653.15	11550.7	12.6264	13.5496	12.4646	13.693	12.6523	12.9409	13.0653	11.3269	12.4534	12.8458	12.0276	13.2303	noncoding	ENST00000421078	AC008155.1	Ensembl	329	chr7	-	138088939	138089268	NM_001099285,ENST00000354355,	GCTGAAGATGATGCGGATGACGATGTCGATACCAAGAAGCAGAAGACCCACGAGGATGAC
ASHG19A3L0001813	78.6204	70.9143	42.8332	59.2792	108.359	140.628	102.096	57.2934	122.28	144.961	115.483	198.06	6.19218	6.00909	5.74422	6.26309	6.77906	6.9087	6.754	6.62723	6.41446	7.03847	6.80784	7.25833	noncoding	AV723845	lincRNA-KIAA1586	lincRNA	673	chr6	-	56933276	56933924		GGAATGTGTGTCACATAATTCCAAAGATCCAGAATCTCTTTCTTTTCCTTTTCCTCTCTT
ASHG19A3L0002165	300.685	216.231	271.381	246.816	264.307	284.777	265.238	181.24	516.703	238.912	304.859	337.707	8.10809	7.74685	8.24827	8.43058	8.04043	7.94092	8.12568	8.31832	8.42379	7.77934	8.08924	8.06904	noncoding	AW661714	lincRNA-TP53INP1-2	lincRNA	451	chr8	-	95962452	95963624		TTGGTCTGGAAAACACTTTCAAGCCCACTGTCTCACTCTCTTGTCACTATAAATAACCTG
ASHG19A3L0003254	111.824	88.1234	68.3341	80.1589	85.9038	115.409	77.1726	59.8981	94.4513	96.3627	61.1234	120.616	6.6966	6.34747	6.36249	6.73903	6.45224	6.62131	6.34873	6.69468	6.07108	6.45245	5.97244	6.49818	noncoding	chr6:70134290-70139867-	lincRNA-BAI3	lincRNA	5578	chr6	-	70134290	70139867		GACATGGCATTTATTCAAATGCTGGTGTCACATTCCATGCTCTTTTTTCCTTAAAAAACA
ASHG19A3A041206	552.407	279.517	461.378	347.919	411.789	403.579	421.78	262.63	792.151	299.124	566.329	392.022	8.98053	8.13718	8.9823	8.92246	8.68561	8.44995	8.80837	8.83054	9.04129	8.10217	8.92014	8.29753	noncoding	ENST00000445336	RP11-451L9.3	Ensembl	2725	chrX	+	74802493	74805341		AGAAAAGAGATGAGAGACCACTCTTTCCCCAAATTCTCACCTCTATTAAGCTGCTGACCC
ASHG19A3L0002203	1083.88	528.773	2202.91	769.14	1753.15	835.014	1501.7	880.065	2459.17	891.961	3427.28	1473	9.9567	9.09744	11.1926	9.98122	10.8331	9.52992	10.68	10.4536	10.8065	9.73303	11.5641	10.338	noncoding	AA972029	lincRNA-MPDZ-1	lincRNA	419	chr9	+	12958862	12959235		TCATTGAGGTCTCTTTCCTACCCCCTGCATGCCTATAATGTCCCAGACCAAGAGTTTTTT
ASHG19A3L0002921	99.5938	98.2717	75.4608	130.169	86.3252	96.3558	67.0785	122.91	186.523	160.467	143.339	165.212	6.52428	6.51307	6.49509	7.48196	6.4586	6.3629	6.1524	7.75177	6.98442	7.18885	7.08864	6.97649	noncoding	AW872580	lincRNA-MYO1B-3	lincRNA	381	chr2	-	192419797	192420136		ATTAAAGGAGAACCATCCTAGTTCAGCCTCTGCCAGGTTAGACCAAAAAGTGGATTGCTG
ASHG19A3A036325	12657.8	41680.1	12644.4	17725.5	21041.7	57466.9	11973.6	36748.9	14256	38510.3	29001	41302.7	13.591	14.8356	13.8869	14.2286	14.6886	15.5603	13.8588	15.0018	13.6415	14.9634	15.069	14.9753	noncoding	ENST00000438775	AC087763.1	Ensembl	303	chr8	+	8819268	8819573		GGGGTCAAGTATACCCCCAATCGTGACCCTCCGGACAAGCGGTGGGCCCTGCACTCATGA
ASHG19A3L0000036	71.4636	80.2882	68.0427	64.7279	85.3161	56.7219	59.2821	63.425	171.641	74.605	93.4556	91.4395	6.04552	6.1989	6.35502	6.39709	6.44185	5.57371	5.97097	6.77837	6.87048	6.07926	6.53092	6.06561	noncoding	chr1:18391088-18413388-	lincRNA-ACTL8	lincRNA	22301	chr1	-	18391088	18413388		ACTCACCATTTAAATAAATCCCAGCCCTAGGGGCTGATGGAGCCCTCTGTAATATGGAAT
ASHG19A3L0001237	78.9396	54.6625	33.568	62.5703	65.2525	97.1446	50.3277	48.8806	76.9263	79.1076	64.9065	96.1232	6.19608	5.60975	5.41922	6.34559	6.05663	6.37375	5.74382	6.38704	5.78233	6.16283	6.05332	6.14221	noncoding	chr2:88954435-88968860+	lincRNA-RPIA-4	lincRNA	14426	chr2	+	88954435	88968860		AGGCTATCTTTCGGTAGAGTGACCAACTGTCCCAGATTCCCAAGGTTTTATAGGATATGG
ASHG19A3A019187	98.7583	118.291	52.0302	104.241	54.9529	181.807	82.7557	106.52	93.2582	102.848	55.8809	85.9695	6.51389	6.79753	6.00419	7.14295	5.82398	7.28355	6.4493	7.55496	6.05194	6.55401	5.85646	5.96745	noncoding	ENST00000427447	AP000569.8	Ensembl	9124	chr21	+	35303463	35349992		CTATGTGAGATTGTATTGCAGGGCTCACATTTATTCTCTCAGCAGCTCATTGCACAGACA
ASHG19A3L0001170	89.9635	66.0277	62.934	31.2178	73.3053	79.5239	77.9465	46.9144	116.079	110.995	74.7881	79.9712	6.38306	5.89718	6.24918	5.24808	6.22822	6.07956	6.36262	6.32657	6.34193	6.66013	6.23509	5.85542	noncoding	BE588180	lincRNA-COL6A3-1	lincRNA	545	chr2	+	238202589	238203134		TCCTTTCTCCTGATTTCCAGCAATATAATACTGCTAAGTTTCAGATAAATAGGCCATTTG
ASHG19A3A035956	170.728	168.076	143.905	128.104	151.765	164.539	128.792	117.367	248.011	152.599	170.35	178.632	7.30396	7.34931	7.38979	7.45438	7.24594	7.13638	7.09284	7.68495	7.37599	7.11934	7.31266	7.09955	noncoding	ENST00000501400	AC011118.2	Ensembl	1914	chr8	-	94358694	94712661		TGTAGTTTCCAATGAAACAGGAAGGACTCTAATTGAGTGCCTGCCCACATCTCTACAGCT
ASHG19A3A054558	319.053	179.256	366.843	210.955	418.552	218.797	360.312	257.664	916.233	241.384	532.746	349.689	8.20053	7.4475	8.65727	8.20255	8.70677	7.55032	8.57674	8.80438	9.25319	7.79247	8.83476	8.12896	noncoding	AK094311		misc_RNA	2618	chr16	+	49331053	49333673		ATTAAAAACATTGCTGCCGCCTACTTCTTCCAGCTGGGACTTCAGGACCATCTTTGAATC
ASHG19A3L0001968	191.702	99.1783	206.314	118.027	268.728	178.128	170.815	83.0645	296.49	122.61	223.586	154.983	7.47071	6.52923	7.87209	7.33066	8.06123	7.25354	7.49685	7.18085	7.62679	6.80567	7.67208	6.87478	noncoding	DB454079	lincRNA-CSMD3-2	lincRNA	478	chr8	+	111779094	111784988		GGGAAAAGTACACCCATGACCTAAATAAGTTTTCTGAACAATCCTTCCTTTTTAGTTTGT
ASHG19A3A015727	91.6495	50.574	72.4218	40.0964	62.0414	74.9699	70.6822	36.758	133.101	77.4466	102.387	70.9692	6.40935	5.48965	6.43724	5.65189	5.9861	5.99097	6.22915	5.97336	6.52278	6.13081	6.65046	5.67437	noncoding	ENST00000438115	AC074289.1	Ensembl	506	chr2	+	64370372	64456739		CTTTCCCACTATTCTCCTGCAGAAGAGCAGGGGAAGGAAGCACCAGGGTCCATCATGGAG
ASHG19A3A036809	113.499	150.329	112.371	193.964	144.098	145.876	124.773	92.6758	199.796	141.16	99.3412	207.699	6.71738	7.17161	7.04926	8.07894	7.17268	6.96127	7.04606	7.34162	7.07932	7.00032	6.61212	7.33277	noncoding	ENST00000427337	RP11-445P19.1	Ensembl	424	chr1	+	187412759	187446354		ATGTGGAGAAGAAAGAACACTCAGATGTGCCCTGGAGACTTTCCTTTTATTTTTAAACAG
ASHG19A3A036104	61.179	65.8795	73.173	55.1956	61.0661	50.3111	64.8782	43.8984	171.384	89.9788	161.594	96.2766	5.81964	5.89389	6.45216	6.14886	5.96401	5.40388	6.10168	6.23021	6.86787	6.34873	7.24385	6.14461	noncoding	uc001gov.2	AF387615	UCSC_knowngene	137	chr1	+	181382578	181382715		TCAAGGCCCACGAGGCGCACAAGATGCAGAGCACCCCGCAGGCCCGGCGCAAGGAATGGG
ASHG19A3A035501	241.161	151.358	188.417	142.055	181.3	207.686	209.065	125.159	433.228	268.918	292.986	378.126	7.78169	7.18301	7.74296	7.61433	7.49619	7.47705	7.78303	7.77794	8.1595	7.95365	8.03603	8.24467	noncoding	AK091593		NRED	3013	chr8	-	9757575	9760588		TGCTGCTTCCACAGAGAAAACATTTTCTCTTTCCTCCTCTTGAACTTACATAATATCCTC
ASHG19A3A022858	45.8786	48.8174	67.9212	60.6078	79.5722	70.2449	77.7451	50.4171	257.904	92.6546	163.975	153.037	5.41024	5.43392	6.35344	6.29753	6.34487	5.89228	6.35948	6.43594	7.42934	6.39333	7.26519	6.85746	noncoding	uc003dqo.2	BC050344	UCSC_knowngene	4299	chr3	+	87138429	87147851		TTTCCTACAGGAGCCTCAAGACTGCGTTTCAGGAAGCCCTAGGACCCACTGATCCTGCAG
ASHG19A3A000042	64.23	67.1404	52.4446	48.3942	54.7126	57.3867	68.1129	22.0923	105.208	81.8335	57.6899	88.9622	5.88748	5.92553	6.01458	5.94399	5.81914	5.58756	6.17433	5.23238	6.21104	6.21197	5.89939	6.01977	noncoding	BC052961		NRED	4283	chr3	-	9430536	9438342		ATCAAATTTGAATGGATGAGGAGTTGCTTTTTAGGTTGCTCCTTGAGGGCAGGACAGTTC
ASHG19A3A008537	639.866	266.527	460.654	280.351	396.4	402.587	367.672	214.604	821.141	387.634	708.642	480.909	9.19245	8.06409	8.97969	8.61351	8.62803	8.44698	8.60776	8.54884	9.09026	8.47364	9.23469	8.6164	noncoding	uc002ioy.1	AK097622	UCSC_knowngene	1754	chr17	-	47535222	47539111		TGAGATGCTGTGCAGTTATGACATATCCTCCCACCACAAAAGAACATTCCAGCTTGTCCA
ASHG19A3A029582	89.8867	81.4132	89.2484	62.5148	91.5143	73.3057	83.3534	73.7869	133.312	101.655	112.24	64.4213	6.38207	6.22011	6.72753	6.34417	6.54317	5.95679	6.45877	7.00413	6.52526	6.53535	6.77289	5.51979	noncoding	AX721103		misc_RNA	642	chr6	-	28083684	28084323		CTCTGGTGTCAAATAACATCTGAGCTGTGATGAAAGACTTTCCCACACTCACTACATTGG
ASHG19A3L0001932	131.784	173.425	97.8775	139.597	90.8791	183.651	91.0411	118.162	198.444	232.898	106.775	169.166	6.93454	7.3968	6.85633	7.58863	6.5313	7.29869	6.58695	7.69573	7.07242	7.74151	6.7067	7.01406	noncoding	BM682695	lincRNA-ZNF92-3	lincRNA	234	chr7	+	64442423	64467056		TCCAGGCATTGCCACTCCTCCAAAGAGAATTCTATGGCCACATCCATAAATGTCAATGGT
ASHG19A3L0000430	84.7429	74.8145	64.2824	94.172	88.2563	120.705	81.9666	54.375	87.0065	126.914	103.275	137.411	6.29737	6.08776	6.27708	6.98998	6.4886	6.68745	6.43724	6.54773	5.95659	6.8538	6.66146	6.69817	noncoding	CA414224	lincRNA-CHST11	lincRNA	524	chr12	+	104760577	104761388		ATGTCACAGAGGATTTGGTGATCAAAGCCAGTGTCCCTCAGAATTTTTCTTCACCCTCGT
ASHG19A3A015679	309.738	181.908	227.803	180.606	207.032	261.269	211.597	136.887	373.001	239.84	248.484	290.98	8.15199	7.46892	8.00616	7.97059	7.68714	7.81892	7.80228	7.91293	7.94138	7.78483	7.81859	7.84255	noncoding	ENST00000452840	AC007092.1	Ensembl	4077	chr2	+	58655472	59290901		TCATCCTCATTGTACTCCCTTGGCATCTCATGGTGACGTGACTTAGAAGGTGGTGCAGAG
ASHG19A3L0003567	121.428	124.517	74.3347	109.45	126.54	159.167	109.967	99.866	195.586	164.488	107.911	243.982	6.81362	6.87313	6.47503	7.21846	7.00115	7.08983	6.86349	7.45438	7.05298	7.22525	6.71882	7.57242	noncoding	chr3:168554930-168560248+	lincRNA-MECOM-1	lincRNA	5319	chr3	+	168554930	168560248		GTCTTCAGGATTCCTTTTGCCTTGCTTTGTCTGTTGTGAGTATATTTGCATGAAAACAGG
ASHG19A3L0000596	86.8548	63.3671	57.748	76.0124	72.6531	64.6316	56.1765	57.7227	101.985	78.8889	78.767	137.389	6.33412	5.83499	6.14173	6.6526	6.21713	5.76655	5.89694	6.63853	6.17037	6.15841	6.30346	6.69777	noncoding	chr13:22305525-22317225+	lincRNA-SGCG-4	lincRNA	11701	chr13	+	22305525	22317225		ATTCATGCTTCATGGTACCAATGTGCTCCTCACTGTAGCAGTGCTGACATTCCATCTCAA
ASHG19A3A041680	212.956	232.538	180.767	246.257	202.107	311.409	250.395	178.05	377.7	282.361	242.167	245.502	7.61497	7.85843	7.68778	8.42598	7.65284	8.07493	8.04493	8.29289	7.96145	8.02073	7.78677	7.58486	noncoding	NR_027456	LOC100272228	RefSeq_NR	3285	chrX	+	149106765	149185018		ATGGATTTCCAAATCTGACACACCATAGCCTGAATTCTCACCAGTTTGCTCCTGGAAAGG
ASHG19A3L0001018	149.176	150.124	158.155	130.65	214.756	186.662	152.132	128.132	292.882	151.539	183.869	195.504	7.11387	7.16945	7.51341	7.48695	7.74219	7.3196	7.32418	7.81412	7.60945	7.11024	7.41401	7.24015	noncoding	BI024558	lincRNA-INSR	lincRNA	328	chr19	-	7430216	7430546		TGGGACCTTCCATGACATCTGGACTAATTCCTTCACTGCTTGCATCTCAGTGTCTTTTTT
ASHG19A3A000482	612.266	717.756	688.009	990.298	563.19	721.249	723.597	686.234	1207.43	627.511	831.427	553.208	9.13333	9.56386	9.5262	10.3183	9.14316	9.30856	9.58895	10.1345	9.65112	9.19149	9.4589	8.82975	noncoding	ENST00000510652	AL358933.1	Ensembl	1517	chr6	-	28089594	28104644		AGAAAACGGACGGAAGAAAAGGTCTGGCCGGAGATGGGTCTCACTCTGTCACCCAGACTG
ASHG19A3L0003212	2318.59	558.292	1660.07	908.119	1182.37	1291.46	1119.72	440.116	2148.44	706.92	1885.44	957.142	11.059	9.18024	10.7778	10.2008	10.2219	10.1375	10.2406	9.53047	10.589	9.37266	10.6351	9.68455	noncoding	chr8:129178878-129187868-	lincRNA-MYC-1	lincRNA	8991	chr8	-	129178878	129187868		GTCAGAGACATAGAGTTATTATCATCTCATCTCAGAATACTCTCCTCCTTCATTTCCATC
ASHG19A3A007222	1311.27	297.361	832.33	439.015	603.21	722.166	534.768	264.505	878.764	306.892	825.005	484.472	10.2202	8.22837	9.79504	9.23995	9.24099	9.31044	9.14112	8.84263	9.1893	8.14096	9.44939	8.62643	noncoding	NR_024053	HCG18	RefSeq_NR	6600	chr6	-	30255173	30294927		TTAGCCTTTTAACATTCAAGGATTAGAGCTCCCTCTTTGCCCACTAGCAGGGCATTAGCT
ASHG19A3L0001890	2300.31	654.161	5377.64	1322.61	3838.34	1944.59	3767.87	1755.51	2976.2	962.626	5974.13	1928.08	11.0451	9.42795	12.5221	10.7161	12.0412	10.742	12.1127	11.3205	11.1251	9.84329	12.3734	10.7301	noncoding	AK124321	lincRNA-RNF32-3	lincRNA	2538	chr7	+	155755325	155759037		ATTGACTAAGGAAAGGAGAAAATGGAAGAAGAACCCCCTCCTGCTTAGATGCAGTCATTT
ASHG19A3A040154	54.851	50.2774	40.7314	30.0579	77.1284	86.354	80.409	26.8461	155.803	86.2164	73.328	84.0146	5.66404	5.48156	5.67647	5.18847	6.29941	6.19981	6.40984	5.51166	6.73534	6.28719	6.21122	5.93068	noncoding	AK055743		misc_RNA	1824	chrX	-	93646477	93648287		AATTTATTCTCCTGATCTAACTGTAGATATCATTAGTTTTTTGTTTGTTTGCTCCTTCTT
ASHG19A3L0002803	71.9481	44.8834	61.7994	38.8609	79.3302	59.0615	52.1587	37.8055	120.181	43.5037	56.4808	59.5381	6.05596	5.31653	6.22545	5.6016	6.3415	5.6322	5.79347	6.01265	6.3911	5.28584	5.86997	5.3959	noncoding	BF057073	lincRNA-TRIM71-1	lincRNA	613	chr3	-	32938705	32939316		TTAAGAGGTTTAACTTAGTCATTCTAACATAAGGCAACTTGCCCACATTAATTCCCCCAA
ASHG19A3L0001533	192.309	121.1	135.579	113.778	147.665	163.438	134.407	101.878	249.102	143.903	192.2	250.61	7.47656	6.83237	7.311	7.2742	7.20471	7.12519	7.14954	7.48389	7.38032	7.02784	7.46962	7.61609	noncoding	chr4:79623626-79634676-	lincRNA-ANXA3-2	lincRNA	11051	chr4	-	79623626	79634676		TCCTTCTCCTGATCTGTTGGCCTCTCTAGAGGCACTGTTGTCCCATCATGGGAACTATCC
ASHG19A3A030672	157.844	189.975	68.4744	202.431	66.5765	71.5607	65.7435	90.5812	128.515	168.657	72.6046	245.699	7.18988	7.53911	6.36547	8.13718	6.08527	5.91815	6.12242	7.30821	6.48223	7.26081	6.1956	7.58623	noncoding	ENST00000423268	RP11-631F7.1	Ensembl	311	chr6	-	148558720	148604544		GGTGAATAGCTGCCAAGTGGTGGAGGTTGGCCTGCAGTGAGCATCAGTCTGACTTCGAAG
ASHG19A3L0000014	1056.76	499.488	1437.93	555.34	1151.97	616.811	1152.89	712.81	3005.34	678.614	1848.98	708.255	9.91956	9.00717	10.5642	9.55575	10.182	9.07988	10.2819	10.1884	11.1421	9.31238	10.6037	9.21153	noncoding	BX478947	lincRNA-CD53	lincRNA	685	chr1	-	111460165	111460747		AGTTATAGATCTCAAACTAATCCCAGTCCCTTACCTATATCACCCCTTAGCTGATCTAAT
ASHG19A3A033187	320.866	145.363	297.977	172.764	215.255	242.661	222.815	131.08	499.204	196.509	386.417	253.819	8.20824	7.11291	8.37287	7.90771	7.74571	7.70906	7.87422	7.84489	8.36619	7.48827	8.40918	7.63952	noncoding	uc010lfm.1	AK310300	UCSC_knowngene	1228	chr7	-	96251317	96293650		ATCATCTCTACCCATAAAAGATGGCATTCTGCAAGACTGAGAAGATGCCCACCTCCATTC
ASHG19A3L0001759	453.367	461.97	368.067	375.705	410.889	457.653	364.967	409.09	832.527	647.636	654.459	936.621	8.68767	8.88616	8.66319	9.0284	8.68181	8.63603	8.59377	9.43939	9.10777	9.23252	9.11128	9.64466	noncoding	AI354683	lincRNA-FRMD1-1	lincRNA	439	chr6	-	168501721	168502166		TGGGGTCCCTGCCCCGGGCTAAGTGCACCCTGCCTGCCTTCTGGAGGGAGCATTGGGCTT
ASHG19A3A032658	110.233	117.783	128.524	112.318	123.719	131.996	118.496	96.7876	233.031	139.162	161.186	195.192	6.67512	6.79056	7.23473	7.256	6.96841	6.81411	6.96999	7.40821	7.29288	6.97891	7.23984	7.23716	noncoding	ENST00000420185	RP11-89N17.4	Ensembl	1589	chr7	-	33832779	33842742		TAACACATGGTACAAAGTCATGACGAGAAGACATGTGCCCCCTGGCCAAAACTATTCAAC
ASHG19A3L0002100	71.6395	59.4795	70.7051	60.0865	74.3802	79.213	77.3572	46.7707	126.44	63.3549	76.9576	78.8923	6.04869	5.74048	6.40912	6.28314	6.24871	6.07344	6.35264	6.32213	6.45943	5.83794	6.27218	5.83612	noncoding	chr8:58737821-58751846+	lincRNA-FAM110B-3	lincRNA	14026	chr8	+	58737821	58751846		AACTTTTTAGACTTGACTCTGGACTGCAGTTTCCAGTTTCCACCATCAATCTTTACATAC
ASHG19A3L0002586	189.596	2401.4	110.943	157.386	53.8095	259.027	111.2	198.353	97.9171	724.417	238.776	89.3381	7.45667	11.2774	7.03118	7.76468	5.79633	7.80692	6.88034	8.44244	6.11757	9.41023	7.76931	6.02663	noncoding	AK304777	lincRNA-FBLN2-2	lincRNA	3873	chr3	+	13573823	13679512	NM_001998,NM_001165035,NM_001004019,	AGCCCAGGGCTCACACTGCGTGGGAGGGACTGGGTCACTATTGTGGTTTTTACTATAACT
ASHG19A3L0003083	8515.74	1630.87	5658.49	3366.57	4408.54	4228.62	3552.04	1483.96	9115.59	2739.4	8530.12	4169.22	12.9973	10.7258	12.6107	11.9336	12.2336	11.8549	12.0091	11.0922	12.885	11.3006	12.92	11.806	noncoding	chr9:87653896-87666946-	lincRNA-NTRK2	lincRNA	13051	chr9	-	87653896	87666946		GAAAAAACAAATAAAATTAAGGCTATCTTTAAGTTAACAAACACCACCCTCCCACCCAAC
ASHG19A3L0000538	92528	21691.5	62104.8	44271.8	50751.7	49757.7	43933.3	13675.1	89793.3	32455.6	82268.9	42272.8	16.7269	14.0756	16.3319	15.4242	16.1314	15.3387	15.7663	13.8368	16.5909	14.7631	16.7269	15.0104	noncoding	CD242216	lincRNA-ALX1-1	lincRNA	808	chr12	-	86094197	86094916		AACCCCTTAAAAATCTCCCTCCTATTTAACAAGGTTCCCGGGTTTTTGGATTGGAAAAAA
ASHG19A3L0001241	8219.83	1552.91	4554.64	3232.13	3420.4	3807.95	2785.62	1035.5	6643.72	2238.84	5828.77	2851.66	12.9362	10.6527	12.282	11.8783	11.8532	11.7012	11.6347	10.6541	12.3997	11.0235	12.3459	11.2837	noncoding	chr20:2142500-2155375-	lincRNA-STK35	lincRNA	12876	chr20	-	2142500	2155375		GCTCCCTCCTCTGCAACTCACCTATGCTTTCATTCTGAGCTATGGGCAGGAGGAGGTGAC
ASHG19A3L0000189	99.4468	91.9237	68.5637	81.211	78.8331	87.0664	71.4343	67.3679	130.572	94.0512	78.6765	113.096	6.52225	6.40998	6.3683	6.75938	6.33154	6.21131	6.24351	6.8656	6.50237	6.414	6.30127	6.39962	noncoding	chr10:102402035-102412460+	lincRNA-PAX2-3	lincRNA	10426	chr10	+	102402035	102412460		AAGCCTGTATTCCTTCTGCTATCAGACAGAACAAGCCCTTCACAATAGGAAGTTCCCTTC
ASHG19A3L0001315	448.185	371.503	394.474	384.837	463.828	472.052	404.208	297.162	624.699	364.895	429.556	627.444	8.66995	8.56883	8.75644	9.05704	8.85665	8.68611	8.75084	9.00322	8.6875	8.38455	8.54811	9.01653	noncoding	chr3:136790035-136808485-	lincRNA-IL20RB-1	lincRNA	18451	chr3	-	136790035	136808485		AAAGTCACCATGATTTCAATTCCGTCTCTCGTTTCTGATCCTCTCTGCACATCTGCTTTA
ASHG19A3L0002692	263.26	154.914	248.639	163.608	250.198	200.98	239.709	145.796	466.996	174.958	336.301	280.125	7.91157	7.21718	8.12367	7.82714	7.95896	7.42774	7.98189	8.00899	8.26393	7.31703	8.22399	7.78714	noncoding	BE043072	lincRNA-ZSWIM4-2	lincRNA	446	chr19	-	13972876	13991569		AACTCGGTGTTTCTCTACGTCTAACTCTCCTTCTTGCTGCAACGCATTTGCCGGGGCGGG
ASHG19A3L0001738	198.578	130.048	201.167	123.393	171.997	108.433	190.33	169.814	476.952	185.232	292.809	193.935	7.52032	6.94076	7.83733	7.40038	7.42402	6.53301	7.64947	8.22111	8.29846	7.39977	8.03528	7.22513	noncoding	chr6:140218607-140237032-	lincRNA-CITED2-1	lincRNA	18426	chr6	-	140218607	140237032		GCTGTTTTAAGGTTCTGGATTTTTACCTGCCACTTTCTAGCTCTGAACTTTAATTTGATA
ASHG19A3A028237	132.446	137.712	121.319	122.443	110.538	142.603	110.103	109.941	214.066	184.372	182.709	243.696	6.94184	7.03102	7.15489	7.38738	6.80592	6.92941	6.86532	7.59686	7.1813	7.39265	7.404	7.57109	noncoding	ENST00000512947	CTC-236F12.1	Ensembl	712	chr5	+	55749652	55750364		TAATTACAGGTTGGCTTGTTTTGTTGCGCAATAGTGCCCCAGCCCGGATGAATGTCATTT
ASHG19A3L0002779	1243.98	460.305	914.674	588.349	919.245	704.527	1096.64	692.713	1849.46	658.396	1289.7	892.42	10.1533	8.87973	9.93908	9.62752	9.85154	9.28044	10.203	10.1467	10.3438	9.26021	10.0558	9.56765	noncoding	chr15:56088155-56092624-	lincRNA-PRTG	lincRNA	4470	chr15	-	56088155	56092624		GTCCTCTAGGATTTTACATTCTTAGTTATCCATCCCCCCTGGCATTTTCAAACTATCTCT
ASHG19A3L0000138	132.87	115.853	111.108	141.382	128.252	113.883	122.599	120.321	332.216	200.414	199.447	245.054	6.94592	6.76418	7.03329	7.60633	7.01633	6.60197	7.02064	7.72329	7.78372	7.51689	7.51976	7.58032	noncoding	exon94-	lincRNA-DMBX1	lincRNA	161	chr1	-	46996996	46997156		TTTCTGTTTCCAAGACAGGCTTTGCTACTACTCTGCCATGACCCAGACACTTCCCACCAG
ASHG19A3L0002469	262.56	176.185	733.057	181.903	633.333	373.527	619.125	310.984	1103.97	278.943	1148.16	403.091	7.90807	7.42225	9.61549	7.98117	9.31238	8.33602	9.3526	9.06643	9.51932	8.00266	9.89063	8.34784	noncoding	chr1:29096302-29111760-	lincRNA-YTHDF2	lincRNA	15459	chr1	-	29096302	29111760		TAGTTGCCGTCTCACCTGTTATACCCCCTTATACTCCAAATATTTAAAACACAGCAGACT
ASHG19A3A029583	96.6817	84.6486	59.7181	73.0951	86.6996	108.367	79.3135	56.781	98.0438	94.5667	74.7723	104.006	6.4846	6.28544	6.18208	6.59217	6.46274	6.53182	6.38674	6.61322	6.11889	6.42309	6.23468	6.26868	noncoding	uc003nkk.1	AK127889	UCSC_knowngene	2163	chr6	-	28089572	28105071		ATGCCAGACAGTGTTTCTTGGGATCCATCCAAATAGGTCCCTTATTTCTCTTTGTGGGAG
ASHG19A3L0002682	81.4389	63.6021	74.8214	62.2728	99.6717	86.6405	74.2624	60.8855	163.624	69.0909	76.0041	109.29	6.23958	5.8401	6.48297	6.33903	6.66694	6.20482	6.29591	6.72155	6.80369	5.96953	6.25561	6.34873	noncoding	chr4:147979327-148023300-	lincRNA-TTC29-1	lincRNA	43974	chr4	-	147979327	148023300		TGGCATCATCCTTTCTCAGGCCTGCTGTATAGCTTTCATTTTTAATAACATTTGAGTCTA
ASHG19A3L0001649	274.449	109.687	179.721	115.368	179.165	221.124	175.385	87.7875	247.693	132.275	164.507	155.534	7.97346	6.676	7.67968	7.29685	7.47931	7.56618	7.53854	7.26433	7.37423	6.91184	7.26876	6.8807	noncoding	AA777491	lincRNA-C9	lincRNA	568	chr5	+	39255546	39256114		AATCAGTATCTCTCCTTTGTTTCCACTGATGATCTAGGTCACTTAAAGGTCCAAATGTAT
ASHG19A3L0001662	113.242	92.0026	83.1465	97.8555	92.4737	96.6993	95.5982	64.3278	159.143	100.144	87.9813	146.615	6.71419	6.41106	6.63213	7.05143	6.5565	6.36809	6.65848	6.79913	6.76473	6.51445	6.44981	6.79247	noncoding	AW845646	lincRNA-MAP3K1-3	lincRNA	612	chr5	+	55896358	55896968		TGATGCTTCTTTGGCCTCATTCTTCTCTGGCTTTCAGAGACCAGCCAGAAAATCACACAT
ASHG19A3L0002952	1032.44	1794.23	977.102	3735.86	1030.42	1700.54	1100.01	842.327	1524.27	1166.15	1075.65	1245.1	9.8793	10.8682	10.0348	12.0527	10.0095	10.5448	10.209	10.398	10.024	10.1095	9.8089	10.0947	noncoding	AK125138	lincRNA-SH3BP5L	lincRNA	3859	chr1	-	249104650	249120832	NM_030645,	TGGTGTGTAAGGGGGAAAGGGTCTTTCCTGGTTTTATTTAAATAAAGTAGTTTATGTAAC
ASHG19A3A049662	880.875	3741.28	407.887	1083.98	295.803	3851.9	536.778	972.139	395.481	5228.74	370.15	12232.3	9.65421	11.8794	8.80563	10.4447	8.20517	11.7132	9.14553	10.5782	8.0243	12.2372	8.35449	13.3155	noncoding	ENST00000420287	RP11-505F3.4	Ensembl	408	chr13	-	73674715	73675123	NM_001444,ENST00000458175,ENST00000457747,ENST00000439042,	TTAGTGGTGGAGTGTGTCATGAACCATGTCGCCTGTACTCGGATCTATGAAAAAGTAGAA
ASHG19A3A052309	104.533	74.9527	63.5579	57.6346	195.963	84.9449	70.1252	49.2543	186.594	82.4871	162.062	101.473	6.59571	6.09069	6.26257	6.21962	7.60382	6.17789	6.21869	6.39841	6.9852	6.22191	7.24791	6.23008	noncoding	uc002aqr.1	BC047537	UCSC_knowngene	3969	chr15	-	67697735	67814182	BC047537,	GAGCGCCGTGAAGAAGCGGTTCTGCCGGGCCAGGTCCTGCCAGGGAGCCTTGGAGCAGTG
ASHG19A3A016607	7545.14	22456.8	8229.33	21252.8	5914.34	18513.2	7577.62	30024.6	9672.45	18490	8799.46	28775.4	12.8017	14.117	13.199	14.472	12.7022	13.9568	13.1612	14.7702	12.9789	14.0181	12.9754	14.4945	noncoding	ENST00000433054	RP11-1O7.1	Ensembl	884	chr2	+	174162356	174163240	ENST00000478174,	AAGGAGACTGTATTAACCAAGTCTCCCTATCAGGAATTCACTGACCACTCCATCAAGACC
ASHG19A3L0002245	2085.01	331.09	1255.12	733.327	928.96	1005.59	790.074	237.707	1291.59	409.504	1027.73	553.419	10.9053	8.39249	10.3831	9.9121	9.86674	9.79677	9.71261	8.69285	9.75118	8.55574	9.75177	8.83054	noncoding	DB567533	lincRNA-AMOT-1	lincRNA	468	chrX	-	113320730	113696298		GATTTACTTTGAACAGTTTGCCTTAAAAACTACCTCCCGAATTTACTAAGGCCTTTTTCT
ASHG19A3L0003505	248.012	182.047	238.434	178.084	286.47	199.998	240.714	151.75	423.586	196.802	288.792	254.724	7.82426	7.47152	8.06716	7.9506	8.15787	7.41891	7.98858	8.06683	8.13026	7.49163	8.0155	7.64619	noncoding	chr15:35025782-35036455+	lincRNA-GJD2-1	lincRNA	10674	chr15	+	35025782	35036455		AAAGATGACAATTATGTGGCACTGCCACAGAAAACCTCACTGTCTCATGCCCTGCAAAGA
ASHG19A3L0002588	246.03	127.141	254.737	150.373	259.971	195.343	282.999	149.828	662.615	171.384	354.937	233.209	7.81203	6.90329	8.1549	7.7005	8.018	7.3841	8.22293	8.04806	8.7768	7.28631	8.29576	7.50742	noncoding	chr3:65301806-65320211+	lincRNA-MAGI1-6	lincRNA	18406	chr3	+	65301806	65320211		TCCCTCTGACAACCAGCCATCCTTCATCAATTTCCATAGTAATCATGGCTATTTATTCAG
ASHG19A3L0003327	89.8034	126.523	40.0128	40.402	88.7709	97.0575	99.8958	34.7039	160.768	122.197	67.503	66.5847	6.38072	6.89685	5.65498	5.66404	6.49724	6.37256	6.72279	5.88748	6.7802	6.80022	6.09878	5.57448	noncoding	chr19:22497397-22499384+	lincRNA-ZNF98	lincRNA	1988	chr19	+	22497397	22499384	NM_021269,NM_001080409,NM_001080409,	CTTATGAAACATAAGATAATTCATACTGGGGAGAAACCCTACAAATGTGAAGAATGTGGT
ASHG19A3A027053	211.36	145.774	171.757	140.531	176.34	230.991	156.458	110.576	230.188	159.314	198.314	240.887	7.6045	7.11709	7.6203	7.59814	7.45796	7.63111	7.37109	7.6045	7.27966	7.17698	7.51278	7.55274	noncoding	AK090538		misc_RNA	3438	chr5	-	82320042	82323480		GCATAATGTTTCATTAATTTTTTGCTGACAGATCCTTTCTCTCTAACGTAGCTCTCTGTG
ASHG19A3L0000252	1915.1	623.971	2652.32	720.205	2061.51	732.088	2028.16	1257.23	6727.77	1098.34	4072.43	1472.68	10.7793	9.3526	11.4837	9.89145	11.088	9.33571	11.1559	10.8876	12.4246	10.0212	11.8317	10.3375	noncoding	AA564591	lincRNA-PPYR1-2	lincRNA	385	chr10	+	46744329	47220766		AAGAACAGAGACTCACTCTGTCAAGTACACACCCACATCCCTCTTATCCCAAATACCAAA
ASHG19A3A041099	108.142	91.1462	88.1999	127.208	103.417	77.313	92.2486	88.4431	262.084	173.888	168.176	232.27	6.6447	6.39798	6.71094	7.44462	6.71727	6.03879	6.61032	7.275	7.45342	7.30765	7.29633	7.50216	noncoding	ENST00000429601	RP11-368D24__A.1	Ensembl	487	chrX	+	64808277	64820630		GGGAATCTTTTTTGCAAACAAAACTCTGGCCCATTAAGAACTCTCTGCTGCCTTGTGAAG
ASHG19A3A050192	979.985	358.074	839.679	499.628	605.803	590.25	584.064	336.761	1278.94	519.24	990.131	643.811	9.80096	8.51388	9.80848	9.41607	9.24838	9.01712	9.26981	9.17735	9.73577	8.91285	9.69917	9.06495	noncoding	uc010tgn.1	XTP6	UCSC_knowngene	1348	chr13	+	50656413	51102670		TGCTTAAGAGGCATCACTGGAATCCTACGGTACCACAGACCAGAGCCTTCCCTTCCCTTC
ASHG19A3A054584	422.986	323.664	425.229	310.29	1072.68	381.825	625.286	276.56	1051.48	446.732	642.796	571.513	8.58854	8.35449	8.86635	8.7594	10.0726	8.36979	9.36534	8.90648	9.44448	8.68534	9.0864	8.8794	noncoding	ENST00000515084	AC007333.1	Ensembl	1972	chr16	+	52305527	52314201		GTATCCCAGTTCCTCATGCTTGGCCCCAAACCTCTTTTTCACAGTAATAAAGAAAACACA
ASHG19A3L0002544	52.6114	78.691	48.3717	55.0101	50.4368	66.9561	56.238	53.1641	70.306	60.8347	60.564	105.204	5.60434	6.16634	5.9097	6.14479	5.7128	5.82039	5.89798	6.51434	5.6545	5.77867	5.95927	6.28663	noncoding	BM805159	lincRNA-THSD7A-2	lincRNA	1079	chr7	+	11233008	11424086		CTTCATAAGGATATTTTTCAAGTTTGTGGGCTTGTCCTGGTACCTTCTACTGTGTAGAAG
ASHG19A3L0000059	3439.5	886.832	2258.58	1345.48	1506.24	1626.89	1245.78	692.368	3150.86	1244.53	3241.4	1546.27	11.6475	9.87896	11.2405	10.7431	10.5957	10.4661	10.3904	10.1463	11.2258	10.2062	11.4632	10.4193	noncoding	chr1:199663652-199681527-	lincRNA-PTPRC-6	lincRNA	17876	chr1	-	199663652	199681527		CACTCCCCCACTGAATCCTAAACCTAAAATGATTTGGAACCAAATTATGATTTGAAGGAT
ASHG19A3L0003064	64.559	47.3221	51.7608	59.1715	48.0652	52.122	44.24	37.5767	100.943	74.2386	80.5496	109.163	5.89389	5.39341	5.99704	6.26119	5.65032	5.452	5.55253	6.00369	6.1575	6.07299	6.33136	6.34695	noncoding	chr6:22320996-22326999-	lincRNA-PRL	lincRNA	6004	chr6	-	22320996	22326999		ATGAGAATGATTAGCTCACCCCAATAGTATTTGCCAGCTCCAAATGGTCAAAGGGTTATA
ASHG19A3L0000599	148.219	139.675	114.572	136.433	146.708	183.987	130.055	121.608	165.623	152.515	124.049	205.736	7.10342	7.05199	7.07472	7.55473	7.19578	7.30231	7.10331	7.73738	6.81882	7.11881	6.90158	7.31763	noncoding	chr13:24122375-24133325-	lincRNA-SACS	lincRNA	10951	chr13	-	24122375	24133325		AGAACGACTTATGTATCAGACTTGGTCCCCTTGATTTTGTCATTCTTCAGTTCTTTTTTC
ASHG19A3L0003257	12502	15875.6	17336.3	4552.44	73720.7	8913.21	19650.3	10809.9	10908.4	34816.6	23052.7	8831.14	13.5658	13.7335	14.418	12.3305	16.6326	12.9373	14.6067	13.5496	13.1934	14.842	14.6626	12.8566	noncoding	AK131566	lincRNA-NR4A1	lincRNA	3513	chr12	+	52431498	52453285	NM_173157,NM_002135,	CTTCCTACCCTCCTTCCACATGTACATAAACTGTCACTCTAGGAAGAAGACAAATGACAG
ASHG19A3A015964	7280.65	1372.63	4165.63	2466.92	3018.67	3527.71	2492.21	933.399	6804.49	2227.64	6019.65	2970.89	12.7406	10.4932	12.15	11.5323	11.6584	11.5926	11.4725	10.5273	12.4444	11.0162	12.3853	11.341	noncoding	ENST00000455863	IGKV1ORY-1	Ensembl	380	chr2	+	91678895	91679403		TATTACTGTCAACAGAGTGACAGTACCCCTCCCACAGCGTTACAAGTCATAACATAATCC
ASHG19A3L0001081	274.611	131.39	250.722	143.904	247.505	158.697	192.005	150.976	490.861	168.807	328.551	187.413	7.9744	6.95895	8.13578	7.63152	7.94479	7.08542	7.66193	8.0592	8.33904	7.26156	8.18874	7.17215	noncoding	CD298737	lincRNA-ZEB2-7	lincRNA	842	chr2	-	145875822	145876453		CCTTCCCCACAAAATGGTTGGCATGCCCCACAAGGATTTTCATTTTATGGCCTTCAATTT
ASHG19A3A020284	747.603	1994.72	626.951	3296.6	469.944	1336.59	723.652	596.569	731.375	1968.39	651.183	788.503	9.41108	11.0326	9.39898	11.9071	8.87613	10.1921	9.58922	9.95066	8.91996	10.8505	9.10554	9.36857	noncoding	NR_026963	LOC284900	RefSeq_NR	5125	chr22	+	28315363	28398665		AACCCAAAGTGACACATGCCTGGCGGGATGTTCAGTCTCTGTAAACCCATATGGTTTTTT
ASHG19A3A015745	65.1042	73.4936	80.4433	56.3722	98.3206	65.8186	92.1095	68.8693	106.884	75.4195	63.312	88.2512	5.90729	6.0579	6.58745	6.18294	6.64654	5.79577	6.60761	6.89801	6.2309	6.09418	6.01909	6.0076	noncoding	ENST00000377977	AC074391.1	Ensembl	1266	chr2	+	65663863	65919319		ATATAATCATCTTTCACATTCGGTTTGACTGTTTGGAGGCTGGAGCCTGTGTACTCCTCG
ASHG19A3L0003450	168.407	115.064	109.084	140.485	156.49	127.092	109.741	76.3422	232.706	130.492	147.308	199.435	7.2841	6.75477	7.00929	7.59792	7.28892	6.75863	6.86111	7.05228	7.29177	6.89229	7.12699	7.26782	noncoding	CF129483	lincRNA-SMNDC1-3	lincRNA	602	chr10	-	112160548	112163211		TCCTGCTTCTCCAGTTTTAAGACCAAGACCCAGTTTCAGGCCTATCAATGTCAAGGGGAA
ASHG19A3L0003381	1460.46	462.785	1686.82	585.837	1353.09	587.539	1434.76	949.749	3457.73	780.435	2302.67	729.008	10.3845	8.88828	10.8055	9.62212	10.4305	9.00828	10.6122	10.5475	11.3635	9.5227	10.9491	9.25831	noncoding	chr5:141438289-141445854+	lincRNA-NDFIP1	lincRNA	7566	chr5	+	141438289	141445854		ACCCCTACCTTGAGTATCTCCTCAGACCATATATTCCCCTGGGATTTCCTCTTCATTTTC
ASHG19A3L0000887	57.3585	46.2901	54.7063	40.9383	61.7779	59.6912	68.438	36.4589	121.638	40.225	63.2954	72.2984	5.72678	5.36251	6.06849	5.68746	5.97911	5.64821	6.18231	5.9616	6.4081	5.17195	6.01827	5.70143	noncoding	chr16:84296674-84307824-	lincRNA-KCNG4	lincRNA	11151	chr16	-	84296674	84307824		TCTGCAGCATCTGCAGATCACTGGGCACTCACCATCTACATATAGCTAGTTTGGTTTAGT
ASHG19A3L0000636	357.538	222.491	256.806	239.389	301.441	338.76	290.467	188.236	481.229	241.581	330.978	372.931	8.35653	7.79066	8.16795	8.38455	8.2323	8.1914	8.25895	8.36968	8.31014	7.79398	8.19867	8.22226	noncoding	BE048608	lincRNA-RCBTB2-2	lincRNA	282	chr13	-	49130167	49130440		GACCTCAATTCTCATTGTCAGCTCAATTCCTCAGTTCTCTTCCATGTGATCTCAAGGCTT
ASHG19A3A022387	206.471	101.239	263.637	119.336	189.892	148.06	205.873	163.699	605.419	158.202	390.064	192.139	7.57437	6.56018	8.2062	7.34598	7.56292	6.98155	7.76415	8.17338	8.64795	7.1675	8.42216	7.20963	noncoding	ENST00000414382	AC098973.2	Ensembl	543	chr3	+	27862978	27932792		AAACTCTATAGAATTATGATCTAGGTTTGACTGACTCCTGGCAAGAAGCCCTACCCGCCA
ASHG19A3L0002802	86.0381	109.04	64.6221	99.3724	54.921	116.713	73.4938	78.4135	111.915	106.404	80.6929	160.862	6.32146	6.66808	6.28494	7.07369	5.82323	6.63456	6.28259	7.0927	6.29392	6.5991	6.33341	6.93223	noncoding	chr6:112269457-112274293+	lincRNA-WISP3-1	lincRNA	4837	chr6	+	112269457	112274293		TTGAAGTTGTTTTACAGATGGGGCAAGTGAAATGTTGGGAGTGGCTTGTCTCTGCTCTTG
ASHG19A3L0000494	1354.73	458.78	950.059	574.015	805.161	740.649	682.061	408.667	1582.16	666.129	1312.76	953.78	10.2605	8.87507	9.9934	9.59828	9.65323	9.35398	9.49808	9.4376	10.0854	9.27805	10.0854	9.67852	noncoding	AA432215	lincRNA-GXYLT1	lincRNA	352	chr12	+	42158024	42159360		AACATAAGAGAAGCCAGGAAAATGCAAGTCCTTCCTCCTGACCCTAGAAAATCTCTGCTG
ASHG19A3L0001091	503.935	186.212	509.731	253.311	346.746	296.631	388.778	228.446	1138.5	283.545	795.529	365.197	8.84422	7.50548	9.11378	8.4701	8.43495	8.00547	8.69269	8.63548	9.56881	8.02575	9.39898	8.18793	noncoding	CD357617	lincRNA-RND3-5	lincRNA	749	chr2	-	151610615	151611356		AAATGGAATAACACTAGCACTTTTAAAAACCCTACTTGTTGACTCACCTCCTTTTCCCCA
ASHG19A3L0002483	120.145	114.499	102.897	91.4939	109.092	124.282	122.9	98.8002	179.166	112.654	108.088	137.038	6.7982	6.74934	6.92587	6.9476	6.78866	6.72622	7.02321	7.43703	6.93	6.678	6.7214	6.69412	noncoding	chr1:2952104-2969716-	lincRNA-ACTRT2	lincRNA	17613	chr1	-	2952104	2969716		AAGAAGCTGAGCTACAAAGCCATTTTGTGGAGCTGAGCTGCCTTTCTTTCCATCTACACA
ASHG19A3L0003500	868.259	462.274	641.933	532.365	605.619	735.795	561.481	369.607	920.963	601.988	686.889	814.832	9.63438	8.88717	9.43165	9.50363	9.24751	9.34326	9.21426	9.30475	9.25985	9.13011	9.18462	9.42287	noncoding	AA167479	lincRNA-TMCC2	lincRNA	552	chr1	-	205248383	205248933		GTCCAATGCCAGGGACCTGCGTGGTTGTTGTGGTTTGTGTTCCCTTCCTTTGGCTTTTTT
ASHG19A3L0002521	499.167	343.805	431.823	327.341	475.672	434.823	366.925	278.588	899.916	488.013	698.466	608.972	8.83311	8.44789	8.88816	8.83445	8.89859	8.55994	8.60354	8.91814	9.22539	8.82226	9.21025	8.96917	noncoding	CB219568	lincRNA-TBX3-1	lincRNA	88	chr12	-	115334460	115334548		AAGACATCTAGGCATAAAACCCACACAGCCAACGCTTTGCTCCCTGGCCTCGCTCTGGGT
ASHG19A3L0000844	113.565	251.166	99.1866	399.364	89.8531	116.928	131.585	327.288	78.2303	272.912	84.4738	118.079	6.71826	7.974	6.8752	9.11059	6.51537	6.63629	7.1201	9.13606	5.8063	7.97359	6.39415	6.46619	noncoding	BC009210	lincRNA-KIAA1199	lincRNA	2959	chr15	-	81239669	81282169		GAGGGTGAGACTAAGCCACTTTTCTTATGATACTTTTGTTGAATAAAGGGCCACTTTCCA
ASHG19A3L0000153	1874.32	1004.33	2656.22	1332.87	2543.33	1078.54	2116.73	1278.02	4852.93	1373.06	3529.51	1874.99	10.7496	10.0639	11.4866	10.7301	11.3891	9.89704	11.2145	10.9062	11.8924	10.3497	11.6101	10.6916	noncoding	exon100+	lincRNA-CDCP2	lincRNA	251	chr1	+	54592707	54592957		TCTCCTGAAACCATGTACCTCATTCCTCCCTGGATCCGAACACCCCAGCCTGGGTCCTGG
ASHG19A3L0002934	3590.5	506.775	2396.14	1209.89	1388.67	2041.47	1266.8	348.365	5615.54	1422.72	5482.8	2066.45	11.7138	9.02891	11.328	10.6047	10.4718	10.8043	10.4162	9.22442	12.1346	10.3951	12.2568	10.8155	noncoding	chr2:192293450-192304436+	lincRNA-OBFC2A-4	lincRNA	10987	chr2	+	192293450	192304436		TTATCAAGAGGGAGAACTCAATCATGGTCCTGCAATGTGTTAGTGCTATCTCCTTCCCAG
ASHG19A3L0002792	310.303	326.7	368.294	314.055	332.768	265.542	292.903	221.597	647.893	285.295	416.11	393.729	8.15617	8.37107	8.665	8.77715	8.37914	7.84177	8.26778	8.59792	8.74131	8.0357	8.50469	8.30661	noncoding	chr3:140718187-140723779+	lincRNA-SPSB4-2	lincRNA	5593	chr3	+	140718187	140723779		AATAAGTAAGGCTGTTAAGCCTCCAAGCACTTTTCCATGCTGCACTCCACCTAAAGTGTC
ASHG19A3L0000720	223.602	173.469	167.373	179.429	183.623	236.611	166.957	131.113	221.997	197.855	160.273	241.789	7.68069	7.39705	7.58623	7.96222	7.51598	7.66764	7.46603	7.84535	7.23043	7.50021	7.23093	7.55874	noncoding	AI890481	lincRNA-CTAGE5	lincRNA	538	chr14	-	39842524	39843049		GGTAGGTTGCTAATTTTCCAGACTATTATGTCTTCTGGTTTTCCCTCAGTGGCATGCTTT
ASHG19A3A046436	3068.14	530.081	1736.59	1013.09	1629.16	1508.24	1178.34	405.563	2589.81	785.649	1623.72	859.083	11.4706	9.10189	10.8505	10.3528	10.7109	10.359	10.3139	9.42707	10.8892	9.53281	10.4097	9.50991	noncoding	uc001nnk.1	AB231722	UCSC_knowngene	158	chr11	+	58746331	58746843		ATCCCTCCTTCAGGTGTATGGCTCTGTGTACCACATAAATCACAGGAACCCCTTCAATAT
ASHG19A3L0002551	97.5552	70.2398	95.585	83.2592	104.084	83.8511	95.4181	73.7119	138.358	63.963	86.6939	96.7851	6.49549	5.99329	6.826	6.79848	6.72622	6.16149	6.65549	7.00227	6.57295	5.85234	6.42959	6.15384	noncoding	chr7:136275537-136279697-	lincRNA-LUZP6-2	lincRNA	4161	chr7	-	136275537	136279697		AAGTAACTTACTTGTTTCTTACTTGATTTCTGATTTCAATTCAAACATCCCCTGGCACTC
ASHG19A3A019001	129954	44586.6	132519	79942.4	176428	96737.8	140499	19747.4	185175	62261.4	141290	77651.2	17.2033	14.9234	17.3237	16.1711	17.4417	16.2935	17.345	14.2997	17.5178	15.6047	17.2832	15.9964	noncoding	ENST00000429327	BX322559.2	Ensembl	192	chr21	-	46796105	46796297		ATACCCATCATAATCGGAGGCTTTGGCAATTGACTAGTCCCCTTAATAATTGGTACCCCC
ASHG19A3L0001038	1512.75	1517.33	1420.77	2281.6	2111.45	2458.47	1370.78	956.765	2078.71	1355.02	1942.92	1634.46	10.4349	10.6223	10.549	11.4224	11.1195	11.0672	10.5464	10.5553	10.5273	10.331	10.6897	10.4965	noncoding	BI522654	lincRNA-SLC20A1-1	lincRNA	846	chr2	+	113342057	113372157	NM_032309,	TTTTGAGGCCTTCGAGGAGTGTCTTCGACAGAACGAGGCAGCTGTGGGCAACTGTGCAGA
ASHG19A3A029660	80.972	87.917	57.7286	61.6203	61.266	60.4697	65.8839	73.5202	101.45	91.8522	59.4897	108.854	6.23252	6.34406	6.14143	6.32204	5.96804	5.6689	6.12575	6.99849	6.16274	6.38031	5.93614	6.34126	noncoding	ENST00000453558	HCG17	Ensembl	732	chr6	-	30201815	30293911		AGATACAGTTTGGTTGGTCCTTTACCTTCAAAAGTTCAAGTGCTGGCTGCCGAGACTTCT
ASHG19A3A049926	450.129	384.621	374.483	477.792	449.404	477.233	403.512	338.903	832.181	726.605	631.325	670.56	8.67651	8.62742	8.68934	9.35922	8.8127	8.70439	8.7483	9.18629	9.10676	9.41689	9.06537	9.13125	noncoding	uc001unz.1	AK093279	UCSC_knowngene	2100	chr13	+	21872311	21906571		TGTCTGCTCACATCTGGTCTGTTCCCCAGTATCCTCACTGTATTAAAGTTGTTTCTTTGT
ASHG19A3A040405	4039.31	2538.61	3044.34	2361.35	4202.11	3051.52	3032.17	3453.46	3478.48	3808.86	3948.8	2579.96	11.902	11.3533	11.6903	11.4693	12.1635	11.3864	11.7614	12.1737	11.3723	11.806	11.7803	11.1444	noncoding	ENST00000435914	RP1-197O17.2	Ensembl	430	chrX	-	130937339	130937769		TGTGAAACAGATGAGGGCTCGGCAGAACATGCGGGTGTCCAACACTGGCGAGTATGAGAG
ASHG19A3L0000954	348.189	544.542	147.214	98.9659	247.104	507.666	382.737	57.39	234.053	428.907	277.834	348.501	8.319	9.14041	7.4184	7.06853	7.94204	8.79448	8.6682	6.62999	7.29767	8.62588	7.96301	8.12332	noncoding	AK293062	lincRNA-GALNT1-2	lincRNA	2194	chr18	+	33161002	33290012	NM_020474,	GCACACTGATGTTTACAAGATTGAAAGAGTCTTTCTCCGAAAATCATGGTAAAGAATACT
ASHG19A3A019260	70617.2	153793	56763.7	90335.2	52376.9	99893.2	59597.6	113803	57771.7	99304.2	46307.9	91795.6	16.3319	16.6674	16.177	16.3247	16.1993	16.3495	16.2373	16.4085	15.9682	16.212	15.8764	16.1943	noncoding	ENST00000467573	AF064859.2	Ensembl	473	chr21	+	40499493	40499966	NR_002229,NM_000984,ENST00000475608,ENST00000471227,ENST00000453844,ENST00000438478,ENST00000434984,ENST00000431119,ENST00000399511,	GTTCCACTGGCTCCTGATTACGATGCTTTGGATGTTGCCAACAAAATTGGGATCATCTAA
ASHG19A3A043750	150.93	252.464	221.623	440.056	246.442	379.819	201.709	192.816	287.527	476.363	250.476	395.499	7.12965	7.98265	7.96981	9.24195	7.93791	8.3608	7.73242	8.4047	7.58452	8.77695	7.8298	8.31692	noncoding	NR_003930	LOC387647	RefSeq_NR	2095	chr10	+	29698500	29711299		AGCTGGCCACTTGCATTTCCGTTTCAGTTTATAGAATACATGTTTTGGAAATAGTATCTT
ASHG19A3L0001784	483.738	192.014	360.731	284.592	424.936	400.774	312.676	156.674	504.924	225.022	344.023	339.814	8.78219	7.5571	8.63456	8.63152	8.73168	8.43835	8.35922	8.11279	8.38559	7.69042	8.25353	8.07847	noncoding	DB301608	lincRNA-DUSP22	lincRNA	507	chr6	-	383120	383627		TTCTAATGCTCTGAGGCTCCCATTCAGGAATGCAGTTGATTTTTCCCGTTTCAGAAGCGT
ASHG19A3L0003517	5490.13	2002.41	4813.33	144.178	2431.01	557.613	2391.14	1994.78	3654.81	1707.94	1157.13	84.5332	12.3459	11.0355	12.3605	7.63466	11.3227	8.92275	11.4024	11.4872	11.448	10.6506	9.90222	5.94174	noncoding	BC150253	lincRNA-SEMA6D-3	lincRNA	5955	chr15	+	47476402	48066417	NM_153618,NM_020858,	CGGCATAAAAAGTAACCCTCAAGTGAAGTGTCTCTATACTGTTTTATAGAGTACTTTAAC
ASHG19A3A009018	77.1353	96.787	73.1457	102.306	86.6187	103.64	80.9323	69.012	146.283	107.289	90.8914	158.983	6.16019	6.48971	6.45129	7.11541	6.46196	6.47088	6.41729	6.90062	6.65129	6.60915	6.49377	6.91361	noncoding	NR_002710	ALOX12P2	RefSeq_NR	2768	chr17	+	6756894	6803667		TAATGTCATCATTTTTAAGCAGCAATGCGTGGCAGCCCCTTTGGTCATGCTGAAGCTTCA
ASHG19A3L0001298	748.355	455.213	694.018	399.093	750.292	518.686	671.229	465.94	2306.94	731.185	1263.55	986.611	9.41329	8.8657	9.53834	9.10983	9.55781	8.82322	9.47591	9.6094	10.7067	9.42519	10.0212	9.73363	noncoding	DB341809	lincRNA-CCDC54-2	lincRNA	544	chr3	+	105799683	105800229		TAGAAACACAGCTCATTAAATATTATGTCCAGGCCCACTTCCCTCTTTCTGAAGAACTAA
ASHG19A3A038293	120.705	96.1326	134.63	173.941	98.5299	116.834	107.381	186.341	220.171	183.226	124.434	136.599	6.80344	6.48027	7.30296	7.91805	6.65055	6.63549	6.82887	8.35779	7.22093	7.38092	6.90471	6.68953	noncoding	ENST00000455592	RP11-165F24.2	Ensembl	494	chr9	+	477855	478349		GCCTCCTGACATCATAGATGACATCAAATCAACAGTGGTGCAAGTAAATATCCAGCTAGC
ASHG19A3L0001828	1071.64	650.34	1423.52	800.106	1278.58	683.388	1144.25	841.489	2977.98	813.6	2009.31	1047.04	9.94059	9.4155	10.5512	10.0402	10.3419	9.2372	10.2735	10.3963	11.1261	9.5913	10.7352	9.82355	noncoding	DA428052	lincRNA-UBE2CBP-2	lincRNA	571	chr6	+	83152581	83153152		TCCAATTTTTATTCCATGTAGTTTTCGGGCAAACCCCTACCTCTGCCTTCTCTGGTGTCT
ASHG19A3A049302	113.964	83.1583	79.9244	76.7909	97.2198	100.258	91.8263	72.8307	129.373	75.985	76.1419	148.695	6.72319	6.25438	6.57918	6.66849	6.63089	6.42309	6.60398	6.98594	6.49025	6.10304	6.25785	6.81349	noncoding	ENST00000441336	RP11-273F15.1	Ensembl	220	chr13	-	22687257	22687477		GGACATTGAGTTCTTTTAGTTTCCTCTCTGTTGATAATTAACTGTTATTGTTGTCATCCC
ASHG19A3A050013	181.386	130.462	168.873	135.62	129.482	112.212	137.185	105.207	317.603	166.464	207.432	228.482	7.39096	6.94555	7.59672	7.5418	7.03043	6.57943	7.18165	7.53304	7.72181	7.24215	7.57096	7.4763	noncoding	ENST00000435044	RP11-490N5.1	Ensembl	374	chr13	+	30728202	30728723		ATCTCGTCACGCTCCTAGTTTCCAAGCCCACACACCTGAGGGTCAATGTCCCTTATTGCA
ASHG19A3A016047	93.5329	54.3717	73.1283	55.1035	75.8806	154.616	66.1068	49.8395	179.358	126.281	128.137	141.15	6.43958	5.60386	6.45091	6.14695	6.27773	7.04817	6.12997	6.41852	6.93202	6.84753	6.94536	6.73663	noncoding	BC105019		NRED	339	chr2	+	100825111	100865566	uc002taj.1,	CAGTCTCCATTCTCTCTTCAGGAAAGAGGCCTACTCGCAGATGAACGCACCAAGGCTCAG
ASHG19A3L0001707	66.3003	87.775	68.4882	45.9757	93.7305	107.844	114.014	54.8926	172.13	93.989	92.7106	113.107	5.93474	6.34193	6.36579	5.86592	6.5778	6.52507	6.91513	6.56223	6.87468	6.4127	6.52171	6.39983	noncoding	BM912149	lincRNA-RFPL4B-2	lincRNA	1116	chr6	-	113694302	113694821		TTAAGGTCAACATTCAGAGTCTACTGTGCTCTCTTACTTGGGCTCACCTGAGAGCATCTT
ASHG19A3A044131	186.753	511.37	206.101	531.829	158.97	220.874	171.246	206.323	311.69	299.701	169.44	496.151	7.43046	9.04401	7.87039	9.50235	7.30924	7.56315	7.50247	8.49489	7.69609	8.10513	7.3045	8.6629	noncoding	uc001jxd.1	AK023445	UCSC_knowngene	1860	chr10	+	77056147	77121436		ACTTCTTTATGAAGGACTCCAGCCTGGTGGAGATGAATGAGTCCTGAAGATGGAATCGAA
ASHG19A3L0001308	202.525	155.367	784.911	230.86	533.749	265.924	617.457	367.773	380.514	202.601	1081.71	351.412	7.547	7.22225	9.71361	8.33251	9.0631	7.84344	9.34796	9.2962	7.97359	7.53324	9.81799	8.13557	noncoding	exon2751+	lincRNA-TPRA1-4	lincRNA	101	chr3	+	126878038	126878138		ATGCAACAATTACTGGGAGGACAAAATGAGGGAAGGTACCAAAGCAGCCCCCTTAACCCA
ASHG19A3L0003233	127.982	82.9307	212.613	93.5342	156.344	102.189	158.249	112.04	306.134	107.886	246.424	127.45	6.89285	6.25	7.91695	6.98184	7.28799	6.45069	7.38685	7.62266	7.67006	6.61729	7.80803	6.58131	noncoding	CU692690	lincRNA-TNFRSF13C	lincRNA	1342	chr22	+	42120333	42423168		CCCCCGGAACGAGAAGGAAACACCCCCGGACAAACCCTTTTCTTCAAATTTTATAAAAAA
ASHG19A3L0000396	764.506	426.484	621.369	472.204	641.081	571.656	612.913	378.255	1354.16	526.327	898.026	719.526	9.44539	8.77185	9.38342	9.341	9.32791	8.96129	9.33766	9.33958	9.82667	8.93098	9.55959	9.2369	noncoding	DB036467	lincRNA-TPCN2	lincRNA	579	chr11	-	68999680	69002403		AAGGCTTAAAGCCGCACTCCACACCTAGGCCTGTGACACCTCCCACAAGCTTCTTCACCT
ASHG19A3L0001622	600.732	361.13	1626.81	515.057	1362.93	562.137	1204.28	737.842	1453.82	491.584	2123.04	822.593	9.10554	8.52629	10.7468	9.45624	10.4401	8.93926	10.3412	10.2367	9.94059	8.83674	10.8217	9.43815	noncoding	chr5:172618919-172633619+	lincRNA-NKX2-5-1	lincRNA	14701	chr5	+	172618919	172633619		ATCAGGGACACCAAATTCTTAACCCTGTGACTGCCCCTCTAGAGAACATCCTTTCATTTG
ASHG19A3A014315	1559.17	454.087	1791.29	702.462	1311.96	846.466	1204.18	606.091	2866.02	715.73	2433.92	981.472	10.482	8.86189	10.8967	9.85975	10.3835	9.55039	10.341	9.97089	11.0574	9.39261	11.0322	9.72727	noncoding	AK128224		misc_RNA	3579	chr2	-	129133041	129136621		TTCAGAAAAAATGGAATTCTAGCCCAGGCATACTCCCCACAACACATTCAGGGCTCCAAT
ASHG19A3L0000067	112.244	91.0921	90.8781	65.614	256.724	126.409	267.142	189.839	193.06	120.002	110.414	150.121	6.70233	6.39684	6.75578	6.41719	8.00032	6.75122	8.13634	8.38077	7.03205	6.77081	6.75098	6.82762	noncoding	DA430048	lincRNA-PLXNA2-1	lincRNA	563	chr1	+	208132362	208139352		AATAAGGAGAGACAACTCAGCATCCACCCTGCAGTGAATAATAGAACAAAAAGCTGCCGG
ASHG19A3L0000343	2172.04	533.983	1564.12	1032.18	1064.92	1025.66	1043.71	473.589	2859.57	840.308	2400.5	1332.39	10.9641	9.11287	10.6916	10.3778	10.061	9.82714	10.1279	9.63327	11.0546	9.63984	11.0089	10.1889	noncoding	CV346902	lincRNA-TMEM45B-1	lincRNA	589	chr11	+	129596130	129596709		GCATTTTTAAAACTTCCATCCAGTCCTGCATCGTCTTCCTCCTCAAAACTTTTTCAGAGG
ASHG19A3L0002380	278.964	142.312	243.107	240.509	229.802	164.399	237	203.359	652.862	249.412	448.5	381.104	7.99577	7.0791	8.09281	8.39159	7.84074	7.13502	7.96586	8.47814	8.75229	7.84512	8.6097	8.25731	noncoding	chr1:108595980-108600811-	lincRNA-VAV3-1	lincRNA	4832	chr1	-	108595980	108600811		CAAAGTTCTGTTTGGAACCATGAGCCCAATTAGTTTCCTTCTTCTCATCCCTGTGATACC
ASHG19A3L0002922	71.6502	83.4949	49.8817	69.3359	71.8565	101.414	67.4016	62.5111	112.755	103.449	71.2747	121.144	6.04903	6.26105	5.95001	6.50732	6.19907	6.44005	6.15936	6.7569	6.30396	6.5621	6.17199	6.5061	noncoding	chr2:192408439-192420559+	lincRNA-OBFC2A-1	lincRNA	12121	chr2	+	192408439	192420559		GGAATATGGTTATTCTTTGAGGACCCTCTGTTTTATGGCCCAGTACTTGTGCTAGTCACA
ASHG19A3A051551	108.73	121.501	61.0729	79.2497	109.843	185.786	102.374	64.4645	212.543	214.749	198.664	242.576	6.65495	6.83788	6.21057	6.7204	6.79567	7.3145	6.76036	6.80212	7.17115	7.6228	7.51457	7.56376	noncoding	AJ431608		misc_RNA	349	chr14	+	69077966	69078314		TGCTTCCTTGTCCCTTTCAGCAAAGGATGTCATGGTTTTACAATGTCTCCAGTGAAAAAG
ASHG19A3A054714	76.0125	85.1673	76.6477	144.064	67.4042	79.0072	69.2585	68.866	80.0429	59.7273	47.5016	96.8261	6.13971	6.29523	6.51717	7.63329	6.10262	6.07005	6.19969	6.89771	5.84299	5.74948	5.63665	6.15531	noncoding	ENST00000426519	RP11-276E17.2	Ensembl	701	chr1	-	166445008	166459276		CCACTACTTGTTTTGCTCAACAAGAACACACATCGTGTTGACTCCATCTTTTATATGATG
ASHG19A3A015656	103.268	66.8063	76.691	75.1866	81.0385	93.6872	89.6749	62.6188	104.924	74.2181	64.854	58.3264	6.57918	5.91694	6.51787	6.63449	6.37195	6.32094	6.56635	6.75953	6.20686	6.07252	6.05257	5.36474	noncoding	ENST00000422521	AC008280.5	Ensembl	1115	chr2	+	54198244	54293184		GAAGTCATGCAATTTTTATTTGTTGTGCACTTATTTTGTACCAATCACTCTTCCAACCAC
ASHG19A3A031718	151.964	119.279	177.662	146.123	162.11	147.073	156.442	151.699	314.277	160.283	203.404	190.364	7.14008	6.8102	7.66341	7.65902	7.33843	6.97271	7.37077	8.06594	7.70628	7.18685	7.54656	7.19578	noncoding	uc003pgq.2	AL832252	UCSC_knowngene	3358	chr6	+	73977773	74001059		AATCTGTTGGATGATTACAACATTGCTGGATTGATAGCAGCCTCACCTGCCAGGCTCAAA
ASHG19A3L0002925	206.912	98.1815	183.791	124.725	143.876	138.523	166.056	85.4946	387.195	100.492	215.028	149.523	7.57772	6.51185	7.70976	7.41742	7.17056	6.88459	7.45867	7.22314	7.99323	6.51939	7.6236	6.82132	noncoding	BG260387	lincRNA-KRR1	lincRNA	749	chr12	-	75957052	76377795		TATATAGGAATCAAAGCGAAGCGTTGGAGTAGATGCCGAGATCACTCTCCTCAAACTCTG
ASHG19A3A035094	297.451	70.515	132.812	97.6542	128.697	229.362	104.714	54.9145	188.03	137.071	207.375	196.783	8.09519	6.00052	7.28336	7.04833	7.0215	7.6228	6.79397	6.56267	6.99561	6.95975	7.5705	7.25007	noncoding	ENST00000436379	AC009365.4	Ensembl	751	chr7	+	132443729	132445392		TGTCTTGTCTCCCAGACTCAGATACAAGCCCATCAAGGCAGTGAGGTTGACATCTTTTTT
ASHG19A3L0001179	258.413	111.44	157.952	126.462	172.926	171.134	147.725	97.1888	338.954	183.53	247.56	219.941	7.88464	6.70116	7.51166	7.43672	7.43221	7.19787	7.28248	7.4142	7.8102	7.38533	7.81412	7.41936	noncoding	chr2:3172193-3185593-	lincRNA-MYT1L-1	lincRNA	13401	chr2	-	3172193	3185593		TGTAACACAGCTCCGCTTCCTCTCTGGAATGTTCCAATGTTCCATAAATTAGTCAACGCC
ASHG19A3A016792	109.707	51.3544	62.8396	86.982	58.1166	101.668	66.7009	70.9055	130.27	97.8626	110.5	147.742	6.66897	5.51376	6.24705	6.86542	5.89735	6.4436	6.14353	6.94416	6.4992	6.47748	6.75176	6.80355	noncoding	uc002uwa.2	AOX2	UCSC_knowngene	978	chr2	+	201635394	201658962	NR_001557,	ACAAAATTCCAACCATCACTGATGTCCCAGAGGAGTTCAATGTCTCCTTGCTGCCATCAT
ASHG19A3A029224	246.623	774.36	185.684	1023.58	255.836	422.733	167.677	109.625	77.1664	66.0688	52.0094	65.1721	7.81611	9.68083	7.72009	10.3663	7.99552	8.51418	7.47257	7.59374	5.78715	5.90193	5.75796	5.53844	noncoding	ENST00000457776	RP11-423O2.6	Ensembl	1746	chr1	+	142803531	142827235	uc011abu.1,ENST00000430699,ENST00000416817,	CAAAGAAAGAAAGATTGGGAAAACGTATCCTCAGCAATTTCCCAAGAAACTGAAGGAAGA
ASHG19A3A020948	82.9858	73.1879	51.3391	62.6559	79.293	75.5321	61.1586	40.2529	99.7794	87.763	77.4744	94.7393	6.26667	6.05269	5.98743	6.34833	6.3407	6.00289	6.0165	6.10502	6.14143	6.31265	6.28075	6.11841	noncoding	ENST00000447834	RP11-141M3.3	Ensembl	2134	chr3	-	42975743	42978277		ACAAAAAGCTCTCCATTCACGAAATAGCGGTAGAATTGCATCCTGGTTCCAGACCATGGA
ASHG19A3L0001845	114.578	83.1292	98.9173	84.6209	112.089	114.061	91.1191	80.4057	162.872	74.2741	86.9883	97.3523	6.73163	6.25369	6.87088	6.82373	6.82667	6.6052	6.58813	7.1302	6.79753	6.07407	6.43398	6.16305	noncoding	BU622891	lincRNA-ATXN7L1	lincRNA	589	chr7	-	105564086	105564659		ATTCCGAGTCACAACAGTTTGAGCCATGAAACAGAAAAACCCATGACTCCTTCTGCTGCT
ASHG19A3L0002709	58.0723	49.4424	48.1055	58.5999	63.1105	48.3306	47.1548	51.3372	83.1667	44.8258	45.1971	60.6112	5.74777	5.45431	5.90109	6.24577	6.00909	5.34378	5.64437	6.46107	5.89205	5.32772	5.57017	5.42347	noncoding	AL563761	lincRNA-WDR59-1	lincRNA	1187	chr16	+	74905284	74906317		AAGATTGCCCTCTGCAAATGGTGTGATTCCACTGAGGAACACAACAGATCCTTTCTCTCT
ASHG19A3A034624	156.431	225.544	236.411	38.7383	327.273	131.225	394.768	54.7463	498.17	279.057	428.419	241.208	7.1777	7.81333	8.05629	5.59601	8.35288	6.80652	8.71897	6.55891	8.364	8.00323	8.54289	7.55473	noncoding	uc010lea.1	AK311103	UCSC_knowngene	3978	chr7	+	79083307	79092301		ATTCATGTTAGCTTAATCATTAGGCATTAATGCCATCACTGCAATGCATATGTCAGCAAT
ASHG19A3A050458	71.7681	83.0018	55.6587	92.2748	67.6342	87.9504	78.6875	61.5584	118.565	108.542	105.677	152.599	6.05115	6.25114	6.09337	6.96104	6.10794	6.22567	6.3757	6.73571	6.37375	6.62654	6.69284	6.85359	noncoding	AK054588		misc_RNA	1826	chr1	-	118382256	118384393		TATTTTTAGGCCCTTATCCTTAACCTTGCAGAAGAGTCGCTTGTGTTCCTGTCTTGGGTC
ASHG19A3L0000855	3539.53	1116.58	2779.15	1357.04	1975.12	2038.7	1845.92	823.028	3045.22	1421.38	3141	1864.11	11.6909	10.214	11.5451	10.756	11.0167	10.8029	10.9999	10.3675	11.1631	10.3935	11.4213	10.6835	noncoding	AA587541	lincRNA-MEF2A	lincRNA	441	chr15	+	99976938	99977379		ATGAAGAGAGCCCTTCCCTCCCTGGCACTAGGCTGAGAGGGTTGGCTCTGGAAGTCAAAT
ASHG19A3A052796	682.21	499.368	560.574	739.288	789.434	880.584	665.576	777.97	502.879	812.638	748.521	1096.45	9.28344	9.007	9.24099	9.92578	9.62586	9.61074	9.46397	10.3013	8.37878	9.5895	9.31676	9.89993	noncoding	NR_026757	LOC729082	RefSeq_NR	1894	chr15	+	41576200	41591794	ENST00000500949,	TCCAAATCAGCAGAGGACCATTGTATGTATTGTCAGGTCTTTATATAAGAGTGAAACCTT
ASHG19A3A028579	91.6846	248.328	58.8017	303.894	47.7616	316.009	101.395	393.22	116.385	326.826	58.0211	265.689	6.41045	7.95725	6.16192	8.73129	5.64212	8.09595	6.74313	9.38751	6.34575	8.22958	5.9047	7.71336	noncoding	AJ227862		misc_RNA	457	chr5	+	102118475	102118934		AGGAAAATTGTATGTCAGGGTGTATTTCTGTGTGGGGTTGCAAGGGCAGGAAAGAAAAAA
ASHG19A3L0003490	333.055	236.923	424.857	248.538	371.118	268.913	372.469	277.984	930.584	285.252	510.661	409.586	8.2609	7.88718	8.86512	8.4414	8.5305	7.85979	8.62803	8.91482	9.27401	8.03492	8.7827	8.3738	noncoding	DB349331	lincRNA-CTNND1	lincRNA	556	chr11	-	57603513	57604068		CTGTACTTTCTTATTTATTTATTTAAAGATGGGGTCTCACTCTGTCACCCTAGCTATGCA
ASHG19A3A050856	6810.26	842.714	3948.39	2199.12	2934.15	2988.83	2319.41	597.897	5785.26	1413.73	5390	2263.91	12.6442	9.79916	12.0677	11.3723	11.6155	11.3528	11.3561	9.9528	12.18	10.386	12.2288	10.95	noncoding	ENST00000508827	AL355916.1	Ensembl	5103	chr14	-	62023037	62037371		TTTACAGATATTTATAGGACAATTTCCCTCCTGAGAGTGCCCAAGCATGGGGGATGGTGA
ASHG19A3A018502	103.166	2593.95	92.5489	58.7095	111.448	70.8988	110.82	67.4844	196.196	90.5401	154.123	105.905	6.5778	11.3826	6.77979	6.24918	6.8183	5.90529	6.8752	6.8689	7.05738	6.35748	7.18249	6.29792	noncoding	BC002831		misc_RNA	1013	chr20	+	57209827	57210789		CTTCCCTATTCCATCCTTTGATGGGTGGCCTGTTACACGTTTGGAAATAAAAACAAGTGG
ASHG19A3A022957	468.16	152.89	372.554	193.422	270.72	271.223	243.14	175.379	578.646	207.65	411.993	273.149	8.73374	7.19787	8.68063	8.0746	8.07419	7.87247	8.00504	8.26983	8.58243	7.56738	8.49237	7.75192	noncoding	ENST00000460269	MT-ND5	Ensembl	1703	chr3	+	106617735	106619438		ATTTTAGCCTCCACCATTGAATCTACCCCGAAAGGCCTAATTAAACTCTATTTTTTCTCC
ASHG19A3A042359	90.4098	40.828	87.7156	81.9391	73.2467	48.7529	77.2444	64.2891	205.002	62.027	127.133	119.799	6.39028	5.16824	6.70299	6.77259	6.2272	5.35617	6.35051	6.79832	7.11554	5.80882	6.93486	6.48605	noncoding	ENST00000417149	RP11-298E9.6	Ensembl	390	chr10	-	3282562	3299402		TAATCGCTAAGTAAAAACCACTGAAGAACAGGACAGAAGCCAATGACCACCTCACCTCCA
ASHG19A3L0003487	91.326	66.5196	66.122	69.2252	68.8086	76.2894	72.8093	51.0484	104.156	87.5352	89.0511	129.687	6.40406	5.90865	6.31689	6.50491	6.13397	6.01667	6.26745	6.45294	6.19839	6.30988	6.46721	6.61132	noncoding	BQ006080	lincRNA-CWC22-2	lincRNA	786	chr2	+	180757616	180758386		CTACAAGCTGGCTTCCAGTCTCATCCCATTATTAAAAACTAACATCAACTTTCTACTTGT
ASHG19A3L0002780	76.3151	74.478	56.5205	105.035	58.2137	72.9991	54.3951	76.9983	212.869	143.618	107.436	183.866	6.14497	6.08133	6.11409	7.15469	5.89899	5.95076	5.85043	7.06466	7.17398	7.02505	6.71345	7.14353	noncoding	chr15:56088155-56092624+	lincRNA-NEDD4	lincRNA	4470	chr15	+	56088155	56092624		TCTGGAAAAAATGCTGCCATATTGTCCCGCTCTGGAGTCCTTCAAGCCTGAATGAAAACA
ASHG19A3L0002511	82.1205	83.1424	51.6746	87.4238	65.0797	77.1789	57.1939	61.9837	109.765	107.073	69.4503	134.377	6.25154	6.25424	5.99512	6.87289	6.05204	6.03509	5.92291	6.74496	6.26793	6.60733	6.13772	6.66478	noncoding	chr1:90504105-90519020-	lincRNA-ZNF326	lincRNA	14916	chr1	-	90504105	90519020		CACTATGCTGCCCCAAGGAATTACATTTTTATTTGTGTCAGACACGTGAATGTTAAAAAT
ASHG19A3L0000793	162.528	180.094	133.039	202.751	124.629	155.865	124.154	157.265	323.448	255.45	238.763	386.534	7.234	7.45406	7.28601	8.13904	6.97911	7.06022	7.03756	8.11787	7.74685	7.87896	7.76915	8.27583	noncoding	BE727398	lincRNA-TCL1B	lincRNA	971	chr14	+	96108384	96109176		TAGCAATCCTGTTAAAGACCTATTCCTGGCTCTTGCTCCTGGTCTGATGGAGTTGATGAA
ASHG19A3A019133	191.449	141.589	238.986	139.466	250.02	228.264	185.795	98.2155	694.014	304.201	447.893	384.184	7.46892	7.07242	8.0707	7.58607	7.95783	7.61579	7.6136	7.42934	8.84295	8.12608	8.60734	8.26945	noncoding	ENST00000429843	AP000240.7	Ensembl	406	chr21	+	30868366	30872706		TTGTTATCACAATAATTTATAGCCAGGATGCCTCTTCCACCTGAGAGTGAGCTGCCTGAG
ASHG19A3A037608	261.609	264.014	204.624	236.726	262.71	265.164	217.965	192.031	422.187	315.56	287.434	398.736	7.90188	8.0487	7.8606	8.36947	8.03169	7.83848	7.84344	8.39921	8.12436	8.17835	8.01028	8.33167	noncoding	ENST00000424980	RP11-375O18.2	Ensembl	328	chr9	-	82120718	82147257		GCTTCCGTGCCCAACTTAGAACTACACATCTGCTGCCTCTTGGTAACATGTCATTATAAG
ASHG19A3L0000921	674.635	128.717	866.917	240.288	714.136	209.639	893.597	147.191	2012.33	286.49	1186.64	320.549	9.26556	6.92256	9.86293	8.39019	9.48614	7.49244	9.90144	8.02265	10.4756	8.04312	9.93716	7.99007	noncoding	chr17:55283426-55307276+	lincRNA-MSI2	lincRNA	23851	chr17	+	55283426	55307276		ACTCCGCTAAATCCCTGGACTAAGAATTGTTAATTTTTCTGCTTATTCACTGATGCTCTT
ASHG19A3A014158	62345.9	98310.5	57573.6	39841.8	65501.1	84671.5	69883.8	40054.4	96820.6	112757	67152	70462.3	16.1243	15.9541	16.2018	15.2995	16.5126	16.1426	16.4715	15.0987	16.7269	16.4246	16.4539	15.8911	noncoding	ENST00000359165	EEF1A1P12	Ensembl	1341	chr2	-	107313786	107315132		GTGATATGAGACAGATAGTTACAGTGGGTGTCATCAAAGCAGTGGACAAGAAGACTGCTG
ASHG19A3A026064	342.683	220.729	240.515	172.367	266.027	250.745	288.463	186.429	862.8	304.957	362.337	408.547	8.29753	7.77703	8.07913	7.90489	8.04747	7.75907	8.24953	8.35848	9.16481	8.13026	8.32339	8.37081	noncoding	AK097799		misc_RNA	1756	chr4	+	140099193	140100951		ACTGCTGTTGCCTCTATTTTCTTGGGGGTGAGTCTTCTCTTCCTTTCTTAAAAAGCAACT
ASHG19A3A027423	315.611	171.053	167.946	165.475	186.912	247.442	163.324	140.317	435.4	297.042	251.862	399.807	8.18096	7.37558	7.58981	7.84644	7.54074	7.74191	7.43103	7.94779	8.16657	8.091	7.83811	8.33551	noncoding	ENST00000509530	CTC-276P9.3	Ensembl	541	chr5	-	134460069	134466939		ACTGTTAAGCTCATGTTTCCTCTCCTGTTGCAAACAATTGTAAAAATGATTGGTATCTGC
ASHG19A3A029661	335.379	144.663	542.791	182.175	489.296	184.833	426.774	249.845	1235.46	294.36	902.93	319.048	8.26983	7.10596	9.19959	7.98501	8.94161	7.30873	8.82532	8.7606	9.68631	8.07752	9.5685	7.98238	noncoding	AL049252		NRED	3343	chr6	-	30268570	30271892		AGAAAAGAGCACCTCCTCATTTTAGAGTACATGGTGTGAACTCACTCTCAGCTGCCAAGT
ASHG19A3L0002480	348.625	479.006	218.199	978.752	201.215	326.83	254.456	245.952	141.523	428.072	195.071	326.995	8.32119	8.94348	7.95162	10.301	7.64655	8.14173	8.06759	8.7399	6.60271	8.62295	7.48794	8.01887	noncoding	BC037864	lincRNA-CD247	lincRNA	4577	chr1	+	167391146	167395664		TTTGTATGTTTTGGGTGTGTCTATGTATGTATTAACATAACAGTTTTCACTGCCTAGGTG
ASHG19A3L0000533	1216.62	328.518	802.49	621.346	524.109	683.711	556.155	209.751	1331.19	483.213	1096.23	685.369	10.1205	8.37927	9.74303	9.69536	9.03839	9.23816	9.2011	8.5163	9.80191	8.80274	9.83699	9.16228	noncoding	BX093893	lincRNA-GLIPR1	lincRNA	464	chr12	+	75841430	75841894		TGCAATATCTCTCCCTAGTTTGCCATTTGCCTTAATATTTGCCTATGATGCTGTTTAGAA
ASHG19A3L0002131	794.884	235.61	446.089	306.048	424.86	672.231	374.81	175.222	591.212	348.684	489.303	427.804	9.50302	7.87835	8.93607	8.74324	8.73129	9.21127	8.63656	8.26676	8.61229	8.32473	8.7195	8.43638	noncoding	BE093687	lincRNA-IL7-1	lincRNA	164	chr8	-	79767145	79767276		TAAAATGAATGTTCATAGTGCTTTCTCCCAGATAAGATCCCTTGCTAAGCACTTCATTTA
ASHG19A3L0000420	356.178	205.595	223.767	157.946	293.209	298.094	287.146	169.119	436.239	242.924	297.413	385.383	8.35164	7.67072	7.98238	7.77138	8.19103	8.01188	8.24143	8.21358	8.17011	7.80228	8.05733	8.27263	noncoding	chr11:93702877-93731152-	lincRNA-C11orf90	lincRNA	28276	chr11	-	93702877	93731152		CATAAATCTATGTCTTGCTGCTCTTTTCATCCAGTTCTCCTTACTTTGCCAGGGTTTTAA
ASHG19A3L0003169	216.252	50.7022	92.327	69.0703	90.5247	104.5	62.3871	32.6384	120.259	55.4409	94.9957	62.9074	7.63414	5.49327	6.77657	6.50085	6.52526	6.482	6.0419	5.79751	6.39216	5.63898	6.55189	5.4821	noncoding	AW268874	lincRNA-PIBF1	lincRNA	462	chr13	-	73596400	73596862		CAGCTTTATTAAAAATGCCTCAAAATAAGGAAGGCCTAAAAGCAATTGTCCTTCCCAGTG
ASHG19A3A027359	204.746	167.883	138.953	145.669	169.019	213.132	148.039	141.444	278.632	209.271	200.215	249.763	7.56435	7.34752	7.34372	7.65167	7.39963	7.51631	7.28569	7.9627	7.53644	7.58209	7.52458	7.61055	noncoding	ENST00000442687	AC034228.7	Ensembl	1578	chr5	-	131142923	131281198		AAGAAAGCAATGCAGGTAGAACAGTTTAGTTCTGCTGCCTCAGTCCCCAAAACCTGCATT
ASHG19A3A024149	187.188	55.115	150.674	68.8419	170.803	93.7446	87.4442	48.2519	192.243	57.4408	316.866	85.4879	7.43454	5.62163	7.4504	6.49563	7.41386	6.32231	6.52821	6.36876	7.02643	5.69246	8.14128	5.95971	noncoding	ENST00000230113	RP4-763G1.2	Ensembl	408	chr1	+	67995312	67998012		TTTTCTAAGGCACCAACTACTTCCTTCAAGCAGCAGCCAGAGATCTTTGCTTAATGGCTG
ASHG19A3L0000163	67.4783	89.3088	56.7402	71.874	115.426	94.6883	57.0767	56.2613	86.8732	91.9034	62.4956	129.493	5.96248	6.3679	6.12013	6.56608	6.87289	6.33544	5.9201	6.60003	5.95531	6.38139	6.00289	6.60811	noncoding	FN113698	lincRNA-NFIA-2	lincRNA	61	chr1	-	62021324	62021386		TATTAAAGAATGATGCCAGAGTGCATCTTCCGTAGTAGGTCCTGTGCTGTGTAAGAATCC
ASHG19A3L0003224	68.2032	98.0619	51.314	79.8965	83.0471	87.8678	76.3992	72.4368	115.558	112.882	94.8071	182.595	5.97792	6.50965	5.98671	6.73368	6.40627	6.22413	6.33544	6.9774	6.33603	6.68037	6.548	7.13316	noncoding	CN479707	lincRNA-RBFOX2	lincRNA	678	chr22	-	36478420	36479080		GGGGCATGTGCGTGCTTCCTGGGACATTCATTCAACTTTGCTGCTTGTTTGAAAATTTTT
ASHG19A3A021601	126.32	59.8524	139.228	87.0315	98.4975	65.6968	102.707	57.5305	319.943	67.9214	166.377	113.982	6.87133	5.74819	7.34661	6.86601	6.64985	5.79369	6.76493	6.63314	7.73065	5.94371	7.28106	6.41155	noncoding	uc003eoc.1	BC043572	UCSC_knowngene	1768	chr3	-	131044145	131100319	ENST00000502521,	GGTCTGGTCTTACTTTTTAAGCAGGAAGAAGACTACAAACCACCATCTACCATCTGCCAG
ASHG19A3L0002060	6941.45	2122.07	11813.5	2794.88	9991.55	3503.31	8614.25	5316.29	19125.7	3331.81	13439.1	3911.25	12.6656	11.1089	13.7538	11.6869	13.5239	11.5789	13.3772	12.7399	14.1355	11.5983	13.6427	11.7156	noncoding	BX953928	lincRNA-DOK2	lincRNA	442	chr8	+	21714378	21714822		GAATCCAGACTCCATCCCAGAGCCTCCCCACCTCCATCAGGAATCTGCTCTCAGCCTGAC
ASHG19A3L0001581	373.964	211.75	242.95	198.892	230.347	275.554	196.006	126.754	416.927	268.504	310.293	323.772	8.42193	7.71507	8.09236	8.11455	7.84356	7.88974	7.69421	7.79721	8.10621	7.95206	8.11199	8.00504	noncoding	AX748201	lincRNA-MARCH3	lincRNA	2633	chr5	+	126187125	126189758		TTTTGCTCATCTGTCTAGATGTTTTTCTTCCCCTGGGCCATGGAGGGCTTTGTTTCACAA
ASHG19A3L0002599	769.858	327.541	694.391	341.978	637.229	501.006	740.111	326.664	1792.87	488.39	1028.62	613.617	9.45531	8.37457	9.53988	8.89571	9.31925	8.78069	9.61961	9.13355	10.2909	8.8246	9.75206	8.98253	noncoding	AV651118	lincRNA-A2ML1	lincRNA	681	chr12	-	9065961	9066642		CTCTGTCAATCCACTCTTCCTTTTCTCCTTTAAAAGCCCATGCATGGTTTGTTTATTGAG
ASHG19A3L0003213	103.294	93.306	69.6929	73.5777	85.048	101.488	79.4779	69.1352	114.794	78.8824	82.4003	110.241	6.57975	6.43311	6.39163	6.60202	6.43689	6.44092	6.38914	6.90429	6.32739	6.15828	6.36517	6.3609	noncoding	BU664763	lincRNA-GSDMC-2	lincRNA	390	chr8	+	129185278	129185668		TCTTTTGTCTCTCCAAAGACAACCAAGGGTGAAGGGCTCTCTGTGTATCTTTCTAGACAT
ASHG19A3L0001470	871.995	254.581	523.278	350.287	478.807	491.338	395.251	247.726	796.128	343.87	755.313	438.952	9.64254	7.99489	9.14721	8.93161	8.90775	8.74742	8.72002	8.75061	9.05205	8.30363	9.33041	8.47789	noncoding	chr4:15911552-15921927-	lincRNA-CD38	lincRNA	10376	chr4	-	15911552	15921927		CAGTGTCCATCAAAGTAGAGATGGCTCCCCTCACTTGGCAAGCCAGGACTTTGATTTTTT
ASHG19A3L0001252	72.7584	35.2324	72.5471	44.3681	64.6743	61.7046	64.3731	38.7684	91.7074	40.863	61.4323	49.8364	6.0731	4.9542	6.43972	5.80653	6.04305	5.69758	6.08986	6.05162	6.03095	5.19263	5.97855	5.1253	noncoding	AW063401	lincRNA-MAFB-1	lincRNA	280	chr20	+	38882311	38882591		TCTGAGTTACTACTCAAATAACTTTCAGACAATGGCAAATTCCTCAACTCCAAATCCTGT
ASHG19A3L0002931	815.466	522.981	739.621	517.77	704.357	805.226	673.143	489.46	1308.86	702.97	998.722	973.526	9.54276	9.07778	9.63041	9.46551	9.46458	9.47828	9.4807	9.68474	9.77323	9.3651	9.71195	9.71565	noncoding	BF352825	lincRNA-DYRK2-2	lincRNA	324	chr12	-	68315048	68315360		GGACATGCATCAATCAATGTTGGTTTGTTTCTTCCATCTCTTGCTCTTCCTAGCCCCACT
ASHG19A3A000194	131.375	150.309	93.7966	115.581	113.769	127.857	114.332	119.102	239.681	194.355	134.281	222.893	6.93052	7.17095	6.7982	7.29965	6.85108	6.76827	6.9192	7.70682	7.3316	7.47152	7.00586	7.43897	noncoding	ENST00000429281	RP11-265P11.2	Ensembl	673	chrX	-	39164887	39186615		TGCAGTGGACCCTGTTGCCTACCCGAGTGAAGATAAGAATACCTATTTTAAAGTTCTGTT
ASHG19A3A055303	735.209	514.149	777.167	432.757	674.848	510.285	789.439	401.199	1838.55	708.916	1276.8	839.579	9.38633	9.05153	9.69839	9.22034	9.40804	8.7995	9.71195	9.41465	10.33	9.3785	10.0372	9.47088	noncoding	uc010txe.1	MEG3	UCSC_knowngene	1760	chr14	+	101292444	101327368		GAAAAACACACTGATTATCATAATGAGCAGGTTCCCAGTGCCCCCGACAAGCCCCTGCTG
ASHG19A3L0001606	2157.91	634.114	1775.87	759.387	1472.5	1297.47	1093.96	615.409	2617.31	810.209	2152.61	1149.2	10.9554	9.3732	10.8844	9.9632	10.5654	10.1458	10.1995	9.98368	10.9034	9.58318	10.8438	9.97089	noncoding	BF515427	lincRNA-IL12B-2	lincRNA	478	chr5	-	159031098	159031576		TGCTGTAATAATTCTATGTAGCAACAACCCTCCTCCCAAACCTCAATAGCTAACAAAAAA
ASHG19A3L0002752	920.348	284.993	522.679	142.593	756.21	1085.23	500.234	65.9015	754.155	498.74	832.848	2928.53	9.71361	8.17095	9.1461	7.6183	9.56765	9.90489	9.05684	6.83481	8.97027	8.85918	9.46114	11.3201	noncoding	EC495588	lincRNA-RCN2	lincRNA	90	chr15	-	77271632	77272065		ATTCCGGGTAGTCTGCAGTCCCCAGATCTCGGACACATCTGTGGTGCTGTCCATGGACAA
ASHG19A3L0001579	1167.81	382.725	635.64	505.132	594.222	790.459	472.001	279.619	918.539	485.687	733.514	642.999	10.0564	8.61912	9.41754	9.42968	9.21893	9.44851	8.96936	8.92149	9.2569	8.81211	9.28543	9.06263	noncoding	exon3076+	lincRNA-GRAMD3-1	lincRNA	926	chr5	+	124747215	124748140		AGTACAGGCAAGTTCCCCAGACTCCCAAGCGTTTCTCTCCCATTAGGAGACATTTTAAAA
ASHG19A3A025860	1576.84	785.88	1003.61	811.751	1113.28	1224.73	882.304	623.848	1861.43	1136.16	1462.41	1629.14	10.4974	9.70184	10.0779	10.0589	10.1312	10.0646	9.87896	10.0067	10.3533	10.0705	10.2532	10.4932	noncoding	ENST00000506148	RP11-556I14.1	Ensembl	472	chr4	+	105828513	106038002		TAATGCCTCTCCCTGGATACTAAATTTACTGACCCTGCCTAGGACCGAGAAGATTGATGA
ASHG19A3A046567	64.0686	40.6056	59.5306	35.9282	70.0726	40.7625	61.6307	46.4856	202.312	66.7577	94.8213	80.9131	5.88374	5.15871	6.17795	5.47764	6.16078	5.09854	6.02663	6.31187	7.09588	5.91783	6.54842	5.87469	noncoding	ENST00000428947	AP001187.11	Ensembl	411	chr11	+	64649006	64649417		TATTACCGGAAATAAATGGATGAGGCTTCCAAAAGGACCAGAGGCATCCTCATCCAGCAT
ASHG19A3L0001641	59.0969	61.8913	43.857	49.4852	59.7093	74.8853	41.3614	40.686	80.6546	69.7715	44.7239	87.979	5.77018	5.79891	5.77514	5.97938	5.93412	5.98897	5.45116	6.12041	5.85395	5.98293	5.55583	6.00304	noncoding	chr5:3565525-3579100+	lincRNA-IRX1-1	lincRNA	13576	chr5	+	3565525	3579100		ACATCATGTCTTCCAGGGCTACCTACAAGAGGGTGACATTTTACCATAGAAACTCCATGG
ASHG19A3L0001012	194.388	152.536	87.7398	51.2655	181.156	149.219	126.968	53.1141	175.044	95.8195	116.42	138.934	7.49052	7.19242	6.70311	6.03457	7.49506	6.99375	7.07207	6.51317	6.89932	6.44272	6.8187	6.71545	noncoding	AI638100	lincRNA-ADCYAP1	lincRNA	379	chr18	-	999612	999875		TCTCGTATTTCCTTGATCTTGCATCCACCTTTTCCAATGAGAGAGCCACACTGACTAGCA
ASHG19A3A029251	176.398	93.1433	161.838	159.204	96.2515	92.3267	169.738	93.0408	68.2316	66.6723	56.5467	46.0323	7.35394	6.43055	7.54683	7.78542	6.6158	6.30111	7.48937	7.34931	5.60965	5.91559	5.8722	4.99634	noncoding	uc001eiw.1	CR936796	UCSC_knowngene	4096	chr1	+	142618798	143257763		GGCAAAGGTTCAGACATACGACGTTTGTTTTTAAAATCTTTCTACAGCCTTGTATCCTTT
ASHG19A3A018644	207.715	516.078	126.313	762.746	467.288	86.5716	139.497	45.0936	295.725	348.811	227.553	88.8329	7.58111	9.05865	7.20866	9.97015	8.86808	6.20363	7.20747	6.26745	7.6228	8.32601	7.69805	6.01784	noncoding	ENST00000449602	AJ006998.2	Ensembl	1000	chr21	-	16742840	16774624		TTGCTATAAAGAGTAGGCAAATGGAAATCTTTCCCCAAAGGGCACACTGGGATTGTTAGG
ASHG19A3A043334	273.822	513.203	250.114	622.231	179.886	397.447	228.908	304.911	274.583	342.795	248.651	282.758	7.97059	9.04863	8.13286	9.69712	7.48713	8.42694	7.91704	9.03803	7.51681	8.29896	7.81973	7.80129	noncoding	uc001lcv.1	DQ596646	UCSC_knowngene	2195	chr10	-	118588285	118590480		AGGCAACTGGTGTTTCTGCGAGAATGGAATGGAATGTGGTTGAAATTTTGTGTTGTTTTT
ASHG19A3L0001529	1046.82	539.445	860.824	593.032	929.393	803.525	754.072	459.788	1767.53	678.561	1097.41	859.922	9.90252	9.12614	9.85183	9.63631	9.86731	9.47388	9.64777	9.58793	10.2642	9.31187	9.83953	9.51093	noncoding	DB330880	lincRNA-THAP6	lincRNA	548	chr4	-	76469711	76472540		TGGGCTCAGGGCAATCTCATCTCTTCTTTTTTCTCCTGCTCACACCCTTTGTCTAAAAAA
ASHG19A3A032650	229.548	197.089	136.552	132.789	174.033	169.8	165.75	124.419	323.766	192.089	175.925	277.213	7.71632	7.60382	7.32188	7.51102	7.44014	7.1856	7.45566	7.77021	7.74763	7.45419	7.35863	7.77288	noncoding	BC068090		misc_RNA	1322	chr7	-	32953392	32954696		CACTCACGTCTTCAAACTCTTCCTTTCTATTGTGATCTTGCCCCAGTATTTAAAAATTGT
ASHG19A3L0002708	56.7156	43.8727	33.7216	47.7907	44.922	49.526	29.0284	40.9426	92.273	59.5518	50.6527	80.0831	5.71105	5.2835	5.42537	5.92553	5.5589	5.38012	4.93898	6.12895	6.04001	5.74536	5.72033	5.85802	noncoding	chr16:74903295-74907270-	lincRNA-FA2H-2	lincRNA	3976	chr16	-	74903295	74907270		CTTAAACATGTAAGTGCTTACACCAAAATGTGCTGTTGGCCTCCGAGGAAAGAAGGAACT
ASHG19A3L0000922	2613.7	592.084	2024.55	1106.55	1653.24	1501.47	1437.2	682.119	2222.69	767.198	2369.8	1175.86	11.2307	9.26926	11.0785	10.4736	10.7345	10.353	10.616	10.1238	10.6424	9.49724	10.9902	10.0087	noncoding	AA594021	lincRNA-GNA13	lincRNA	359	chr17	-	63099542	63099901		CTCCCTCTGACCCCATGAAAAGCTGTCATTTCCTAGGTAACTGGAGTTGCAGACAGCACA
ASHG19A3L0000168	2932.33	618.344	1824.34	1147.27	990.842	1653.35	1115.85	412.309	1587.88	725.189	1721.22	895.02	11.4032	9.33728	10.9217	10.529	9.9571	10.4941	10.2331	9.44879	10.0936	9.413	10.4978	9.5731	noncoding	BE091553	lincRNA-LRRIQ3-2	lincRNA	192	chr1	+	73033756	73033934		TGTAGAAAACTAATTCTGATTAGCACTAAGATTAGTCATTCTAGTCTCCCCGGGATACAG
ASHG19A3A021408	80.1728	39.4341	95.8054	105.065	99.2917	78.3377	93.6291	32.3708	175.624	52.1856	60.9941	80.2394	6.21701	5.11514	6.8293	7.15505	6.66202	6.05815	6.62984	5.7846	6.90486	5.55011	5.97028	5.86148	noncoding	ENST00000486726	RP11-231E6.1	Ensembl	1583	chr3	-	112115473	112127981		TAAAACCAGTCTAAGTTTCGCCTTCTCAGGCATACTTCCACTACATTGTGTTTACAATGT
ASHG19A3A040745	320.794	333.556	267.651	384.887	268.791	296.439	281.779	281.349	652.75	407.695	386.361	546.746	8.20755	8.40212	8.22677	9.05797	8.06155	8.00427	8.215	8.9291	8.75158	8.55063	8.40864	8.81398	noncoding	ENST00000449605	RP11-147O5.1	Ensembl	7619	chrX	+	21911717	21920026		TTCTTTCATTCAAAGACAGGACTTACATGAGCCTTCCTTTCTGCTGTTCCTTTTCTTAAA
ASHG19A3A041285	57.8313	106.479	62.5411	27.1056	74.5563	108.831	103.488	21.0439	142.978	140.011	72.5326	79.7785	5.73852	6.63159	6.24235	5.02602	6.25236	6.53688	6.77692	5.15742	6.61827	6.98952	6.19415	5.85234	noncoding	ENST00000395772	EEF1A1P15	Ensembl	1352	chrX	+	97644507	97645918		ATCATGGCAACATTGCTGGTGACAGCAAACATAATCAACCAATTGGCTTCACTGCTCAGG
ASHG19A3A027913	114.044	69.0934	129.168	108.592	94.7402	148.591	145.181	44.4686	133.408	151.862	62.4633	50.013	6.72424	5.96824	7.24162	7.20598	6.59409	6.98687	7.25819	6.24901	6.52631	7.11329	6.00245	5.13217	noncoding	uc003jei.2	BX648541	UCSC_knowngene	3239	chr5	+	8457803	8463208		GAGACAGGCAGGCCAGATATTGGTTACTTTGATTTTAGTTGACAAAGTTTATTTGCTTTT
ASHG19A3A039320	989.036	613.287	1113.35	271.1	641.058	412.045	1069.7	369.892	1285.8	397.481	1293.72	435.459	9.81404	9.32487	10.2155	8.56883	9.32752	8.4795	10.164	9.30659	9.74406	8.50847	10.0607	8.46408	noncoding	ENST00000423122	RP11-65J3.1	Ensembl	545	chr9	+	132104121	132121817		TTCTTTCCCTGAGGACCATCTGGAGTGGACGCGTGCACTACCCCTCTCTGAATACACCCT
ASHG19A3A018101	88.5123	65.0556	79.4731	67.8379	96.3615	72.4971	63.8497	74.1269	152.902	72.5155	123.414	124.712	6.35937	5.87419	6.57188	6.47164	6.61749	5.93973	6.0761	7.01019	6.70883	6.04305	6.89471	6.54919	noncoding	ENST00000412571	RP1-122P22.2	Ensembl	415	chr20	+	19738791	19789926		TCGTCTTTGGGGCCACCGGTCGCCCCCGCCTCCGGGACCTGCGGGGAGGGCCCGCGAGAG
ASHG19A3A020788	5738.54	4527.48	4619.74	2206.55	8146.68	8241.82	6983.53	6180.18	10091.3	6606.03	5852.71	14473.3	12.406	12.1281	12.2994	11.3754	13.199	12.8403	13.0375	12.9065	13.0455	12.5906	12.3521	13.5341	noncoding	ENST00000393779	AC104297.1	Ensembl	870	chr3	-	17913220	17914090		AATCTGCCTGCACGGTACCAACAGATGTGGATAAGTGGTTCCATTACCAGAAAAACTTAA
ASHG19A3A035845	57.5032	91.1259	40.1819	66.6487	60.0057	77.2689	57.413	52.0772	95.4678	90.88	54.7742	123.581	5.72989	6.39776	5.66019	6.444	5.94116	6.03771	5.92768	6.48536	6.08383	6.36316	5.82506	6.53577	noncoding	uc003xyc.1	AK055514	UCSC_knowngene	2367	chr8	-	69824037	70016425		TCCTTCAACTAAGGCTGCAAATTGAAAATGTGAAGAACCTTGCCTGCTTGAACCAGCCTG
ASHG19A3L0002946	127.705	106.2	145.452	101.263	161.106	129.59	124.682	105.578	317.62	139.781	145.413	149.16	6.8901	6.62696	7.40421	7.09991	7.32835	6.78615	7.04492	7.53921	7.72216	6.98732	7.10821	6.81712	noncoding	CD557263	lincRNA-GABRP-1	lincRNA	870	chr5	-	170279763	170280597		TAGAGGTTTACTGTCAGGCCAACAGTTATGAAATGGTGCTACTCCACTCTTTCCTTACCC
ASHG19A3A017605	396.6	250.543	380.705	219.912	394.635	321.025	362.342	191.709	667.994	273.243	470.243	415.064	8.49985	7.97029	8.71489	8.26153	8.62144	8.11899	8.5836	8.39642	8.78722	7.97559	8.67409	8.39311	noncoding	NR_023919	HSPC157	RefSeq_NR	1039	chr1	+	22352041	22357713		TTCCTGGAGTCATTTGTGGGAGTTAGGGTCTTATCCTGATCTTTCCTCGTCCCCCGCTCC
ASHG19A3A009287	878.244	649.198	869.833	1107.92	845.224	733.433	742.551	665.116	901.413	817.048	647.156	544.352	9.64977	9.41264	9.86814	10.4772	9.73482	9.33925	9.62453	10.0952	9.22885	9.59639	9.09744	8.81012	noncoding	AK093982		misc_RNA	2269	chr1	-	197473880	197476148		TCATCTCCAAACTTGACTACTATTGGGAAGATGTGTATAAAAGCATCGCTTTGGGAATTT
ASHG19A3L0003166	95.694	77.2764	98.7616	98.7695	57.9133	71.5401	79.0498	78.1306	154.039	119.216	89.404	177.281	6.47199	6.13876	6.86866	7.06533	5.89379	5.91769	6.38252	7.08695	6.72095	6.76295	6.47117	7.08644	noncoding	DB068418	lincRNA-SERP2-4	lincRNA	534	chr13	+	44482804	44596796	NR_026955,ENST00000439707,	ATGAAGACTCTGCTCCTGGATCAGGAATGCTTTTTTGTCCCTGTTTTTGGATTTTCCACC
ASHG19A3A040708	164.144	94.0105	96.7713	93.7131	110.52	151.524	96.6397	67.2355	162.842	92.3356	120.564	143.855	7.24936	6.44538	6.84269	6.98442	6.80567	7.0178	6.67302	6.86349	6.79736	6.3881	6.86542	6.76432	noncoding	uc004cxd.2	BC032506	UCSC_knowngene	2419	chrX	+	15719056	15721475	AK095608,	AATTGGTTGCGACTTTTTTGTCTCTTCCCGATTCTGGCATTCCAGAGGGTCAATAGGTTC
ASHG19A3L0002630	91.8533	80.384	58.1468	75.5794	79.9581	115.883	58.5066	62.8037	126.495	110.653	80.1356	113.762	6.41381	6.20147	6.14984	6.64252	6.35327	6.62664	5.95288	6.76462	6.45987	6.6559	6.32322	6.40744	noncoding	AI061264	lincRNA-ZNF592	lincRNA	436	chr15	+	85288681	85289117		CTTTTAAAAGCTACTTAAAGATACCATTTCCCTGCTTCCAGGAGAAATATACATGCACTA
ASHG19A3A010250	171.481	127.461	121.128	147.126	127.477	195.806	121.727	119.522	213.81	184.229	191.942	324.343	7.31177	6.90672	7.15276	7.66673	7.00898	7.38738	7.00843	7.71325	7.17985	7.39122	7.4681	8.0074	noncoding	uc010dmv.2	DM004440	UCSC_knowngene	109	chr18	-	33484780	33484889		CCCGGGCGCTGCTCTGACCCCTCGTGTCTTGTGTTGCAGCCGGAGGGACGCAGGTCCGCA
ASHG19A3L0000830	431.985	273.338	268.474	241.526	415.734	304.576	325.708	252.726	880.947	354.625	468.203	601.62	8.62021	8.10151	8.23174	8.39812	8.69857	8.04053	8.41877	8.77695	9.1934	8.34834	8.66847	8.94983	noncoding	BM982048	lincRNA-STRA6	lincRNA	667	chr15	-	74510857	74513896		ACACTGAGCCTTGTCTTCCGCTTCCTTCTCATTCTGGATCATCTTGATTATTGCATTCCT
ASHG19A3A044610	235.768	227.449	218.187	228.71	181.231	201.5	179.064	170.781	455.954	253.994	360.683	377.225	7.75031	7.82655	7.95151	8.31692	7.49575	7.43205	7.56662	8.22821	8.23379	7.87039	8.31773	8.23847	noncoding	ENST00000448347	RP11-282I1.1	Ensembl	831	chr10	+	125115965	125277224	uc001lhg.1,	ATGCTTGAAAATAAATGGCACCTGTGGAGAAAGTGCCCCATCCCTGATTATGTCATCGGA
ASHG19A3A049547	205.607	121.693	257.769	115.398	220.597	163.23	218.718	139.337	569.452	169.86	372.727	236.606	7.56906	6.83995	8.17338	7.29731	7.78112	7.12397	7.84783	7.93807	8.56006	7.27087	8.36185	7.52896	noncoding	ENST00000433480	RP11-305D15.2	Ensembl	829	chr13	-	48870962	48877797	uc001vca.2,	TAAAATACAGTTGTGCTGTGATGTAAATCCCCTCATCCTGGAGCAGCTGAGCAAGGTCTA
ASHG19A3A014527	66.7217	119.651	42.64	68.4495	74.6713	81.6999	53.3392	78.3682	119.748	110.609	77.2069	89.8607	5.94498	6.81508	5.73805	6.4852	6.25495	6.12203	5.82386	7.09159	6.38651	6.65528	6.27694	6.03771	noncoding	ENST00000442666	AC005042.4	Ensembl	825	chr2	-	159535167	159591330		TGGACCCCTTACTGTGTTAACTGCTAATCAGCCTTCTGTAAAAATGATATTGCAAATTCA
ASHG19A3A023900	285.887	209.125	246.798	157.906	263.203	345.51	348.122	266.421	449.038	339.964	210.748	288.764	8.03482	7.69674	8.11279	7.77077	8.03442	8.21794	8.52354	8.85442	8.21399	8.2875	7.59465	7.82916	noncoding	ENST00000515205	RP11-539L10.3	Ensembl	422	chr4	-	6672451	6675557		GCTAGTTTAAGGAAATATCTGACGCTGATAACCATGTCCCAAGCACTGCTCTAAGTTCCC
ASHG19A3A034008	283.613	185.585	334.765	191.84	291.199	228.121	305.775	178.742	680.534	211.353	486.516	313.432	8.02247	7.49957	8.53351	8.06032	8.18303	7.61474	8.32848	8.29846	8.81298	7.59844	8.71359	7.95896	noncoding	ENST00000425071	AC010082.1	Ensembl	471	chr7	+	18191397	18367235		AACGACAAAGGCTGTGAATCTGCATCCTAGTCTTAGCAGTCCCTCTGATTCTCATGATGA
ASHG19A3L0000069	1214.66	882.496	1038.73	1006.12	969.6	1006.85	922.09	919.713	2294.1	1555.23	2059.12	2159.06	10.1185	9.87215	10.1181	10.3426	9.92272	9.80022	9.94753	10.5102	10.6976	10.5229	10.7725	10.8825	noncoding	chr1:212300402-212317702+	lincRNA-PPP2R5A	lincRNA	17301	chr1	+	212300402	212317702		CTGTGTGGCTTCTTGGCTGGATTCTCTGTGTGTGTGTCCCCTCTCTTCCTGATTAGTCTA
ASHG19A3L0000871	45.3542	50.2755	78.8198	36.6682	71.6676	44.2665	70.1422	58.7964	112.447	60.133	67.1983	153.005	5.39118	5.4813	6.55832	5.50874	6.19521	5.21728	6.21912	6.66563	6.30051	5.75955	6.09437	6.85711	noncoding	AA782034	lincRNA-CDH11-3	lincRNA	196	chr16	-	65808988	65809184		AATTCCGTGCACCATTAAGCTTCAAAACCCATTCCATTCGCACTGAGCAGGTGTGGTTTT
ASHG19A3L0000115	428.146	343.039	149.772	104.733	378.627	388.984	245.901	56.2613	241.816	162.709	424.37	494.157	8.60765	8.44546	7.44207	7.14966	8.56064	8.40025	8.02095	6.60018	7.34286	7.20842	8.53234	8.657	noncoding	AK292905	lincRNA-PHC2-1	lincRNA	3360	chr1	-	33790174	33896216	NM_198040,NM_004427,	ATTCATCCGCTCTCTGCCAGGCTGCCAGGAGATAGCAGAGGAATTCCGTGCCCAGGAAAT
ASHG19A3L0002753	559.741	400.502	549.163	395.748	547.979	624.574	497.127	394.059	1072.01	531.224	691.821	775.811	9.00056	8.68305	9.21516	9.09826	9.10453	9.09924	9.04689	9.38938	9.47421	8.94348	9.19515	9.34408	noncoding	BG977395	lincRNA-PSTPIP1	lincRNA	207	chr15	+	77271788	77271888		TTCATCTCAGAGATCTCAGTCTTTGTGCGCCGCAGGTCATCCCCTGTGCTTCCCATGCCA
ASHG19A3A000478	5951.29	2856.21	4058.19	3126.03	3345.65	4060.03	2920.6	1616.8	5563.55	2635.22	4494.97	4352.55	12.4454	11.5193	12.1065	11.8304	11.8222	11.7943	11.6991	11.2139	12.1226	11.2429	11.9695	11.8563	noncoding	ENST00000510145	CTD-2340E1.3	Ensembl	944	chr5	-	101944859	102007263		TGTTCCTATTCGGCCATCTTGTCTCCTCCCGTGAACTGGAAATTCCCTGTCTCCCCTTAA
ASHG19A3L0001007	85.7773	70.7137	73.4996	69.0323	87.6642	119.652	83.0059	54.6084	90.9857	66.1693	70.4405	99.7985	6.31669	6.00549	6.45819	6.49938	6.47921	6.67205	6.45277	6.55505	6.02133	5.90396	6.15841	6.20404	noncoding	DB451083	lincRNA-SALL3-2	lincRNA	481	chr18	+	76277624	76278269		AAGTGGCATTTTCCACAAATGGCTCCACTGACATTTCCTATTCTTTTGTATTTTGCTGTA
ASHG19A3L0001963	69.6426	41.8318	59.8466	55.9121	68.1013	64.9355	61.0196	65.3966	150.054	70.2192	95.5215	91.4464	6.0076	5.20886	6.18409	6.17007	6.11814	5.77486	6.01304	6.82206	6.68691	5.99198	6.55804	6.06591	noncoding	BQ638596	lincRNA-TRHR-2	lincRNA	619	chr8	-	110193209	110194971		TGCCTAGGAAGAACAGAGAGGAGAAGAAATATCTTGACATTTGTTCCCCACTTCTTGACG
ASHG19A3A042560	1238.14	1710.89	1189.78	2348.85	968.245	1426.1	1045.88	1459.7	1191.08	1620.65	1084.19	1103.25	10.1458	10.7974	10.3046	11.4632	9.92002	10.2881	10.1309	11.0705	9.62811	10.5742	9.82203	9.90985	noncoding	uc001iuc.2	BC043365	UCSC_knowngene	2078	chr10	-	28811613	28821460		GAATCTGGAGAGTCCTGGGGCCTTGTTTTGAAAAAGACTTGAAATACACATAGGAAGAAA
ASHG19A3L0002678	167.298	128.451	127.827	125.724	131.785	162.789	125.981	85.1474	158.125	122.943	126.593	165.439	7.27617	6.91855	7.22695	7.42946	7.0548	7.11956	7.06022	7.21657	6.75433	6.80903	6.93	6.97924	noncoding	DB131700	lincRNA-PSD3-2	lincRNA	554	chr8	-	18902591	18903145		GATATACAGGTCCCTTGTCAACTTTTTCTATTGTCTTGTGAATCTCTTGGTTTCATATCA
ASHG19A3A035980	18139.3	29306.4	10788.1	8420.41	12405	37625.9	14013.3	19728.1	11328.9	27855.1	14467.1	43796.4	14.2168	14.4523	13.6046	13.1599	13.8518	14.9012	14.0914	14.2953	13.2525	14.5063	13.7996	15.0648	noncoding	ENST00000492365	KB-1683C8.1	Ensembl	877	chr8	-	98636430	98637307	ENST00000445918,	ATGATTGACTTTTTCCTGGGGGCCTCTCTCAAGCATGAGGTTTTGAAGATTATGCTGGTG
ASHG19A3A049576	42.168	55.9638	38.8	32.6381	50.9807	57.1858	43.7465	36.0713	102.138	68.246	51.4993	79.3295	5.28651	5.64556	5.61068	5.31973	5.72714	5.5836	5.53522	5.94562	6.17213	5.95134	5.74258	5.84534	noncoding	ENST00000433280	RP11-547C18.3	Ensembl	431	chr13	-	51659559	51685078		ATATCGCTGCCCACACTGTGCATACTGTAGACGGCCAGTTTCGAAGGAGCACCGAGCACA
ASHG19A3A040892	145.217	118.535	155.985	120.306	154.248	128.977	143.668	82.0528	241.456	110.427	122.763	117.182	7.07088	6.80122	7.496	7.35767	7.26801	6.78007	7.24347	7.16189	7.34126	6.65312	6.88732	6.45337	noncoding	ENST00000422047	RP11-245M24.1	Ensembl	639	chrX	+	45369728	45489447		TCCATGCCATGTGTGCCAATGGTAACCAAACCTTTCATCCTGACCATCACTAACTGGATT
ASHG19A3L0002810	1098.42	270.533	677.632	428.92	528.889	626.413	497.446	191.153	1151.5	391.92	910.116	485.861	9.96965	8.08602	9.50446	9.20917	9.04956	9.103	9.04825	8.39109	9.58432	8.48867	9.57895	8.63107	noncoding	chrX:39487152-39491369+	lincRNA-BCOR-7	lincRNA	4218	chrX	+	39487152	39491369		ATTTCCATGTGGGTGTGAATCTTTTTATCATGTGCAGATGCTTCACCTCCCTTCTAATTT
ASHG19A3L0001558	327.159	119.573	210.198	149.089	186.746	200.884	176.645	100.323	398.078	173.493	328.415	222.48	8.23346	6.81454	7.90031	7.68647	7.53911	7.42752	7.54821	7.46029	8.0364	7.30396	8.18808	7.4365	noncoding	chr4:99107102-99123402+	lincRNA-RAP1GDS1	lincRNA	16301	chr4	+	99107102	99123402		ATGGATAAATGCCCCAAGCTTTCTAGCCTCCCACAGGACAGTTTTAAAGCATTTGAGAGA
ASHG19A3A040282	1349.07	3384.77	1358.79	2291.97	1216.7	2086.24	1371.55	2107.07	1496.52	2276.77	1175.55	2535.95	10.2546	11.7417	10.4813	11.429	10.2658	10.8391	10.5475	11.5485	9.98992	11.0451	9.92528	11.114	noncoding	ENST00000432307	RP11-111F16.1	Ensembl	1813	chrX	-	110862904	110864717	NM_001417,ENST00000432132,	GCAACTATGCTGCTCTCTCTTGATGGTGAAGATGAAAATGAGGGAGAAGATTATGCCGAA
ASHG19A3L0000418	1935.77	1046.43	2038.15	1273.07	2009.55	1214.39	1715.22	1452.1	5007.48	1567.85	3319.74	2050.95	10.7956	10.1242	11.088	10.6735	11.0394	10.0558	10.8844	11.0637	11.9478	10.5317	11.5123	10.8077	noncoding	BE080482	lincRNA-CTSC	lincRNA	506	chr11	-	88123120	88123615		ATTAGTAGTTTTAGACATACTTCATTAACCTGCCCTCTGCCTCCAATGTGGATACACTCC
ASHG19A3A050028	1276.9	3406.61	1394.51	3886.09	1003.71	2234.09	1398.82	2483.14	1829.76	2517.13	1137.63	2062.69	10.1853	11.7477	10.5181	12.1048	9.97524	10.931	10.5815	11.7459	10.3205	11.1757	9.88024	10.8131	noncoding	uc001utu.2	EEF1DP3	UCSC_knowngene	1367	chr13	+	32420919	32527609	ENST00000428783,	ATCACCAAGTTTGAAGAGTGTATGCAGAGTGTCGACATCGCAGCTTTCAACAAGATCTGG
ASHG19A3L0002834	67.49	59.0092	98.1074	61.6575	50.4703	64.2966	54.2961	37.2613	86.7275	64.4425	45.7548	72.5711	5.96297	5.72775	6.85902	6.32368	5.71365	5.75832	5.84798	5.99166	5.95232	5.8628	5.58884	5.70762	noncoding	chrX:118619272-118629135-	lincRNA-SLC25A5-1	lincRNA	9864	chrX	-	118619272	118629135		CCACCAATTGTCCTTGAGGGTTGCAGCAGGCTCTTTACTCACATTGTATCATGTAATCTG
ASHG19A3L0000504	523.646	341.333	420.514	75.5873	670.316	207.144	452.45	56.8929	544.661	477.453	575.02	56.0507	8.90383	8.43771	8.85122	6.6429	9.39698	7.47371	8.90971	6.61525	8.49468	8.78219	8.9398	5.30643	noncoding	AK299029	lincRNA-RAPGEF3	lincRNA	2776	chr12	-	48131323	48164823	NM_006105,NM_001098532,NM_001098531,	AACCACACACTAGTGGAGAATCTCATCAACTTTGAGAAGATGAGAATGATGGCCAGAGCC
ASHG19A3L0001092	612.581	191.994	314.301	303.53	283.819	220.427	235.752	222.707	469.667	276.675	467.607	345.715	9.13467	7.55658	8.44789	8.72912	8.14536	7.56001	7.95896	8.6056	8.27381	7.98932	8.66613	8.10809	noncoding	chr2:151609179-151621879+	lincRNA-RBM43-3	lincRNA	12701	chr2	+	151609179	151621879		CTCCCCAGTTCCCATCAAGAATGCTATGTTTACTGGAAAGACAGAAATTTCTTAGTTTCA
ASHG19A3L0000178	201.622	96.9884	171.406	83.5902	181.951	131.688	191.592	115.901	382.688	147.467	182.558	168.244	7.54152	6.49166	7.6183	6.80497	7.50123	6.8115	7.65816	7.67051	7.98009	7.06533	7.40192	7.00564	noncoding	chr1:86683137-86705987-	lincRNA-COL24A1	lincRNA	22851	chr1	-	86683137	86705987		TAGGAGATAAGGTGTGGCATTTTTCCCTCTACTGTGACCTAAGGAAACAATTTATTTTTA
ASHG19A3L0002600	149.589	52.6595	87.6087	59.9136	82.0011	139.032	82.1991	34.2044	95.7924	57.4705	80.5293	68.2337	7.11814	5.55233	6.70143	6.27883	6.38826	6.88962	6.44174	5.86661	6.08903	5.69333	6.33085	5.61443	noncoding	DB297852	lincRNA-PHC1	lincRNA	531	chr12	+	9064970	9065498		ACAGTGATAATTCTCCCAGGGAAACTAAGGAAGCACATGAGTCATGTTTCCTTAACTTTA
ASHG19A3L0002063	230.909	197.53	159.196	164.704	199.059	246.035	176.076	148.05	281.858	223.989	183.291	286.894	7.72568	7.60698	7.52251	7.83913	7.63136	7.73434	7.54365	8.03141	7.55362	7.68495	7.40892	7.81954	noncoding	chr8:23609030-23619205-	lincRNA-NKX2-6	lincRNA	10176	chr8	-	23609030	23619205		AAAGGTTAAAAGGGAGAATTCCTTAGCAGGGTCCTCTTGTCCGCTTTTCTTCCAAACGTC
ASHG19A3L0003397	69.8789	78.5593	44.5341	71.959	62.7646	73.0193	60.6288	49.6584	79.3471	59.2577	50.4798	84.034	6.01369	6.16328	5.79587	6.56803	6.0012	5.9516	6.00245	6.4127	5.83064	5.73524	5.71618	5.93128	noncoding	chr5:126055611-126069263+	lincRNA-LMNB1-1	lincRNA	13653	chr5	+	126055611	126069263		CCTCCACATTGTTGTGGTTTTCTCTGTGTTTCCAGCATTTTTGAAAATTGACCTTGTTAA
ASHG19A3L0000782	563.142	359.315	687.58	429.69	740.493	506.864	633.563	425.555	1593.04	480.627	933.787	593.837	9.01028	8.51842	9.52504	9.21062	9.53608	8.79274	9.38471	9.48763	10.0986	8.79306	9.61914	8.93161	noncoding	chr14:84962047-84980772+	lincRNA-FLRT2-4	lincRNA	18726	chr14	+	84962047	84980772		GAAATTATTCTTACCACGACCCTTACCTTGCTTGCTTTTGCCTCTTATGACTTTGACCAT
ASHG19A3L0002543	45.46	89.5117	51.8948	87.0331	44.2833	60.2515	54.6095	40.9037	85.0929	49.0244	46.4366	106.746	5.39525	6.37057	6.00075	6.86615	5.53693	5.66303	5.85631	6.12754	5.92418	5.46339	5.60752	6.31104	noncoding	chr7:11242794-11252151-	lincRNA-PHF14-2	lincRNA	9358	chr7	-	11242794	11252151		CTCAAAAAGTCCTGGGCAACCCAATTCTCTGTAATGAATGAAACAAATAATAAACTTCAC
ASHG19A3L0001864	315.977	157.21	228.569	186.589	271.947	230.872	193.062	133.741	503.079	259.08	301.591	354.901	8.18383	7.23885	8.01129	8.01982	8.0806	7.63053	7.67227	7.8755	8.37938	7.90061	8.0746	8.14703	noncoding	chr7:127748489-127763889+	lincRNA-LEP-1	lincRNA	15401	chr7	+	127748489	127763889		TTATAGCTCCCGTCACCCAAGGCTATTGCGTGTCTCTGTGTCTCTGGAAGTTAATTAAGA
ASHG19A3L0001127	62.2782	104.623	110.696	61.2121	106.846	112.373	126.264	68.7064	199.095	111.925	129.276	137.374	5.84461	6.60642	7.028	6.31319	6.76124	6.58169	7.06359	6.89471	7.07513	6.67125	6.9565	6.69752	noncoding	BU853353	lincRNA-NT5C1B-2	lincRNA	766	chr2	-	19545567	19546173		ATTGCTTTTGGGTAATCTTCACAGGAACACATTAGCAATTTTCCCCTGGTTGGTGGGTAC
ASHG19A3L0002406	1379.04	400.337	1029.52	622.465	889.69	802.565	790.902	408.742	1431.72	486.926	1211.6	794.211	10.2854	8.68235	10.11	9.69737	9.80715	9.47235	9.71424	9.43815	9.91919	8.81731	9.96426	9.38471	noncoding	chr1:77167210-77175109-	lincRNA-ST6GALNAC3	lincRNA	7900	chr1	-	77167210	77175109		AGCAAATTTCCAACTCCCTCTATCTTTTAAAGTTGTCTCTTCCACACCCAATTTGATTGT
ASHG19A3L0000156	47.4797	50.8493	48.1201	54.8781	57.3357	65.4559	39.1325	50.8821	82.3688	48.7189	49.312	61.5721	5.46003	5.49725	5.9017	6.14135	5.88058	5.78798	5.36982	6.4486	5.88118	5.45361	5.6862	5.44615	noncoding	exon99+	lincRNA-CDCP2	lincRNA	715	chr1	+	54587441	54588155		AGGTGTGGGGGGTAACATTAGATCCACAGGCACATATGCAAACACACCCAGGCACACCCG
ASHG19A3L0001778	474.24	162.394	533.765	188.546	546.792	213.535	435.053	236.132	1448.52	263.923	833.35	359.395	8.75178	7.29146	9.17376	8.03552	9.10082	7.51845	8.8531	8.68139	9.93501	7.92835	9.46216	8.16558	noncoding	AW167909	lincRNA-WRNIP1	lincRNA	518	chr6	-	2812462	2812980		TAACATCTTCATTGTTGTTTACTGTTGCCCTAACACCCTCCAATCAACCATTCATCGATG
ASHG19A3A029461	211.423	162.709	122.967	143.12	154.586	164.401	157.719	130.638	292.39	182.767	117.601	233.061	7.60556	7.29471	7.17071	7.62313	7.27199	7.13516	7.38311	7.83988	7.6084	7.37691	6.831	7.50662	noncoding	ENST00000450310	RP3-471C18.2	Ensembl	191	chr6	-	19690055	19753344		GAATATCCTCTAAAAGGCAGCTAAGCACTCGCTGTCTTCTTCCTTTTGCCTCATCAAGCA
ASHG19A3L0001021	205.36	99.6352	110.908	114.578	124.858	136.072	122.661	79.1513	225.776	153.651	133.449	168.741	7.56783	6.53735	7.0302	7.28455	6.98167	6.85956	7.0208	7.10585	7.25199	7.12862	6.99824	7.00992	noncoding	AW661739	lincRNA-NPAS2-2	lincRNA	421	chr2	+	101306225	101306647		TTCAAGTGTGAACTCAGTTTATCTCCTGTTTCCTCCAATAGCAAGGCGCTTGCTCTTGTG
ASHG19A3L0002049	91.2374	81.159	63.3425	77.3367	78.4167	89.3001	67.9454	62.4539	90.5504	64.6566	59.656	130.453	6.40311	6.21601	6.25718	6.68186	6.32304	6.24865	6.17048	6.7555	6.01218	5.8678	5.93989	6.62195	noncoding	chr8:20578220-20590170-	lincRNA-LZTS1-1	lincRNA	11951	chr8	-	20578220	20590170		TCCGTTGAAAACATTTTAAAAGGGCTTCCTTGTGTTCTCAGGAAGTTTCCATTCCCTCCA
ASHG19A3A046574	195.608	87.4137	128.168	80.1613	110.946	107.191	86.8112	63.813	185.78	91.8429	84.1912	132.41	7.49907	6.3368	7.23033	6.73933	6.81075	6.51581	6.51881	6.78755	6.97935	6.37975	6.39013	6.64481	noncoding	ENST00000439156	RP11-776H12.1	Ensembl	1796	chr1	-	61005920	61106163		ACCAAGTTTAGCCTGCCTTTGCTATTTTGGCGTATCTCCAATTCTTCATGATTTTCTCAT
ASHG19A3L0002782	78.0294	54.8337	79.1947	71.5259	53.5013	82.4516	66.801	47.1362	74.0718	41.8808	55.4588	62.7647	6.17795	5.61416	6.56519	6.55727	5.78882	6.13465	6.14589	6.33341	5.72989	5.22851	5.8435	5.47797	noncoding	chr6:79218969-79313545+	lincRNA-IRAK1BP1-1	lincRNA	94577	chr6	+	79218969	79313545		TCTTGCTTAAATTCTGGCATAACAAGTGATAACTTGATTCTCACTGCAATTCCCACTGCT
ASHG19A3L0000968	158.771	85.2112	95.1659	99.6882	93.9912	148.541	89.7672	61.1017	157.585	110.846	116.201	276.476	7.19951	6.29591	6.8193	7.07898	6.58169	6.98629	6.56778	6.72602	6.74874	6.65783	6.81609	7.76931	noncoding	chr18:47271277-47283077+	lincRNA-ACAA2-2	lincRNA	11801	chr18	+	47271277	47283077		TTTTCCAAGACAGTCCACTGACTTCATGGGGAATGAATGGCTCCCATCAACTGCATTTAG
ASHG19A3L0002626	233.249	118.488	136.51	149.215	160.412	174.303	139.926	78.2875	308.81	193.8	226.354	204.425	7.736	6.80058	7.32133	7.68819	7.32299	7.22314	7.21249	7.08972	7.68123	7.4663	7.69025	7.30947	noncoding	BF445802	lincRNA-NR2F2-3	lincRNA	375	chr15	+	96787623	96787999		ACCATTTGGGTTTCTCTCCTCTAGTTCCTGAATCCCACTGGAGAAGCCATAGTTTTTCTT
ASHG19A3A051999	79.156	69.9348	98.3333	98.9345	150.12	138.687	148.263	47.1662	225.496	126.561	162.117	61.3233	6.19959	5.9864	6.86267	7.0676	7.22949	6.88615	7.28781	6.33474	7.25042	6.85017	7.24846	5.44082	noncoding	uc010bbd.1	BC052811	UCSC_knowngene	966	chr15	-	38363828	38364884		TCTTTCTAAGTTGGAGGTGGACACTTTATCTACCTGCACAGGTGGAAGATATGTGGGTCT
ASHG19A3L0000389	112.146	45.7639	86.3271	39.6025	69.5141	242.367	88.2597	22.7124	112.189	118.619	212.014	136.048	6.70076	5.34542	6.6817	5.63158	6.15031	7.70613	6.54231	5.272	6.29674	6.75415	7.60309	6.68334	noncoding	AA854104	lincRNA-MTCH2	lincRNA	547	chr11	+	47626129	47626679		ACCTCTGAGGGGATCTATTAGAAACCATTAACAGCAGTTGCTGTTAATATGTCTCCCATA
ASHG19A3L0000097	78.1526	117.945	78.1923	70.4189	93.4741	97.8967	71.675	73.8765	139.788	120.055	81.2049	135.198	6.18173	6.79221	6.54707	6.53251	6.57281	6.38434	6.24918	7.0055	6.5864	6.77139	6.34384	6.67494	noncoding	chr1:232506752-232522177+	lincRNA-SIPA1L2-2	lincRNA	15426	chr1	+	232506752	232522177		TGAAATTCCATGTCTATTTGTTTTAGCAGCTGGTAGGCTTCTGGTGGCCCTCATCAGAAC
ASHG19A3A027881	104.523	73.7407	92.2087	94.3161	101.369	73.508	89.4591	51.7112	107.187	76.4117	76.5656	102.995	6.59549	6.06447	6.77498	6.99297	6.69235	5.96113	6.5612	6.47545	6.23424	6.11067	6.26619	6.25361	noncoding	NR_026994	LOC340094	RefSeq_NR	1763	chr5	+	5034471	5070109		CCACAACTCAGACTTATTTTCATTCTCTGCTCATTGGCCATTAGGAACCCGATCCTTATG
ASHG19A3A033810	219.148	192.94	182.994	160.294	248.452	250.922	247.545	212.826	359.733	375.26	262.892	197.161	7.65135	7.56631	7.70238	7.79602	7.95017	7.76048	8.03045	8.54011	7.88665	8.42576	7.89548	7.25315	noncoding	ENST00000447933	AC073871.2	Ensembl	766	chr7	-	156264939	156398458		TTAAAATCCTCAAGAATAAGGAACATAGGCATGTGTCGTAACGGTCTCCACAGTGGGGGA
ASHG19A3L0001268	57.3291	66.748	37.6791	48.9128	49.1126	63.6701	41.3109	38.9545	84.7006	70.1565	60.5337	92.6146	5.72615	5.91519	5.5725	5.95916	5.67593	5.74406	5.44944	6.0591	5.9195	5.99097	5.95861	6.08622	noncoding	chr20:56692619-56702994+	lincRNA-C20orf85-2	lincRNA	10376	chr20	+	56692619	56702994		AAACATTCCAGCTTTTTCCTGGCTCTGAAGACAATGTAATTGGGCTTGCCACAGGTGGAA
ASHG19A3L0003194	252.373	216.435	203.079	211.747	203.531	209.06	212.441	173.242	350.406	259.763	258.402	427.011	7.84828	7.74891	7.85033	8.20889	7.66323	7.48846	7.80923	8.24809	7.85355	7.90406	7.87463	8.43373	noncoding	AA431609	lincRNA-ZNF706-1	lincRNA	499	chr8	+	102141213	102145473		ATTCTTCATCTGGATGTAATCACCTTGCTTTTCCATCCCAGGCTCTGTTCTCACTCATGG
ASHG19A3A042289	240.83	111.144	217.65	118.819	134.64	165.809	179.683	81.8157	233.379	116.006	208.668	158.951	7.77813	6.69589	7.94915	7.33963	7.08316	7.14679	7.57251	7.15615	7.29471	6.71799	7.57921	6.91315	noncoding	NR_015422	LOC149134	RefSeq_NR	1123	chr1	+	246952918	246954788		TACGTTTTGATCTGTTTCTGCGCCCTCGCCGTATAAATTCAGACCTTATAGGATTTGGGG
ASHG19A3A030746	90.9673	228.472	98.324	212.743	85.8877	126.111	91.5022	54.4443	102.098	67.8176	41.0373	126.749	6.40008	7.83174	6.8624	8.21594	6.45204	6.74751	6.59596	6.54943	6.17169	5.94143	5.4426	6.57329	noncoding	ENST00000344851	RP1-274L14.2	Ensembl	1979	chr6	-	158658367	158663829		TTATTTCTGCTTACTCACTTGCAGATCCAGAGAAAGGCACAGCTCTTAGTAAACATTTGC
ASHG19A3A019186	228.967	192.039	182.644	165.387	161.472	462.694	187.163	118.958	360.871	189.424	176.004	208.331	7.71266	7.55728	7.70038	7.84489	7.33202	8.65331	7.62216	7.70504	7.89268	7.43405	7.35935	7.33764	noncoding	uc002ytn.2	CR626360	UCSC_knowngene	2657	chr21	+	35303425	35343487	ENST00000427447,	TCTGTCACCTCTTTCTAAAAGCTGGGAAATGGTTATTGTCAACGCCAGCCCCATTTTGGA
ASHG19A3A009621	1250.25	1299.57	1251.86	637.234	1501.09	1771.88	1313.7	881.708	1815.2	1605.85	1276.08	874.21	10.16	10.4219	10.3787	9.72224	10.5893	10.6101	10.4708	10.4571	10.3065	10.5642	10.0361	9.53764	noncoding	uc002ike.2	LOC644246	UCSC_knowngene	513	chr17	+	44270938	44274080		AATGATGGAGGAAAAAACAGTCCCTCTTCCTCAGACAGTGACACCTCAAACTGCTACAGT
ASHG19A3L0000238	277.604	112.566	205.372	122.457	190.905	131.908	170.421	91.9357	405.809	124.912	251.62	147.445	7.98892	6.71871	7.86495	7.38771	7.56906	6.81338	7.49348	7.32947	8.06448	6.83315	7.83676	6.80103	noncoding	CA442294	lincRNA-PARD3	lincRNA	693	chr10	+	33653361	33654040		AATTGTCACCATATCCTGTGATCATACTGCAGAAAGGATCTCCTCATTTCATCCCCGCAT
ASHG19A3L0002702	9313.15	8120.5	10135.9	11703	6035.15	7492.35	10316.4	9439.53	7931.77	13605.6	9424.54	10968	13.1425	12.9403	13.5222	13.6684	12.7321	12.68	13.6427	13.3795	12.6714	13.6212	13.0924	13.1553	noncoding	AX747237	lincRNA-KIFC3	lincRNA	3159	chr16	-	57792130	57896733	NM_001130100,NM_001130099,	CTCTCGAATTTTCTTCCCTCTGAAATCCTATTTAAGAACTTTTGGAAGCTTAGCCATTTT
ASHG19A3L0003486	510.055	436.495	250.402	216.765	266.55	577.388	294.776	122.666	599.877	721.888	486.478	595.741	8.86446	8.8064	8.13391	8.24211	8.05108	8.9772	8.27716	7.74891	8.63297	9.4054	8.71282	8.93544	noncoding	CR616945	lincRNA-ZNF385B-1	lincRNA	1801	chr2	-	180808862	180815459		TAGAACTTCTCCCACAGGAAATATTTCTTCTCTCTGGACTCCTTGATATCATTTAATTGA
ASHG19A3L0002363	3236.51	960.673	2331.84	1367.07	1518.55	2089.14	1513.26	657.893	2820.21	1187.28	3048.45	1973.53	11.5532	10.005	11.2896	10.7629	10.6062	10.8411	10.6936	10.0789	11.0291	10.1333	11.3711	10.7633	noncoding	BM043959	lincRNA-ADAMTSL4-2	lincRNA	754	chr1	-	150541859	150542587		AGCAGGGATGGACTGTGTAGGTAATTTGCTTATTCCATCTTCCTTCCCTGCCTTCTTTCT
ASHG19A3L0000625	462.124	235.167	307.984	223.76	344.725	350.528	285.906	190.2	600.791	362.786	368.858	439.879	8.71255	7.87495	8.41877	8.2875	8.42712	8.24226	8.23663	8.38241	8.63621	8.37694	8.34861	8.48104	noncoding	chr13:43764375-43778425-	lincRNA-DNAJC15	lincRNA	14051	chr13	-	43764375	43778425		TATCAGGCTTAAAGGATCTTGCTGCCACTCCCAGAAGTAGCCCATTTCTCTTCAATATGC
ASHG19A3A008615	158.033	267.889	79.2721	84.9382	121.902	387.572	215.785	127.307	242.325	265.32	84.5253	313.329	7.19151	8.07156	6.56647	6.82878	6.94567	8.39271	7.82714	7.8037	7.34573	7.93574	6.39479	7.95852	noncoding	uc002ivh.1	AK126318	UCSC_knowngene	4722	chr17	-	56066404	56072211		TCAGAGCTTATGTGCAGAGTTCCAAGCCCCAAAGTTAATCTAGAACCACTCGATAACACC
ASHG19A3L0000391	241.285	75.4975	216.266	118.215	179.903	113.348	165.205	120.737	751.428	184.056	523.153	203.28	7.78303	6.10168	7.94024	7.33297	7.48728	6.59469	7.44926	7.72665	8.96392	7.39011	8.81242	7.30076	noncoding	DA088898	lincRNA-INCENP	lincRNA	560	chr11	+	61740183	61740743		CCTATCACATGCCCTAGCTATGTGTTTACCTCCTGGCTGGACTTTGAACTTTTAAGCTGT
ASHG19A3A014288	754.711	1152.47	298.587	66.3102	691.159	411.811	756.062	29.1889	846.699	180.889	312.601	1747.02	9.42707	10.2562	8.37614	6.43533	9.43863	8.4788	9.6507	5.63343	9.13439	7.3621	8.12332	10.5881	noncoding	ENST00000393071	AC013474.3	Ensembl	732	chr2	-	127315006	127315739	NM_145690,NM_003406,NM_001135702,NM_001135701,NM_001135700,NM_001135699,ENST00000399764,	AATTACTGAGAGACAACTTGACATTGTGGACATCGGATACCCAAGGAGACGAAGCTGAAG
ASHG19A3A055234	130.026	330.75	142.363	371.949	171.652	166.249	182.739	131.035	350.066	268.709	152.656	300.933	6.91347	8.38994	7.37665	9.01393	7.42084	7.15185	7.59518	7.84372	7.85242	7.95254	7.17115	7.89408	noncoding	uc003ttc.1	AK125429	UCSC_knowngene	4369	chr7	+	64035072	64078967		TTGGTGGTCCCAGCTTCAAAGAAATACTTGTCTGCAGCGCAGATTGCTACATATTGCTTG
ASHG19A3A023066	194.679	79.4066	126.546	105.244	107.207	124.333	101.673	66.0282	182.271	89.5508	121.952	129.034	7.49348	6.17963	7.21149	7.15688	6.76577	6.72706	6.74751	6.83765	6.95061	6.34218	6.87945	6.6022	noncoding	ENST00000440922	GOT2L1	Ensembl	1310	chr1	+	55833137	55834447		TGGAGTCACAGTTGAAAATCTTGATCCATCCCACGTATTGTGACTCTCCTCTCAATGAGG
ASHG19A3A050364	13411.7	14962.9	11713.6	4270.28	19597.1	14978.3	15913.6	14276.3	21193.5	15948.4	14277.5	12641.2	13.6916	13.6684	13.7372	12.2422	14.5356	13.6754	14.3025	13.9068	14.3089	13.8368	13.7804	13.3699	noncoding	ENST00000446970	RP11-568F20.1	Ensembl	266	chr13	+	87871258	87871524		CACAGGCAAGCAGCTGGAAGATGTCCACACTCTTTCTGACTATAAAATCCAGAAAGTGTC
ASHG19A3L0003575	76.4585	51.7031	82.2045	51.9277	64.1683	61.1756	82.6095	38.2785	194.226	52.2949	119.412	81.6312	6.14679	5.52329	6.6167	6.05973	6.03239	5.6861	6.44773	6.03293	7.04212	5.55253	6.85046	5.88864	noncoding	AI269079	lincRNA-ANXA5	lincRNA	462	chr4	+	122588554	122589016		GACCCCTTCGATCTTTCCTATATTTAGGAAAAATCATGTACTATGAAGGAAATTCAGTCT
ASHG19A3A055089	245.975	204.904	295.01	656.119	411.971	662.49	318.74	241.753	482.856	332.136	432.777	194.701	7.81151	7.66541	8.35863	9.76193	8.68589	9.19149	8.38693	8.71598	8.31578	8.25353	8.55837	7.23312	noncoding	uc001ldf.2	EMX2	UCSC_knowngene	7024	chr10	-	119243804	119301924	ENST00000450314,BC040186,	AACTGGGATCGCCCCAAGAGCACCGCGAGGggtcatctcaggctggctgcatgcctcagc
ASHG19A3L0002719	291.711	192.202	151.854	168.454	224.899	229.437	137.812	177.852	452.356	359.349	351.056	526.969	8.06579	7.55865	7.46099	7.87148	7.80667	7.62298	7.18947	8.29151	8.22293	8.36505	8.27905	8.75644	noncoding	FN177586	lincRNA-IRF2BP2-3	lincRNA	119	chr1	+	234736258	234736389		ACCAATTCTGACCAGCCTCCTGTTCCAACTGGCCTCTTGATTGTATAAAGATAATGGGTC
ASHG19A3A009936	592.704	323.303	582.861	305.168	484.03	429.302	483.582	277.277	1611.98	557.934	1013.66	669.895	9.08328	8.35254	9.29286	8.73809	8.92658	8.53727	9.00583	8.90971	10.1181	9.00957	9.73339	9.12909	noncoding	uc010wse.1	KIAA1783	UCSC_knowngene	9651	chr17	+	73584138	73622925		GCTTGTTCTGAACCCCCACCGGTCCTTGCCTCTTTTTTCACCTGAGGTCCAGGCAAGCTA
ASHG19A3L0000731	69.6594	100.293	49.5853	88.5061	79.6836	99.0248	65.1853	81.9653	92.9413	107.239	66.6762	164.276	6.00834	6.54613	5.94264	6.89471	6.34695	6.40298	6.1088	7.16025	6.04785	6.60867	6.08483	6.9674	noncoding	DA195606	lincRNA-FRMD6-3	lincRNA	564	chr14	+	51741818	51742382		TTAAGTTACTTGGGTTTGGCAGCTCAGTCTGTGTGTGTTAGGGTGTGTTCTTATATCATT
ASHG19A3L0000803	18285.8	3814.39	14954	6928.04	8894.74	9432.24	8527.34	3274.62	20386.4	5979.62	20762.4	9068.93	14.2316	11.9063	14.1666	12.8975	13.3359	13.029	13.3633	12.1054	14.2369	12.4471	14.4669	12.9007	noncoding	AK311417	lincRNA-ATPBD4-2	lincRNA	1074	chr15	+	35473999	35530398		TATTTTGAAAAATTCCTATTGTGATTTGACTGTTTTTACCCATATCCCCTCCCCCGCTCC
ASHG19A3L0000652	7304.67	1262.57	4706.77	2589.52	3260.53	3352.76	2872.35	1043.76	7203.29	1936.79	6641.97	2984.57	12.7479	10.3814	12.3261	11.5945	11.7749	11.5176	11.6766	10.6644	12.5204	10.8296	12.5272	11.3489	noncoding	AI208830	lincRNA-OLFM4-6	lincRNA	409	chr13	-	55560449	55560854		GTTCATTATCTTCTCCTCCCTAATCCTAGCGAATACATAGCTGCCTTTGCCTAGTTTCTT
ASHG19A3A032652	160.233	373.717	169.694	129.764	200.215	241.064	179.402	66.498	298.876	167.51	71.0294	217.453	7.2131	8.57725	7.60404	7.47656	7.64078	7.69839	7.57	6.84707	7.63731	7.25114	6.16775	7.40099	noncoding	ENST00000450133	RP9P	Ensembl	1212	chr7	-	32956426	32982650		AATGAATACGCCAGAGAATTTCTGGCTCATGCACCAACTAAAGGACTTTGGTTGCCACTG
ASHG19A3L0001532	768.871	625.693	615.628	545.499	647.767	752.514	634.39	174.401	818.521	1177.44	664.413	167.537	9.45308	9.35664	9.37181	9.53643	9.34525	9.37719	9.38772	8.26038	9.0864	10.1242	9.13585	6.99849	noncoding	AK124936	lincRNA-FAM47E	lincRNA	1624	chr4	+	77135192	77204933	NM_001136570,	CTTTATCACCCATGAGATCAATATTCACATGTAATCTTCTCATATTTTTGTGGCACGTGA
ASHG19A3L0001208	611.157	368.468	551.467	361.706	483.204	559.17	429.294	299.068	862.915	502.238	619.365	650.435	9.13069	8.55738	9.22048	8.9772	8.92298	8.92743	8.83311	9.01186	9.1653	8.86826	9.03953	9.08345	noncoding	chr2:68206296-68223571+	lincRNA-C1D-1	lincRNA	17276	chr2	+	68206296	68223571		GCAGCCTCTTCTTAAACTAATGGCATTTGATTTAGTTTGTTCCCTTCCTTTTCTCTACCT
ASHG19A3A024567	78.081	113.614	92.6575	118.88	118.818	91.2218	116.724	117.965	185.797	95.9637	129.997	366.155	6.17952	6.73507	6.78098	7.34065	6.90898	6.28314	6.94951	7.69272	6.97958	6.44439	6.96309	8.19191	noncoding	ENST00000505438	AC004069.1	Ensembl	1113	chr4	-	106024048	106025161		AAATTGAAATCACAAGGTTACTTCTCAACCCTGTCTGTGAACCGTTTGGATGTTTTTGGT
ASHG19A3L0002822	68.4684	69.7572	63.8936	77.1496	70.1835	88.4494	66.8598	70.951	82.1094	69.1661	54.0054	96.7117	5.98371	5.98346	6.2708	6.67757	6.16508	6.23498	6.14711	6.9452	5.87665	5.9717	5.80573	6.15264	noncoding	chrX:40823014-40854540+	lincRNA-USP9X-4	lincRNA	31527	chrX	+	40823014	40854540		GGGGGCCCTTTGTGACATATTTGAGACCTTTCTTATCTTGCTTTAGATGTTTTCTGACTA
ASHG19A3L0002851	611.747	2349.96	795.088	619.394	772.459	908.718	717.014	1110.38	1223.35	1665.77	624.407	675.574	9.1315	11.2478	9.73303	9.69011	9.59874	9.6535	9.58038	10.7453	9.67025	10.6141	9.04934	9.14023	noncoding	AK125219	lincRNA-HAUS7	lincRNA	2124	chrX	-	152713127	152760978	NM_017518,	ATGAACTAATGGAGAAATAGAAAGTCTTCAGTGATGGCCTACGCCAAAGCACAGGATGGG
ASHG19A3L0003281	657.224	427.783	773.566	546.691	628.651	464.07	750.433	533.073	2089.94	675.904	1415.66	901.948	9.22978	8.77481	9.69011	9.53789	9.29984	8.65865	9.63771	9.80391	10.5346	9.30568	10.2001	9.5862	noncoding	AI214699	lincRNA-HES1-5	lincRNA	382	chr3	+	193461410	193461788		AGTGTGGCAATTTCAGGCTCTGGTTTCACTCCTCACTGCCGCCCTTCACAGTCCTCCTGA
ASHG19A3A029434	97.061	48.4962	105.958	51.4778	106.022	67.6647	88.1018	58.5211	226.318	41.8806	230.772	98.9485	6.4886	5.42347	6.96521	6.04364	6.74945	5.83612	6.53964	6.65848	7.25558	5.22837	7.71716	6.19094	noncoding	ENST00000437648	RP11-146I2.1	Ensembl	1017	chr6	-	14977018	15090234		AATTCTTGCGAGGATGAACTCAAGATACAAAATATGCTTGGCAACTCACCCCTGAGTGGC
ASHG19A3A053921	129.814	129	96.9089	102.916	102.703	122.4	104.92	90.8109	182.549	145.493	122.598	234.899	6.9117	6.92536	6.84442	7.12628	6.70762	6.70569	6.79652	7.312	6.95247	7.04402	6.88542	7.51797	noncoding	uc002fcp.1	BC043527	UCSC_knowngene	966	chr16	-	74226290	74249420		ATTCCTCTGTGAAGACCCAGCTCTTTCTTTGGCTCCTTTTTTGAAGCCATCTTTGCTCTG
ASHG19A3L0001792	189.855	109.633	240.852	126.585	189.861	113.726	205.791	142.571	556.44	145.878	352.199	160.292	7.45832	6.67561	8.08216	7.438	7.56224	6.59988	7.76319	7.97559	8.52657	7.04796	8.284	6.9262	noncoding	CN412465	lincRNA-FGD2	lincRNA	563	chr6	-	37103028	37103592		TAAAATTAGAACTGACTTTCAGTACTGGCCCTACCTACCAGCTGAGTACCTTATTTTTAT
ASHG19A3L0002681	78.4281	69.3536	39.4743	58.4836	62.3398	67.5081	55.8146	40.7819	81.2538	86.1246	45.5437	96.1974	6.18834	5.97493	5.63457	6.24206	5.99242	5.8321	5.88762	6.12324	5.86244	6.28633	5.58125	6.14331	noncoding	AW511194	lincRNA-SH2D4A-2	lincRNA	450	chr8	+	19041183	19042173		TGTGGTCAGTCTTCTCTTGTTCTTCAGGATCAGTGACTCATTGGACACTTGTGTGGTATG
ASHG19A3L0001213	491.591	275.831	543.521	272.243	478.258	355.448	414.844	318.759	1249.45	370.242	721.466	466.239	8.80874	8.1123	9.2021	8.57508	8.90702	8.26432	8.78744	9.09826	9.70309	8.4047	9.26041	8.57099	noncoding	AW418755	lincRNA-APLF	lincRNA	635	chr2	-	68855011	68857996		TATTCCTGAAGAATGTCCTTGGTTGCCACAGAACCCATTCTGCTCCACCTTCTGAAAACT
ASHG19A3A037126	197.853	135.645	147.905	118.536	129.579	172.244	166.542	101.032	310.975	153.312	236.477	236.841	7.51409	7.00586	7.42415	7.33638	7.03118	7.20667	7.46309	7.4718	7.69254	7.125	7.75606	7.52997	noncoding	AK026322		misc_RNA	1284	chr9	-	14588795	14590063		GTCTCCAACCCTGTGTGAACTCTGAAAATTGTTCAGCTCCCAATTTCGCAGTAATTTTTT
ASHG19A3A041074	2800	4368.38	2284.07	994.213	3731.29	3332.11	3813.9	2989.38	4124.45	3501.38	3328.79	3141.13	11.3386	12.0788	11.2618	10.3272	11.9923	11.5061	12.1372	11.9898	11.6351	11.6755	11.5186	11.4133	noncoding	NR_015367	LOC550643	RefSeq_NR	722	chrX	+	56755717	56844002	ENST00000374922,	TATTTACAATGCTACCCTGCTTTTTCTGGTGTCCTGAACCTGGAAGTTGTGCTTTTTAAG
ASHG19A3L0003543	648.702	444.628	653.849	452.721	582.015	578.48	608.249	440.779	1237.32	561.998	811.276	756.615	9.20929	8.82949	9.45481	9.28321	9.1849	8.97996	9.32722	9.53309	9.68784	9.01951	9.42487	9.30568	noncoding	chr1:203291278-203297051+	lincRNA-FMOD	lincRNA	5774	chr1	+	203291278	203297051		ATGATTTTTGCACCTTCTCACGTTTGCAAGTCCCTCTTCCTCAATATGCTTGGTGGTGAG
ASHG19A3L0000018	5297.4	1076.25	3581.32	2156.89	2794.39	2594.68	2203.95	873.559	7856.18	2152.47	5981.6	2914.24	12.3017	10.1652	11.9257	11.3484	11.5372	11.1541	11.2787	10.4412	12.6562	10.9786	12.3758	11.3139	noncoding	chr1:116797827-116838952-	lincRNA-C1orf161	lincRNA	41126	chr1	-	116797827	116838952		ATTGTATTTTGCTCTGCAAAATCCTGAGAGTCTTCCCTTCCCTAGTGCATAAAGACCTGG
ASHG19A3A023974	66.3901	73.7615	39.8794	69.5406	68.8698	82.3448	59.9784	59.332	79.3243	84.4498	67.7266	120.176	5.93742	6.06521	5.65021	6.51235	6.135	6.13298	5.98693	6.67856	5.82966	6.25829	6.10573	6.49173	noncoding	ENST00000502344	RP11-665G4.1	Ensembl	630	chr4	-	15006565	15429538		GACCAGTTAAAATTACAGTTTTGTTTGGGATAAACTTTAAGTGCCTGCTTTCCTTCAGTG
ASHG19A3L0000370	40.099	70.5464	88.4505	54.2969	82.8348	71.3375	83.1463	71.635	129.922	81.7787	65.4229	95.8548	5.21045	6.00143	6.71545	6.12459	6.40265	5.91361	6.45545	6.95843	6.49576	6.21104	6.06209	6.13726	noncoding	CD522236	lincRNA-PDHX	lincRNA	878	chr11	-	35086776	35088723		ATTTTGCATCCGCCTTTTGTTACATGGGAGTTTGGCCTACCACCAAAAATCCCGTTTGCT
ASHG19A3L0003346	53.1961	38.028	52.031	52.0534	72.9947	45.8462	53.8578	36.9062	103.379	65.3646	67.7093	79.2181	5.62	5.0677	6.0043	6.06347	6.22213	5.2657	5.83712	5.9795	6.18804	5.88315	6.10547	5.84291	noncoding	chr2:43241023-43248808-	lincRNA-HAAO-3	lincRNA	7786	chr2	-	43241023	43248808		GTGCAGGCCAGGCTTCCAGACTTTCATTAATTAATCTTCTTCAAAAACTTAGTATAACAA
ASHG19A3A047784	9304.67	2058.52	7838.38	3217.41	5334.39	4337.32	5238.73	2238.94	11505.3	3049.5	9436.04	3601.24	13.1417	11.0679	13.126	11.8728	12.5353	11.8815	12.6159	11.622	13.2823	11.4656	13.0965	11.5998	noncoding	uc001stu.2	BC035381	UCSC_knowngene	3099	chr12	-	68102828	68123221		TTCAGGAATTTTCATCTGATTTGATGATTGATGCCCTCCCCATCATGAGCCCCAGGAAGT
ASHG19A3L0002477	1448.33	506.261	1111.08	603.325	925.629	728.166	840.84	477.794	2415.66	760.153	1784.38	1003.11	10.3717	9.02807	10.2126	9.65869	9.86199	9.32654	9.80391	9.6469	10.7778	9.48386	10.5493	9.75971	noncoding	chr1:13902316-13904644-	lincRNA-LRRC38	lincRNA	2329	chr1	-	13902316	13904644		TTTCAACACAGATCTACTTCCCCATCCCATTGTTTGTTCTTCCACTTTGCTATACAAAGA
ASHG19A3A055266	30343.3	7011.11	22518.1	12820.4	15564.9	17191.3	13529.4	4450.42	21942.1	9706.03	27224.6	13115.5	15.0877	12.7519	14.8241	13.8169	14.1859	13.8721	14.0338	12.5062	14.3697	13.1313	14.9784	13.4087	noncoding	uc009wxq.1	BC039493	UCSC_knowngene	538	chr1	+	181143619	181151340		AAGGCCACTCCCTCCCCAGCCTGAGGAACACTCTACTGGTAAGGGGAGAAATGCCTCAAA
ASHG19A3L0000611	745.644	374.219	990.099	565.11	1020.83	496.364	670.704	291.66	2854.74	745.207	1641.97	1034.63	9.4054	8.57929	10.0574	9.57719	9.99724	8.76228	9.47388	8.98101	11.0516	9.4533	10.4261	9.80444	noncoding	CA307860	lincRNA-USPL1-2	lincRNA	747	chr13	+	31189988	31190719		CAAGTCAAGCCCCGCCTCCATTTTGTTTCTGTTACTAATTTTTCTTCTGAAAAAATACCA
ASHG19A3A043676	248.899	117.265	572.175	223.499	212	90.9186	271.485	129.269	801.612	125.915	315.045	167.158	7.8298	6.78328	9.26762	8.28605	7.72216	6.27953	8.16106	7.8277	9.0596	6.84362	8.13367	6.99561	noncoding	ENST00000419987	RP11-188P8.2	Ensembl	799	chr10	+	20036751	20037550		GTAATGTCTGGTATACTTCTGATATGACAAAAACTAGCCCCTATCTCGATTATGTTTCAA
ASHG19A3A047893	1230.65	404.615	672.019	445.169	532.891	761.893	515.106	278.305	1244.22	559.446	1054.14	649.988	10.1365	8.69759	9.49371	9.25658	9.0614	9.39513	9.09517	8.91673	9.69408	9.01324	9.78349	9.08275	noncoding	uc001tcu.2	AK098304	UCSC_knowngene	3324	chr12	-	93936239	93965544		CAAGAGAAGCAGGCTCTCCCCTTCTGAAATGATGAGTGATAATGACCATACAGGTCAACT
ASHG19A3L0000348	556.751	397.84	2845.25	699.894	1960.02	824.377	1764.71	900.829	1557.15	571.067	3069.32	1122.19	8.99168	8.67602	11.5827	9.85295	11.0061	9.5126	10.9265	10.4841	10.0577	9.04744	11.382	9.93458	noncoding	DA922283	lincRNA-TH	lincRNA	568	chr11	-	2229882	2230451		TTTCTGCTTGGCACCTGGCTTGCCATCCCGCTCTACCCCAGGGCACTCAGACCTCAAACT
ASHG19A3L0003176	74.5813	81.1027	73.297	79.8198	73.5757	83.2281	80.4742	66.4927	143.718	78.4057	72.0628	112.914	6.11173	6.21471	6.45455	6.73186	6.23424	6.15084	6.41093	6.8469	6.62571	6.14969	6.18652	6.39798	noncoding	chr13:73862624-73868384+	lincRNA-KLF12-2	lincRNA	5761	chr13	+	73862624	73868384		TCATGATTCCTCAAAGTCGGTTTAATGACCACCTGCCATAAAGCACTTGCCATTGACTTA
ASHG19A3L0001277	45129.8	7921.71	33031.5	17500.1	20831.4	20833.7	17366	5013.8	7219.13	15918.6	58030	27085.7	15.6765	12.9032	15.3979	14.2102	14.6684	14.1049	14.4245	12.6549	12.5262	13.8344	16.218	14.3976	noncoding	chr21:21942829-22002654+	lincRNA-NCAM2-6	lincRNA	59826	chr21	+	21942829	22002654		GATAAAATCCACTATGACTCAAATTCTTTCTCCCTCCTCATTGCAGTATTTTCACATTTG
ASHG19A3A038189	160.243	146.568	104.878	129.759	132.716	154.522	127.553	69.1074	269.088	174.549	174.755	244.439	7.21324	7.12628	6.95073	7.47647	7.06479	7.04652	7.07932	6.90314	7.49103	7.31315	7.34696	7.57529	noncoding	ENST00000452377	RP11-399H11.3	Ensembl	527	chr9	-	138096567	138129443		TGTAGAGTCTTGCCTTGGGCCTTCTCGAGTATCCCTTGATGTTCTGCCCAGGAGGAGGGT
ASHG19A3L0001780	149.56	91.6268	90.136	48.6402	89.3183	94.8408	81.4782	51.1682	108.368	80.293	104.583	119.46	7.11771	6.40503	6.74313	5.95187	6.5061	6.33795	6.4281	6.45739	6.24945	6.18435	6.6794	6.48107	noncoding	BI830735	lincRNA-ZNF391	lincRNA	899	chr6	-	27391285	27392131		TATGAATAGGGAAACCTTATCTAGTGGTCACTTCTTCAATCTCCACAGCCACAATTCGAA
ASHG19A3L0002109	56.8766	43.7421	99.8339	43.156	73.2533	53.4954	98.7157	47.2467	201.599	57.949	97.953	60.1733	5.7146	5.27909	6.88394	5.76188	6.22746	5.49384	6.70626	6.33859	7.09023	5.70437	6.58986	5.41313	noncoding	AW812672	lincRNA-MCPH1-1	lincRNA	449	chr8	-	6559168	6563761		AATGGCACATTTGAACGCCTGAAGCTGAGAAATCCCCATATTCTCATGCATAGCACTGGA
ASHG19A3L0000933	149.369	121.905	125.074	107.418	135.515	133.674	120.6	103.769	249.846	103.513	143.799	189.863	7.11601	6.84229	7.19516	7.18885	7.091	6.83331	6.99503	7.51217	7.38564	6.56252	7.09417	7.19114	noncoding	exon1960-	lincRNA-CTAGE1-2	lincRNA	231	chr18	-	20047237	20047467		GCTCTTCTTCATGACTCCTCGCCAATGCACAGATGTAAACTATTGTCTGATTATTAAAAG
ASHG19A3A013039	546.409	171.502	455.45	256.538	370.43	288.352	339.217	219.932	837.776	218.045	550.412	328.806	8.96015	7.37943	8.96338	8.48937	8.52828	7.96175	8.48685	8.58464	9.11765	7.64761	8.88071	8.03027	noncoding	AL162037		misc_RNA	3019	chr1	-	239411109	239414118		CAGCCTCACCTACCCCAATGAATATATGATATCAGACATATTAAAAGACATCTGGATTCT
ASHG19A3L0001947	151.682	129.071	148.899	158.791	154.244	172.099	152.156	114.937	166.282	115.621	190.488	180.338	7.13726	6.9262	7.43454	7.77991	7.26782	7.20556	7.32456	7.65749	6.82506	6.71328	7.45766	7.11447	noncoding	BX503241	lincRNA-FZD6-1	lincRNA	473	chr8	-	104372463	104372936		TAGAAGCTTGAACTTAGAAGAAGTTCCACCCATACTCCGGCTCAGTTCTTAGACTTCTCC
ASHG19A3A029465	73.5103	124.455	75.1526	24.1338	81.1896	121.896	96.2422	35.3788	72.0091	112.675	99.9297	86.6254	6.08922	6.87133	6.49064	4.84518	6.37462	6.69969	6.66694	5.91907	5.68746	6.67833	6.62034	5.9795	noncoding	ENST00000446953	RP1-130G2.1	Ensembl	486	chr6	-	20042685	20043171		AAGTTCCTGGGGAACATGTGCTTTACCAAGAAGCACAAGAAGAAGGGCCTAAAGAAGATG
ASHG19A3A013684	84173.6	165885	77844.8	94820.6	63199.9	83708.4	84925.7	125398	88686	109559	63770.5	124110	16.6121	16.8483	16.6771	16.391	16.4751	16.1212	16.7269	16.6121	16.5728	16.3462	16.3715	16.5679	noncoding	ENST00000451515	AC010733.5	Ensembl	400	chr2	-	61165339	61165739		GTTACGAACTATGGCAAGGAGTCTCAGGCCAAGGATGTCATTGAAGAGTACTTCAAATGC
ASHG19A3A036497	273.125	1026.55	333.56	711.775	223.391	607.012	300.705	1112.83	469.031	851.269	303.861	441.544	7.96662	10.0926	8.52849	9.87679	7.79951	9.05314	8.30391	10.7468	8.27176	9.66009	8.08527	8.48826	noncoding	ENST00000498256	RP11-200A24.1	Ensembl	554	chr8	+	29489606	29490160		GTTCCTAAACCAGAAAAGGAAGTTGCCCAGAGGAAAAAGATATCCCAGAAGAAATTGAAG
ASHG19A3A051052	144.895	279.054	88.0486	145.685	59.1243	196.486	106.49	172.058	77.5117	267.555	53.2804	105.853	7.0672	8.13325	6.70883	7.65214	5.91943	7.3931	6.81636	8.2388	5.79323	7.94525	5.79025	6.29725	noncoding	AK055958		misc_RNA	2041	chr14	-	91314205	91316246		CAGTAAGGGCTTACTTTTTACCAACTTGTGTGTGTGTAAAGATGTATTTGTTCAAGCTTT
ASHG19A3L0000916	1450.43	1177.51	2033.38	1052.33	1997.2	1137.91	1391.58	1684.18	4691.28	2101.88	2833.8	1354.31	10.3733	10.2866	11.0859	10.4066	11.0314	9.97015	10.5742	11.2697	11.8399	10.9436	11.2537	10.2152	noncoding	AK126994	lincRNA-PLEKHM1-2	lincRNA	3857	chr17	-	43590550	43675867	NM_001006607,	ACAGCCCACCTCAGGCCTCCTGCAAAAATACATAGAATAAACAACAACAGTTACTAAATG
ASHG19A3L0002458	2323.95	3613.29	1768.35	7112.35	1532.33	2049.16	1882.26	2982.06	1231.06	3521.28	1445.78	4445.34	11.0659	11.8288	10.8774	12.9347	10.6169	10.8107	11.0343	11.9847	9.67967	11.6825	10.2293	11.8881	noncoding	EB388332	lincRNA-MYOC	lincRNA	699	chr1	+	171561933	171562679	NM_015172,	ACAGGGGTAACGCACCTGTATTAAATATGTAAAGGTCTTATCTACATGGGTTTGATTACA
ASHG19A3L0001454	1339.47	627.027	1457.99	666.287	1258.21	725.281	1198.52	759.374	3342.18	853.018	2247.96	1133.92	10.2458	9.36009	10.5796	9.78886	10.3174	9.31819	10.3344	10.2753	11.3149	9.66246	10.9091	9.9528	noncoding	DT216591	lincRNA-RAB28-4	lincRNA	636	chr4	+	12129003	12129639		ATAGTATCACTGTTAAACACATTGCCCACCTTTAGCCCTCAGTCCCATCCAAAGTTGTTA
ASHG19A3L0001805	97.749	106.742	75.7591	93.6211	89.1877	101.576	77.5809	68.9824	155.04	91.532	114.685	145.734	6.49878	6.63587	6.49998	6.98302	6.50389	6.442	6.35622	6.89997	6.72901	6.37362	6.79927	6.78411	noncoding	AA219306	lincRNA-CLIC5-2	lincRNA	428	chr6	+	45828094	45828532		TACCAGGAAAAATTGCAATTCCCTTTCAATTTCTTCTCAGCTGGCCCCAGGGTAACAGGT
ASHG19A3L0001079	586.681	325.108	506.2	278.848	427.049	374.848	484.443	265.661	1611.88	391.301	656.702	463.645	9.0682	8.36336	9.10621	8.60625	8.73896	8.34058	9.00805	8.84998	10.1173	8.48572	9.11893	8.56164	noncoding	DA492035	lincRNA-GTDC1	lincRNA	564	chr2	-	144966196	145277686	NM_024659,NM_001164629,NM_001006636,	TTTATACCCCTTCCTGCAAAGAAATGGCATTGGAGAGCCCGGACATCTGCTTTATATTTC
ASHG19A3L0000433	345.722	232.827	252.686	201.051	268.623	308.151	273.098	190.524	254.886	286.08	405.899	403.149	8.30973	7.86044	8.14521	8.12815	8.06068	8.06032	8.17166	8.38441	7.4142	8.03952	8.47181	8.34846	noncoding	chr12:114569667-114608017-	lincRNA-RBM19-1	lincRNA	38351	chr12	-	114569667	114608017		TGAAGACTTCAGGAGTTTGAAGCATTGTCAGCCACCTCTCCTCATGGGTGGTTATTCTAA
ASHG19A3A035088	110.285	131.903	82.6215	102.628	87.9516	118.823	91.6014	96.7668	169.975	169.167	97.5959	217.047	6.676	6.96536	6.62366	7.12143	6.48311	6.6612	6.59812	7.40767	6.85644	7.26552	6.58472	7.39809	noncoding	ENST00000457638	AC093106.4	Ensembl	1053	chr7	+	131350338	131812561		TTTTTATAAGCAAGATGGGCTGTGGCTCTGGATACCTGGCTCAAATTTCTCAGTCCCCAA
ASHG19A3A009980	187.084	1346.08	80.6814	353.008	114.468	641.452	124.276	429.759	144.307	640.889	81.8883	202.377	7.43405	10.4685	6.5921	8.94121	6.86111	9.14139	7.03861	9.49924	6.63139	9.21688	6.35579	7.29263	noncoding	NR_003013	SCARNA16	RefSeq_NR	187	chr17	+	75085388	75085574	ENST00000366365,	AGTAACAGGTGTGAGCATTCTAGCAGCAGTTTGATGATCATGTATGATACTGCAAACAGG
ASHG19A3L0003431	162.083	130.362	122.925	113.849	115.228	164.274	132.892	87.674	180.265	133.482	112.353	177.625	7.23093	6.94434	7.17023	7.27515	6.86998	7.13305	7.13578	7.26174	6.9379	6.92278	6.7741	7.09023	noncoding	chr2:121182275-121194039+	lincRNA-GLI2-3	lincRNA	11765	chr2	+	121182275	121194039		ATTTTACCACTCAGCTTCTCTTTTTCTTTTCTGCAAGGTGAGGGTAACTCTCCTGCCCAG
ASHG19A3A029344	1297.39	801.109	1248.58	890.343	1072.25	987.389	1104.59	862.603	3196.32	1271.2	2095.24	1554.23	10.2076	9.72914	10.3755	10.1695	10.0718	9.76995	10.2193	10.4264	11.2489	10.2337	10.8016	10.4299	noncoding	AK128360		misc_RNA	2848	chr6	-	3992747	3995592		TTCCGCCATGATTATAAAGCCCTTCCCTAGCCCCATGTGATACAATTTTCTTTCTTATAA
ASHG19A3A007147	824.855	676.534	885.877	542.555	925.858	613.827	895.149	518.693	1871.98	813.352	1497.31	981.005	9.55458	9.47923	9.89513	9.52641	9.86268	9.07064	9.90432	9.76464	10.3601	9.59104	10.2885	9.72551	noncoding	NR_003531	MEG3	RefSeq_NR	1735	chr14	+	101292444	101327358		ACTCCGTGGAAGCACGCTCACAAAGGTTCCCAGTGCCCCCGACAAGCCCCTGCTGGTGTC
ASHG19A3A018501	145.894	450.505	122.232	128.724	151.751	138.46	161.228	141.028	151.775	190.474	197.104	257.359	7.07821	8.84998	7.16387	7.4616	7.24572	6.88415	7.41196	7.95664	6.69995	7.4414	7.50287	7.66217	noncoding	ENST00000439558	RP5-907D15.2	Ensembl	648	chr20	+	57090782	57149026		AAGTGTACTGGCTCCTGTCCTGGATCAACTCAGAAAATGAAACACATCGGATTCTGTCCA
ASHG19A3A049511	437.211	284.294	170.809	241.338	186.768	229.645	160.873	241.108	376.075	303.764	233.226	952.279	8.6356	8.16709	7.61283	8.39696	7.5397	7.62422	7.40898	8.71359	7.95534	8.12393	7.73368	9.67613	noncoding	uc001uzl.2	BC025370	UCSC_knowngene	976	chr13	-	44974387	44980021		AGGTGTGCGGCATTGCCTCTGGGTCCCTGCTTTGGTTTAATTAAACTAAGTCTGGTGGTG
ASHG19A3A016645	350.463	288.792	309.875	353.123	368.112	802.142	253.084	103.206	459.528	489.195	348.305	3152.67	8.32764	8.18874	8.42629	8.94205	8.51903	9.47088	8.06068	7.50359	8.24486	8.82797	8.27022	11.4154	noncoding	ENST00000392131	AC079305.6	Ensembl	550	chr2	+	178062712	178063262	NM_002273,ENST00000450021,	ATGAGTATCCATACGAAGACCACCAGCAGCTATGCAGGTGGTCTGAGCTCGGCCTATGGG
ASHG19A3L0000511	148.505	85.7963	84.5102	78.0296	97.3353	133.121	87.1971	73	180.097	133.581	79.8351	193.86	7.10702	6.30731	6.65312	6.69435	6.63257	6.82723	6.52507	6.98977	6.93668	6.92465	6.31872	7.22413	noncoding	chr12:60208733-60258008+	lincRNA-FAM19A2-1	lincRNA	49276	chr12	+	60208733	60258008		TTATGATTCACTTTAAATCATGTCATTTTTATGTCTGGGCCTTTTCCCTATGAAATATTC
ASHG19A3L0000388	24959.9	5586.48	16063.2	11461.7	10406	11964.1	8866.91	3857.41	22464.9	8455.67	23430.2	12420.7	14.7702	12.4285	14.3025	13.6359	13.5945	13.3675	13.4227	12.3234	14.4063	12.9373	14.6906	13.3388	noncoding	DA706379	lincRNA-C1QTNF4	lincRNA	574	chr11	-	47629926	47630498		TTTAAACAAGACTAATTCCATCATCTCCCCCAATCGAACTTTGAAATTTCTGTCCACCTT
ASHG19A3A052919	53.415	43.5455	44.8789	61.8074	40.0147	67.3988	43.862	35.1112	72.1914	49.0208	46.2347	63.8264	5.62449	5.27249	5.8063	6.32797	5.39808	5.82979	5.53888	5.90729	5.69261	5.46321	5.60105	5.50324	noncoding	ENST00000502027	AC016525.3	Ensembl	2141	chr15	+	57596922	57599956		AGTCACTTAACTCTACTGTACTGCAGCGCTGTAAAGTCTGCATCTTTCACTGGGGGTAAA
ASHG19A3L0002823	565.752	390.247	736.44	387.916	523.97	533.159	619.046	416.493	1396.6	463.917	959.662	641.358	9.01744	8.64816	9.62453	9.07085	9.03768	8.86145	9.35191	9.46216	9.87512	8.74324	9.65607	9.05746	noncoding	chrX:40874482-40878593-	lincRNA-MED14-4	lincRNA	4112	chrX	-	40874482	40878593		AAGTAAGATCAATGTTTCTTCAGCCTCTTCTCAACAAAATTCCACCCACCTCTTCTTGAT
ASHG19A3L0001176	332.205	658.838	263.35	675.544	288.734	514.976	375.876	430.123	259.865	276.568	251.25	426.927	8.25699	9.43815	8.20371	9.80539	8.17071	8.81298	8.64228	9.50039	7.43991	7.98858	7.83497	8.4335	noncoding	BM704421	lincRNA-NDUFA10	lincRNA	436	chr2	+	240323441	240324049		CCTGTGATTCTTGGTGGGGGAAACTAGTTATGTGGATAAAAATACAGTTAGCAAAATAAA
ASHG19A3A027376	104.796	107.209	115.271	115.296	91.1048	86.7724	108.59	52.067	108.458	113.677	147.357	522.332	6.59883	6.6429	7.08395	7.29607	6.53562	6.2072	6.846	6.4846	6.25102	6.6907	7.12742	8.74145	noncoding	ENST00000417795	AC034220.3	Ensembl	1792	chr5	-	131646977	131705608		GGGCACCCGCCGCCGACCAGGCAAGCCAGGCAGCAGGCGACCCAAGACCGTCCGCGGAGG
ASHG19A3L0002638	4330.74	6061.15	2843.54	6910.65	3657.51	6004.64	3343.69	5440.75	1966.99	7528.65	3144.26	6996.15	12.0023	12.5464	11.582	12.8909	11.9552	12.3709	11.9224	12.7671	10.4453	12.7766	11.4239	12.5292	noncoding	AK096322	lincRNA-FBRS	lincRNA	2890	chr16	+	30671242	30682130	NM_001105079,	TGGGGCTTCTTCTGTAACATGACTTGCGAATATTTATATAAAAACGAGTGTTACAATGAG
ASHG19A3A016503	172.476	65.4207	116.978	63.3042	123.002	109.048	86.9717	38.1509	183.647	89.9116	115.977	99.7397	7.32268	5.88275	7.10472	6.36347	6.95883	6.54034	6.5216	6.02784	6.96191	6.348	6.81436	6.20349	noncoding	ENST00000449526	AC005042.5	Ensembl	510	chr2	+	159542414	159610287		TACCTCCCTTCAAGTTAATGTTGGAGCTTCTCCAGGGCTGACTTGGGAGAGGAGCCGGCA
ASHG19A3L0001157	97.6254	102.507	88.6291	78.2383	99.7381	90.7715	87.0399	88.7101	196.254	106.147	109.978	143.138	6.49755	6.5785	6.71738	6.7002	6.66817	6.27694	6.52278	7.27927	7.05786	6.59469	6.74631	6.75757	noncoding	chr2:234783886-234795411-	lincRNA-HJURP-1	lincRNA	11526	chr2	-	234783886	234795411		ATTGACTCAGGGCCTGACAAGAAGAAGAGTCCTGCCTGATCTTTGGCCAACTTTCTTATT
ASHG19A3L0003579	80.077	53.3633	47.3861	43.9318	42.7561	76.4539	55.1722	39.2871	97.3155	55.4974	68.6632	73.0353	6.21577	5.57241	5.87845	5.79031	5.4872	6.01969	5.87192	6.07235	6.11013	5.64014	6.12299	5.71724	noncoding	chr1:200231279-200242758+	lincRNA-ZNF281-1	lincRNA	11480	chr1	+	200231279	200242758		TAGGGACTCTTCATATTCATAAGGCACAAGGCTCTCCTAATGTGCCTCTTGTGTAAGAGA
ASHG19A3A007182	165.83	151.002	129.763	106.475	188.039	200.849	169.339	107.142	301.627	201.148	166.633	185.231	7.26353	7.17783	7.24964	7.17422	7.54759	7.42703	7.48561	7.56327	7.64947	7.52211	7.28355	7.15325	noncoding	NR_015389	LOC339290	RefSeq_NR	3979	chr18	+	5238098	5246503		AGGCCCTGGCCACTACCAGGAAAAAATCCTTTGCACATGGCCTGCTATCAACAATCCTCT
ASHG19A3A029632	5779.93	22492.7	6625.32	8153.87	4104.04	10698.1	7631.4	14279.3	8519.39	20619	9276.7	20880.4	12.4146	14.1188	12.8372	13.1134	12.1274	13.2219	13.1724	13.9081	12.7878	14.1421	13.0692	14.0219	noncoding	ENST00000441380	IFITM4P	Ensembl	420	chr6	-	29718505	29718925		ATCATGACCATTCTGCTCACCGTCATCATCCTAGTGTTGATCTTCCAAGTCTGTCGATAG
ASHG19A3L0002198	121.531	318.581	242.83	214.386	231.679	332.03	233.897	233.101	406.968	385.864	308.105	452.953	6.81525	8.32716	8.09172	8.22861	7.85171	8.16431	7.94779	8.66231	8.06873	8.46741	8.10217	8.53028	noncoding	chr9:126100254-126117679-	lincRNA-STRBP	lincRNA	17426	chr9	-	126100254	126117679		AAGAACAATCTCCTCAGTGTGGCCCTTGAGGTCCTGTGATCTGGCCTCTGTCCACCACCA
ASHG19A3L0000500	1786.2	357.07	1236.81	564.821	821.447	941.688	791.177	310.607	1488.58	438.014	1227.96	548.163	10.6723	8.50971	10.3634	9.57676	9.68215	9.6979	9.7154	9.0641	9.98152	8.65603	9.98622	8.81731	noncoding	AW976885	lincRNA-FAM113B-3	lincRNA	664	chr12	-	47659236	47659885		TGGTTAATGGATTCCAGAAAGAATGGAGCAACTCCTTCTGCTACTATCATCCTCCCTGTT
ASHG19A3A047875	71.932	43.7285	53.6167	50.6657	100.871	79.3287	64.4407	29.3835	87.5733	66.5268	50.7743	76.2163	6.05541	5.27868	6.04167	6.01553	6.68524	6.0758	6.09094	5.64285	5.96694	5.9127	5.72361	5.7842	noncoding	AY665172		misc_RNA	286	chr12	-	89937979	89938265		AATCAATGGCAGACATCACTTATCTCTCAAGGCATACGTTCTCTACATGCAGTCTGAGAT
ASHG19A3L0002251	134.228	189.128	125.529	197.099	110.437	186.243	114.468	165.83	203.217	162.511	146.059	265.801	6.95912	7.5313	7.20054	8.10184	6.80369	7.31718	6.92087	8.1893	7.10218	7.20658	7.11276	7.71401	noncoding	BM750448	lincRNA-FAM70A	lincRNA	517	chrX	-	119184894	119746242		TATCCATATTTAGCCCAAGTGCATTCCTTCTGAGGCTCATTTATATGTCTTCATATGCCA
ASHG19A3A047650	20940.1	4408.19	13854.9	9770.92	10524.5	11798.2	8036.35	2767.89	29124	8553.92	24606.7	12744.5	14.4884	12.0955	14.0381	13.3795	13.6099	13.3466	13.2549	11.8897	14.8543	12.9544	14.7564	13.3826	noncoding	ENST00000513381	RP11-834C11.5	Ensembl	499	chr12	-	54478915	54519614		AGCAATTTTCTCCCTCTCCAGGCCTCTTACAGATGTGAAACAACTGGCAGATCTGACTTT
ASHG19A3L0002439	339.283	208.076	276.434	237.017	252.018	294.526	246.3	172.553	461.413	254.096	330.594	319.338	8.28449	7.68951	8.27486	8.37081	7.97181	7.99472	8.02295	8.24128	8.25046	7.87073	8.1972	7.98404	noncoding	chr9:21753446-21790681-	lincRNA-IFNE	lincRNA	37236	chr9	-	21753446	21790681		ATAATTGTAGGTATCTGTCAAAATTTCTAACCCTTCCTTTCCAACAGTTAGCCAAGTGTG
ASHG19A3A009612	351.268	349.113	248.357	307.859	209.753	308.184	381.267	350.32	186.233	537.284	259.262	136.391	8.33071	8.47279	8.12249	8.75005	7.70471	8.06046	8.66354	9.22978	6.982	8.95763	7.8775	6.68691	noncoding	NR_026906	C17orf69	RefSeq_NR	942	chr17	+	43716340	43723594		GCTGCTTTTGTTACGTGTGCATTTTCTTGTAATCCCGTCATTCTGGGATTTAATAATAAT
ASHG19A3A039080	355.096	322.728	327.434	284.861	406.579	351.569	368.664	240.776	559.304	437.728	454.346	528.579	8.34663	8.34991	8.50372	8.63264	8.66652	8.24619	8.61298	8.71085	8.53466	8.65579	8.62786	8.76022	noncoding	uc004bcw.2	BC039487	UCSC_knowngene	1005	chr9	+	108870331	109173662		TCCTGAGATGGCCCCGGCCCTGTTCATGTTACCTGTGTGTTGCTGAGTGGTCTTCTGTTG
ASHG19A3L0002103	103.776	97.9959	110.037	86.0258	113.582	135.577	104.108	86.9146	140.052	82.2831	88.7839	113.204	6.58533	6.50894	7.0208	6.84797	6.84797	6.85346	6.78531	7.24749	6.58929	6.21962	6.46364	6.40071	noncoding	AI798958	lincRNA-TOX	lincRNA	471	chr8	-	60525376	60526334		TGCGAAGTGTCTTCTTAGCCACAAGTCTTCCATACTGCTACTTGCTACTTCTTCAATCTT
ASHG19A3A053923	2119.75	2992.07	3338.52	7988.99	1946.22	1566.84	2014.68	642.916	1536.09	578.705	856.976	719.276	10.9324	11.5758	11.8186	13.0808	10.9971	10.4122	11.1435	10.0488	10.0365	9.0641	9.4912	9.23576	noncoding	ENST00000493458	AC009120.3	Ensembl	463	chr16	-	74346506	74347288		TTTGTGAGAACAGGGAAAACGAACCCAAGCTGCTGGAACCCAATCCTCTTGAATTAATGG
ASHG19A3A048492	33900.1	71219.4	40216.4	64950.8	23963.2	54995.4	35802.2	77255.5	34868.4	63412.5	31473.4	48973.6	15.3117	15.5213	15.6619	15.8984	14.9012	15.4994	15.4784	15.8829	15.1323	15.6335	15.2331	15.2417	noncoding	ENST00000484010	RP11-428G5.2	Ensembl	494	chr12	+	32101267	32101761	uc002iyr.1,ENST00000485633,ENST00000477007,ENST00000432629,ENST00000431782,ENST00000406939,ENST00000374520,ENST00000359713,ENST00000310055,	ATGTTGATGGCCACTACCCTCATGACATCATAGATGACATCAACAGTGGTGCTGTGGAAT
ASHG19A3L0001146	110.606	60.1328	89.9813	120.024	100.458	194.827	104.972	54.4745	166.744	150.439	89.1713	79.958	6.6794	5.75458	6.73982	7.3541	6.67957	7.38047	6.7982	6.55011	6.82745	7.0984	6.46817	5.85519	noncoding	AK309827	lincRNA-MAP2-1	lincRNA	811	chr2	+	209353810	209704818		CCTCAACCATCTCACCACTTGATGACACTTGTAATTTCAGTGACCCAATTCAAGCAGGAA
ASHG19A3L0003015	64.8377	75.2197	59.9383	59.4876	76.8292	97.1828	64.9107	54.5675	68.0185	93.2745	60.0954	135.099	5.90109	6.0956	6.18626	6.26835	6.29455	6.37415	6.10237	6.55333	5.60471	6.40184	5.9493	6.67415	noncoding	CD365428	lincRNA-NFKBIA-2	lincRNA	622	chr14	+	35831437	35832834		AGTAATTCCATTGTCACATGTCCTGCAGCAATCCTGGAACACCACTCTGGGAAATAAGCT
ASHG19A3L0003078	106.87	50.6873	124.85	51.7933	86.7956	78.0426	123.216	75.0661	339.168	72.1499	163.862	84.9394	6.62571	5.49263	7.19151	6.05502	6.4642	6.05242	7.02708	7.02708	7.81113	6.03344	7.2646	5.94919	noncoding	BG013335	lincRNA-DIRAS2-2	lincRNA	249	chr9	+	92444316	92444560		GCACCTGGCCTGGGATACCTCATTCCTGGCCAGGTATCACATCATCCTCCATGGTGCTGA
ASHG19A3A046182	359.78	153.921	267.881	145.357	251.713	279.538	223.048	115.609	302.796	200.142	331.817	286.559	8.3658	7.20704	8.22799	7.64867	7.9688	7.91311	7.87719	7.66563	7.65467	7.51504	8.20335	7.81828	noncoding	AK123657		misc_RNA	2126	chr11	+	17402952	17405078		ACAACTTTCTCCCTGTGGTGAATGTGACACTTAGAACAAGGTGCAGCCCTACTAAAAGCT
ASHG19A3A021886	271.88	96.1968	380.668	109.271	276.753	159.695	330.418	120.819	230.863	145.631	637.122	260.801	7.95742	6.48091	8.71459	7.21568	8.10434	7.09352	8.44215	7.72751	7.28186	7.04603	9.07778	7.68368	noncoding	ENST00000470444	RP11-12N13.3	Ensembl	350	chr3	-	165877808	165878158		CCCTTTACTCCCTATATTTGCTAATCACAACACAACGAGGAACACTTGTATATTACATTA
ASHG19A3A055255	130.164	182.822	77.834	96.7932	134.034	169.99	126.254	87.4752	204.362	212.08	143.584	250.332	6.915	7.47682	6.53972	7.03533	7.07745	7.18723	7.06349	7.2589	7.11166	7.60324	7.09159	7.61433	noncoding	uc004dvh.2	LOC92249	UCSC_knowngene	2713	chrX	-	62646438	62780873		GCAGTTGGATGGCGGTGACTGCGTGGTCCTGCAACCCTGGTTCCAGTCTGGCAAGCATTG
ASHG19A3A035457	715.621	603.002	631.936	575.356	712.267	736.145	693.008	587.448	1898.79	1027.65	1155.8	1429.91	9.34896	9.29945	9.41045	9.60119	9.4816	9.3444	9.52409	9.92677	10.3878	9.9326	9.8996	10.2964	noncoding	uc003wqb.1	AK128880	UCSC_knowngene	577	chr8	-	2554055	2585957		GAGCTGGCTGGCCCATCCTCTCTTCTTTCCCTTGTTTTTCTATTTTATCTTTCAAAGCAG
ASHG19A3L0000406	4245.17	881.273	2885.64	1475.85	1720.11	2326.92	1862.41	752.528	2405.5	1314.97	3449.37	1879.6	11.9667	9.86889	11.6026	10.8634	10.7965	10.9887	11.0146	10.26	10.7716	10.2866	11.5722	10.6952	noncoding	BC038545	lincRNA-C11orf30	lincRNA	444	chr11	-	76336942	76337878		AATTTGTTCTGATCCTAAGGTCACTATCCTTAATCCCTCTCCCTGTGGGGTCTTCCCTAT
ASHG19A3L0000065	3843.6	1093.81	2944.49	1485.33	2135.59	2269.41	1814.13	787.618	4444.16	1763.54	4404.22	2370.58	11.8176	10.187	11.6299	10.8719	11.1371	10.9529	10.9709	10.3143	11.759	10.6984	11.9362	11.0141	noncoding	chr1:203164802-203174902+	lincRNA-CHIT1	lincRNA	10101	chr1	+	203164802	203174902		AAGAAGTGATGCTTGATGCCAAGTGGAGACTCTGACCCTCCCTTGCTTTCCTTATTTTCT
ASHG19A3L0000187	69.7392	56.4976	81.5442	28.621	51.2929	42.8208	56.9659	27.3684	70.0374	45.8275	50.1599	67.6385	6.01017	5.65889	6.60603	5.1156	5.73574	5.16678	5.91654	5.54005	5.64939	5.36001	5.70859	5.60058	noncoding	chr10:102330185-102341910+	lincRNA-PAX2-1	lincRNA	11726	chr10	+	102330185	102341910		AGGTAACTCTCAAGTTTGTACTCTAGTCCAGAGCCTTATTTCAACCACCTGCTGGGAGTT
ASHG19A3A018199	205.697	237.256	197.763	178.456	236.334	222.337	199.682	152.768	269.293	169.81	182.333	190.667	7.57	7.88956	7.81333	7.95365	7.88024	7.5742	7.71907	8.07709	7.49181	7.2703	7.40038	7.1985	noncoding	ENST00000503924	AL121583.1	Ensembl	4986	chr20	+	30940477	30945985		AAGCAGCTCAGGTTATCCTTCCTTTGAGGCCATTCTAGGGGGTCCCACAAATCTTTTTAA
ASHG19A3L0000318	121.519	108.826	139.825	97.2672	101.151	128.747	122.007	97.1039	147.613	138.595	162.748	173.603	6.81454	6.66506	7.35178	7.04315	6.68885	6.77825	7.01243	7.41313	6.66293	6.97346	7.25367	7.05253	noncoding	AW063279	lincRNA-GALNTL4	lincRNA	445	chr11	-	11665885	11666330		GGCAAATGACAACTCCACCCATTTGCACAGCATTTGACAGTTTTCACAGCCCTGTTTTTC
ASHG19A3A037244	1298.74	1618.31	1083.48	2058.69	1029.95	1247.19	1127.25	601.066	1491.7	984.612	1030.68	2302.88	10.209	10.7157	10.1762	11.2883	10.0087	10.0863	10.2499	9.96112	9.98552	9.87743	9.75535	10.9747	noncoding	ENST00000425356	RP11-54K16.2	Ensembl	484	chr9	-	33019679	33020163		TGAAGACTGTTGCCTGCTCCGAATTTCCCTTATCAACTTTCTCGACCATCTTTCTCTGGT
ASHG19A3A015354	50.0032	58.3038	57.1691	61.2055	52.6161	58.7736	42.818	34.6271	106.477	54.68	50.1282	60.7084	5.53287	5.70635	6.12936	6.31288	5.7686	5.6235	5.50368	5.88468	6.2264	5.61929	5.70802	5.4265	noncoding	ENST00000448650	AC008069.1	Ensembl	596	chr2	+	16909390	16948822		AGCCTTCTTAGCTTGGATTCTTTGATGAAACACCACCATATTGGAGCATTCCACCTGCCA
ASHG19A3L0003042	449.291	436.932	382.138	447.929	458.171	560.438	389.339	290.684	807.146	507.747	544.672	691.43	8.67366	8.80705	8.71734	9.2679	8.8392	8.93393	8.69506	8.9751	9.06869	8.88294	8.86593	9.17599	noncoding	chr14:77589570-77596097-	lincRNA-KIAA1737-2	lincRNA	6528	chr14	-	77589570	77596097		TATTTCCATCTCACCAAGATGTCTGTACTCCTGCTCTTTCCTTTGGCTAAAACGCTATTC
ASHG19A3L0001996	293.534	175.138	294.163	137.942	353.844	181.8	301.155	146.189	1296.55	219.969	570.226	300.552	8.07677	7.41288	8.35449	7.57062	8.46408	7.28336	8.3058	8.01325	9.75763	7.66242	8.92929	7.89199	noncoding	BX110954	lincRNA-ZNF572-1	lincRNA	620	chr8	+	125860978	125862459		AAAGGTTATGAAGCATCTCAACACAAGACCTCCTTTGCTCATCACAACCACCCAGTGAAG
ASHG19A3A032899	123.505	116.558	77.6626	63.9876	128.98	98.8246	69.7954	33.8945	122.9	83.1035	95.185	82.787	6.83972	6.77425	6.53633	6.37911	7.02485	6.39908	6.21112	5.85289	6.42098	6.23391	6.55454	5.90903	noncoding	ENST00000434426	RP11-73B2.6	Ensembl	744	chr7	-	63385225	63386655		ACCACTCCCAATCCTGTTTCGTGCTGGGATTGTAGTCTTGTAAACCTACAACTAACACCT
ASHG19A3L0003413	61.4554	79.9691	51.1508	61.1216	60.641	63.3128	41.2529	54.6641	64.1759	59.5072	56.3848	90.7914	5.82563	6.19	5.98307	6.31053	5.9545	5.73484	5.44615	6.55694	5.5254	5.74368	5.86851	6.0548	noncoding	chr18:46500588-46515984+	lincRNA-DYM-1	lincRNA	15397	chr18	+	46500588	46515984		TTTCTCTCTGCTTTCACAAGCTTGTTGTTTGCTGTGTGATTGCTCTTATGACCCTATCTA
ASHG19A3L0002611	1547.63	930.02	1523.9	1120.01	1504.15	1308.27	1291.34	1043.25	2288.11	1430.95	2179.28	1747.99	10.4691	9.95384	10.6499	10.4945	10.5931	10.1559	10.4412	10.6635	10.6948	10.4052	10.8644	10.5896	noncoding	BC043232	lincRNA-ZSCAN5A	lincRNA	2472	chr19	-	56732680	56879752	NM_024303,	TTTGAGTAAATATGTGTCCTCCCCACTGAGCTTTGTTTTCTGTTTCATTATGTCCATTGT
ASHG19A3A046829	361.269	273.323	314.062	220.232	251.033	355.154	282.804	178.697	297.554	340.644	338.692	250.522	8.3705	8.10113	8.44531	8.26378	7.96439	8.26184	8.22072	8.2981	7.63195	8.28928	8.23531	7.61548	noncoding	uc001pcd.2	AL832007	UCSC_knowngene	5341	chr11	+	86534418	86648860		TCTCTGCCTTAGCCCTAGATTTTTTAAAACCATATTTTAAAGCATGGCTCCCCTAATTAT
ASHG19A3A024717	83.3954	90.7672	60.7727	75.0665	91.9698	120.427	73.092	64.0791	70.5312	96.1656	63.549	133.058	6.27358	6.39267	6.20418	6.63201	6.54958	6.6826	6.27254	6.79353	5.65929	6.44829	6.024	6.65142	noncoding	uc003igi.1	CR604304	UCSC_knowngene	1536	chr4	-	129489126	129491599	ENST00000514265,	GTTTCCTCAGTGCTTTGAAGATTTTTCTAAAGTCATCTGACTTGGTTTCCCTTTGATTTC
ASHG19A3L0002886	89.4085	69.0202	76.476	67.1867	75.4955	95.0951	64.4678	54.8913	271.244	152.352	139.482	157.981	6.37446	5.96662	6.5136	6.45627	6.2708	6.3415	6.0916	6.5621	7.50049	7.11756	7.05126	6.90471	noncoding	CF891057	lincRNA-DNAJB12	lincRNA	691	chr10	+	74075874	74077019		TTCAAATGAGGTCAAAGGTTGCACTCTCTTCTGCTTCCTGACAAGCATAATGAGAGGCAC
ASHG19A3A027912	173.717	202.683	145.791	203.918	171.083	183.468	159.968	141.928	350.302	241.514	230.599	364.131	7.33378	7.64978	7.4067	8.14984	7.41545	7.29731	7.40192	7.96865	7.85308	7.79368	7.71556	8.18282	noncoding	ENST00000502001	RP11-480D4.3	Ensembl	1005	chr5	+	8457605	8460776		TGATTGGCCCCAGCTACCCTCGGACCGAGATTCCTATTGGTCCCAGGTGTCGAGCATGCG
ASHG19A3A008082	53.7563	70.8507	73.8738	89.2716	55.2127	80.5623	84.9802	36.2291	117.449	77.5891	69.4579	201.974	5.63289	6.0076	6.46658	6.90898	5.8301	6.09846	6.48839	5.95223	6.3587	6.13432	6.13827	7.28947	noncoding	CR595169		RNAdb	1493	chr1	-	173833394	173836186		GAAACAGTAGTTGGGAAATCTTTTAGAAATCCACCTATTACTACCTATTGGTAAAGGAGA
ASHG19A3A043293	151.189	195.707	120.64	167.673	135.415	206.143	123.254	145.156	130.406	245.342	112.114	319.552	7.13211	7.59148	7.14761	7.86413	7.08955	7.46614	7.02738	8.00223	6.50068	7.81803	6.77139	7.98501	noncoding	ENST00000445730	RP11-525A16.1	Ensembl	497	chr10	-	112188597	112255954		ATTGTCTGAGTGTGTCCAGTCCAGTTCCTGCCTTAATAAAAATCACTGCTGCAAGGGAGA
ASHG19A3L0000225	43.7142	51.5072	48.5339	78.1577	55.1556	118.506	46.4711	54.0921	119.914	109.145	123.925	97.5055	5.33635	5.51733	5.91412	6.69876	5.82919	6.65698	5.62279	6.53956	6.38842	6.63685	6.89997	6.16521	noncoding	BF667001	lincRNA-ST8SIA6	lincRNA	879	chr10	-	17509951	17510578		TTTAGGACCTTTCCAGGGGAAATCATTTGCTGGGCACTCGGGTTCTCCACTTAATGAATT
ASHG19A3L0002888	208.946	97.0444	331.181	112.508	215.212	123.457	204.441	109.079	612.132	139.601	377.706	165.626	7.58806	6.49278	8.51933	7.25871	7.74533	6.71799	7.7541	7.58806	8.66118	6.98501	8.38263	6.9807	noncoding	chr10:74002486-74020610+	lincRNA-DDIT4-1	lincRNA	18125	chr10	+	74002486	74020610		TAAAAAGATAAAGAGGCAAATAGGTATGTAGGTCAGCTCAAAAATAGCCACCCACCCGCC
ASHG19A3L0000719	321.121	176.171	689.14	219.188	544.567	286.534	426.257	253.075	396.871	139.068	884.127	282.257	8.20916	7.42193	9.52828	8.25611	9.09557	7.95133	8.82444	8.77895	8.03114	6.97761	9.53737	7.79824	noncoding	DA728743	lincRNA-FOXA1	lincRNA	789	chr14	-	38503496	38663486		CCAAAAGTTAAAGAGGAAACTATCACCCCCTAAGAGGAAGCCAATATCATTTGTCACAAG
ASHG19A3L0001513	693.82	436.843	540.538	481.382	525.685	586.464	462.914	343.757	924.549	599.367	656.755	754.375	9.30933	8.80684	9.19004	9.37129	9.04301	9.00643	8.94261	9.20537	9.26503	9.12363	9.11915	9.30211	noncoding	AK296474	lincRNA-PPP2R2C-1	lincRNA	1780	chr4	-	6324670	6565327	NM_181876,NM_020416,	TCATTCACGTCCCTTCCTGTCTCGGTCTGCGGTCTTTACCACATCAATAGGACTTTTTAT
ASHG19A3A008480	61.8464	117.557	67.6073	207.571	64.4806	75.0189	58.9849	36.9418	80.9093	71.6106	61.7478	79.6891	5.8345	6.78692	6.3472	8.17404	6.03883	5.99225	5.96471	5.98069	5.8576	6.02143	5.98532	5.85067	noncoding	uc002ilc.1	CR602880	UCSC_knowngene	2080	chr17	-	45132466	45177627		TGTGTTTTCTGAAATACAGTCCCGCAGAGGGCAGTCTTGGGAAATTACTGTTCTCACACA
ASHG19A3A024490	1028.14	200.143	698.276	316.922	473.368	602.798	433.815	130.332	685.882	252.035	596.557	292.262	9.87215	7.63238	9.54826	8.79035	8.89013	9.04419	8.84741	7.8372	8.82475	7.85893	8.98782	7.84914	noncoding	HIT000395606		H-invDB	386	chr4	-	93181518	93181902		TTGGATGGTTATTCTTAAATTCAACAGTGTACTCATGCATAACGCTCTCTCCTATTGGAA
ASHG19A3L0001743	416.338	445.036	336.316	378.289	382.325	581.778	364.308	323.606	417.727	499.514	453.306	718.472	8.56678	8.8307	8.54117	9.03839	8.57551	8.99131	8.59167	9.12089	8.10875	8.86012	8.62372	9.23409	noncoding	DB305613	lincRNA-AIG1-2	lincRNA	534	chr6	-	143675629	143676164		GAGAGATGATTGCCTCCTAAATATTGGTCTTGCTTCCTTCTTGCTTTTTCTTACATTTAA
ASHG19A3L0002000	544864	352975	462507	387928	508592	393724	444701	328131	417431	402876	499930	366702	18.7904	18.7904	18.7904	18.7904	18.7904	18.5809	18.6387	18.5809	18.6387	18.7904	18.7904	18.7904	noncoding	AK093407	lincRNA-FAM84B-5	lincRNA	1671	chr8	+	126625711	127132021	uc011mfi.1,	GGCATTTTGTAGATGTGGTTTGACTATTTCTGTATGTCTCCATCTATTGATGAGGGTCTT
ASHG19A3A055233	300.021	226.555	232.364	186.81	233.19	263.524	209.68	133.306	472.435	249.382	307.933	328.036	8.10434	7.82036	8.03304	8.02109	7.86137	7.83116	7.78769	7.87055	8.28338	7.84477	8.10113	8.02476	noncoding	uc003tdd.2	RP9P	UCSC_knowngene	1403	chr7	-	32956427	32982782		CTACAGCTATTCAACTGAGGACAGAGTAGTTATGAAAAACCTCCTCCTGGGCTTATCAAG
ASHG19A3L0000635	62.0228	90.3236	72.1362	60.4951	65.1813	81.3834	69.8635	40.4864	138.244	141.022	69.5837	95.1716	5.83963	6.3846	6.43272	6.29404	6.05511	6.11626	6.21293	6.11398	6.57199	6.9988	6.14114	6.126	noncoding	CA422183	lincRNA-MED4-2	lincRNA	681	chr13	+	48627460	48660591		ATTAGTTCTTGAAATTCCCCATCTCGGTGAATTAACAACTCCAGGACCTGGTTTTCCTCT
ASHG19A3A022213	57.5934	55.6241	51.3392	27.6019	44.5705	51.1105	40.9276	20.9522	87.1348	70.3868	50.6422	40.2114	5.73216	5.63735	5.98753	5.0575	5.54732	5.42537	5.43579	5.15013	5.95916	5.99525	5.72007	4.7782	noncoding	uc003bqj.1	AF279782	UCSC_knowngene	1688	chr3	+	6532165	6778421		GTAACGCCCATTTGTTGCATAGTTTTGTGCTCCACACTCTTATCTACAAAATTATGAATT
ASHG19A3A023150	3267.83	1097.07	2911.04	1254.81	2575.54	1918.99	2198.08	1334.5	4235.24	1352.68	3796.02	1828.04	11.5722	10.1913	11.6148	10.6506	11.4083	10.7178	11.2726	10.9582	11.6816	10.329	11.7262	10.6618	noncoding	ENST00000479610	RP11-59J16.2	Ensembl	697	chr3	+	127208395	127209630		AACAAAACTGGGATGAGAAGCTGGGGTTCCTCCCACCCCTCTCCAGGACCTGTGAATGTC
ASHG19A3L0001447	51.9256	44.0706	50.0761	51.9513	46.8713	68.702	48.0985	43.1751	70.6317	45.3132	47.0435	56.4678	5.58768	5.28984	5.95424	6.0607	5.61756	5.85864	5.67216	6.20526	5.66152	5.34378	5.62371	5.31744	noncoding	chr4:111237276-111267301+	lincRNA-ENPEP	lincRNA	30026	chr4	+	111237276	111267301		GGTGGAGAATAAAAGATAATGAGTTTCTCTGACATGCTTAATACTTCCTTCTGGAAATGA
ASHG19A3L0003513	120.095	76.3953	137.963	80.7447	122.077	121.187	112.456	69.4795	249.547	94.2517	144.953	137.908	6.79753	6.11898	7.33451	6.75236	6.94745	6.69193	6.89602	6.91372	7.38345	6.41773	7.10342	6.70311	noncoding	chr15:40446305-40450500+	lincRNA-BUB1B	lincRNA	4196	chr15	+	40446305	40450500		ATAAGGACAGAACATTATGTAACCCATTTCCTCAGGCCTCAGACCTATGGAGTCACATGC
ASHG19A3L0002171	1072.63	412.947	958.841	480.922	743.978	815.156	663.136	375.734	1431.75	537.197	1151.8	652.587	9.94254	8.72865	10.0067	9.36976	9.54463	9.49789	9.45679	9.33164	9.91956	8.95702	9.89679	9.08898	noncoding	DB307684	lincRNA-C8orf37-1	lincRNA	518	chr8	-	96311901	96312419		AAATTTAAGGAACGCTGATAAACACTCTACTGTCTCACAGTTCCTCCCCAGCTGTTCAGC
ASHG19A3L0001460	152.543	126.702	131.146	122.837	127.612	199.119	133.608	98.365	155.041	101.433	126.62	165.966	7.14489	6.89835	7.2646	7.39297	7.01037	7.4126	7.14327	7.43189	6.72914	6.53347	6.93015	6.98391	noncoding	CX787170	lincRNA-MAD2L1-2	lincRNA	674	chr4	+	120923405	120924078		TGTTGCTGAGACATGTCTCATTCAAATCCACTGGTTCTCTTTACTTCCATACTATTCTTG
ASHG19A3A050377	366.953	274.586	345.759	294.713	331.764	299.244	312.354	283.74	1016.26	404.668	541.045	540.728	8.39294	8.10653	8.58177	8.68589	8.37417	8.01787	8.35809	8.9398	9.39386	8.53753	8.85605	8.79732	noncoding	uc001vlo.2	BC038529	UCSC_knowngene	1000	chr13	+	91145541	91187593		GTTTTTAAGATGCATCAGTTCCCCTTTCCAGCCTGAAGCCTCATCATCAAACAATGCTTC
ASHG19A3L0000329	871.903	223.594	1221.21	359.865	876.414	318.64	893.154	558.726	2506.46	408.781	1519.44	395.6	9.6422	7.79908	10.34	8.97053	9.78643	8.10973	9.90109	9.8569	10.8334	8.5537	10.3098	8.31754	noncoding	BI059095	lincRNA-UBASH3B-1	lincRNA	330	chr11	+	122276676	122276991		TCAGCTATCTATCTACTCCCCACAATAAATGGCTGGTCAGTTCCACGTTTAAAGTATCTC
ASHG19A3L0000612	3129.72	662.098	2116.16	1295.86	1049.17	1725.4	1229.84	434.64	1941.87	875.87	2151.32	1052.68	11.5025	9.44698	11.1389	10.6923	10.0379	10.5705	10.3721	9.51409	10.4193	9.70641	10.8424	9.83133	noncoding	chr13:32382650-32393700-	lincRNA-RXFP2-2	lincRNA	11051	chr13	-	32382650	32393700		AGAAAAAATAAGAAGTTAGGAAATGTATATATGGACCCACCAGGGTTCTCATCTCCCCTC
ASHG19A3A030462	414.921	186.411	366.562	189.229	244.239	273.399	224.531	158.118	527.175	266.519	442.03	260.154	8.56164	7.5068	8.65549	8.04053	7.92775	7.88138	7.88678	8.12591	8.45227	7.9412	8.58748	7.67919	noncoding	ENST00000510677	AL360215.1	Ensembl	3298	chr6	-	119773711	119790879		GAGGATGGATTTTGAAGCATAGTTAAATGGTGTTGGCCATTTCCCCTCACTTTAATTATT
ASHG19A3L0003130	135.155	84.5028	93.9115	83.5144	90.1711	159.391	98.4266	55.4554	92.0653	90.3253	103.519	123.89	6.96887	6.28259	6.80006	6.8033	6.52089	7.09183	6.70096	6.5777	6.03725	6.35404	6.66521	6.53891	noncoding	chr3:25863830-25873380+	lincRNA-LRRC3B	lincRNA	9551	chr3	+	25863830	25873380		AATTTTCAGACTGTGCTTGGTGCATTGTTCTTCTCAAGTCTCTCAACGGTTCAGAGGAGG
ASHG19A3A046228	185.979	281.332	168.643	151.886	186.586	129.548	181.45	86.6565	312.686	234.27	189.474	120.662	7.42326	8.14804	7.59542	7.71366	7.53768	6.78573	7.58645	7.24363	7.70018	7.7531	7.45168	6.49846	noncoding	NR_033314	BDNFOS	RefSeq_NR	1478	chr11	+	27528398	27699348	NR_002832,	TATTGGGGGATACTGAGGTGAGCAGGGTATAAGTGGGGCAAGACTTTTCAGTGTAAACTT
ASHG19A3A052006	944.938	634.002	985.666	614.807	948.671	793.083	830.987	660.211	2077.8	853.769	1449.87	1059.33	9.74999	9.37298	10.0503	9.68052	9.89381	9.45392	9.78757	10.0844	10.5256	9.66419	10.2352	9.84431	noncoding	G36709		misc_RNA	463	chr15	-	39723159	39723622		GAACTATTCTCTGGATGCTTTTCCCCTTACGTTTTCCCCTTTATTGCCCTCATGGACAAA
ASHG19A3L0000006	267.886	203.645	315.534	181.911	272.456	247.644	263.561	185.671	619.409	237.489	420.427	292.741	7.93276	7.65704	8.45426	7.98169	8.08402	7.74278	8.1175	8.35112	8.67573	7.77093	8.52007	7.85189	noncoding	chr1:10911613-10923588-	lincRNA-CASZ1	lincRNA	11976	chr1	-	10911613	10923588		AAATTGCCACATTTGTAGATTATTGAGGTCTCACTAGCTGACTCACAGCCCCTCTGTCGA
ASHG19A3L0003200	263.074	113.895	331.614	130.162	315.643	128.434	278.334	115.526	888.756	176.592	497.269	230.493	7.91036	6.74035	8.52105	7.4813	8.30198	6.77479	8.19845	7.6646	9.20753	7.32931	8.7437	7.48954	noncoding	AW129555	lincRNA-DEPTOR-2	lincRNA	380	chr8	-	121073763	121074142		CTTTTAAAACCTGGGCTCACACTTACCCACACATTTTCAAAATTGAGTTAACAGGCCAAT
ASHG19A3L0002540	205.851	116.898	225.743	131.062	205.67	179.701	171.347	103.741	186.63	116.448	168.617	145.428	7.57062	6.77854	7.99472	7.49208	7.67782	7.26598	7.50373	7.512	6.98545	6.72558	7.29887	6.77993	noncoding	DB445849	lincRNA-DYNC1I1	lincRNA	466	chr7	+	95306192	95306656		CTTAAAACTATTTGTGATTAAATCACCCCACATTGTCCTCTAGGCTCTAATGATTCTCTT
ASHG19A3A051759	117.357	65.3294	69.0186	58.4566	93.8683	108.331	67.1155	36.5707	44.3652	68.5923	54.2324	61.7326	6.76309	5.88092	6.37761	6.24168	6.57955	6.53103	6.15331	5.96591	5.01881	5.95894	5.81083	5.45057	noncoding	uc001yfu.2	BC038465	UCSC_knowngene	1114	chr14	+	97925206	97930495		GCCTCTCCTGAAGAAAATAGTGGCAATTTGTACTCAGCTGTGGAATAAAGGAAATCATGA
ASHG19A3L0003515	52.2619	50.8693	38.1702	58.0262	44.7279	60.061	61.8081	34.7404	74.4533	55.0271	47.5621	92.3255	5.59658	5.49806	5.58884	6.22951	5.55358	5.65749	6.03051	5.88959	5.73724	5.62828	5.63815	6.08115	noncoding	chr15:46971964-46982563+	lincRNA-SEMA6D-6	lincRNA	10600	chr15	+	46971964	46982563		CTCTTAAATCCAGGAAATAAATACTCTCTCTGTTCTCATTCTTTGAAGAATCTTGACAGG
ASHG19A3A046601	72.9368	68.5068	54.6155	54.5509	45.5728	70.9129	40.8399	36.1867	80.8261	54.2463	36.6705	86.3876	6.0761	5.95575	6.06521	6.13244	5.57769	5.90551	5.43247	5.95028	5.85631	5.60675	5.28505	5.97469	noncoding	uc001czu.2	BC030753	UCSC_knowngene	1269	chr1	-	61405916	61436448		ATTTTCACAGACGTGCCAGGAGGAAACCCAGCGTCTCTCAGTTTCCTTTAAATATATGAG
ASHG19A3L0002664	68.9451	80.2467	76.3118	71.6248	64.0906	89.295	77.5489	62.0586	139.061	59.9491	84.6824	101.363	5.99306	6.19756	6.51025	6.56048	6.03133	6.24854	6.35559	6.74662	6.58035	5.75458	6.3973	6.22867	noncoding	BF895724	lincRNA-C4orf41	lincRNA	426	chr4	-	184725424	184725840		AGATAAGCTTCTTTACGAGCCAGGCCCGCTTCTTAAACTTCTCTAAATTTTCTGCCGACC
ASHG19A3A031719	481.743	385.562	470.114	313.549	416.716	320.62	366.151	413.821	382.089	307.604	256.563	299.536	8.77715	8.63245	9.00717	8.77394	8.70268	8.11582	8.60082	9.45353	7.978	8.14598	7.86381	7.88773	noncoding	ENST00000441363	RP11-398K22.12	Ensembl	2403	chr6	+	73973081	74011124		TTGCCCTTCATTCCCCATTTCTATCATAATCTACACAGAGTTTTGAACAGGCATTTTAAA
ASHG19A3L0001156	158.632	284.049	138.56	296.919	151.395	172.293	181.544	125.971	184.357	191.029	80.5275	211.413	7.19757	8.16586	7.34009	8.69648	7.24195	7.20721	7.58679	7.78728	6.96841	7.44447	6.33056	7.35889	noncoding	AB058771	lincRNA-B3GNT7	lincRNA	3748	chr2	+	232127057	232238606		AAGATAGTCTTTTAGAGAAGTGGGGAGTATCCAACTTAGGGTCAAAATACACTGAGATTA
ASHG19A3L0001163	551.667	220.768	439.805	221.415	254.821	280.174	223.46	127.898	517.774	209.205	387.58	307.666	8.97824	7.77794	8.91379	8.27076	7.98976	7.91624	7.87987	7.81046	8.42784	7.58177	8.41313	7.92947	noncoding	chr2:235518511-235598161-	lincRNA-ARL4C-6	lincRNA	79651	chr2	-	235518511	235598161		AACATACAGGCAGCCAAACTTATTCAGGCCTCACTCCCGTTTCAATTACACTGTTGTTGA
ASHG19A3A048082	316.525	460.699	309.174	384.909	209.619	476.67	329.014	108.634	282.483	445.685	140.037	199.794	8.18756	8.88071	8.42452	9.05816	7.7034	8.70203	8.43444	7.58283	7.55832	8.68284	7.05553	7.27175	noncoding	AK130597		misc_RNA	2295	chr1	-	91377811	91380107		ACTGCATGGTTCTTAGATTAGACCAGAAGTCAAGGTGAACAAAGAGTGCATATAATCTAA
ASHG19A3L0001476	660.668	668.319	692.001	698.377	659.655	642.97	570.11	493.186	1459.29	685.221	880.677	968.856	9.2369	9.46081	9.53576	9.84816	9.37448	9.14466	9.23752	9.69371	9.94852	9.32525	9.53069	9.70681	noncoding	BU621051	lincRNA-PPARGC1A-2	lincRNA	726	chr4	-	24337862	24338571		TTTTAGGAGAAAATATCCCAGCTCGAGATGTACCTTCACCATCCCTGTCTCTTCTCAGCA
ASHG19A3A000462	584.787	293.614	543.754	362.108	562.668	511.203	411.687	327.735	500.023	503.994	807.331	875.487	9.06336	8.21142	9.20282	8.97848	9.14172	8.80274	8.77695	9.13753	8.36896	8.87151	9.41911	9.5394	noncoding	ENST00000506795	RP11-462C24.1	Ensembl	1136	chr4	-	109461323	109541585		ccttggcctcccaaagtgctggaattacagGAATTAGCCTCCTTACTGTCAGACCAGCCA
ASHG19A3L0003264	241.04	228.525	180.916	183.785	187.41	282.972	191.311	156.409	211.47	250.91	211.459	224.853	7.78042	7.83239	7.68931	7.99676	7.54394	7.93142	7.65553	8.11041	7.16257	7.85283	7.59892	7.45203	noncoding	AA595877	lincRNA-C16orf72-1	lincRNA	169	chr16	-	9578862	9579031		AACAGAATGAATTAGAAGAAGTTTCCTGTTCTGCCTCATGGAGTCTTTTCTTTCCCTTAT
ASHG19A3L0002457	127.785	250.324	65.2601	175.423	84.211	271.253	99.0763	23.6813	165.461	306.374	86.4271	149.244	6.89084	7.96785	6.2987	7.93083	6.42263	7.87263	6.71149	5.33222	6.8173	8.13761	6.42524	6.81812	noncoding	AW086055	lincRNA-PRRC2C	lincRNA	378	chr1	-	171562278	171562866		CAGGTTCTGCAGTCATCTGAATAAAATTATAGAGACATCCAGCACACTCCATTTAAAAAA
ASHG19A3A012948	274.079	664.441	318.281	384.213	308.474	266.009	357.148	755.575	388.335	516.529	303.973	390.015	7.9713	9.45234	8.46741	9.05535	8.26759	7.84399	8.56145	10.2686	7.99786	8.90668	8.08618	8.28917	noncoding	NR_024330	NCRNA00085	RefSeq_NR	2017	chr19	+	52196592	52208442		CTGGGCGAGCTGCTGGCCAGGCCCGAGGCTCTGACGCCCAGCAATCTGTTCCTGCTTGCA
ASHG19A3L0000207	187.298	334.764	456.395	210.847	387.011	452.186	333.713	182.222	645.061	409.216	482.236	506.09	7.43558	8.40732	8.96584	8.2014	8.59051	8.6154	8.46005	8.32534	8.73601	8.55482	8.70296	8.69269	noncoding	AI028364	lincRNA-PRLHR-2	lincRNA	449	chr10	-	120375174	120375612		TAGAAGCCAATCTTTGAGTCTCTGCCTCTCCAACGCCAAGGATCTTCATCTGTGAAATGT
ASHG19A3A049382	87.021	82.8107	62.0146	64.9825	94.4391	97.0181	73.1841	74.3685	102.439	68.8586	68.0287	86.8257	6.3367	6.24759	6.23129	6.40474	6.58967	6.37202	6.27476	7.01447	6.1768	5.96442	6.11164	5.98307	noncoding	uc001usr.2	CR592782	UCSC_knowngene	2567	chr13	-	30677365	30683005		TTGGAATGCATCCTCCACTTTAGCAAAAGAATTATGTGTTTTGTTTGCTCTTCATCATGT
ASHG19A3A026814	3499.16	766.19	2641.14	1442.16	1897.83	1815.11	1715.39	720.32	4124.32	1040.19	3197.45	1573.07	11.6782	9.66757	11.4744	10.8302	10.9549	10.6527	10.8851	10.2047	11.6347	9.94625	11.4447	10.4455	noncoding	ENST00000504349	RP11-155L15.1	Ensembl	1227	chr5	-	55609731	55617224		CTGCCTTTGATTCTTTCTAATTGTCAGGAAACTTGCACTCATAATCCCTCCTGCCTCTGG
ASHG19A3A055229	90.0716	80.4428	65.9937	55.9831	67.9559	106.579	67.1361	41.8988	95.0272	56.8701	72.5751	57.9351	6.38545	6.2023	6.3137	6.17199	6.11522	6.5076	6.15384	6.16348	6.07779	5.67652	6.19472	5.35537	noncoding	uc003qir.2	BC039503	UCSC_knowngene	1292	chr6	+	140092209	140181606		TCCTACAGATGATGACAGTTCTCATTCTCCAGCAGCAAATAATCCCAAAGGAGGTAAACA
ASHG19A3A008477	1491.36	2414.44	1334.2	2856.39	1063.6	962.933	931.908	367.803	604.491	167.656	306.974	180.089	10.4125	11.2854	10.461	11.7079	10.0592	9.73482	9.96174	9.29664	8.64345	7.25218	8.09819	7.11217	noncoding	uc010wkm.1	CR624169	UCSC_knowngene	416	chr17	-	45128651	45129168	ENST00000514828,ENST00000510581,ENST00000508811,	ATGCCAAGATGAGTTTGTCAGTATAGCCATATCCTGGAACTTATTTTGTGAGCTAAAAAA
ASHG19A3A015748	535.846	278.718	402.254	304.078	311.637	451.503	318.428	208.643	604.933	322.021	410.472	386.515	8.93178	8.13046	8.78483	8.73283	8.28378	8.61282	8.38559	8.50922	8.6448	8.20841	8.48464	8.27568	noncoding	uc010fcy.1	FLJ16124	UCSC_knowngene	1113	chr2	+	65663844	66299751		TCTGGGAGGAGAAGGAAGGAATTTATCTACCAGCTCCCATCTCTCATGGACCAAATTCTT
ASHG19A3L0003307	70.3304	135.52	71.3826	147.002	57.5513	85.7207	63.3159	53.9985	120.568	106.958	82.7269	214.357	6.02171	7.00443	6.4208	7.66509	5.88628	6.19053	6.06313	6.53735	6.39612	6.60557	6.37057	7.38148	noncoding	chr2:238206264-238224402+	lincRNA-COL6A3-4	lincRNA	18139	chr2	+	238206264	238224402		AATAAGTACAGGGATTTGAGCCGATTGTTCCATTGCATTCCGGTCGTCTCAGGAAAAGAG
ASHG19A3A024062	56.5254	46.1439	43.6059	48.6933	44.4028	57.371	53.1964	34.0263	81.438	54.8346	43.2479	76.1584	5.70718	5.35783	5.7664	5.95314	5.5419	5.58721	5.82057	5.85719	5.8665	5.62229	5.51373	5.78273	noncoding	ENST00000513032	RP11-399D2.1	Ensembl	749	chr4	-	36008244	36047656		GTCACTTCCTCTTGAATTTGCAAAATAGTTGTTTGCTTAGCACGAATGCCAACAATATTT
ASHG19A3A016048	1485.05	578.027	1014.51	760.971	846.467	966.077	753.39	368.885	1537.05	716.628	1402.94	939.033	10.4069	9.23099	10.0879	9.96681	9.73822	9.73855	9.64466	9.30134	10.0369	9.39409	10.1902	9.6507	noncoding	ENST00000441036	AC104782.3	Ensembl	581	chr2	+	100859092	100865724		ACAGAAAATGCTGTGCTGGCCTGGCCCTCCCACAAACACTCCAGTTTCACGGGCTGAAGA
ASHG19A3L0002263	196.041	63.574	160.728	68.9972	158.491	75.5062	194.4	101.91	218.374	122.587	168.328	166.271	7.50139	5.83893	7.53569	6.49863	7.30585	6.00211	7.68103	7.48456	7.20771	6.80522	7.29752	6.98674	noncoding	AB002362	lincRNA-IGSF1	lincRNA	5413	chrX	-	130407484	130712873	NM_001170961,	TAACTCCTCACTGTACTGATTTACTGGCGCATGAAATTCTATTAAAAATGCATTCTTCTG
ASHG19A3A013546	140.686	108.576	95.5935	101.013	116.047	132.932	91.7254	76.1141	106.916	76.5501	74.1359	101.773	7.0257	6.66254	6.82667	7.0965	6.87854	6.82491	6.60112	7.04652	6.23129	6.11354	6.22436	6.23509	noncoding	ENST00000423797	AC006038.4	Ensembl	603	chr2	-	42592809	42652228		CAACTCTGTGCCACATCCTCTTCATTTTAGAATCCAGGATGAAGGATATGCCCTTATCTG
ASHG19A3L0001831	2078.93	673.834	1415.82	972.917	942.501	1533.69	938.885	519.937	1500.97	812.845	1425.59	1090.28	10.9011	9.46991	10.5439	10.2893	9.88795	10.3874	9.97242	9.76859	9.99574	9.58998	10.2076	9.89173	noncoding	chr6:89272256-89285156-	lincRNA-CNR1	lincRNA	12901	chr6	-	89272256	89285156		TCAATTCTGGTCCAAATCTGTCACCTTTCTGGAAATTCTCCCTGTAGACCCCAATGTGTG
ASHG19A3A026260	181.599	74.6316	161.967	76.5732	115.808	91.2288	104.638	53.8742	215.975	61.2861	120.599	132.595	7.39282	6.08393	7.54781	6.66229	6.87592	6.28334	6.79334	6.53402	7.19367	5.78924	6.86601	6.6463	noncoding	ENST00000510062	RP11-366M4.3	Ensembl	674	chr4	+	165798393	165820117		TAGTGAAGTCAGTGAAGTCTTCGGTCCCGTCCTGAATCATTTTTACCCTCTGTTTAGGGA
ASHG19A3L0002260	79.947	319.561	107.636	163.297	110.119	190.841	136.605	106.047	195.069	237.65	145.942	265.373	6.21248	8.33148	6.98716	7.82466	6.79886	7.34853	7.17519	7.54603	7.04796	7.77233	7.11187	7.71126	noncoding	chrX:128828944-128841419+	lincRNA-XPNPEP2-2	lincRNA	12476	chrX	+	128828944	128841419		ATTTTCTCTTTTCTTTTTAATAGTGTTGGTGGTTGTGCCTGGAGGTGAGACAGGGGAGGG
ASHG19A3L0001725	367.542	390.654	289.586	386.775	391.494	420.895	318.504	301.299	715.186	455.112	419.315	681.841	8.39723	8.65034	8.33588	9.06666	8.60704	8.50847	8.38592	9.02417	8.88828	8.71223	8.51501	9.15394	noncoding	T02983	lincRNA-LOC285733-1	lincRNA	500	chr6	+	130917299	130917789		AACTAAAACCAGGTAAAATTGGCTTCCTCTGGCTTCTCTGAGTCTTCTTGTGGGGTTCTG
ASHG19A3L0000028	271.109	192.505	230.773	193.614	219.566	241.443	196.947	161.976	377.187	208.112	228.088	282.811	7.95343	7.561	8.02575	8.07657	7.77585	7.70077	7.7005	8.15918	7.9591	7.57154	7.70202	7.80169	noncoding	chr1:157444726-157458601-	lincRNA-ETV3-2	lincRNA	13876	chr1	-	157444726	157458601		CTATTGCTTGTGTGTTTGATTTGTCATATGGGCTTTCTCACCCTTGGTTATTAAAAGATT
ASHG19A3A016748	101.553	81.0463	104.516	55.1106	143.208	103.722	123.317	87.15	105.075	69.6513	86.3466	76.2157	6.55465	6.21328	6.94536	6.1474	7.16327	6.47176	7.02784	7.25144	6.20883	5.98051	6.42452	5.78408	noncoding	ENST00000413290	AC064834.1	Ensembl	989	chr2	+	196313255	196343649		GGACTTGGAAAGGCAGAAGAGAAGCAAGAGCCAGCATCCTCATCTTATAAACAGAAAAGC
ASHG19A3A051277	139.417	221.366	374.412	229.123	292.653	552.846	397.745	155.522	596.098	350.796	705.319	443.089	7.01213	7.7819	8.68917	8.32006	8.18966	8.91214	8.72716	8.10397	8.62398	8.33251	9.22716	8.49539	noncoding	uc010aja.1	TCRA	UCSC_knowngene	583	chr14	+	22392580	23016719		TCATTGAATTTCCAGAAGGCAAGAAAATCCGCCAACCTTGTCATCTCCGCTTCACAACTG
ASHG19A3L0002566	90.1204	66.42	102.696	60.8656	111.709	66.7029	92.2425	62.1752	195.943	63.1519	109.889	85.8763	6.38651	5.90596	6.92326	6.30346	6.821	5.81465	6.61014	6.74984	7.05583	5.83407	6.74457	5.96579	noncoding	chr4:120932275-120933293+	lincRNA-MAD2L1-1	lincRNA	1019	chr4	+	120932275	120933293		CTTGACAAATCTAGATATTTACATCTTAGACAAATGACCCCTTTACGCTTACAGTCATCA
ASHG19A3A029517	49.663	86.2576	74.5737	70.751	50.8095	52.5245	49.1024	49.8116	90.1937	51.8454	52.8715	97.4178	5.52304	6.31599	6.47921	6.54049	5.7222	5.4642	5.70614	6.41812	6.0076	5.54204	5.77904	6.16445	noncoding	ENST00000455966	RP1-224A6.3	Ensembl	615	chr1	-	22350486	22351461	BC039533,	GATGCCGCTTGAGTCCCAGAGCAACTCCAATTTCATAGGCACATAAATTTATGTGAAAGT
ASHG19A3A049798	237.827	239.914	194.236	233.158	243.618	300.661	213.005	161.66	359.784	263.223	232.866	352.359	7.76233	7.90547	7.78802	8.34784	7.92479	8.02319	7.8113	8.15637	7.88678	7.92439	7.73116	8.13865	noncoding	ENST00000454752	RP11-151A6.4	Ensembl	790	chr13	-	101189576	101232371		AGTCTGTGCTGCTTCCATAGGACTGTTCTCACTTCTTTCCATTTTGCAAGTTCTCAGCCT
ASHG19A3A028539	628.564	355.378	657.067	293.356	687.624	396.283	509.901	354.548	695.83	275.092	452.48	358.285	9.16268	8.50156	9.46044	8.67897	9.43189	8.42256	9.08166	9.24625	8.84609	7.98229	8.62094	8.16106	noncoding	uc003klp.2	FIS	UCSC_knowngene	2049	chr5	+	95187935	95195834		GGATTCTAAAAACTGACAACAAACCACTTACCCCTATTGCTCTTCTTCCTAAAGCTAAAG
ASHG19A3A013311	188.599	174.534	169.072	107.151	160.061	178.511	175.593	107.01	425.45	200.162	246.67	274.866	7.44691	7.40719	7.5986	7.18495	7.32015	7.25676	7.54005	7.56155	8.13634	7.51516	7.80987	7.76062	noncoding	ENST00000422415	AC010145.4	Ensembl	517	chr2	-	16137170	16203007		ATGCCTCTCAAGGCTCCTTTTCCTCCTTACAAACAAAATAAAACAAATCCTTCCTATGGA
ASHG19A3L0001653	252.62	248.07	183.374	240.462	255.67	289.362	192.668	177.088	394.218	335.261	253.609	324.907	7.85033	7.95566	7.70599	8.39139	7.99435	7.96662	7.6687	8.28338	8.01856	8.26638	7.84752	8.00899	noncoding	BX415539	lincRNA-MRPS30	lincRNA	932	chr5	-	44827705	44828637		GCTATCCACTTCCTGCCTTATTATACTAACAATATCCTGAAGCGTATAGAACTTTTAGTT
ASHG19A3A034136	71.8681	135.007	48.1796	96.0061	69.541	105.725	57.2128	57.6329	124.13	176.778	60.7393	129.785	6.0537	6.99754	5.90348	7.02064	6.15055	6.49724	5.92334	6.63629	6.43545	7.33083	5.96401	6.61304	noncoding	ENST00000414621	AC006027.2	Ensembl	230	chr7	+	30430523	30451991		AAACACTTGTCTGCTGTTTCTGTGGCCTGGCTGAGCCAAGAAAACATGTTAAAGCACAGA
ASHG19A3L0003246	2583.23	725.065	3023.01	1167.59	1987.67	1266.56	1964.1	1106.97	5007.4	1159.18	3892.82	1571.72	11.2163	9.58014	11.6766	10.5549	11.0228	10.1137	11.0998	10.7405	11.9473	10.1003	11.7637	10.4429	noncoding	AV730200	lincRNA-CNTN1	lincRNA	687	chr12	-	41510490	41511173		AGCTCCAATATTTATATCCCCTCCACCTCTACTGAGTCAATGCCACATTTTAGATTTTTT
ASHG19A3L0002589	4418.36	552.884	2032.98	1470.85	1386.17	1490.58	1090.31	384.081	3151.78	964.407	3106.02	1546.2	12.0334	9.16342	11.0855	10.8555	10.4685	10.3423	10.1929	9.35922	11.2262	9.84593	11.4037	10.4185	noncoding	BX116989	lincRNA-RYBP-4	lincRNA	467	chr3	-	72610324	72631587		GAGAGGAGAGAGACCAGCAATCAGACCCTCCCAGAGACAATCATTGTTAACATATTGTGT
ASHG19A3L0000869	266.681	567.382	225.875	720.61	254.519	302.298	208.6	249.501	570.275	510.952	330.546	752.939	7.92707	9.2048	7.99552	9.89211	7.98784	8.03006	7.78011	8.75783	8.5623	8.89162	8.19678	9.29962	noncoding	DN604327	lincRNA-CDH11-1	lincRNA	160	chr16	-	65261807	65261927		TTCCCCAGCCTGGACAACACACTTCAAGAGTAAAACTTTGCTGTAAATAAATGAATCAAC
ASHG19A3A029312	112.856	97.9828	83.3117	69.0397	81.592	110.991	79.1243	28.6318	118.547	65.6787	56.8369	98.5397	6.71046	6.50795	6.63531	6.49955	6.38072	6.56546	6.3834	5.60838	6.37353	5.89265	5.88022	6.18409	noncoding	ENST00000404600	RP11-157J24.1	Ensembl	1589	chr6	-	1513935	1515524		ATTCATCCCCTATAAACTGCTCCAGAGCAGAGAAGGGTGTGGCTAGATTTGTGAGTATCA
ASHG19A3L0001891	91.1851	80.682	74.279	78.391	73.7819	77.571	63.2833	50.4773	103.248	50.0439	60.655	86.2489	6.40234	6.20749	6.47427	6.70317	6.23839	6.04296	6.06209	6.43829	6.18612	5.489	5.9616	5.97184	noncoding	DB061937	lincRNA-SHH-4	lincRNA	564	chr7	-	155855748	155856312		GGGACTCCTGATAAAGACAGCAGCCTGTCTGGAGAGACCCGTCTCACGCTCTCACTTTTT
ASHG19A3A011300	125.613	225.179	84.0432	210.072	100.73	211.167	124.897	120.797	123.134	300.906	97.3717	260.084	6.86293	7.81034	6.64595	8.19737	6.68334	7.50216	7.04729	7.72738	6.42309	8.11112	6.58178	7.67906	noncoding	BC045720		RNAdb	1844	chr19	-	28281401	28284607	NR_027301,	GTGGACATCTGTCTGGAGGAGCAATTTTACTGCGACATTTTAAAGAAACAAATTTAATTG
ASHG19A3A020678	64.1521	88.4523	53.7379	42.4171	61.719	76.0241	60.6233	50.4876	59.2786	61.2217	56.9505	66.3374	5.88534	6.3522	6.04552	5.73805	5.97778	6.01161	6.0022	6.43858	5.41759	5.78736	5.88275	5.56892	noncoding	NR_027007	LOC440944	RefSeq_NR	1907	chr3	-	9430536	9439174		GGGCCGCCTAGAGAAGAGGCTGTGCTTCGGCGCTCCGGCTCCTCAGAGAGCCTCGGCTAG
ASHG19A3L0001899	817.461	314.086	475.235	348.496	445.569	365.825	356.709	182.627	1045.1	427.638	644.926	566.716	9.54384	8.30826	9.02286	8.92383	8.79876	8.30675	8.55994	8.32848	9.43573	8.62094	9.09139	8.86474	noncoding	BF056782	lincRNA-ABCB5	lincRNA	511	chr7	+	20510663	20511322		AATGGATCTTCCTCTTCCTTATTCACCAGGCCCTGCCAATTCAATATTCAAGCAGACAAT
ASHG19A3A018873	813.336	760.043	670.002	808.512	973.257	1695.87	771.563	684.407	692.054	983.324	554.431	533.254	9.53888	9.6546	9.48977	10.0545	9.92872	10.5388	9.68103	10.1296	8.83864	9.87652	8.89063	8.77269	noncoding	ENST00000423089	AP001434.1	Ensembl	438	chr21	-	39610148	39610586		ATCAAGCCTGCTCAATGCTCATCATGGATCCCTGTGAATTACGAAAACTGCTACATCCGT
ASHG19A3A049414	1495.21	437.317	1437.2	755.528	1065.8	1005.8	1026.6	622.499	2533.01	865.088	1926.02	1302.89	10.4193	8.808	10.5628	9.95471	10.0622	9.79741	10.1042	10.004	10.8526	9.68303	10.6735	10.164	noncoding	ENST00000421002	RP11-380B4.2	Ensembl	903	chr13	-	33451568	33485788		TGAAAGTGGACATTTTTGCCTTGACAACTCCATCTGCTCCTCCTCTATGAAAGCTCCATC
ASHG19A3L0001236	229.55	259.804	196.395	188.464	236.09	287.055	202.786	152.65	232.405	237.017	169.61	224.687	7.71652	8.02594	7.8037	8.03468	7.87835	7.9543	7.7417	8.07582	7.29063	7.76843	7.30529	7.45073	noncoding	chr2:88954435-88968860-	lincRNA-EIF2AK3	lincRNA	14426	chr2	-	88954435	88968860		AGGTCTATTGCATCATGCTGCCTCTCTGTTGCGATGCCACTGGCTCAGCCCTTTGTCCAT
ASHG19A3L0000493	218.289	149.518	162.971	123.137	163.766	225.24	154.335	105.454	159.679	117.127	115.729	147.69	7.64643	7.1622	7.55331	7.39694	7.35249	7.59574	7.34891	7.53779	6.76898	6.7338	6.81139	6.80298	noncoding	AI073577	lincRNA-PDZRN4-1	lincRNA	331	chr12	-	42157990	42159371		TGCCTGGAGTGAAAGCTTCTTTCTTCTCCTCATCTGTGGAACTCTTGTTTTAAGCTCTCA
ASHG19A3L0001230	591.497	251.919	395.935	263.688	282.018	333.826	278.326	167.728	449.51	283.498	393.379	347.354	9.07988	7.97862	8.76289	8.5307	8.13505	8.17314	8.19789	8.20351	8.21554	8.02545	8.43396	8.11641	noncoding	DW462947	lincRNA-GNLY	lincRNA	365	chr2	-	85969367	85969715		TGATCAATTCATTCAGGCTGCTGCCTCCCGCTAAAAGACTTACTCTGTTCTCATTCACAG
ASHG19A3L0001028	3005.26	1050.4	2308.49	1347.44	1484.99	1716.61	1359.08	796.211	3252.73	1422.57	2934.76	1697.86	11.4439	10.1291	11.2733	10.7463	10.575	10.5587	10.529	10.3303	11.2733	10.3943	11.3164	10.5506	noncoding	BU739232	lincRNA-TMEM182-1	lincRNA	670	chr2	-	103380796	103460297		AAGAAATTCCATCTGCAGCAATATATGAGCCTCCCCCAGCTTTGTAGAGAAAATGGCTGG
ASHG19A3L0000738	86.6074	149.542	258.246	117.437	171.295	180.729	212.129	113.404	575.632	197.559	343.566	253.662	6.33042	7.16257	8.17557	7.32356	7.41786	7.27396	7.80709	7.63935	8.57674	7.49828	8.25213	7.63877	noncoding	CN274459	lincRNA-OTX2	lincRNA	631	chr14	-	57533725	57579378		AGCATTGCTTCCCTGTGATCTCTAACCCACCACAATTGAAATGACAAGCGTTGAAATGGG
ASHG19A3A026017	87.1358	119.472	68.3197	94.8783	82.0971	90.8998	84.3937	68.1305	185.908	133.981	83.2543	155.758	6.33859	6.8129	6.36214	7.00258	6.38993	6.27883	6.47811	6.88283	6.98015	6.92865	6.37623	6.88237	noncoding	ENST00000509834	RP11-420A23.1	Ensembl	747	chr4	+	129214087	129396155		TTGACTGCTGACTTCTCACCCAAGGAAGTAACTGTATCCCAGCCTAATCTCAGTGGATAA
ASHG19A3A000285	3161.07	4666.18	3063.21	5536.08	3773.62	7241.94	3212.61	5849.41	4446.17	5143.67	3829.5	4935.1	11.5146	12.1772	11.7022	12.5935	12.0126	12.6349	11.8589	12.8415	11.7607	12.2106	11.7374	12.0318	noncoding	ENST00000444977	AP001434.2	Ensembl	287	chr21	-	39609138	39610123		TGTGGCCATCCCTGAGCACCCTGCCACCAGgaagctgaaaagaaggcccaggtgctccct
ASHG19A3L0002443	2014.81	960.773	1925	802.681	1568.85	1424.21	1535.96	593.843	1517.13	1417.81	1221.05	786.524	10.857	10.0053	10.9991	10.0444	10.6512	10.2852	10.7181	9.94544	10.0139	10.3898	9.97637	9.36413	noncoding	DB303228	lincRNA-MYSM1-3	lincRNA	551	chr1	-	59230418	59230967		AAATCAGTAATATATTCACATGGTTTAGTCACCTTCCTCCATCCTGCTGCCTAGAATGTG
ASHG19A3L0002289	183.258	106.515	164.613	98.8515	108.281	118.769	88.976	56.7955	172.327	119.2	110.823	78.4403	7.40656	6.63201	7.56581	7.06621	6.77825	6.66005	6.55366	6.61387	6.87642	6.76246	6.75671	5.82749	noncoding	chrX:36772104-36806404+	lincRNA-FAM47C	lincRNA	34301	chrX	+	36772104	36806404		TGACTCAGCATTCCTCTCTTTATACTATTTGGGGGCAGCCCAAAGTGACTTTGACACAAG
ASHG19A3A041623	144.609	61.9903	177.383	279.076	200.955	84.3111	144.925	79.527	224.193	54.1578	148.591	140.738	7.06359	5.80154	7.66065	8.60734	7.64408	6.16843	7.25533	7.11371	7.24215	5.60451	7.1387	6.7329	noncoding	NR_028344	RP1-177G6.2	RefSeq_NR	1398	chrX	+	139791923	139796996		TACAGTGCACAAATTCATGTCACAAAAGACACACTCACCACACAATACAAATACTTGCTC
ASHG19A3A014148	163.227	173.311	216.255	136.855	177.136	153.663	165.111	151.323	442.58	211.248	275.389	221.33	7.24215	7.39543	7.93993	7.55874	7.46309	7.03819	7.44797	8.06191	8.19115	7.59746	7.95254	7.42856	noncoding	ENST00000413151	AC009505.4	Ensembl	424	chr2	-	106575539	106578462		TAACACACCGCTAAGAAAAAGACTTGTTCTGAGAGTGAGGACTGCCCCCGGATTTTGTAA
ASHG19A3A023987	28743.1	63311.1	26130.9	43645.7	22685.5	56657.4	27290.4	53095.1	27527.4	46338.7	22732.3	60034.8	14.997	15.3667	15.0322	15.4156	14.8171	15.5408	15.1035	15.3645	14.7582	15.1861	14.6387	15.6379	noncoding	ENST00000487122	AC006427.1	Ensembl	248	chr4	-	16257930	16258178		TTTAAAACTTATGCTATCTGCGGGGCGATAGGATGGGTGAGTCAGATGATTCGATTCTCC
ASHG19A3A025251	3445.52	578.614	2133.72	1021.66	1445.83	1679.35	1311.73	336.397	2628.83	762.607	2439.86	1022.4	11.6513	9.23277	11.1487	10.3629	10.5325	10.5234	10.4674	9.17599	10.9127	9.4891	11.0394	9.79013	noncoding	AK091382		misc_RNA	2368	chr4	+	8495637	8498002		AAATTATGCAAGCTTGGAAATCACTGCCTCATATCTCCTTCCAGAATCAGGAGCAGGCAG
ASHG19A3A033602	142.081	174.171	105.543	126.516	117.35	158.461	110.094	98.9626	229.34	178.575	151.375	230.692	7.03861	7.40242	6.95975	7.43724	6.89426	7.08296	6.86502	7.44119	7.27483	7.34404	7.15954	7.49067	noncoding	AL365456		NRED	2596	chr7	-	137998747	138268686		TAGAGAGTCCAGCCACTTCCTGTTGTTGTTGCATAAGTTTCATGCGATGGTCCTTTGCAA
ASHG19A3L0000429	1943.83	1099.14	2060.41	1253.52	1758.25	1310.55	1750.41	924.553	4603.64	1595.62	3035.57	1845.48	10.7998	10.1926	11.1028	10.6492	10.8362	10.1591	10.9163	10.5164	11.8176	10.5563	11.3661	10.6708	noncoding	CV396150	lincRNA-TXNRD1-1	lincRNA	296	chr12	-	104762832	104763108		TTACTGTGTCCAAAAGGGATGTAATGACCTTGCCCTCCTTCTGCCTGTGTAAATGCTTGT
ASHG19A3L0003115	113.118	62.6472	135.234	63.3013	106.4	92.084	105.323	45.2003	134.563	60.6926	100.126	64.8758	6.71328	5.81655	7.30821	6.36316	6.75489	6.29702	6.80355	6.27094	6.53836	5.77446	6.62321	5.53173	noncoding	BU732707	lincRNA-FLJ37543-2	lincRNA	601	chr5	-	61109600	61110260		CATAGTGATATTGCATAATAAGTAAAAACCAACTGCCTAAGTTAAAATTCCCCTCGTGCC
ASHG19A3L0003333	84.5131	64.4767	57.1206	49.4077	85.9146	85.0094	69.1542	44.2054	81.3171	90.5772	58.6646	86.4685	6.29345	5.86099	6.12773	5.97616	6.45294	6.17875	6.1977	6.24028	5.86383	6.35778	5.91783	5.97702	noncoding	EG328251	lincRNA-CYP4F8	lincRNA	179	chr19	+	15682572	15684484		GCTGTTGCACTCAAGGATATGAGTTTCTATGGCTTCCTGAAGCCCTGGCTGGGGGATGGG
ASHG19A3L0003545	329.324	368.848	285.565	292.881	351.607	429.777	292.94	210.128	367.109	323.498	296.103	418.786	8.24211	8.55973	8.32041	8.67724	8.45426	8.54028	8.26791	8.51933	7.9175	8.21528	8.05083	8.40586	noncoding	chr20:48363997-48385346+	lincRNA-SLC9A8	lincRNA	21350	chr20	+	48363997	48385346		GGTTTCTCTTTTTCATCTCACTGCTCTGTCTCTGATGTGGCTTCATTCTCAGAGGATTGT
ASHG19A3L0003479	218.993	167.663	178.499	151.483	179.219	218.137	166.095	109.471	422.353	234.36	288.441	287.33	7.65054	7.34598	7.6687	7.71049	7.47955	7.54723	7.45894	7.59234	8.12501	7.75369	8.01421	7.82226	noncoding	AL599814	lincRNA-ITGA6-1	lincRNA	655	chr2	+	173254424	173255061		GACAAAGCAAGTTTTGTGTACAGGAAACAACGGCTTCCCTTCTCCTTTGGAGGATCTAAA
ASHG19A3L0001717	293.921	244.834	350.324	202.812	345.021	231.928	359.305	251.662	1151.29	350.157	650.955	386.686	8.07954	7.93614	8.60039	8.13929	8.42799	7.63652	8.57046	8.77081	9.58411	8.33025	9.10519	8.27654	noncoding	DB525109	lincRNA-CENPW-1	lincRNA	483	chr6	+	126397593	126398803		AAGAGTGACTTTCCTTTAACTTTGTCATCACTACAGCATCCAACCTGCCCTGTTCCAGAT
ASHG19A3L0002954	501.536	168.491	439.339	213.851	422.143	274.28	350.767	171.473	760.805	296.668	649.451	383.622	8.83878	7.35291	8.9126	8.22441	8.72002	7.88597	8.53631	8.2331	8.98275	8.08924	9.10128	8.26739	noncoding	BF245637	lincRNA-C17orf103	lincRNA	825	chr17	-	21178547	21179156		TAAAGGTTGAAGACGATCACCCACCCATGTTTTCCCAGCAAGGAACAGGTCTTGCTTTAT
ASHG19A3L0003325	1278.31	250.112	1520.29	398.493	1170.64	423.605	1332.16	528.015	2685.36	466.615	2175.73	580.851	10.1859	7.96618	10.6439	9.10777	10.2079	8.51752	10.4941	9.79159	10.9418	8.75158	10.8621	8.90096	noncoding	CF128868	lincRNA-DLL1-2	lincRNA	705	chr6	+	170349016	170349726		ACAGTTCGCATGCTTCTGAGGGAAAGAACCTATCCCTCTAGTTCCCAAATGTGTAGTCAA
ASHG19A3L0002927	161.201	62.4708	104.049	84.0884	95.0976	103.786	74.395	54.2682	146.995	52.3421	119.228	92.2691	7.22146	5.81175	6.93996	6.81565	6.59947	6.47266	6.29823	6.54484	6.65754	5.55389	6.84851	6.07939	noncoding	chr12:72131475-72142047-	lincRNA-TMEM19	lincRNA	10573	chr12	-	72131475	72142047		GTCAAAGCTAGACTTTTGCTTTCATGCTTAAAGAAGTAACTACTCTGGGACTCCTCTCCC
ASHG19A3L0001016	48.1159	54.0926	44.5493	56.8908	51.0987	64.3266	36.9613	46.0614	90.9848	37.6488	71.2986	109.464	5.47971	5.59509	5.79646	6.1977	5.73039	5.75928	5.28793	6.29847	6.02117	5.07786	6.17222	6.35131	noncoding	BI029614	lincRNA-ERF	lincRNA	493	chr19	-	42777698	42778182		TTTAGTCACACCAGAGTCTAAGCTGTCACTCTTGGAAAGTCTGGGGCGGCTCCTCCACCC
ASHG19A3A019258	125.024	42.5562	138.225	58.6032	114.799	51.1108	116.491	48.8109	151.014	63.6352	259.74	123.181	6.85644	5.23368	7.3371	6.24594	6.86502	5.42556	6.94638	6.38578	6.69443	5.84451	7.88001	6.53029	noncoding	ENST00000416842	AP001042.1	Ensembl	487	chr21	+	40218170	40220568		AGACTTGGGCAAACTCTACTCCTCAATTTGTGGAAAAATCTCAGTATTGATCTATGCATG
ASHG19A3A022106	331.301	242.671	236.421	224.643	210.982	272.015	216.287	196.671	447.893	343.183	326.228	413.941	8.25156	7.92136	8.05645	8.2933	7.71366	7.8755	7.83165	8.43148	8.21125	8.30083	8.17729	8.38949	noncoding	uc003ftp.3	BC038368	UCSC_knowngene	2666	chr3	-	193766708	193787318		TTAAAAGAAGTGAAACTTGTAGATATAGCTAGGGCTCCCCGTGTCCACTCACTGAAGTCC
ASHG19A3L0001906	100.457	55.6772	43.0333	59.7753	66.0504	63.7209	60.7215	35.0927	147.481	52.6232	100.573	78.4831	6.53688	5.63908	5.75087	6.27537	6.07285	5.74478	6.00532	5.90596	6.66172	5.56307	6.62922	5.8282	noncoding	BE010595	lincRNA-NPVF-4	lincRNA	374	chr7	-	26095229	26095589		ATTCACTTTCAGCTTCTCTCTTATTTTGGATTATGTTCTTCTGGCCAGTGTAAGGGGTAC
ASHG19A3A029496	90.2888	86.4918	48.8838	94.4989	58.3006	108.348	64.9011	53.7079	127.641	117.273	70.5944	128.128	6.3887	6.32075	5.92418	6.99653	5.90109	6.5316	6.1021	6.53015	6.47222	6.73612	6.16115	6.58889	noncoding	ENST00000510784	AL160400.1	Ensembl	1029	chr6	-	25015180	25042398	AK300950,	ACTTAACTTCCAGGATAGCTGCAAGACCCTTTTGTTCCTTTGCCATGAGCAGGTTTTAGG
ASHG19A3A029420	48.6364	45.5855	38.4601	40.4403	38.1544	54.1051	33.7621	70.0934	76.924	44.0986	53.6849	62.8912	5.49243	5.34049	5.5979	5.66637	5.33056	5.50996	5.15646	6.92697	5.78225	5.30445	5.79939	5.48188	noncoding	BC036851		RNAdb	1425	chr6	-	12295926	12314628		GAACAAGGAAATGAATTACATCAAGTGAAAATGCACATCTGATGCCCAGTCCAGACCAAG
ASHG19A3A045880	152.198	145.737	112.1	112.723	154.01	168.348	117.963	69.8985	237.851	138.337	163.158	187.323	7.14197	7.11625	7.04603	7.26069	7.2646	7.17255	6.96394	6.92375	7.32201	6.97028	7.25763	7.17144	noncoding	AK124423		misc_RNA	3991	chr11	-	130736151	130740142		TTGCTACAGTAACCAGCTAGCTCCTGACTCCAATGCCTGTCTAATCTAAGGTGGAAATGT
ASHG19A3A022805	4119.95	677.088	2492.62	1383.24	1687.33	2049.23	1489.17	422.749	2267.5	781.735	2211.15	957.836	11.9298	9.4809	11.3836	10.78	10.7655	10.8114	10.6629	9.4786	10.6786	9.5252	10.8876	9.68607	noncoding	uc003dpd.1	AK055831	UCSC_knowngene	2693	chr3	+	72200407	72223483		ATCTTCCCTTCCAACGAATTCCTGCTCAGGCCAGCAAGGAAGAGAGTTTGAGTTGTTTAT
ASHG19A3A050871	133.187	124.708	138.433	95.6909	126.222	124.112	117.427	92.7418	209.555	80.3327	83.2944	102.875	6.94916	6.87567	7.33862	7.01626	6.99836	6.72502	6.95614	7.34324	7.14885	6.18545	6.37654	6.2521	noncoding	ENST00000418607	BX004987.7	Ensembl	964	chr1	-	143527404	143533272	ENST00000445662,	CCACAGTGGATTAGTGGATATTACAAAACCTCTGGTCCCACCTCATTAAGATGGAAAAAA
ASHG19A3A048117	758.953	429.568	562.932	462.896	521.404	584.332	484.601	337.575	1225.31	693.926	885.626	799.945	9.43546	8.7827	9.24625	9.31289	9.03049	9.00193	9.00931	9.18077	9.67224	9.34243	9.53888	9.39513	noncoding	NR_002809	LOC338799	RefSeq_NR	1521	chr12	-	122233173	122241390		TTTTTTGCATTTATCTTTTCCTTCCCCTTTCTTTATTAAAGGTCCGGGAGTGGCGGCGGC
ASHG19A3L0000223	380.645	82.0884	437.932	108.786	295.239	106.452	309.844	170.456	1449.76	183.831	781.607	198.342	8.44156	6.23561	8.90734	7.20853	8.2019	6.50591	8.34861	8.22564	9.93594	7.38819	9.37559	7.26005	noncoding	exon397+	lincRNA-FAM107B	lincRNA	599	chr10	+	14548812	14549410		ATCAAAACTCACCCATAGCCTAACCTCAAGCACCTCAGGAAGTTCTTTGGATATAAACGA
ASHG19A3L0000694	218.563	141.372	217.081	109.783	133.892	108.691	153.642	113.259	430.677	168.126	219.702	271.354	7.64867	7.07018	7.94543	7.22207	7.07635	6.53509	7.34147	7.63818	8.15271	7.25653	7.64882	7.74209	noncoding	chr13:95301199-95328649-	lincRNA-GPR180	lincRNA	27451	chr13	-	95301199	95328649		AATTGCCCTTCTTCATGTACTTTCTGTTTTAATTCATGACACACTCTCTGTGGTAGGCAG
ASHG19A3A035061	285.443	274.459	263.959	229.612	259.607	317.428	262.889	216.08	769.981	422.896	448.135	442.249	8.03191	8.10576	8.20798	8.32361	8.0158	8.1034	8.11437	8.55864	9.00463	8.60354	8.60804	8.49103	noncoding	AY927588		misc_RNA	1178	chr7	+	129415052	129416229		TGATGAGGTGGTGATCTCAGGAAGTCACTCCTCAGCCTTCTGCCTCAGTTTCCCTTACTA
ASHG19A3L0002062	113.109	72.7634	106.337	73.4658	94.8336	86.0936	85.7014	38.2959	119.947	57.965	95.1262	101.066	6.71301	6.04335	6.97028	6.60059	6.59549	6.19541	6.49998	6.03398	6.3887	5.70519	6.55375	6.22403	noncoding	BX090019	lincRNA-SLC25A37	lincRNA	743	chr8	+	23351083	23351826		TGGCTCACCCATCAAATCCAACTGCTTTATCTAGAAAATACTTTTCTCCATTCTCATTTC
ASHG19A3L0003468	120.988	156.91	104.389	127.427	131.629	175.701	116.697	79.7409	195.095	150.174	119.053	175.557	6.80652	7.23612	6.94333	7.4475	7.05241	7.23412	6.94901	7.11781	7.04833	7.096	6.84707	7.06989	noncoding	chr2:159810159-159821179-	lincRNA-DAPL1-1	lincRNA	11021	chr2	-	159810159	159821179		CCAGAACCAATCTCTAAACTTGACAGACTTTCCACTTTTGCCTTTTGTGATTATTTGAAA
ASHG19A3L0001250	315.319	301.31	318.396	219.504	304.116	319.132	299.71	191.844	321.965	369.993	383.941	262.078	8.18028	8.2487	8.46772	8.25805	8.24486	8.11178	8.30046	8.39744	7.73976	8.40329	8.40228	7.69104	noncoding	chr20:29804014-29834814+	lincRNA-DEFB115	lincRNA	30801	chr20	+	29804014	29834814		TTTTCAGAGTTAAAATATTTCCGTGCAAGCTGCCTCATGCCCCAAACACTGCTTTTGCCC
ASHG19A3L0000236	196.067	167.598	179.575	141.115	177.59	260.559	177.393	108.039	213.743	155.427	180.095	160.281	7.5018	7.34473	7.67845	7.6035	7.46659	7.81597	7.55378	7.5747	7.17934	7.14368	7.38429	6.92587	noncoding	chr10:31568469-31585244+	lincRNA-ZEB1-2	lincRNA	16776	chr10	+	31568469	31585244		GTCTATAAATATACATAAATCAGTTTTTGAACTCTCCTTTCTGGTTCATTAGCCTTTTTT
ASHG19A3A021887	27888.1	11572.3	35527.1	8701.44	33049.1	13120.3	27287.2	11974.6	45717	9073.63	33201.1	6594.45	14.9562	13.3466	15.4994	13.1963	15.4621	13.4991	15.1009	13.6782	15.5642	13.0352	15.3194	12.435	noncoding	ENST00000435146	RP11-12N13.6	Ensembl	291	chr3	-	165878201	165878492		GCCTTGCCTTACTAGTTTTAATCTCCAACACATATGGCCTAGATTATGTACAAAATCTAA
ASHG19A3A050126	139.244	87.3408	70.9379	71.9248	78.3603	91.8534	63.7226	43.3449	188.387	124.961	119.946	129.083	7.01046	6.33528	6.41325	6.56724	6.32241	6.29362	6.07265	6.21043	6.99824	6.83331	6.85788	6.60298	noncoding	ENST00000426509	RP11-442J21.1	Ensembl	295	chr13	+	45225947	45275152		TCAGGACAAAGCCAGCTCTGTCTCCTGTACCAACCTTGCATGAAAAACAACCAAGGAAAT
ASHG19A3L0001053	63.2563	84.9165	48.0459	48.6778	42.994	69.4641	57.3532	62.1906	74.0069	58.0866	39.5925	89.7586	5.86592	6.28978	5.89899	5.95267	5.49427	5.87612	5.92634	6.75003	5.72913	5.70835	5.39421	6.03613	noncoding	AI017477	lincRNA-TSN-2	lincRNA	464	chr2	-	122660411	122964834		AGTTGTCTTTTATTCTTTTGGATGAGTTCCAACTCTGTTCCCACGGCAGTGCTCCATCCA
ASHG19A3A038426	154.955	116.642	123.262	100.601	146.002	172.609	147.732	70.5478	199.432	131.704	159.421	174.049	7.16639	6.77505	7.1744	7.09212	7.19008	7.20996	7.28259	6.93659	7.07745	6.90558	7.22369	7.05637	noncoding	AK091174		misc_RNA	2350	chr9	+	21930388	21932738		TGATAATGGAACTAAAAATGTACGTTGACTGACTTAACTCCAACTGCTTCTTCCCTCAAT
ASHG19A3A016889	61590.3	95278	44297.8	31995.6	39000.3	76108.2	45212.3	67719.7	50678.1	60152.7	39336.4	37718.8	16.1028	15.8984	15.799	14.9731	15.7183	15.9803	15.8169	15.6801	15.7578	15.5603	15.6147	14.8486	noncoding	ENST00000440360	AC079767.3	Ensembl	171	chr2	+	208519504	208519675		AAGTGCAGCCAGTGTTTCCGTCAGTATGTGAAGGATATCGGTTTCATTAAGTTGAACTAA
ASHG19A3L0000209	789.44	3022.27	706.785	2335.03	958.225	849.334	814.801	763.192	471.606	289.275	445.109	454.925	9.49216	11.5908	9.56588	11.4563	9.9062	9.55377	9.75783	10.2796	8.28062	8.05733	8.59813	8.53561	noncoding	AK097728	lincRNA-PRLHR-1	lincRNA	1798	chr10	-	120433633	120514558	NM_153810,	CTCAGGAGCTCTGTCACAAAGCTGTTCATGGAAGAGGATGTTGGACTTCTTACTTGCTTT
ASHG19A3L0000113	190.366	149.89	148.556	140.105	168.216	143.567	147.16	123.706	441.854	180.973	282.23	287.889	7.46193	7.16684	7.43103	7.59329	7.39402	6.93868	7.27754	7.76032	8.18838	7.36293	7.98651	7.82508	noncoding	chr1:30142313-30155538-	lincRNA-PTPRU	lincRNA	13226	chr1	-	30142313	30155538		CTGCTAATTCAGTGCCATCTGCCTGCGTTCTCAGGACCAAAGCCCTGGGATAAGCATGTT
ASHG19A3L0001998	316.75	114.182	244.324	139.684	158.676	237.068	189.187	70.2617	233.798	132.129	238.139	135.904	8.18901	6.74541	8.10049	7.58905	7.30698	7.67104	7.63991	6.93015	7.2968	6.91043	7.76612	6.68228	noncoding	CD676340	lincRNA-FAM84B-3	lincRNA	634	chr8	+	126479180	126553604		ATTACTGTTTCCTAATCTAGGGAGCCTCTCAGAAAAGACTCCCCTGAAGCGATTGGTCTT
ASHG19A3L0002760	464.276	315.346	435.816	247.626	349.501	406.12	287.648	169.563	408.396	210.162	312.839	260.507	8.71979	8.31355	8.90117	8.43418	8.44617	8.45917	8.24467	8.219	8.07387	7.58767	8.12476	7.68103	noncoding	chr15:74197716-74198633+	lincRNA-LOXL1-2	lincRNA	918	chr15	+	74197716	74198633		TTTGTCTCCATAAATTTATACTCTCCACTGCCTTCCCAGGAAGCTGAGTTCTGGTCACAG
ASHG19A3A007146	56.0562	69.5343	51.808	46.7858	63.9186	73.1565	68.263	45.5968	163.125	90.9144	82.4182	114.648	5.69467	5.97961	5.99843	5.89366	6.02719	5.95378	6.17819	6.28259	6.80022	6.36367	6.36555	6.4208	noncoding	NR_003530	MEG3	RefSeq_NR	1855	chr14	+	101292444	101327358		GAAAAACACACTGATTATCATAATGAGTTCCTGACCTGGCCATCCCGGGGTGCCCTTGAC
ASHG19A3A055237	3130.65	1501.13	3313.26	1328.99	2919.1	2381.34	2864.35	1461.36	6654.19	2045.42	4854.24	2602.29	11.5031	10.6088	11.8044	10.7238	11.6059	11.0192	11.6723	11.0729	12.403	10.9072	12.0824	11.1578	noncoding	uc003uip.3	P53TG1	UCSC_knowngene	659	chr7	-	86954665	86974831		GGCAGGCCGCGCTCCGCCCACGAAGGTCTGGCTTACCACACGCTCCTCCCCATTCCCAGT
ASHG19A3L0002657	64.4198	137.113	218.264	96.8444	180.528	275.718	176.519	94.0163	232.987	167.486	216.357	208.022	5.89152	7.02424	7.95181	7.03666	7.49052	7.89075	7.54683	7.36347	7.29263	7.25058	7.62985	7.33519	noncoding	chr8:30192504-30200352+	lincRNA-RBPMS-2	lincRNA	7849	chr8	+	30192504	30200352		TCATCCATACATCCAAACTTCAGAGGTGCTTTGTCAGGCATTTTTCACAGCTTCTCCCTT
ASHG19A3L0000411	11836.2	3470.01	14894.1	4227.41	5312.67	9910.06	4308.27	1127.13	4697.4	1691.75	4951.36	2118.96	13.4861	11.7722	14.161	12.2231	12.5292	13.0956	12.3173	10.7618	11.8422	10.6374	12.1101	10.855	noncoding	chr11:8215149-8227449+	lincRNA-LMO1-2	lincRNA	12301	chr11	+	8215149	8227449		AATTTGTATATTTAATTCTCCCTCTCCCAGGTGGGAGCCTGTGTTAAGACACAGCCAAGG
ASHG19A3A034495	137.41	120.655	161.049	188.108	135.602	100.916	124.179	127.975	154.066	88.8736	141.606	68.6385	6.99278	6.82723	7.53891	8.03169	7.09159	6.4311	7.0378	7.81151	6.72123	6.33113	7.07129	5.62422	noncoding	uc003tvu.2	BC017910	UCSC_knowngene	487	chr7	+	66800962	66805009		CCTGAGAATGGGTCATTTGCAAAGTAAATAAAGGCAATGCCAAACGTCAGTACAACAAGC
ASHG19A3A011339	392.827	251.405	834.283	290.029	611.85	325.954	606.509	398.598	1089.59	373.602	1114.74	548.541	8.48753	7.97521	9.79916	8.66019	9.25985	8.13669	9.32223	9.40463	9.50363	8.41781	9.85975	8.8186	noncoding	uc002nwh.1	DQ593116	UCSC_knowngene	118	chr19	-	35306610	35306728		CTAAGGTGCTGCATGCCCCTCTAGGCCCTGTTCTAAAGCTGAGTGCTTCAGATGTGGAGC
ASHG19A3A041412	73.9972	81.557	43.6344	59.9148	80.5254	118.886	66.6872	60.5465	74.3116	63.5809	71.758	93.706	6.09923	6.22403	5.76682	6.2791	6.3629	6.66213	6.14284	6.71319	5.73511	5.84283	6.1798	6.10277	noncoding	ENST00000438679	RP5-1065P14.1	Ensembl	415	chr1	+	229177917	229178332		CAGTGAGTTTTTGTTCAATAACCCAAACATCAAAGGAACTTGTGGCTGTCGAGAAACCTT
ASHG19A3A013368	185.282	226.695	149.126	188.198	164.658	242.896	148.802	173.966	321.946	289.894	233.175	428.812	7.41936	7.82101	7.43603	8.03281	7.3621	7.71106	7.29396	8.25501	7.73964	8.05938	7.7333	8.44044	noncoding	ENST00000441338	RP11-278H7.4	Ensembl	468	chr1	-	244232121	244256328		AAAGCGATGGTCCTTGGTGTGCCACTTCCTGTTGAAGCTGCCTGTCTACCAGAATTAGCC
ASHG19A3L0001382	149.73	172.932	131.454	133.619	124.772	152.366	132.326	95.6931	239.175	178.143	173.656	261.264	7.11915	7.39231	7.26723	7.51924	6.98056	7.02708	7.12965	7.39033	7.32931	7.34051	7.33945	7.68647	noncoding	chr3:39278546-39291596+	lincRNA-CX3CR1	lincRNA	13051	chr3	+	39278546	39291596		AATTTCCTAGACTGTCTCATCCTGGGCCATGTTCCTTGAATTAGAAATAGAAGGGAGGGG
ASHG19A3L0002283	113.322	72.2776	118.068	84.0243	103.327	120.492	122.769	58.3174	171.267	57.2258	111.077	92.5501	6.71506	6.03412	7.11881	6.81479	6.71631	6.68316	7.02211	6.6536	6.86628	5.68585	6.75993	6.08492	noncoding	chrX:16576029-16593079-	lincRNA-GRPR-3	lincRNA	17051	chrX	-	16576029	16593079		GATCTTCGTAGTATTCATGATATTTCACTCTTCCAATATCACTTTTATGGCTGCATGACA
ASHG19A3A000219	38.519	53.6257	40.9135	41.322	42.0181	48.8921	41.378	35.1391	58.1343	50.7858	43.2481	56.2802	5.15406	5.58	5.68237	5.7006	5.46303	5.36091	5.45188	5.90865	5.39169	5.51036	5.51376	5.31326	noncoding	ENST00000434309	RP11-91K9.1	Ensembl	581	chr3	+	177545570	177614720		TCCATTAATGCTTTGGCTAGGAGGGGGTCTATCGCCCTGGTTGGAGTGCAGCAGTGTAAT
ASHG19A3L0002908	1045.64	427.291	764.19	417.581	535.843	638.086	490.667	271.047	1389.13	620.028	1083.09	860.834	9.90048	8.77358	9.67613	9.17024	9.07111	9.13314	9.0254	8.87771	9.86293	9.17356	9.8203	9.51338	noncoding	AA628127	lincRNA-PRDM14	lincRNA	354	chr8	+	70946291	70947002		GAAAAACGTTATTTTAAATATACGGAATTTGCTCCTCTCCAAATCCACTCTCCCTTTCGC
ASHG19A3L0001936	183.354	164.438	121.122	134.666	177.451	193.407	134.732	126.89	419.495	290.702	228.776	340.868	7.40767	7.31177	7.15263	7.5313	7.46574	7.36768	7.15263	7.79844	8.11525	8.06311	7.70504	8.08216	noncoding	BM565532	lincRNA-CACNA2D1	lincRNA	599	chr7	+	81447647	81448245		GCCTCCTGCTTCTACAGATTTTTTCATAGTTATCTCTCATGAGAATCTGCAATTCTTGTT
ASHG19A3L0003151	177.619	52.5091	169.617	79.1858	143.557	70.0798	160.412	127.666	536.903	119.003	297.401	87.2233	7.36369	5.54732	7.60291	6.71882	7.16694	5.88917	7.40563	7.80803	8.47745	6.75953	8.0571	5.99018	noncoding	AA384551	lincRNA-KIF13B	lincRNA	304	chr8	-	29146752	29147056		TTTCGTGCCATTGGTGTTGACAATGACATAATCCTAGCTCTAAGTCGTCTAAGTGTGTTT
ASHG19A3A043448	311.709	206.245	351.963	194.641	335.175	267.634	278.877	210.056	888.506	261.28	450.884	319.446	8.16349	7.67591	8.60625	8.08425	8.38949	7.85466	8.20173	8.51881	9.20714	7.91089	8.6154	7.98446	noncoding	uc010qus.1	EU250747	UCSC_knowngene	2229	chr10	-	131862603	131909081		AACAGTCTGACCTTGTACTGTGCTTACTGCTTGAGGTATACCTTCCCACCTCCAAAGATT
ASHG19A3L0001287	223.501	125.015	128.507	133.647	136.64	135.595	109.371	96.1645	225.842	154.318	155.612	207.152	7.67926	6.87992	7.23462	7.51953	7.10186	6.85359	6.85592	7.39947	7.25218	7.13295	7.195	7.32893	noncoding	BU662692	lincRNA-ADAMTS1	lincRNA	685	chr21	+	28066289	28066965		CCTCTTCACTCCTTTTGCTACCCAAGTGACGTATCATACAGCAAGCTAACACTTGGTAGA
ASHG19A3L0000244	125.2	134.733	146.892	79.3914	132.188	155.498	104.956	55.0265	149.796	97.0779	133.266	94.8187	6.85836	6.99469	7.41578	6.72319	7.0591	7.05431	6.79772	6.56614	6.68494	6.46411	6.99596	6.11942	noncoding	chr10:44737519-44749219+	lincRNA-CXCL12-4	lincRNA	11701	chr10	+	44737519	44749219		AGAAGACATTGCTCATAATCCCCTGTCAGCACAAGAGTCTGCCCAGAAATAGAAACACAG
ASHG19A3A020212	66.8983	59.6157	63.1404	61.0744	47.551	85.0445	68.153	58.2113	78.2462	77.9503	52.8851	92.9633	5.94845	5.74382	6.25285	6.30902	5.63716	6.17917	6.17579	6.65093	5.80641	6.14022	5.77956	6.09125	noncoding	ENST00000439492	AP000350.6	Ensembl	1763	chr22	+	24269086	24271761		TGAACATTCCTGATGAGACAATATTGACTCCACTTCTTACTTGGGTCTGTCATGATTTGG
ASHG19A3A008245	74.1149	115.264	56.6347	96.3651	52.577	101.219	68.0963	118.93	60.4444	135.484	64.8619	109.378	6.10149	6.7566	6.11721	7.02708	5.76729	6.43482	6.17367	7.70471	5.44764	6.94349	6.05269	6.35064	noncoding	ENST00000426575	RP11-318C24.2	Ensembl	657	chr1	-	175873897	175889649		CCTGGCTGTTCTGTTCATGACGGTGGTTATTCCAATTACTTTGAGAATTATATTTATTAG
ASHG19A3A045655	694.688	916.129	533.687	799.671	635.566	686.822	713.745	752.53	934.995	1213.69	576.36	485.9	9.31095	9.93153	9.17356	10.0395	9.31676	9.24751	9.5731	10.2603	9.28016	10.1695	8.94363	8.63128	noncoding	AK125021		misc_RNA	4140	chr11	-	107182857	107186997		TAGTACTGGGCATCACATGCTGCTTCCCTTTGTGGCTTTGAATAAACCCTTATTTTCTTG
ASHG19A3L0000154	213.141	278.909	169.561	253.042	198.782	277.202	166.749	182.712	351.191	295.469	209.282	398.574	7.61579	8.13209	7.60212	8.46772	7.62857	7.89965	7.4646	8.32903	7.85699	8.08334	7.58341	8.33103	noncoding	exon101+	lincRNA-CDCP2	lincRNA	233	chr1	+	54593101	54593333		AGAAGCAGCCAGTGCCATCTTGGTGCCTTAAATAACTTCCCAGCCTGTCTTTCTAACATT
ASHG19A3A016677	225.203	270.097	202.26	147.392	162.881	347.911	198.154	134.236	212.367	340.733	140.206	174.899	7.69025	8.08334	7.84417	7.66965	7.34418	8.22799	7.7093	7.88188	7.17071	8.28959	7.05814	7.06421	noncoding	ENST00000454208	AC092640.1	Ensembl	705	chr2	+	179866482	179867487		AAATATGCCAGGAGCAGATTTTCAAGAAAAGCAGCCTGTCCTCTCCAAGAGCGTCTACTT
ASHG19A3L0003280	105.062	107.542	89.8242	78.1815	75.5899	131.567	77.1967	59.4409	92.1459	96.8705	66.394	93.0701	6.60259	6.64847	6.73787	6.69935	6.2729	6.81066	6.34935	6.68186	6.03842	6.46046	6.07965	6.09313	noncoding	chr3:193447028-193465304-	lincRNA-OPA1-2	lincRNA	18277	chr3	-	193447028	193465304		TTTAAAGTATATATAATTATGGTCTTCCTCGTGCAAGAAGTGGGGCTGGGGCTCCATGGG
ASHG19A3L0000723	3888.93	854.03	2730.73	1348.51	1659.73	1901.18	1565.17	458.314	4600.65	1250.88	3636.97	1836.28	11.8427	9.82248	11.5181	10.7484	10.7405	10.7061	10.7477	9.58318	11.8167	10.2126	11.6555	10.6653	noncoding	BC043513	lincRNA-FSCB	lincRNA	916	chr14	+	42881775	42998089		AAACTGCTCATCGTTTTCTTACTCTGATTTCTTTCTCCCTCTGTTGTTGCAAAGATAAAA
ASHG19A3L0002474	2682.92	1418.38	4351.98	2041.74	2874.79	3193.19	2567.01	1132.34	5963.62	2122.01	5450.87	2921.18	11.2733	10.5311	12.2231	11.2774	11.581	11.448	11.517	10.7659	12.2296	10.9599	12.2488	11.3177	noncoding	AK026910	lincRNA-CROCC	lincRNA	1883	chr1	+	17066767	17270032		AGGATATGGGACCGAAGCCTGAGAGTTAGGTTTCCACTCCCTTCCTCTGTGCCCTCACCA
ASHG19A3A029691	107.106	212.926	54.2975	152.784	83.8965	758.405	83.062	79.4812	117.805	283.837	113.774	389.151	6.62948	7.7242	6.05866	7.72156	6.41799	9.38795	6.45377	7.11261	6.3638	8.0278	6.79047	8.28605	noncoding	ENST00000421191	XXbac-BPG248L24.10	Ensembl	306	chr6	-	31275591	31276326		ACAAGGAGATTTCATGTCCCTGAACGAGGACCTGCAGACCTGGACAGCGGCTCAAAGAGC
ASHG19A3A026010	518.673	432.29	396.608	384.872	533.95	851.173	473.562	526.093	414.671	1279.93	485.426	557.835	8.88962	8.79479	8.76594	9.05773	9.0638	9.55629	8.9756	9.78458	8.09761	10.2462	8.71151	8.84498	noncoding	AK090904		RNAdb	2547	chr4	+	128759331	128761879	uc003ifn.2,	GCATCTTTATGCTAGTGAACAAAGTAGCAATAAATGTTCATTTTTGGATGGCAGTACACA
ASHG19A3A030996	1375.4	2077.5	752.213	402.011	1279.43	2072.3	1410.35	531.135	1199.49	613.904	1008.86	1891.97	10.2819	11.083	9.6507	9.11893	10.3438	10.8296	10.5936	9.79916	9.63867	9.16126	9.72435	10.7037	noncoding	ENST00000405924	RP3-451B15.3	Ensembl	140	chr6	+	12319684	12319824		AACAGACACACCCTCACAGTTGGAAATGGAGGATGAAGATACAATTGATGTGCTCCAGCA
ASHG19A3A051788	113.433	95.033	68.5758	71.4917	78.1341	83.8017	86.7222	79.0162	224.194	82.5968	89.1854	168.14	6.71631	6.46107	6.36876	6.55596	6.3183	6.16058	6.5175	7.103	7.2423	6.22469	6.46845	7.00391	noncoding	NR_024149	MEG8	RefSeq_NR	501	chr14	+	101361106	101373305		TAGATTCTTTAGAATAGAACTAACTCAAGCCCTTCATTCTGCAGCTGAGGCTCACTGCCC
ASHG19A3L0002417	63.9589	112.222	63.1677	84.4931	62.4134	83.9996	70.7921	54.4539	59.8734	83.3936	59.8668	81.7736	5.88103	6.71319	6.25331	6.82172	5.99416	6.16402	6.23055	6.54958	5.43247	6.23843	5.94476	5.89152	noncoding	BE048920	lincRNA-FBXL4	lincRNA	329	chr6	+	99293092	99293421		AAGTGGGGCCAGGGGCCGGGAGGTTGGGCGGGGTCTATGGTTTGTATGTGTTGGGTGGCG
ASHG19A3L0000144	2163.51	1077.07	3129.64	1102.69	2833.17	1259.39	2498.47	1462.48	6819.03	1849.98	4462.03	1960.39	10.9582	10.1665	11.731	10.4698	11.5572	10.1051	11.4757	11.0738	12.4489	10.7625	11.9567	10.7526	noncoding	exon95+	lincRNA-KNCN	lincRNA	271	chr1	+	46997334	46997604		GTGATGTCAGACTGTTACCCAAACGCTGCCACTCCCCACCTCTTACAGGAGCCAGGCAAT
ASHG19A3A035502	166.993	105.228	113.44	112.791	126.065	137.469	132.664	85.8459	207.373	129.533	143.571	137.051	7.27335	6.6134	7.06261	7.26194	6.99685	6.87478	7.13373	7.22869	7.13162	6.88415	7.09135	6.69435	noncoding	uc003wst.1	LOC157627	UCSC_knowngene	869	chr8	-	9757573	9758710	AK091593,	ACTTCCAGATTTAGAAATGTGTCAAAGGAAAAATTGGTGATACTCTTCTTTCCCCTGCCA
ASHG19A3L0000610	200.668	380.099	177.417	171.251	227.168	359.533	265.775	266.062	228.85	349.072	138.653	153.757	7.53609	8.60481	7.66118	7.89584	7.82266	8.28182	8.12962	8.85276	7.2712	8.32716	7.04402	6.86372	noncoding	AK122825	lincRNA-HMGB1-2	lincRNA	4200	chr13	-	31032883	31191734	NM_002128,	CTGAAAAATGAAATTTGTGTGTCCTGTGTACCCGAGGGGTAATGATTAAATGATAAAGAT
ASHG19A3L0001478	271.757	62.4183	201.605	97.467	124.127	181.934	121.776	40.6603	200.537	69.0398	178.435	79.4347	7.95664	5.81108	7.83988	7.04579	6.97333	7.2844	7.00929	6.1196	7.08374	5.96813	7.37406	5.84701	noncoding	AA583819	lincRNA-LGI2	lincRNA	257	chr4	-	25090390	25090645		ATGGGGAGAAAATGCTGATATTTGGATTCTATAAATATCTCGGCCTCCTGAGCGAGCAGC
ASHG19A3L0002576	257.546	197.907	232.455	177.548	153.532	278.984	159.87	123.076	193.345	138.885	192.307	182.913	7.87942	7.611	8.03389	7.94617	7.25928	7.91036	7.40117	7.75401	7.03525	6.97572	7.47018	7.13502	noncoding	chr2:72079817-72089167+	lincRNA-CYP26B1	lincRNA	9351	chr2	+	72079817	72089167		TAGTGTATCTTGTTTTATAAAGATATTGGGGCAGTGTGCCCGCTCCCTGCTAAGAGCTCT
ASHG19A3A050269	66.5785	49.0962	88.2174	42.9969	105.432	90.68	91.369	32.2193	200.441	80.0178	57.9544	92.3101	5.94222	5.44206	6.71125	5.75672	6.74302	6.27514	6.5923	5.77792	7.08361	6.17905	5.90381	6.08044	noncoding	ENST00000437705	RP11-248N6.2	Ensembl	862	chr13	+	68485218	68486080	ENST00000503990,ENST00000463158,ENST00000445529,ENST00000426212,	TGGTTTGCTGATTTTATGGAACAGGCGTTGGAGGGTACCTCAGTTCAGATGTGTCATCTT
ASHG19A3L0002356	2359.6	758.831	2084.93	897.564	1948.26	1379.31	1818.08	653.388	4353.45	1245.47	2706.02	1495.48	11.083	9.65241	11.1204	10.182	10.9987	10.2398	10.9747	10.0705	11.7338	10.2079	11.182	10.3606	noncoding	BF336285	lincRNA-PRSS48	lincRNA	402	chr4	-	152243990	152244383		GAACTCTTCCTTCTCTCCCTGATAAATTTTGGAGTGGTTGTGTAAGTGCATTTATTTATT
ASHG19A3A016303	127.484	56.073	93.8274	74.9159	81.0456	109.601	71.7113	31.2061	102.718	63.1498	115.663	104.451	6.88668	5.64912	6.79832	6.62748	6.37219	6.5475	6.25	5.7324	6.18021	5.83391	6.81038	6.27561	noncoding	ENST00000431242	AC092646.1	Ensembl	2095	chr2	+	124452877	124454972		TATCACACAGGAAGCAGTCACACTTCCTCCAACAGCATCAGAAGCAGCAGTAGTTTTATC
ASHG19A3A039092	19216.8	59202.9	19318.1	37556.9	15680.2	40270.5	20123.2	54343.3	19862.3	43885.5	18795.4	35910.2	14.3025	15.2665	14.573	15.2199	14.1963	14.997	14.6455	15.3899	14.1859	15.1239	14.2894	14.7689	noncoding	ENST00000306634	RP11-220D10.1	Ensembl	318	chr9	+	111389112	111389430	NM_033643,NM_015414,	ATGGAGCTACTGAAGGTCTCCAAGGACAAACAGGCCCTCAAATTTATCAAGAAAAGGGTG
ASHG19A3A018205	2417.32	1064.07	2747.46	763.289	2419.93	1266.32	2198.44	641.987	1535.33	1584.85	5319.41	2367.05	11.1129	10.1485	11.5286	9.97089	11.3164	10.1122	11.2737	10.0467	10.0348	10.5484	12.2106	11.0123	noncoding	ENST00000413983	RP11-410N8.3	Ensembl	469	chr20	+	31148894	31161690		ATAAAGCCTTTCACCCCTAGCCTGCTCCTGTCTCAACCTCAACCTCCAGAGAACATCCAT
ASHG19A3L0000591	27075.5	6730.93	22355.6	13242.8	15595	16004.1	12827	4221.14	36036.9	12842.6	33479.3	18628.7	14.8978	12.6966	14.8041	13.8563	14.1871	13.7693	13.946	12.435	15.1771	13.541	15.3319	13.8485	noncoding	CD102777	lincRNA-TPTE2	lincRNA	752	chr13	-	20179522	20180277		GAAACAAATAATGGCCAAAAAACTTCCCTCCCACTCTTTTATGCCTTTTTACACATTCCA
ASHG19A3L0003358	81.0026	69.1685	61.21	52.4253	69.8833	89.5671	77.388	41.1565	58.0755	40.312	61.8637	78.9702	6.23283	5.97038	6.21233	6.07407	6.1575	6.25495	6.3529	6.13695	5.38964	5.17517	5.98807	5.83842	noncoding	BF986127	lincRNA-FOXN2-1	lincRNA	145	chr2	-	48624512	48624549		GTAGTTACGTCCACTAATGTTTCCCTATCTATTTTTCATCTCACATCTTCATAGTACTCT
ASHG19A3L0000277	161.381	99.2305	190.631	113.259	155.031	146.072	178.124	87.6963	256.767	86.9003	161.675	130.612	7.22302	6.53092	7.75778	7.26739	7.27633	6.96282	7.56001	7.26254	7.42415	6.29929	7.24438	6.62467	noncoding	BX508282	lincRNA-KCNMA1-2	lincRNA	808	chr10	+	78326700	78327512		TGACCTATTGGGCCTTGACACTTTTACTCAGACTTTCCTCAATCTTTAGATGTCCCCGGT
ASHG19A3A027092	2328.67	1865.19	8477	1546.37	3293.47	3192.51	2629.49	1749.82	3162.99	1151.65	3202.75	1753.15	11.0685	10.9359	13.2467	10.9175	11.7909	11.4475	11.5532	11.3157	11.2327	10.0942	11.448	10.5931	noncoding	NR_024383	LOC645323	RefSeq_NR	3360	chr5	-	87960263	87974262		ACCCACCCTCTTCCCCAACACCCACCTAGCCAGCGAGTCACCGAGCCACCGGCCCTCGGG
ASHG19A3A051756	120.203	114.473	79.1692	76.9204	95.6739	94.2484	78.0062	78.8824	136.767	124.376	86.326	162.492	6.79872	6.74897	6.56451	6.67151	6.60851	6.32949	6.36418	7.10122	6.55772	6.82529	6.4241	6.94884	noncoding	AK130515		misc_RNA	3369	chr14	+	97414608	97417977		AGAATATCTGGGTTCTGACATCCTCTGGTTTGGAATGTTTTGCTGCCAACTCCTTTCCTC
ASHG19A3L0000062	143.93	112.319	154.611	122.977	139.638	162.444	127.726	100.927	312.553	134.67	225.95	202.316	7.05651	6.71436	7.48505	7.39454	7.12742	7.11658	7.08114	7.47018	7.69902	6.93537	7.68819	7.29177	noncoding	EG328292	lincRNA-TMEM183A	lincRNA	169	chr1	-	203015439	203017725		TTCTTCAGCCTTGGTGAGGGCTGCAATTCTCTGGGCCAGCTCAGCCTCCACCTCTGGCAG
ASHG19A3A010452	125.474	235.29	98.5515	91.1935	178.37	269.284	147.903	54.7354	294.835	315.562	111.728	88.8304	6.86111	7.87636	6.86502	6.94045	7.4734	7.86199	7.28373	6.55876	7.61839	8.1785	6.7664	6.01772	noncoding	U79248		NRED	1615	chr18	+	5243922	5245185	uc010dko.2,NR_015389,	CTAAAGAAGTGACCAGAATGGAGACTAGGTAGAGACAACTAGTTCTCTACCAAACATGTA
ASHG19A3A016891	3260.12	5131.57	2838.28	4246.24	3379.69	6231.49	2824.56	2677.02	3359.7	4309.74	3328.16	10658.9	11.5641	12.3044	11.5804	12.2283	11.8399	12.4173	11.6524	11.8409	11.3227	11.9839	11.5176	13.1182	noncoding	ENST00000426284	AC096772.4	Ensembl	444	chr2	+	208546313	208546757	NM_138689,NM_001031801,	TACAAACCCACAGAGACCTTCATCTCTGGCCTGCTGGACAAGATCCGGGGCATGCAGAAG
ASHG19A3A018941	105.259	140.289	93.6784	120.769	80.5149	160.642	116.567	62.861	104.404	78.5737	79.9897	109.704	6.6052	7.05899	6.79601	7.36527	6.36249	7.10202	6.94731	6.7664	6.20147	6.15306	6.3213	6.35464	noncoding	ENST00000424933	AP001631.9	Ensembl	422	chr21	-	44560632	44561202		CTCATCTCCAGACCTGGAGCAGCTGCCTGCCCCAGGGCAGAAGCCACTGCCCGCAGCTAG
ASHG19A3L0000535	15775.3	7152.76	13469.4	8561.8	20311	15381	14971.4	11327.1	16584.7	8524.26	16489	12365.9	13.9965	12.7895	13.9918	13.1773	14.6131	13.7135	14.2193	13.6212	13.8806	12.9488	14.0296	13.3347	noncoding	EC557833	lincRNA-SLC6A15	lincRNA	100	chr12	+	85065864	85065912	NM_004255,	GACATTGCTACTTGAGTGTGAACAGTTACCTGGAAATACTGATGATAACATATTACCTTA
ASHG19A3A007101	5176.57	14652.4	4591.43	7989.88	3278.95	9537.75	5992.22	16005.8	6681.22	13800.2	3395.01	6446.12	12.274	13.6529	12.2953	13.0818	11.7836	13.049	12.8069	14.0566	12.4105	13.6471	11.5509	12.3955	noncoding	NR_002578	GAS5	RefSeq_NR	651	chr1	-	173833039	173837125	ENST00000430245,	AGGCAGACCTGTTATCCTAAACTAGGGTTTTTAATGACCACAACAAGCAAGCATGCAGCT
ASHG19A3L0001602	602.065	471.273	581.372	335.054	570.294	564.619	491.98	268.166	1190.68	586.437	796.998	795.094	9.10918	8.91646	9.28882	8.86529	9.16192	8.94591	9.03049	8.86392	9.62716	9.0864	9.40183	9.38633	noncoding	chr5:158080172-158099447-	lincRNA-CLINT1	lincRNA	19276	chr5	-	158080172	158099447		TCATCAAAACTTGCTTTTCCTGTGTCCCATTTCCTCCACAACTGATACCTGCTAATATAT
ASHG19A3L0002806	108.439	112.717	83.2643	84.0759	82.7881	112.399	74.9794	66.428	142.126	102.406	118.887	133.388	6.65037	6.72095	6.63395	6.81525	6.4015	6.58198	6.30943	6.84528	6.60915	6.54681	6.84499	6.6536	noncoding	chr3:46129526-46140202+	lincRNA-CCR1	lincRNA	10677	chr3	+	46129526	46140202		TTTCAACATACTTCCTGCTTTTCTTGCAAAACAGAGAAGACTCACTCCTCTGTGGGAGGC
ASHG19A3A040709	1402.37	1076.28	1322.48	2361.56	928.442	1796.96	869.65	1407.04	1388.38	1853.79	1416.16	1256.88	10.3157	10.1655	10.4491	11.47	9.86534	10.6365	9.85608	11.0245	9.86243	10.7664	10.2013	10.1122	noncoding	AK095608		NRED	2784	chrX	+	15719056	15721845		CTGGGGACAGGAGGCATGCTTCTCCCCAGTTTCCACAATAAAATATTTGTTGTTAATAAT
ASHG19A3L0002424	146.297	194.25	140.24	157.245	173.286	205.953	171.166	116.618	168.404	121.612	129.101	151.048	7.08304	7.57786	7.35613	7.76288	7.43487	7.46475	7.50123	7.67811	6.84212	6.79056	6.9548	6.83653	noncoding	chr9:33081447-33083405+	lincRNA-B4GALT1	lincRNA	1959	chr9	+	33081447	33083405		AAGGAAGTAAGATTTTCCCCCGGGTATTGTTTTTCTTGTTGACTCTGGTCACTGTGGTGC
ASHG19A3L0000405	82.2861	120.238	137.857	80.2122	80.081	119.677	91.1478	60.8799	139.9	69.7541	113.818	107.406	6.2546	6.82295	7.33378	6.74049	6.35491	6.67274	6.58865	6.72123	6.58734	5.9826	6.79075	6.319	noncoding	BF513755	lincRNA-PRKRIR	lincRNA	493	chr11	+	75970861	75971353		GATTCTGGCACAGACAGCCCTGGCAAAGCAGTAAGGTGCCCCTGAAATCCACCACTCGTT
ASHG19A3A028650	92.4182	114.361	79.404	71.2634	59.2549	78.4302	73.4993	76.3771	83.606	114.799	83.7342	201.12	6.42537	6.74728	6.56958	6.55142	5.92368	6.05936	6.28274	7.0528	5.90009	6.70365	6.38279	7.28373	noncoding	ENST00000502314	CCT5P1	Ensembl	1618	chr5	+	114847773	114849391	NM_012073,	CAAATGGTTAGAATGATTTTGAAGATTGACGACATTCATAAGCCTGGAGAATCTGAAGAA
ASHG19A3A041604	100.113	181.457	71.4483	235.252	65.7737	144.544	99.3642	243.383	61.7792	163.279	54.0752	125.187	6.5314	7.46503	6.42176	8.35991	6.06639	6.94777	6.71475	8.72576	5.47625	7.21411	5.80766	6.55401	noncoding	ENST00000431464	RP11-308D16.4	Ensembl	646	chrX	+	135991633	136103777		GCCCTTGAATATCTGTATATCTATATGAACATCAATTGAGATATATATGTGTGTGCCCCT
ASHG19A3L0001697	136.047	98.9355	123.733	118.013	106.105	135.811	92.7249	75.2217	152.773	103.421	125.916	133.858	6.97803	6.52428	7.17871	7.33024	6.75072	6.85603	6.61749	7.03096	6.70762	6.56162	6.92278	6.65972	noncoding	BM674971	lincRNA-GRIK2	lincRNA	480	chr6	-	105161864	105162329		TTGTTGTTATGAATTCTTTACATTGAGGTCTCTTATTAGACTCCCCGGCTTGGGCAGGCC
ASHG19A3A027347	666.14	414.559	541.29	448.593	500.545	520.092	440.369	335.693	819.955	459.292	603.864	625.279	9.24655	8.73149	9.19409	9.26981	8.97429	8.82698	8.87052	9.17376	9.0887	8.72741	9.00729	9.01186	noncoding	uc003kuo.2	FLJ33630	UCSC_knowngene	1870	chr5	-	127276134	127419299		TTTTTCCCCCCGCTTTGGTGAACTCGCAGTACTTGGGCTGAGCCCGAAATCTCGCGAGAT
ASHG19A3L0000709	82.9318	87.5565	75.1004	64.0474	73.8727	104.45	67.5314	38.9136	89.2142	94.6609	92.7494	107.367	6.26552	6.33832	6.48916	6.38031	6.24047	6.48118	6.16161	6.05815	5.9919	6.42467	6.52242	6.31838	noncoding	DA538556	lincRNA-C14orf180-1	lincRNA	570	chr14	+	104767792	104768362		TTTCCTGGACTCACGACGGTGCTGTGATGAGCTGGTGGCCACATCTCCATTTCACACAGG
ASHG19A3L0002206	290.576	658.234	385.108	1325.88	248.964	448.111	331.145	438.302	457.253	619.424	251.655	2389.31	8.06015	9.43573	8.72865	10.7198	7.95271	8.60193	8.44698	9.52578	8.23799	9.17251	7.83689	11.0264	noncoding	chr9:137160729-137173954-	lincRNA-WDR5-2	lincRNA	13226	chr9	-	137160729	137173954		AAACACACACACACACACACAGTCTTGAATCCTGCTCTCGGGGTCCGTCTCAGGCACTGT
ASHG19A3L0000799	228.263	200.238	225.681	190.887	217.723	197.5	220.504	110.247	572.741	296.353	365.789	432.848	7.70879	7.63294	7.99454	8.05231	7.76268	7.40099	7.85999	7.60086	8.56905	8.08788	8.3363	8.45329	noncoding	H50552	lincRNA-FAN1	lincRNA	411	chr15	+	31174132	31174427		TACTAACGAGATATACAATCCAGCCACCCTGTCCAAACTGGGAATCTGATTACTAATGGG
ASHG19A3L0002401	168.204	203.035	266.141	207.625	212.536	222.785	220.971	189.74	444.802	220.041	279.646	301.134	7.28248	7.65341	8.219	8.17473	7.72654	7.57729	7.8632	8.38024	8.19902	7.66323	7.97093	7.89514	noncoding	AV730760	lincRNA-LPAR3-2	lincRNA	603	chr1	+	85219477	85220132		TGACAACTCAAGTCTTTAGGTGATGCTGAAAAGCCTGCCCTAGCTTCTCATTTCCTTCGT
ASHG19A3L0002794	97.0528	100.963	87.4188	78.3512	101.627	92.2507	80.4186	70.4334	165.037	80.7182	79.6511	122.118	6.48839	6.5565	6.69817	6.70212	6.69614	6.29982	6.41008	6.93521	6.81349	6.19233	6.31641	6.51834	noncoding	chr3:140465232-140468555+	lincRNA-SLC25A36-3	lincRNA	3324	chr3	+	140465232	140468555		GCTATCCACATCTTCTAGACTGAATCATTTTTGGGGCTCACATGTTGCCTTTCCATAGCT
ASHG19A3A007756	80.3051	86.2578	90.8516	69.5628	88.0803	73.9465	77.3327	46.3391	190.945	75.5958	93.727	150.645	6.21922	6.31609	6.7552	6.51278	6.4862	5.97002	6.3523	6.30629	7.01532	6.09728	6.53437	6.83176	noncoding	NR_033312	BDNFOS	RefSeq_NR	2036	chr11	+	27528398	27719716	ENST00000499568,	AATTTCATTGAGCCATCCTGTTTTACAGCACCCAACAGAATCCCTTCAAAGCCTCGTGGT
ASHG19A3L0002153	2340.88	944.609	1713.09	1329.21	1328.93	1645.18	1034.15	725.862	2551.65	1287.51	2723.81	1807.08	11.0722	9.97668	10.8314	10.7244	10.4049	10.4841	10.1115	10.214	10.8634	10.2549	11.1968	10.6481	noncoding	BF803219	lincRNA-RIPK2-4	lincRNA	175	chr8	+	90226145	90226296		TCCTAGCTGTGATTTTCTTGCTCCCCCTTGCTATATTTATTCTGGGCACACATTATGGAG
ASHG19A3L0000254	50.6239	76.2789	52.8351	44.8487	51.8627	57.6177	51.3318	38.3758	117.052	70.2974	68.858	97.8903	5.55169	6.11709	6.02486	5.82667	5.74892	5.59439	5.77066	6.03754	6.35412	5.99347	6.12699	6.17276	noncoding	BF745951	lincRNA-PTPN20A	lincRNA	443	chr10	+	48508705	48509098		GACGATCACATTTATCGTTTAGTTAAAGGCTTCATTTAGCCCCTGTTGGTGGAGGTAGCA
ASHG19A3A009341	112.428	91.3441	123.026	80.6916	124.281	110.882	132.869	93.3645	363.703	105.825	168.286	131.201	6.70464	6.40092	7.17186	6.75107	6.97545	6.56392	7.13533	7.35417	7.9033	6.59052	7.29697	6.63172	noncoding	ENST00000429469	RP11-553K8.2	Ensembl	363	chr1	-	198566853	198567998		GATCTCTGAGTGACTACAGTGAACAAAGAAAGAAAGACTCCTGCCAAACCTTGTGGACAG
ASHG19A3A049262	259.947	571.568	166.532	186.286	219.435	315.251	284.562	415.464	353.049	604.743	209.587	221.793	7.89394	9.21494	7.58014	8.0174	7.77494	8.09379	8.22958	9.45908	7.86307	9.13854	7.58607	7.43162	noncoding	NR_003272	PSPC1	RefSeq_NR	1716	chr13	-	20248895	20357083		GCTTGCAGTGTAATTCAGAAGAGTTAAGACCAGAAGTACTGGAATCATACTTCCTTTCAG
ASHG19A3A047438	272.366	420.707	265.757	115.722	293.274	386.945	304.565	169.262	212.603	359.528	336.072	285.009	7.96052	8.75454	8.21704	7.30138	8.1914	8.39035	8.32176	8.215	7.17186	8.3658	8.22314	7.81203	noncoding	ENST00000463466	RP11-874G11.1	Ensembl	464	chr12	-	28717610	28718074		TACACTTTGCCAAGAAGCACAAGAAAGGCCTAAAGAAGATGCAGGCTAACAATGCCAAGG
ASHG19A3A047500	239.569	310.36	220.901	281.658	202.782	365.113	249.352	264.114	307.534	463.519	207.785	126.108	7.77157	8.28994	7.96546	8.61825	7.65749	8.30418	8.03844	8.83898	7.67542	8.74171	7.5742	6.56529	noncoding	NR_028408	LOC400027	RefSeq_NR	2202	chr12	-	46119502	46121704		CCTGACAAAGTAATGTTAGAGATGTGCTGACAGCTTTACAATAGATATTCTCCAACTAAT
ASHG19A3A031378	1288.73	482.368	1001.18	479.955	688.768	647.467	673.47	283.61	1567.56	563.448	1287.59	621.629	10.1974	8.95547	10.0735	9.36555	9.43427	9.15742	9.48196	8.93926	10.0726	9.02492	10.0525	9.00222	noncoding	ENST00000411804	RP1-91G5.3	Ensembl	707	chr1	+	152346429	152417932		CGGCACTTTATTTCCTTCCCGTTCTGCCCCTTTATATAAATAAAGAAAAGTATGAAAGAT
ASHG19A3L0000256	699.307	718.118	614.488	213.884	1032.54	1985.96	801.648	94.0345	864.074	965.883	691.944	1998.89	9.31996	9.56588	9.36857	8.22466	10.0144	10.7705	9.73385	7.36414	9.16823	9.8485	9.1957	10.7746	noncoding	DQ269985	lincRNA-AKR1C3-2	lincRNA	972	chr10	+	5005636	5149693		CAGCCTTGGAAAGGTCACTGAAAAAAGCTCAATTGGACTATGTTGACCTCTATCTTATTC
ASHG19A3L0002998	119.259	62.5126	96.6603	49.7335	74.1534	73.8013	62.2527	45.53	125.76	64.5352	93.1208	80.1912	6.78737	5.81279	6.84155	5.98671	6.24552	5.96706	6.03875	6.28111	6.45159	5.86493	6.52746	5.8602	noncoding	chr2:204428779-204440326-	lincRNA-RAPH1-2	lincRNA	11548	chr2	-	204428779	204440326		CATGTGGTGTTCAAGAAACATAGAAAATCATTTTTGGTAAGAATATTGCCTTCCCAAAGC
ASHG19A3A049905	281.239	256.329	284.589	235.74	304.554	237.865	260.022	221.093	596.482	281.293	354.921	351.75	8.00987	8.00363	8.31531	8.36352	8.24706	7.67747	8.09923	8.59377	8.62511	8.01458	8.29552	8.13669	noncoding	AF090886		NRED	2337	chr13	+	20260858	20262963		GCAGCACCAAAATACCTATCATTTGGTTTTTTAAAACCTGTCACCCTTGCCTTCTTTCTT
ASHG19A3A007757	3134.09	488.859	1861.09	990.12	1234.78	1469.87	998.359	277.677	2319.07	648.592	1835.61	948.152	11.5061	8.97476	10.9467	10.3178	10.2904	10.3252	10.0615	8.91351	10.7126	9.23432	10.5927	9.66757	noncoding	NR_033313	BDNFOS	RefSeq_NR	1279	chr11	+	27528398	27719716	uc009yjb.2,	ATAATTTCATTGAGCCATCCTGTTTTACAGGATTTTCCCTCCTGGTGAGTCAAAATGAAC
ASHG19A3L0000760	2401.85	900.261	1932.17	1025.8	1111.67	1482.6	1108.83	586.407	1608.32	731.522	1656.81	824.149	11.1008	9.90335	11.0061	10.3691	10.1279	10.3353	10.2258	9.92355	10.113	9.4261	10.4442	9.44102	noncoding	BG896515	lincRNA-MAP3K9-2	lincRNA	419	chr14	+	71150688	71151023		AAGTAACTGAAATTGTGCAATCATGGAGAGACATAGTCCATTCCCTCACTCCCCCAACCT
ASHG19A3L0001014	102.376	113.856	95.4238	68.7204	87.4723	176.267	81.1004	71.8952	102.114	82.1764	97.2801	77.1282	6.56591	6.73933	6.82334	6.49186	6.47545	7.2397	6.42195	6.96417	6.17187	6.21779	6.58048	5.8023	noncoding	BC035266	lincRNA-BRD4	lincRNA	3255	chr19	-	15363805	15443342		GGGCCTGTCCCATCCCTGGGATTTTATTCTAACTAGAAATAAATGCTAACCCTCAAAAAA
ASHG19A3L0003048	395.24	213.205	691.054	376.596	638.532	339.652	454.221	140.798	1594.85	452.131	1102.38	525.402	8.49539	7.72538	9.5338	9.03182	9.32223	8.19499	8.9162	7.9541	10.0999	8.70387	9.84475	8.75141	noncoding	AW274645	lincRNA-PPP2R5C-1	lincRNA	367	chr14	-	102415403	102416162		AGGAGACCCTGACTGAAAAGCCAAGGCCCCGGCCTCCAAGGTCACCAATACCTTGGGCAG
ASHG19A3L0003259	36.9876	73.9172	45.9828	59.9279	77.2326	81.1743	46.7245	56.3124	125.866	84.1464	99.2291	98.1077	5.09332	6.06837	5.83938	6.27953	6.30111	6.11183	5.63021	6.60112	6.45294	6.25302	6.60965	6.17729	noncoding	BX491518	lincRNA-MFSD5	lincRNA	466	chr12	+	53635672	53636138		AATGGATTCTCTCTGGGCCTACGCTTGGGGCCTAGGAATAAGAAGCCTGCCCACCAAGAG
ASHG19A3L0003526	218.442	212.232	353.348	219.427	355.215	262.087	261.571	256.919	1050.58	318.725	602.412	345.124	7.64778	7.71787	8.60826	8.25754	8.47052	7.82385	8.10722	8.80062	9.44233	8.19224	9.00322	8.10552	noncoding	CR745936	lincRNA-BANF2-1	lincRNA	532	chr20	-	17806254	17807629		ATCACTCGTGTTTTGTGCCTCTGCTTCTACCACTTCATAGCACTGTGGTGTTTAATCTCG
ASHG19A3L0003462	679.5	693.971	1827.66	921.618	1117.78	1353.8	1213.19	752.98	2466.78	899.994	2219.65	1113.57	9.27805	9.51832	10.9244	10.2202	10.1373	10.2137	10.3516	10.2613	10.8107	9.74666	10.8915	9.92372	noncoding	BF795336	lincRNA-FNBP1	lincRNA	864	chr9	-	132814128	132816095		GGTTTAAGCCTTACTCTTCTTAGGTCCAGTCACTTAATTTCCATACCTCCCCTTTGTTCG
ASHG19A3A036116	83.2019	86.3583	50.9862	60.9272	50.0953	113.186	72.1476	43.8181	97.0558	82.8206	53.0064	101.4	6.27055	6.3185	5.97821	6.30525	5.70354	6.59302	6.25731	6.2267	6.10637	6.2293	5.78233	6.22899	noncoding	uc003yrb.2	CR933665	UCSC_knowngene	5639	chr8	-	125474739	125486804		GATAGCGACTGAAGGGCAAGAACCTAGGGTTTCCTGTCTTTGATATTTCTCATCTTTGAG
ASHG19A3A049566	293.698	337.081	260.039	250.333	293.724	387.738	266.238	198.03	341.335	369.639	332.966	444.85	8.07752	8.4173	8.18618	8.45265	8.19403	8.39402	8.13165	8.44029	7.82168	8.40083	8.20875	8.50209	noncoding	NR_002612	DLEU2	RefSeq_NR	2768	chr13	-	50556687	50699677	uc001vdo.1,	CTGGTGGGCTTTTTGTCCTTCCAGATGTTTTTCTACCTTCTGCCTTTTCCAATAAAGCTT
ASHG19A3A018464	26285.7	49426.4	29770.4	38326.6	19942.2	39328.4	26314.1	51802.6	25812.5	48852	26224.5	42582.2	14.8378	15.0253	15.2386	15.254	14.5599	14.9663	15.0669	15.3411	14.633	15.269	14.8953	15.0253	noncoding	ENST00000432629	RPL12P4	Ensembl	497	chr20	+	53691182	53691679	NM_000976,ENST00000495231,ENST00000477007,ENST00000424633,ENST00000406939,ENST00000374520,	AAACACAGTGGGAATATCACTTTTGATGAGATCGTCAACATTGCTCGACAGATGCGGCAC
ASHG19A3A049850	1529.59	405.085	1150.2	526.037	671.578	826.774	682.114	216.173	935.868	347.625	913.267	394.492	10.4531	8.69933	10.2605	9.48685	9.39898	9.5154	9.49832	8.55926	9.28071	8.31808	9.58256	8.31238	noncoding	ENST00000413637	RP11-315H15.1	Ensembl	657	chr13	-	112976880	112985539		GAAGGTTTTCTAACCTTCTATCAGATTTTCTAACCTCCCCAAGCCACAGGATGAGAAAAG
ASHG19A3A042228	7231.18	8664.19	2762.12	1581.74	10276.8	13268.6	8730.68	259.668	5372.67	7220.95	7345.06	12944.1	12.7362	13.0318	11.5366	10.9487	13.5743	13.5127	13.3958	8.81519	12.0548	12.7186	12.6781	13.3948	noncoding	ENST00000450208	RP11-193H5.2	Ensembl	775	chr1	+	238090130	238090905	NR_027247,	TCCCTGGAGAAGAGCTAGAGCTGCCCAATGGCCAGGTCATCACCATCGGCAATAAGCCAT
ASHG19A3L0003460	247.047	234.333	344.312	165.51	227.039	291.279	235.099	159.377	310.872	341.376	318.005	210.869	7.81828	7.86982	8.57508	7.84705	7.82128	7.97576	7.95566	8.13587	7.69178	8.29172	8.14579	7.35564	noncoding	CR743903	lincRNA-WDR5-1	lincRNA	508	chr9	-	137031026	137031533		TCCTGGGTGATGTGCAGACCTCCGACCTCCACCCAAAGTAAAGACAGGCTGCTATGATGG
ASHG19A3L0000431	76.1288	54.2475	59.5704	49.8172	62.358	79.3149	44.6377	40.559	64.2745	50.2466	56.4445	63.0719	6.14229	5.60071	6.17858	5.98948	5.9929	6.07518	5.56495	6.11566	5.52756	5.49582	5.86911	5.48645	noncoding	BG190216	lincRNA-MYL2	lincRNA	744	chr12	-	111380744	111381472		AGATGGTGACATTGAGCAGACATGATCAAAAGATGTCCCCAGAAGCCAACCTTCTCTAAG
ASHG19A3L0002064	68.3344	96.5492	45.8042	61.466	71.9029	97.447	46.5528	50.6934	59.7241	79.2932	51.9854	87.2728	5.97983	6.48682	5.8345	6.3185	6.19959	6.37885	5.62536	6.4436	5.42773	6.1662	5.75706	5.99106	noncoding	CN294846	lincRNA-STC1-2	lincRNA	252	chr8	+	23564653	23647000		AGAGTCCTGATGATTAACTGCCGTCAGTGGAACTGCCTGTTTTTCCTCAAGTGGATCTTT
ASHG19A3L0002413	127.157	124.03	132.092	113.031	108.608	115.637	100.016	87.2725	234.145	119.134	146.462	181.58	6.88116	6.86713	7.27515	7.26448	6.78314	6.62414	6.72522	7.25391	7.29851	6.76139	7.11744	7.125	noncoding	CV370110	lincRNA-CDH17	lincRNA	511	chr8	+	94993581	94994091		TCTCTAGTTATGGCCCCTTCAAATTCTCTGCTTCAATCATATTTGAAGCTCTTTGACTTA
ASHG19A3L0002385	416.471	193.479	334.026	220.257	227.654	347.243	231.285	150.041	449.97	236.692	386.812	292.155	8.56797	7.5708	8.52993	8.26393	7.82606	8.2259	7.93171	8.05004	8.21666	7.76564	8.41033	7.84854	noncoding	chr1:186587114-186596603+	lincRNA-PTGS2-3	lincRNA	9490	chr1	+	186587114	186596603		CTGCATAATGAACACTTTTCAATGAATTAATGGACTCCCCTGATTATGTATTTCAGACTG
ASHG19A3L0003472	396.546	263.719	372.223	251.393	313.756	375.959	301.673	207.524	494.947	292.966	396.918	372.4	8.49965	8.04616	8.67922	8.45885	8.29132	8.34442	8.30806	8.50209	8.35238	8.07156	8.44546	8.21832	noncoding	chr2:168476665-168483470-	lincRNA-XIRP2-2	lincRNA	6806	chr2	-	168476665	168483470		TCTATGGACATCCCAAGTTTTCCCTACCTGCAGTCTCTCACACACTTTTGTACATTTTTA
ASHG19A3A026748	305.663	762.3	1515.97	670.912	513.978	783.261	522.418	496.854	342.391	509.021	2429.02	568.898	8.13149	9.65953	10.6398	9.79627	9.0066	9.43506	9.11128	9.70309	7.82553	8.88661	11.0296	8.86963	noncoding	uc003jnb.1	AK056817	UCSC_knowngene	2757	chr5	-	42985502	42993435		ATATTTCAATAAAAATCTGCACTTTGTGAGTTGAGCCCCCTCAAAGAGACCTACAGACCC
ASHG19A3L0001574	221.105	199.041	174.236	181.561	199.343	269.071	170.701	124.293	218.914	177.658	164.53	240.498	7.66369	7.62266	7.63836	7.97757	7.63315	7.8606	7.49575	7.76797	7.21189	7.33638	7.26917	7.54901	noncoding	exon3074-	lincRNA-ZNF608-1	lincRNA	241	chr5	-	124745554	124745794		ATGGCCGTTTTAAGATGATTCCGCTTTCTTTTTCCCTTGGCCTGGTTAAGCAACTCTACC
ASHG19A3A018454	130.071	102.718	148.411	85.9318	117.525	156.193	120.489	69.9913	156.281	87.0534	104.366	131.631	6.91399	6.58169	7.4296	6.84557	6.8955	7.0639	6.994	6.92521	6.73903	6.30244	6.67731	6.63629	noncoding	ENST00000454600	RP4-723E3.1	Ensembl	745	chr20	+	50827183	51263280		AAGAGACACGAAGTGATAAACCGAGCACCCTCTTTGAAGATTTCCCAGTATATTTGTCCC
ASHG19A3L0001582	228.744	154.593	210.457	125.676	202.995	128.927	167.12	121.668	560.951	188.335	265.206	266.842	7.71168	7.21432	7.90146	7.42889	7.6588	6.7796	7.46718	7.73819	8.53894	7.42528	7.90634	7.71924	noncoding	chr5:126903301-126920351-	lincRNA-PRRC1	lincRNA	17051	chr5	-	126903301	126920351		TCTGAAATGTTGCTCTGTCAATAAATATCTGCACACACGTACCCCACATCCTTGAATTCA
ASHG19A3A026815	211.081	59.7719	102.605	109.832	102.431	107.806	142.645	68.6711	251.913	137.549	76.1202	112.388	7.60229	5.74702	6.92245	7.22276	6.7052	6.52421	7.23435	6.89392	7.39705	6.96461	6.25718	6.39131	noncoding	ENST00000502919	CTC-236F12.2	Ensembl	473	chr5	-	55750098	55750571		ACATGCGCTGGATTGACCTAAACTGCAACATGGCCCTTGTAATTATACCGTGCTTTTGCT
ASHG19A3L0002666	113.175	119.417	83.918	93.2978	99.7376	139.176	88.4793	69.3183	143.981	122.772	70.2359	117.281	6.71345	6.81163	6.64362	6.97891	6.66808	6.89169	6.54638	6.90898	6.62815	6.80745	6.15384	6.45485	noncoding	DB462076	lincRNA-NMBR-4	lincRNA	481	chr6	-	142399786	142468245	NM_002511,	GATGAATTACATCCAAAGATTCATTCAGTGCTCATTTTCTTGGTCTATTTCCTCATACCA
ASHG19A3L0002832	75.2445	43.2824	81.8	59.8782	84.4938	64.094	73.3462	55.9163	157.443	63.7864	122.831	79.4643	6.12625	5.26441	6.61072	6.27742	6.42607	5.75249	6.27953	6.59125	6.74801	5.84819	6.88915	5.84724	noncoding	BG619841	lincRNA-SLC25A5-3	lincRNA	544	chrX	-	118610256	118610797		TTTAACTCAGTTTTGTCTCTGATGAGGGTCTAGTGAAAGCAACTGCCCAATCTGTCGCTT
ASHG19A3L0003349	1592.1	547.922	1123.96	718.911	808.29	956.505	698.691	358.531	1833.22	745.184	1519.73	947.554	10.5077	9.15043	10.2309	9.88863	9.65894	9.72287	9.53608	9.2594	10.3252	9.45308	10.311	9.66617	noncoding	AW631458	lincRNA-ZFP36L2-1	lincRNA	414	chr2	+	43306949	43310757		AATGCACCCTAATACATTTTCCTGGATCTCACCTGTGAATTTCCCCTGCCCGAAAATATT
ASHG19A3A051746	498.943	1058.83	172.443	41.8283	182.142	109.918	228.325	369.988	462.254	363.59	196.306	123.864	8.83238	10.1412	7.62476	5.71875	7.50247	6.55088	7.91346	9.30678	8.25156	8.38077	7.496	6.53876	noncoding	NR_023938	C14orf132	RefSeq_NR	7504	chr14	+	96505661	96560133		GACTTCTCTACAGTGAAGACTCTTTCTTAATAAAGGATTTCGCTGTGCTCTTTTGATTAA
ASHG19A3L0002082	120.866	141.276	94.5282	127.825	112.837	164.866	103.158	100.301	150.038	127.676	94.8162	145.405	6.80455	7.06904	6.80903	7.45168	6.83631	7.13995	6.77276	7.45987	6.68678	6.86267	6.5482	6.7796	noncoding	chr8:38509143-38523468+	lincRNA-TACC1	lincRNA	14326	chr8	+	38509143	38523468		AACGTAGATTAAAGACAAGTTAAAAAGTCTGAATCTGCTTCCTGTGGTCTGTGCACAGCC
ASHG19A3A012632	484.044	863.93	325.986	485.789	355.971	596.97	434.265	656.172	453.129	934.147	447.171	331.867	8.78483	9.84039	8.49752	9.38387	8.47455	9.03223	8.84969	10.075	8.22543	9.79819	8.60354	8.04214	noncoding	NR_024279	FLJ37453	RefSeq_NR	2732	chr1	-	16160709	16174642		CGGGTTTATAGCCCATTATTTATATCGGAGCCATAAACTTGAACAATAGATTGGAATATC
ASHG19A3A020282	368.859	331.719	299.153	272.18	300.014	411.554	258.884	188.018	387.321	300.074	248.945	302.086	8.40212	8.39529	8.37856	8.57459	8.22466	8.47814	8.09209	8.36852	7.99378	8.10767	7.82128	7.90047	noncoding	ENST00000417957	RP11-375H17.1	Ensembl	451	chr22	+	28112467	28117665		CATACTGTCTCGATTTCTATCTCTTCCTAAATGCCTTTTCCCAGCTTGATACATTAAAAA
ASHG19A3A000427	443.511	196.193	297.532	235.315	292.578	316.686	260.883	167.302	491.535	327.247	417.266	608.155	8.65625	7.59552	8.36947	8.36031	8.1893	8.09944	8.1034	8.20098	8.34178	8.23119	8.50847	8.96786	noncoding	ENST00000501280	AC008625.2	Ensembl	2751	chr5	-	153813348	153825382		cttcagcctcccgagtagctgggattacagacctgggaaagcttcctccagccctgatgc
ASHG19A3L0002812	99.6888	59.9436	94.6471	48.5347	88.2802	90.5084	71.5811	38.6678	227.369	78.5035	138.291	143.707	6.52579	5.74989	6.8102	5.94831	6.48939	6.27204	6.24677	6.04778	7.26144	6.15152	7.04133	6.76277	noncoding	chrX:39547291-39551460+	lincRNA-BCOR-10	lincRNA	4170	chrX	+	39547291	39551460		TTCCAAGGATTCCTTCCATTTCAGATCAAAACCACCACACTGAGTCTTCTCAACATGAGA
ASHG19A3L0000746	134.571	522.86	66.4723	80.6131	103.913	350.573	161.974	20.4204	251.509	601.242	102.449	207.014	6.96349	9.07752	6.32496	6.74922	6.72338	8.24253	7.41985	5.1096	7.39507	9.12842	6.65151	7.32771	noncoding	AK296158	lincRNA-TMEM30B-1	lincRNA	1756	chr14	+	61654286	62016579	NM_006255,	AAACTTTTCCTATGTGTCTCCAGAATTGCAACCATAGCCTTATGGGGAGTGAGAGAGAGG
ASHG19A3L0001400	1622.23	451.963	1176.24	604.141	706.333	956.277	716.362	353.289	1381.27	548.467	1340.15	681.505	10.5363	8.85442	10.2866	9.66067	9.46887	9.72258	9.57869	9.24138	9.85318	8.9851	10.1201	9.15296	noncoding	DB296184	lincRNA-GRM7-1	lincRNA	545	chr3	+	5732744	5733284		CAGGCTAAAACCTTTTGGACAGGAATTTATTATTATTATCCTACAATTTCCCCCCTTTTC
ASHG19A3A012475	513.451	330.862	332.188	278.029	309.601	550.281	309.587	138.367	402.534	308.05	361.266	413.381	8.87613	8.39052	8.52354	8.60235	8.27359	8.90449	8.34765	7.92744	8.05313	8.14753	8.32006	8.38805	noncoding	uc002nrr.1	AK092080	UCSC_knowngene	1970	chr19	+	24216246	24249490		AATCCTGTACCCATGTTATGACTCTCCCAAATGTGCCTTACCTGTTGTGGCACAATATAT
ASHG19A3L0000432	100.868	58.4189	101.737	57.4799	57.9801	55.0062	39.9943	45.0764	141.469	60.0003	60.4414	201.088	6.54378	5.71088	6.90855	6.2154	5.8947	5.53173	5.40118	6.26667	6.60197	5.75646	5.95709	7.28336	noncoding	CN284611	lincRNA-CUX2	lincRNA	731	chr12	+	111378154	111378886		AAGAAGTTGAAGAAAAAGGGTACACACAAGCCAGGTCACCTAACCCATAACCCATGCATG
ASHG19A3L0001256	551.419	481.699	1576.25	817.975	349.404	1128.87	940.627	373.337	1351.33	499.609	1329.54	741.574	8.97748	8.95216	10.702	10.069	8.44546	9.9567	9.97488	9.32223	9.82334	8.86091	10.1038	9.28268	noncoding	exon2438-	lincRNA-CEBPB-1	lincRNA	339	chr20	-	49049512	49049850		TGTCTTTCTATGATTCATTCATTCATTTTCCCTCTCATCACTTAAACATTGAATGACTTC
ASHG19A3A011353	321.382	167.86	454.046	196.732	357.678	220.951	359.713	167.788	1176.25	212.077	663.942	311.478	8.21125	7.34723	8.95971	8.098	8.48104	7.56472	8.57277	8.20442	9.61042	7.60309	9.13467	7.9506	noncoding	ENST00000448432	RP11-453O22.1	Ensembl	357	chr1	-	221307206	221307563		TTCTGGGGGTAACATTACCCATAACACAGACAAGAACCTTACTATCCCCACCAATATTGG
ASHG19A3L0000091	64.9316	74.5366	38.9179	47.1413	62.2543	79.3163	67.0936	46.0062	99.1794	43.9552	49.6057	66.6992	5.90381	6.08253	5.61476	5.90596	5.99041	6.07544	6.15272	6.29649	6.1323	5.29949	5.69261	5.57783	noncoding	chr1:229871502-229899827+	lincRNA-GALNT2	lincRNA	28326	chr1	+	229871502	229899827		CGTTGACACAGAACTTCCATCAGCCTCTGTTGCTGGGTTACTTCCAACAACATGACCTAT
ASHG19A3L0000105	528.501	491.564	450.274	349.08	439.594	510.443	402.729	271.42	599.815	351.965	415.318	388.635	8.91402	8.98275	8.95008	8.92593	8.77843	8.80005	8.74479	8.88071	8.63284	8.33883	8.50241	8.28483	noncoding	chr1:235153477-235164377+	lincRNA-TOMM20-4	lincRNA	10901	chr1	+	235153477	235164377		TCCTGCAGGAGTGTTAGCATCTCCACACAAGCCTTGACAGCCCTGCTCTTCTCCTCGATG
ASHG19A3L0000325	117.525	383.858	56.169	56.5536	96.5219	167.751	203.002	40.1011	185.042	215.862	122.236	207.782	6.76585	8.62424	6.10781	6.18804	6.62034	7.16639	7.74368	6.10006	6.97322	7.63053	6.88153	7.33347	noncoding	AK302893	lincRNA-MICAL2-1	lincRNA	3585	chr11	+	12115542	12284466		CCTTGATCATGAAACAATACCATGAGGGGGCCTCTGTCACCTTTGAAAAGAACACTTTTT
ASHG19A3A049079	374.559	1209.78	417.795	1743.29	202.164	1119.5	783.249	1648.07	522.527	1083.45	689.614	213.566	8.4235	10.3268	8.84201	11.0729	7.65341	9.94625	9.69889	11.2388	8.44215	10.0047	9.1899	7.37476	noncoding	NR_027345	NCRNA00173	RefSeq_NR	1597	chr12	+	116971226	116973326		TTATGTCCTGTGTAGCAGCAGGTAGTGTGGCTTTGAGAAAATAAAATGGCCACCTTGCTC
ASHG19A3L0001136	145.698	69.1467	141.123	81.296	117.972	113.284	108.245	76.5353	175.792	90.174	101.284	94.0197	7.0758	5.96969	7.36527	6.76069	6.90062	6.59409	6.84202	7.0557	6.90613	6.35251	6.63615	6.10849	noncoding	chr2:19979944-19990294+	lincRNA-TTC32-1	lincRNA	10351	chr2	+	19979944	19990294		ATAAAAACCAATGCTACCACAGACCCATTAATTGTAGCTCCTTCTAAGCCCAATCAGCTG
ASHG19A3L0001306	265.993	345.236	209.775	258.506	201.614	243.469	169.595	172.883	438.069	347.05	256.644	476.001	7.92456	8.45591	7.8971	8.50348	7.6503	7.71476	7.48794	8.24372	8.17633	8.31671	7.86495	8.60327	noncoding	exon2751-	lincRNA-PLXNA1-4	lincRNA	101	chr3	-	126878038	126878138		CCTCCCAGTAATTGTTGCATGGGGTGTGTGCCTTCTACGTGCCTGGCTTTCTTCCTATGT
ASHG19A3L0000644	438.678	205.513	211.849	177.495	166.779	306.084	158.935	115.026	405.984	242.473	271.473	379.754	8.64052	7.6698	7.91293	7.94598	7.3821	8.04668	7.39383	7.65946	8.06615	7.80022	7.93365	8.25115	noncoding	exon1336-	lincRNA-OLFM4-5	lincRNA	358	chr13	-	55160971	55161328		CTGTCTCCCTGAAAGAATGTGTCCCTTCTTGTGACAGGAAAGAATTTCCATATACCTTAT
ASHG19A3L0002967	344.995	147.516	230.921	157.582	195.269	254.749	177.367	97.5706	468.642	202.508	333.528	261.379	8.30652	7.13995	8.02612	7.76708	7.59892	7.7833	7.55362	7.41917	8.27062	7.53234	8.21093	7.68704	noncoding	AU185412	lincRNA-LIG3	lincRNA	629	chr17	+	33306242	33306872		TAACTAGCTGAATCATCTCCCACATGGGTCACTATGAGAAGCCTTCTGATTTGGTCCCTT
ASHG19A3A039539	232.904	300.333	193.83	384.283	321.421	355.297	237.004	89.4261	249.654	169.609	184.651	236.064	7.73434	8.24334	7.78608	9.05607	8.32903	8.2634	7.96598	7.28983	7.3847	7.26904	7.41878	7.52575	noncoding	NR_026761	C1orf97	RefSeq_NR	797	chr1	+	211556096	211605876		ACATGGATAAGAAGTCCACTCACAGAAATCCTGAAGATGCCAGGGCTGGCAAATATGAAG
ASHG19A3L0002942	149.848	279.392	570.102	169.762	436.739	482.217	421.295	195.935	737.732	288.129	543.572	416.15	7.1201	8.13634	9.2617	7.88305	8.76884	8.72002	8.80593	8.4266	8.93462	8.05141	8.86277	8.39585	noncoding	BX115115	lincRNA-ACTR2	lincRNA	649	chr2	-	65501495	65502138		CAAGGTCCTTTAAATTGTCACCATAGTTTAGGTTCCACTCCTTCCTAATAGCTCTTAAAT
ASHG19A3A014897	52.4138	110.764	36.8208	25.0607	36.09	59.3051	32.937	46.2347	98.1514	81.2659	46.8458	149.724	5.60051	6.6907	5.54289	4.9048	5.25474	5.63847	5.12152	6.30396	6.12052	6.20169	5.61825	6.82318	noncoding	ENST00000396848	AC010138.3	Ensembl	867	chr2	-	204637353	204638225	ENST00000428039,ENST00000399556,	ATCCTTCAAAAAACAAGAAAAAACTCCCAAAACACCAAAAGGACCTAGTTCTGTAGAAGA
ASHG19A3L0002070	1834.71	2869.14	1948.51	2281.72	2453.23	2759.4	2187.44	2742.83	3443.49	3469.04	2716.49	3691.1	10.7109	11.5221	11.022	11.4229	11.3373	11.2359	11.2654	11.8794	11.3561	11.6633	11.1896	11.639	noncoding	AK130123	lincRNA-PPP2R2A	lincRNA	1823	chr8	+	25230155	26228377	NM_002717,NM_001177591,	GATTTAATTGTGTATCCTCATTACTGTATCATTTGTGGGGTACACCCCTTCCCCCTTTTT
ASHG19A3A020789	331.49	437.915	372.014	761.033	372.425	326.64	414.559	161.609	802.435	440.223	309.076	356.69	8.25265	8.81012	8.67872	9.96709	8.53525	8.14067	8.78633	8.15522	9.06033	8.6641	8.10675	8.15385	noncoding	ENST00000417487	AC104297.2	Ensembl	715	chr3	-	17918946	17919661		AGCAATTAAGATGGACCTGGAGGAAAACCCTAAGAAGCCGATTGAACACATGTTGCTGTC
ASHG19A3L0000081	203.901	114.26	153.307	87.2092	138.083	122.648	127.082	91.9344	508.044	159.636	203.885	174.702	7.55865	6.74662	7.47248	6.86932	7.11447	6.70829	7.07393	7.32931	8.39554	7.18085	7.55012	7.06278	noncoding	AW572416	lincRNA-WNT4	lincRNA	350	chr1	-	22585663	22585982		TTGTTGCCTTCTCTAGAGCCTTCCAGAATTATCCAAGAACCACACAAAGCCTTTGTGGGT
ASHG19A3A029663	468.886	467.935	494.253	411.858	416.586	524.449	420.818	381.472	1099.89	650.182	773.479	775.613	8.73677	8.90529	9.06969	9.1514	8.70203	8.83848	8.80299	9.35088	9.51641	9.23816	9.36088	9.34357	noncoding	uc003npw.2	HCG18	UCSC_knowngene	6026	chr6	-	30255173	30294150		TTCAAATACTCTTTGTCCTGCCCCTGCTTGGCGAAATTTACCGAAATTATCTACCTATCC
ASHG19A3A032627	297.43	1062.29	79.5384	180.512	208.373	466.479	175.47	131.947	391.558	625.946	101.072	338.316	8.09502	10.1463	6.57273	7.96981	7.69511	8.66797	7.53921	7.85355	8.00929	9.18825	6.63449	8.07189	noncoding	uc003tbd.2	BC041636	UCSC_knowngene	1130	chr7	-	30555927	30601744	ENST00000434399,	TCCTAAACTGTAGCTTGCAATGTGCCTGTTTCCAGAAACCAAGGTGAAAGTGCTTTTAGA
ASHG19A3A037786	294.798	405.337	184.549	57.0304	584.021	478.872	431.433	102.369	704.432	459.569	329.021	791.004	8.08204	8.70071	7.71401	6.20137	9.19034	8.71	8.83991	7.49163	8.86492	8.72865	8.19115	9.37612	noncoding	ENST00000446783	RP11-40H20.1	Ensembl	640	chr1	-	27527324	27527964	NM_017812,	AAAGTTCAAGCGGTATGAGTCTCATCCAGTCTGTGCTGATCTGCAGGCCAAAATTCTTCA
ASHG19A3L0002078	132.138	174.404	124.688	137.935	114.26	168.81	122.917	78.7998	155.143	123.61	105.092	150.984	6.93851	7.40578	7.18911	7.57039	6.8589	7.17747	7.02331	7.09955	6.7297	6.81657	6.68524	6.83631	noncoding	CB051377	lincRNA-ZNF703-3	lincRNA	599	chr8	+	37264145	37278906		ATGACCCAGAAACTCTGGTCTTACTCAGTCTCATAACATTTTTCCAGCCTGATTCCCTGA
ASHG19A3L0000721	222.661	289.468	274.971	172.912	196.204	343.896	271.385	377.158	462.451	397.092	321.428	202.932	7.67381	8.1914	8.26602	7.90893	7.60649	8.20976	8.16063	9.33571	8.25198	8.5073	8.15822	7.29744	noncoding	AF338234	lincRNA-FBXO33-2	lincRNA	4110	chr14	+	39736449	39857717		GTCCTTACCTGATTTCCCTCTGAAAAATGTTTTCCAGAGATGTAGTGATATTGTGATATT
ASHG19A3A007112	8183.04	25628.7	6898.53	7490.06	5054.53	8326.84	11733.7	27112.7	14027.6	23143.5	2228.31	3520.44	12.93	14.3025	12.9065	12.9985	12.4628	12.8523	13.8295	14.6433	13.6032	14.2637	10.9	11.5666	noncoding	NR_003038	SNHG5	RefSeq_NR	524	chr6	-	86386725	86388451	ENST00000414002,	TGGTTAAAACCTGACACTTTTAACAGTGAACAGCGTTCTGAGTGTGGACGAGTAGCCAGT
ASHG19A3L0001302	222.073	324.077	185.27	261.526	217.777	336.571	197.306	202.546	441.738	384.245	267.552	562.614	7.6698	8.35639	7.71823	8.51792	7.76336	8.18369	7.70413	8.47196	8.18756	8.46218	7.91596	8.85522	noncoding	CT001622	lincRNA-IFT57	lincRNA	865	chr3	+	107843910	107855944		TGGGTCCTGGCTGGGTCTTTCGTTCTTGCTTCTCTGCTTCAAGAGGCTAATAAGTCCTGG
ASHG19A3A023744	581.566	178.607	383.378	202.582	313.905	334.318	272.943	126.935	345.803	169.493	312.979	187.265	9.05535	7.44289	8.72088	8.13788	8.29196	8.1751	8.16942	7.79883	7.83733	7.26828	8.1252	7.17115	noncoding	ENST00000427064	AC090505.1	Ensembl	464	chr3	+	194548618	194553321		AAGATGCCAATTAGGAGAAAATAAAGACAGGGACTCCTCCATCCCAGGAAGAAGGCAGTA
ASHG19A3L0002640	1342.19	589.463	1016.6	650.827	828.293	841.659	632.662	420.64	1609.71	754.713	1283.12	1004.08	10.2482	9.26273	10.0932	9.75097	9.70207	9.53927	9.38212	9.47388	10.1141	9.47488	10.0478	9.76092	noncoding	chr10:130341500-130364281+	lincRNA-MGMT-2	lincRNA	22782	chr10	+	130341500	130364281		TTATCTACACCATAAAATGCCACAAAAGTAATACTGCTGCCTCCCCAGTGAGCCATCTGG
ASHG19A3A013284	67.3348	113.059	81.3902	139.254	47.0689	131.725	97.796	78.5847	59.8062	168.976	93.0264	111.778	5.95882	6.72602	6.60315	7.58359	5.62499	6.8119	6.69193	7.09502	5.43049	7.26404	6.52615	6.3815	noncoding	AK091805		misc_RNA	2929	chr2	-	10702420	10706491		GAGCAACTGAATTCTATTCAAAACTTTGGAAGGAAACAGCAAAGTGTTAGAATACGTGAT
ASHG19A3A027709	132.949	208.056	211.145	168.165	150.748	295.985	202.518	138.997	365.768	247.755	311.484	314.267	6.9469	7.68931	7.90678	7.86877	7.23634	8.00088	7.73976	7.93505	7.91157	7.83294	8.1182	7.96301	noncoding	BC015716		misc_RNA	1903	chr1	+	110438594	110440481		GAGCTATAGGCCTCTGGGCAAATCCAGCTCCCTGCTTGTTTTTATAAATACATTTTATTG
ASHG19A3A055122	279.299	348.709	308.464	313.77	301.37	309.549	280.762	256.2	664.428	420.416	569.212	600.556	7.99786	8.47129	8.42117	8.77532	8.23201	8.06615	8.21001	8.79545	8.78124	8.59562	8.9277	8.94673	noncoding	uc002aug.2	BC034424	UCSC_knowngene	3146	chr15	+	72571207	72644133		ATTGTTTGAGCCCCTGAGATGAGCCTTGCCTGAGGGGTTCCCCAGCCCTGGATCTGGCCT
ASHG19A3A042493	282.615	378.159	208.178	187.439	237.297	602.538	229.777	127.568	504.44	370.173	360.693	498.532	8.01691	8.59884	7.88773	8.02632	7.88646	9.04378	7.92221	7.80649	8.38441	8.40396	8.31792	8.66887	noncoding	uc001iot.1	BC078172	UCSC_knowngene	917	chr10	-	17257194	17271983		TTCAGCTCCTGCAGCTCCACCTTCTCGTTGGTGCGGGTGTTCTTGAACTCGGTGTTGATG
ASHG19A3L0003056	111.132	123.446	88.1712	96.5556	87.0907	141.016	82.0686	60.0488	105.213	141.324	119.247	173.861	6.68691	6.86111	6.71025	7.03096	6.4701	6.91333	6.43894	6.69983	6.21112	7.00258	6.8488	7.05503	noncoding	chr7:41044125-41053899-	lincRNA-C7orf10-3	lincRNA	9775	chr7	-	41044125	41053899		AACCTGGTGGTATTTGTGATTGTGCCCATGATGTCCCATTGCAGATGTCTGCATATGATG
ASHG19A3L0001522	134.876	102.814	127.199	71.7322	109.345	99.3417	100.886	61.5441	116.353	67.4614	83.838	65.9039	6.96585	6.58362	7.2186	6.56289	6.79075	6.4081	6.73693	6.73534	6.34504	5.93277	6.38476	5.55882	noncoding	chr4:71997061-72013886+	lincRNA-SLC4A4	lincRNA	16826	chr4	+	71997061	72013886		CTTGCCCTCCAAAGTTCAGGTAAGTGACTAGATTCACAAACTTATTTCAGAATGCCAGGA
ASHG19A3A024711	77.7183	82.7026	68.4238	70.3461	92.2779	123.773	76.8282	74.0472	88.2546	140.346	84.1394	119.658	6.17063	6.24594	6.36429	6.5304	6.55401	6.7214	6.34302	7.00874	5.97603	6.99196	6.38898	6.48366	noncoding	AK128052		misc_RNA	3587	chr4	-	128761608	128765195		GTTACCAACTTAAGATCATAAACCATTCTCATGTCTGCTCATTAAAGCTAAAGGGTCTAT
ASHG19A3L0001917	159.109	73.5949	161.597	92.8405	138.716	115.978	145.698	59.7352	272.868	81.302	185.895	145.026	7.20252	6.0604	7.54372	6.96987	7.11991	6.62723	7.26414	6.68953	7.508	6.20244	7.42721	6.77587	noncoding	DB251409	lincRNA-STARD3NL-2	lincRNA	551	chr7	+	37960700	38166514		TCTCCATTTCACCTCCATTCAATGCAACTGTTGGCAGCATAGAAATTATCTTCAAGTGCA
ASHG19A3A029431	95.8001	53.6701	79.8549	57.3939	89.095	78.4181	71.8794	50.5557	98.7976	50.3827	60.2541	66.0786	6.47369	5.58113	6.5785	6.21293	6.50268	6.05905	6.25361	6.43972	6.12728	5.49953	5.95288	5.5635	noncoding	ENST00000427276	RP11-359N11.2	Ensembl	3152	chr6	-	14280357	14285376		ACCAAGAACCAATGAGCCATATTTGCTCTTCACACCTCAACAAAGATGCTGCTTCCAGGA
ASHG19A3L0000404	1011.15	1164.98	913.026	904.054	877.08	1047.07	858.546	782.018	1063.78	957.788	901.286	989.294	9.84561	10.2721	9.93501	10.1942	9.78757	9.85399	9.83901	10.3074	9.46397	9.83562	9.56552	9.7388	noncoding	AI252667	lincRNA-WNT11	lincRNA	438	chr11	-	76001616	76002054		ATGTTCTTGTGCCCTTCCTGCCCTGGGTTGGGACTCCTCAGTTCCACCTGTGCTGTTCAC
ASHG19A3L0000114	90.9298	126.434	68.3825	107.474	93.8213	114.204	71.8701	58.2461	98.69	90.4326	61.1642	121.892	6.39919	6.89648	6.3629	7.18988	6.57862	6.60768	6.25331	6.65184	6.12644	6.35569	5.97329	6.51537	noncoding	DB111388	lincRNA-MATN1	lincRNA	574	chr1	+	29769458	30153050		CTCAATTTTGCACTCTTCCTGACAGTTTAAAGGCTAAGAAAATCCCAGCAGTTGTGCGTC
ASHG19A3L0000951	559.326	707.685	620.369	337.375	547.187	527.091	507.45	321.022	655.584	376.37	470.793	446.628	8.9989	9.54707	9.38119	8.87557	9.10189	8.84572	9.07558	9.10885	8.7594	8.43081	8.67573	8.51023	noncoding	BM466146	lincRNA-ZNF396	lincRNA	793	chr18	-	33026128	33026905		GGGCATCCATCCTCTTCCTTCTTGGCCCAGTGAAGACTATCCGTGGACCCCCATTTACAA
ASHG19A3L0001311	634.767	952.63	388.481	264.289	623.334	740.332	673.825	163.026	872.405	765.428	560.729	1053.35	9.17768	9.98914	8.73906	8.53447	9.28715	9.35317	9.48338	8.16895	9.18006	9.4947	8.90702	9.83268	noncoding	DA444159	lincRNA-SLCO2A1	lincRNA	593	chr3	-	133847907	133877108	NM_001005861,	TACAGTGCCTAACAGAGTTTCATGCAGCCCTGGGGGCCTACGTCTGACTCCTCTCCAATC
ASHG19A3L0000373	329.773	543.999	307.06	157.635	338.969	574.332	472.968	198.782	503.267	651.175	370.045	603.718	8.24519	9.13833	8.41537	7.76729	8.40347	8.96826	8.97225	8.44617	8.37976	9.24181	8.35379	8.95599	noncoding	EC464921	lincRNA-LRRC4C-5	lincRNA	89	chr11	+	37649926	37649992		GTACTGATAGAAATCTCTAGTGATAATCATAACACTCTCGGTCACATTCGTTTTTCCTTC
ASHG19A3A044162	98.5863	146.456	166.12	88.6378	175.16	212.544	140.485	93.6914	367.296	159.504	211.638	235.478	6.51206	7.12471	7.57754	6.89801	7.44905	7.51248	7.21633	7.35902	7.91842	7.1797	7.60113	7.52229	noncoding	uc001jzw.1	AK126491	UCSC_knowngene	3842	chr10	+	80027098	80159502		GGGCTTGACATAGGCTCTCTCATCTCCACACAGTTAATATGGTTTTACGATAAAACAAAG
ASHG19A3L0000481	68.6293	97.706	59.6069	78.908	113.492	61.6147	90.0606	200.466	56.6989	70.5836	98.4207	225.62	5.9879	6.50389	6.1798	6.71367	6.8463	5.69583	6.57214	8.45838	5.3546	5.99942	6.59715	7.45832	noncoding	AK297025	lincRNA-FGD4	lincRNA	2924	chr12	+	32638905	32793673	NM_139241,	GACTATTTTCCTATGTTTATGTACTCTTAGTGAAATTAGTGTGCAGAGTCATTCTACCGA
ASHG19A3A044020	108.391	105.087	119.241	98.9622	108.232	143.407	113.687	84.697	174.67	115.907	95.786	134.389	6.64959	6.61178	7.13249	7.06827	6.77755	6.93659	6.91204	7.20747	6.89602	6.71675	6.56198	6.66506	noncoding	ENST00000433152	RP11-222A11.1	Ensembl	744	chr10	+	67345445	67441220		GAGAACTACTCAAGAGAACAAAACCACCAGCAATATCCACCTGTATTTGTCTTTTCATAA
ASHG19A3A029213	282.456	89.2245	386.495	133.738	363.781	114.68	309.601	111.015	1310.29	225.167	602.469	289.909	8.01619	6.36665	8.7333	7.52116	8.50313	6.61304	8.34784	7.61039	9.77631	7.69091	9.00374	7.83626	noncoding	ENST00000458414	RP11-423O2.1	Ensembl	1069	chr1	+	142791487	142792556	ENST00000429729,	GAGTCCTAGCCGCCAGCATCACTATATTGTTAACTGACTGCAATCTTAATACTATTTTTT
ASHG19A3L0002714	57.953	95.576	45.6126	79.8759	62.8386	93.1639	87.1616	41.3706	114.21	88.5915	82.3002	160.184	5.74234	6.46974	5.8285	6.73335	6.00341	6.31446	6.52474	6.14402	6.32068	6.32694	6.36316	6.92521	noncoding	chr16:88450663-88475686-	lincRNA-BANP-2	lincRNA	25024	chr16	-	88450663	88475686		ATTTACCTGTTTATTTTGTTTATTTTCAGGAATGCAGGGCTGTGGGCTGTGCTGGGGGCA
ASHG19A3L0001647	196.407	126.105	129.717	110.646	112.882	196.473	125.382	72.2262	187.233	143.047	152.83	180.064	7.50391	6.89285	7.24874	7.23386	6.83703	7.39297	7.05368	6.97149	6.98965	7.01913	7.17186	7.11175	noncoding	chr5:3828075-3841525+	lincRNA-ADAMTS16-1	lincRNA	13451	chr5	+	3828075	3841525		GTTTTCTACATTGACCATGCATCTTCCCAGACCATCATGGACTTTATGGGCATTCCATAC
ASHG19A3A028504	113.911	73.4003	184.673	78.165	133.536	93.6974	150.064	60.4343	325.741	97.0936	229.037	131.508	6.72257	6.05596	7.71521	6.69895	7.07242	6.32146	7.30529	6.71056	7.7569	6.4642	7.70682	6.63456	noncoding	ENST00000420156	RP4-543J13.1	Ensembl	332	chr1	+	114749048	114804900		AAGGCATACAGGGAAGTCTTACCCCCTGCAAAGTGATGAGCACTAGACATCCTTTTCTGT
ASHG19A3A040862	892.848	408.922	566.046	245.2	783.292	996.601	554.913	365.83	787.456	770.758	582.75	529.269	9.67056	8.71297	9.25207	8.42001	9.6167	9.78304	9.19629	9.29004	9.03152	9.50446	8.96073	8.76362	noncoding	ENST00000422221	RP11-469E19.1	Ensembl	752	chrX	+	40936251	40937003	NM_013943,	TGCTCCCCAAACTGCATATTGTCAAGGTGGTGGCCAAAAAATATCACAACTTTGATATTC
ASHG19A3A039817	190.982	66.9258	106.77	69.6167	105.57	153.545	107.774	42.3997	128.039	62.9923	94.0396	72.4941	7.46679	5.91917	6.97596	6.51411	6.74408	7.03789	6.83554	6.1801	6.47693	5.82966	6.53826	5.70529	noncoding	ENST00000439330	RP3-393P12.1	Ensembl	1433	chrX	-	47636225	47638096		GGGAAGGCCTTCAAAAAACCACATCTCCTTGCACGTCAGAAAACTCATATTGGAGCAAAA
ASHG19A3L0001841	158.301	198.231	152.191	175.35	164.489	197.151	152.799	145.994	218.231	137.648	139.676	213.773	7.19468	7.61423	7.46438	7.92987	7.36028	7.39743	7.33047	8.01151	7.20721	6.9657	7.05312	7.37665	noncoding	CV356047	lincRNA-MMS22L-1	lincRNA	554	chr6	-	98385303	98385860		TCTTTCACTTGGACATATGCCCCTGCTTTCCATTAGCCTAGGACTCTTCGTAGCTCTATA
ASHG19A3A024974	44124.1	98889.6	30737.6	36769.3	37253.9	68069.8	48912.7	73559	47535.1	77996	38979.7	58015.9	15.6584	15.9628	15.2836	15.1948	15.6434	15.7869	15.9329	15.8169	15.6309	15.9214	15.6028	15.5768	noncoding	ENST00000426688	RP3-445O10.1	Ensembl	643	chr1	+	81674252	81674895	NM_007104,ENST00000486625,ENST00000472730,ENST00000343867,	TTGCTCAAGAAAAACTGGCAGAATGTCCTGGCCTTATATATCAAGAGCACCATGGGCAAG
ASHG19A3L0001347	8466.72	1712.83	5556.12	3517.64	3438.66	4076.17	3028.73	969.78	10344.3	2837.82	8127.01	4702.89	12.9859	10.7996	12.5799	11.9889	11.8576	11.7994	11.7573	10.5742	13.0924	11.3561	12.8439	11.9695	noncoding	chr3:167821006-167840006-	lincRNA-GOLIM4-2	lincRNA	19001	chr3	-	167821006	167840006		TCTATTGAAGCTACACCCAATTTAATCTCCCTTCTCAGCCAAACATATTAACACCAAAGT
ASHG19A3L0001954	79.0388	277.326	164.455	181.311	142.864	171.529	166.037	137.274	280.854	183.501	162.643	296.992	6.198	8.12093	7.56472	7.97656	7.15977	7.20182	7.45832	7.91661	7.54748	7.3847	7.25259	7.87463	noncoding	AA604748	lincRNA-OXR1-1	lincRNA	262	chr8	+	107055703	107055965		GTGTTTTTCAGAGGCCCTCAGCCATGACTCCATCTTTAATAAATTTCTATAACTCTTTTA
ASHG19A3L0003044	535.429	361.744	473.449	305.935	438.529	477.341	375.731	211.337	862.208	482.658	603.627	671.069	8.93098	8.52957	9.01653	8.74278	8.77394	8.7049	8.6408	8.52849	9.16387	8.80005	9.0066	9.13255	noncoding	chr14:93595225-93603463-	lincRNA-ITPK1	lincRNA	8239	chr14	-	93595225	93603463		AGATTTCAAAACTCCAGGGTACTGCCTTGCTCTCTGAGTATTTCCTTCCTTCTTTCCTCT
ASHG19A3L0003403	412.897	3304.54	434.934	1318.24	321.491	627.559	493.438	1334.56	390.974	1233.57	366.547	394.81	8.55529	11.7072	8.8982	10.7106	8.32962	9.10589	9.03549	10.9586	8.00638	10.1949	8.33867	8.31374	noncoding	AK128058	lincRNA-ZNF532	lincRNA	6183	chr18	+	56529831	56653197	NM_018181,	TGAAACACATTTCATATGTAAATAAACGTGGGACATTTGGCCCTTGTGCTTCTGTGAGAG
ASHG19A3L0000681	120.031	82.88	143.577	70.9144	65.1343	104.424	71.2947	71.8911	101.101	80.47	61.06	93.0781	6.79688	6.2489	7.38657	6.54302	6.05349	6.48072	6.24076	6.96408	6.1588	6.18791	5.97109	6.09337	noncoding	chr13:77221824-77235874-	lincRNA-LMO7-4	lincRNA	14051	chr13	-	77221824	77235874		ACTTGTCATGATGGAACCCCTGAAGAATTTGGGAGCCTTTTCCGTGTCTATACTTGGATT
ASHG19A3L0001397	377.106	228.943	444.587	239.056	357.088	314.402	334.231	174.387	541.915	224.524	364.365	259.399	8.4317	7.83607	8.93029	8.38186	8.47814	8.08954	8.46289	8.25965	8.48887	7.68778	8.33148	7.67399	noncoding	BX644753	lincRNA-SFMBT1	lincRNA	796	chr3	-	53106144	53106931		GCGTCCGAAAGTCCACTGGACCCTAGACCTTAAATGGCCTCCCTGAGCCTTTAGGCTTTT
ASHG19A3L0000728	1029.15	1454.26	620.735	249.115	758.371	1200.61	932.666	533.473	1117.04	2332.37	951.762	952.178	9.87416	10.5687	9.38212	8.44568	9.57176	10.0424	9.9632	9.80501	9.5394	11.0768	9.64572	9.67553	noncoding	BC146281	lincRNA-C14orf104	lincRNA	3292	chr14	-	50033026	50319473		CAAAGTGAAAGTGTCTGCACCCAATCTTCTGAACGTAAAAAGGAAATCAGGCCTCATGGG
ASHG19A3L0000072	431.411	352.948	341.598	324.503	330.597	453.852	306.334	242.943	1063.11	576.774	624.393	621.096	8.61876	8.48887	8.56249	8.82265	8.36667	8.62295	8.33071	8.72405	9.46291	9.0606	9.04908	9.00056	noncoding	AI247420	lincRNA-RPS6KC1-1	lincRNA	408	chr1	-	213719730	213967930		AGAATAGGTCCTGCCTCCTCTTGTGGATCAGTTACTTATCCATTCATCCATGGACATGGA
ASHG19A3L0000188	306.496	280.332	314.554	211.03	286.885	325.471	260.993	173.231	646.508	309.194	339.831	437.919	8.13578	8.14203	8.44904	8.20306	8.16027	8.13505	8.10434	8.24772	8.73927	8.15348	8.23906	8.47244	noncoding	chr10:102402035-102412460-	lincRNA-HIF1AN-1	lincRNA	10426	chr10	-	102402035	102412460		TAATTAGCAAATCCACAGGCTCCTCTTGGTATTTCTTCTCTTCGACCTCTGCGGCATTTG
ASHG19A3L0000398	180.207	163.38	111.878	126.497	118.301	216.055	94.44	78.0658	132.122	127.819	95.3665	142.599	7.38277	7.30138	7.04402	7.4369	6.90393	7.53428	6.642	7.08556	6.51468	6.86417	6.55676	6.75319	noncoding	CU444927	lincRNA-MYEOV-2	lincRNA	742	chr11	-	69059868	69182303		ACAGAGGCTTTAAATGCTTTAAACCAGGAATCTCCAAACTTCTTTTGCTGTCTTCCATTA
ASHG19A3A039601	267.725	234.71	298.057	174.99	236.874	210.626	236.248	140.121	335.015	188.759	257.005	260.398	7.93236	7.87222	8.3738	7.9269	7.88354	7.49933	7.96086	7.94562	7.79385	7.42821	7.86646	7.68055	noncoding	ENST00000412485	GS1-600G8.5	Ensembl	1497	chrX	-	13284166	13321511		ACTAGTATTGTTAACCATTGCAAAGAAATACTGTTGCCCTCCATTAAAACCTGAACTGCC
ASHG19A3A015526	235.125	187.201	130.002	138.046	168.035	172.55	136.893	87.4001	336.19	211.011	198.382	272.911	7.74599	7.51409	7.25327	7.57224	7.39265	7.20928	7.17924	7.25676	7.79844	7.59502	7.51313	7.7506	noncoding	ENST00000419425	AC006369.2	Ensembl	548	chr2	+	37827278	37873841		TTGAAGAAGCATCTTTCTTGTGATCTCCTGGCTGGTACCCTGAAGTCCTGTTATGCCAAT
ASHG19A3A000081	7163.71	1765.34	4494.25	3061.67	3397.29	3394.78	2787.2	1356.36	9858.48	2915.59	7598.24	4441.55	12.7274	10.8415	12.2646	11.8034	11.8457	11.5347	11.6364	10.9822	13.0069	11.405	12.7362	11.8869	noncoding	ENST00000400430	RP11-350A18.1	Ensembl	702	chr13	-	41025130	41055143		TGGAATCTTCCTCCTCCTCACTTCTCTGCCTTAAGGGCTCTGCCTGCCACAATTCATGAG
ASHG19A3L0003262	2428.15	360.131	1081.44	548.543	605.428	923.802	692.552	218.63	995.55	463.742	1035.09	528.115	11.1189	8.52213	10.1745	9.54068	9.24655	9.67142	9.5227	8.57651	9.36857	8.74262	9.76006	8.7594	noncoding	BU618532	lincRNA-RBFOX1	lincRNA	723	chr16	-	8233784	8234508		CACTTCTGAATTTTATTTTCTATTTTGTAAAATAAAATAGAATCTCCCAGGATGAGTTAC
ASHG19A3A049206	77.996	106.525	44.1966	37.3948	66.0345	50.9881	40.8913	46.6805	132.776	64.9217	54.4934	97.0388	6.1768	6.63223	5.78558	5.54021	6.07243	5.42252	5.4345	6.31838	6.51948	5.87407	5.81748	6.15867	noncoding	uc001uiy.2	LOC338797	UCSC_knowngene	1795	chr12	+	131832014	131852100		TTTTACTTCTAAATTCTACACTCTGCACCTCTAAAATATACAAGCATGTCCCAGGACCAC
ASHG19A3L0000001	107.277	42.6093	70.0248	67.4728	76.239	60.0296	63.4344	60.7003	204.864	50.5048	57.5452	81.6763	6.63201	5.23598	6.39755	6.46328	6.2843	5.65644	6.06573	6.71727	7.11433	5.50217	5.89548	5.88929	noncoding	chr1:100774937-100789212+	lincRNA-CDC14A	lincRNA	14276	chr1	+	100774937	100789212		TTCTTTCTTACTGACCTATTTGGACCTACTTCTCCAGCTAGGTCCTTGGCACTGTATCCT
ASHG19A3L0000860	738.614	1301.13	945.928	2105.98	542.777	1009.52	1206.87	524.839	776.401	1644.3	646.083	992.355	9.39295	10.4249	9.9888	11.3146	9.09071	9.80321	10.3438	9.78054	9.0125	10.5969	9.09427	9.7447	noncoding	AK124977	lincRNA-UNKL-2	lincRNA	2638	chr16	-	1413205	1464704	NM_023076,	CTCAAGTGGATTAATTTCTGGAAGCCTCAATCTGTATGTTTGAGTATTTACATGAGAATG
ASHG19A3L0001123	234.37	89.7274	205.874	91.8144	195.077	107.319	148.074	84.5402	514.251	103.69	294.988	240.839	7.74278	6.37434	7.86877	6.95347	7.59732	6.51817	7.28601	7.20517	8.41521	6.56416	8.04633	7.55193	noncoding	BF108976	lincRNA-MYO1B-4	lincRNA	509	chr2	+	192068946	192069452		CCACCAAGCTCTACAGGAACTCTCTAAAGACAATCCCCTTTTACTTTTCTTTATTATTAT
ASHG19A3L0003441	144.283	136.478	185.792	106.793	130.862	136.396	150.742	84.0932	210.69	145.365	224.716	212.47	7.05963	7.01633	7.72169	7.18017	7.04543	6.86276	7.31279	7.19676	7.15813	7.04284	7.67945	7.3668	noncoding	AA668276	lincRNA-TMEM37	lincRNA	293	chr2	+	120184180	120184482		TTTAGGAAAGATACTAGTTCCTCCTTGTTTCACTCATTGCTTCAAGCACAGCCAGCCCAC
ASHG19A3L0000413	531.575	225.854	514.506	248.255	388.871	330.54	341.032	164.432	377.968	177.07	350.496	203.05	8.92322	7.81577	9.1266	8.43907	8.59758	8.15637	8.49559	8.18096	7.9627	7.33277	8.27797	7.29851	noncoding	chr11:8303699-8319049+	lincRNA-STK33	lincRNA	15351	chr11	+	8303699	8319049		GCATTATCACCCCCATCCATTCTTCCTAATCTAAAGAAGAGAAGGCCAAAGTGGACAACA
ASHG19A3L0003266	743.955	473.846	752.876	436.321	652.753	684.039	655.091	340.998	707.29	423.224	596.807	507.262	9.4031	8.92593	9.65133	9.23324	9.35664	9.23858	9.43988	9.19444	8.87137	8.60592	8.98832	8.69546	noncoding	DA673588	lincRNA-LITAF-3	lincRNA	555	chr16	-	11727386	11730233		ATGGAGCTCAGAGCCTGGGTAGCCCCACACAATACCCTCCAGCCACATCTCCTGTAAATA
ASHG19A3L0002183	190.523	206.56	202.323	133.578	170.727	215.14	188.275	131.475	245.317	182.156	172.465	213.084	7.46258	7.67811	7.84436	7.51845	7.41313	7.52831	7.63152	7.85001	7.36175	7.37141	7.32893	7.37063	noncoding	DB471974	lincRNA-SEC61B-2	lincRNA	478	chr9	-	102160898	102582174		AGGTTCCTGTAGGCTTCCAGAGACCACCTGCATTTGTTGGTTGATACCCTCTTCCTCGAA
ASHG19A3A050301	126.084	49.72	81.9465	48.9767	73.5371	106.196	69.5154	51.0571	168.824	77.8676	96.4318	106.431	6.86866	5.46224	6.61253	5.96122	6.23321	6.50237	6.20501	6.45353	6.8469	6.13862	6.56996	6.30554	noncoding	ENST00000418778	RP11-488P11.1	Ensembl	1528	chr13	+	75402689	75404217		AAGATCACATTCAGAAGAATGGAAAGAAAGCTGCTTCATGCCCACCAGTATTGTATGGTG
ASHG19A3L0002233	106.657	125.13	72.8057	97.5467	117.431	164.158	71.2573	80.7356	215.649	177.085	162.744	212.483	6.62207	6.88116	6.4445	7.04663	6.89471	7.13201	6.2393	7.1361	7.19151	7.33297	7.25346	7.36711	noncoding	AI547046	lincRNA-PRPS1-1	lincRNA	735	chrX	-	106913408	106920220		TCATTACCTGGAGGTCCTGTTTGTGCTCCCACTCAGGCCAAATATGGTTCAAGAAGGCTG
ASHG19A3L0000609	149.752	143.923	87.0454	201.441	129.074	1027.28	105.792	92.5318	168.141	177.79	67.2674	253.794	7.11956	7.0965	6.69144	8.13059	7.02617	9.82976	6.80963	7.33843	6.84013	7.33764	6.09571	7.63925	noncoding	CB112975	lincRNA-UBL3-1	lincRNA	379	chr13	+	30229248	30229615		GACACATATGGTGTTCATTGTGGGGTTTTGCTTCTTATTCCCTTTGAGTAAGAATAAAAT
ASHG19A3L0002724	811.824	263.82	1100.81	216.678	910.455	361.417	867.129	522.827	2014.14	266.377	1031.41	206.457	9.53523	8.0471	10.2001	8.24187	9.83986	8.28959	9.85295	9.777	10.4766	7.94024	9.75645	7.32319	noncoding	BF328678	lincRNA-ST14	lincRNA	259	chr11	-	130089127	130089307		TAGTAGCAGGGGTATTTCTACTCATCCGCTTCTACCCCTTAATAGAAACTAACAAACTAG
ASHG19A3L0001833	163.151	133.305	158.118	117.008	134.449	156.88	220.206	99.5399	184.08	102.564	123.751	111.117	7.24092	6.97803	7.51294	7.31794	7.08206	7.06904	7.85783	7.44975	6.96536	6.54932	6.89791	6.37083	noncoding	chr6:91127779-91150654-	lincRNA-BACH2	lincRNA	22876	chr6	-	91127779	91150654		CTATAAAATAAGAACTTGAGGTAGGAAAAGCCAAGCAGATGCCCCTGAAACTCTCCTCTG
ASHG19A3L0003290	180.267	153.316	158.326	152.107	181.401	201.77	148.782	109.16	194.499	143.777	175.034	178.453	7.38311	7.20129	7.51516	7.71521	7.49762	7.43415	7.29383	7.58905	7.04443	7.02656	7.34964	7.09765	noncoding	DR423683	lincRNA-DLG1	lincRNA	732	chr3	-	197090054	197090786		CCTCGCAGATGCCCGATTTCCTTCTCTACAAGACCAATCTTTCCCAGACTGGTCCTTGGA
ASHG19A3A008625	398.017	143.816	469.606	151.861	392.046	171.885	404.078	150.415	1643.75	239.482	767.626	290.125	8.50658	7.09485	9.00546	7.71351	8.60947	7.20408	8.75033	8.05342	10.1446	7.78288	9.35029	7.83798	noncoding	ENST00000456771	RP11-540K16.2	Ensembl	532	chr1	-	181159606	181160285		TCAAGTCACCGTCCACCCTTCAGCTCTGAGCTAGAATCTCAGCAGACACATCTGGGCCAG
ASHG19A3L0000400	3077.42	485.788	1891.41	899.54	1276.38	1598.65	1165.22	223.328	2891.67	737.302	2425.97	934.265	11.4795	8.96474	10.9757	10.1875	10.338	10.4429	10.2979	8.6084	11.0713	9.43939	11.0268	9.63867	noncoding	AA309472	lincRNA-SHANK2	lincRNA	320	chr11	-	71083066	71083386		TACTAGAAAAAGCTGGATCTCCCTCAGGTGAAGCAGCAAACTCAGCGGGGATGGGAAGCT
ASHG19A3A023380	54.3396	94.7934	52.0349	60.6863	63.2345	60.8233	47.2939	47.9505	109.268	71.6755	70.7182	102.874	5.64812	6.45695	6.00441	6.29982	6.01184	5.67771	5.6478	6.36017	6.25987	6.02257	6.16305	6.25199	noncoding	ENST00000487840	RP11-167H9.4	Ensembl	372	chr3	+	149757000	149931401		TAAAAGGGGAACATGTCAGGCCTCACTCTTTCTGTATTGGATTTCAAGAGTATTGTCCTT
ASHG19A3L0001066	536.737	298.714	424.918	301.913	388.94	452.906	313.584	214.849	433.671	306.649	352.832	298.116	8.93462	8.23515	8.86544	8.72257	8.59779	8.61967	8.364	8.55128	8.16063	8.13888	8.28628	7.88001	noncoding	chr2:134708080-134794155+	lincRNA-MGAT5-3	lincRNA	86076	chr2	+	134708080	134794155		GTGAGCATGAACATTACACTCAAATATCATTATATGCTGTGCCCACTCCCATAGGCCCTC
ASHG19A3A025353	497.799	136.745	286.775	192.04	216.254	332.2	195.704	72.0107	274.936	145.927	277.133	162.855	8.82811	7.02006	8.32573	8.06175	7.75342	8.16586	7.69197	6.96677	7.51861	7.04884	7.96067	6.95247	noncoding	AK124473		misc_RNA	2210	chr4	+	24661478	24673189		TGGAGGCATAGCAGAGTTACAACTGCTGGCCATGTGGAACTTCTCTTCTCCTATAAGTTT
ASHG19A3L0002390	279.768	102.739	353.649	129.754	335.78	119.911	328.129	161.259	1179.96	196.803	650.813	313.084	8.00069	6.58208	8.60893	7.47608	8.39231	6.67588	8.42971	8.15271	9.61624	7.49196	9.10409	7.95783	noncoding	chr1:95438681-95440571-	lincRNA-CNN3	lincRNA	1891	chr1	-	95438681	95440571		GGTACATGGAGATTCACAAATAAGCCCATTATATTCCCTCTATTTCATATACGTTTCAGC
ASHG19A3A039884	1076.72	266.188	704.424	388.11	406.322	534.809	379.555	145.037	954.865	331.42	853.783	446.297	9.94753	8.06206	9.56185	9.07124	8.66535	8.86671	8.657	8.00132	9.30777	8.25028	9.48702	8.50833	noncoding	ENST00000425150	RP11-348F1.3	Ensembl	451	chrX	-	51099795	51139314		TCCTAGAACCTCAGAGGCATGAAGCTAGAATATCTTCCCCTTCAAGGAGAATAAGCCAAG
ASHG19A3L0000350	33917.2	7266.98	25130.7	14191.3	14511.4	17746.4	14861.7	5274.62	16271.2	7094.54	18706.7	8229.08	15.3141	12.8115	14.9753	13.9339	14.0722	13.9011	14.2084	12.725	13.8427	12.6918	14.2743	12.7535	noncoding	AW470559	lincRNA-LOC100500938-1	lincRNA	507	chr11	-	23186445	23188329		TGTGTGTCTTCCTATCTCCCCTCCTCTAAGGAACGTGCATGTACCAAGTATATGTGAGTA
ASHG19A3L0000498	196.959	128.876	135.658	99.2991	138.418	201.262	128.256	71.1446	166.842	134.713	134.315	117.272	7.50844	6.92424	7.31252	7.07278	7.11744	7.43114	7.08644	6.94836	6.82843	6.93559	7.00607	6.45477	noncoding	CD300628	lincRNA-CCND2-2	lincRNA	927	chr12	+	4356046	4356743		ACTTTCCTCTGTTGGAGGCAAATGATACCTGTCTCCTTATCTGACATGAAAGTTATGGTT
ASHG19A3L0000707	164.973	144.494	99.0555	156.424	125.121	147.375	97.7907	97.6826	295.097	224.427	141.845	322.241	7.25745	7.10387	6.87333	7.75356	6.98501	6.97649	6.6917	7.42098	7.61943	7.68714	7.07305	7.99881	noncoding	exon1609+	lincRNA-PPP2R5C-2	lincRNA	198	chr14	+	102055149	102055346		GCGCTGGCCTTCCTCTTTCAAAAGTGACATTTGCAATTATGAAAGAAGTAATCATTATTC
ASHG19A3A055208	134.296	359.279	155.648	301.989	149.545	330.996	151.039	101.263	232.609	224.84	81.6929	214.614	6.96008	8.51817	7.49273	8.72279	7.22369	8.15967	7.31658	7.47528	7.29146	7.68931	6.35264	7.38293	noncoding	uc003kzj.2	BC032795	UCSC_knowngene	1045	chr5	+	133842304	133844920	ENST00000515627,	GCTAATGGTGGAATTTCTGGCATGTGGCAGggccaagtgcagtggctcacacctataatc
ASHG19A3L0002683	173.361	123.154	108.401	108.182	117.106	187.197	111.955	82.4689	135.509	104.936	116.259	137.444	7.32973	6.85711	6.99645	7.1993	6.89001	7.32275	6.88931	7.16818	6.54622	6.5812	6.81752	6.69831	noncoding	chr4:147979327-148023300+	lincRNA-EDNRA-1	lincRNA	43974	chr4	+	147979327	148023300		CAGGACCTAATGGAGTTACAATCAGTTTTTCAGTTCTTTTGTCTCTCTATTCATAGTTCA
ASHG19A3A055256	166.707	196.547	125.809	137.509	131.557	197.378	157.046	115.739	291.583	187	159.46	239.378	7.26983	7.59844	7.20368	7.56618	7.05212	7.40021	7.37766	7.66673	7.60469	7.4142	7.22446	7.54409	noncoding	uc004ebo.2	LOC554203	UCSC_knowngene	2212	chrX	+	73164158	73220326		ATTGTTTGTTTGAAATTGCATTGACGACTGGTACTGGCTCCTGTATCACCCAGCTCTGGA
ASHG19A3A009395	101.531	110.64	75.5585	93.6224	88.7138	131.195	68.8249	55.2149	200.358	127.635	116.833	173.677	6.55401	6.68847	6.49755	6.98313	6.49631	6.80623	6.19094	6.57199	7.08304	6.86193	6.82295	7.05368	noncoding	HIT000395572		H-invDB	354	chr1	-	200443206	200443559		ATTAAGTAGGAGGTTCAGGGCTAAGCTAATAACTCGCCTGCCTTTCTGACTGATCACAGT
ASHG19A3A018665	632.661	361.504	623.748	341.233	477.539	517.778	449.786	264.922	574.901	582.248	1092.02	305.682	9.1732	8.52753	9.39024	8.89268	8.90449	8.82109	8.90082	8.84534	8.57477	9.07374	9.83084	7.91882	noncoding	ENST00000432412	AP000998.2	Ensembl	478	chr21	-	19394686	19487222		AATTGTGCAATGCACCTTTATATGTGGATAACATCTGGACCCCTCCATCTACCTGTGCCA
ASHG19A3A044505	279.195	212.816	297.283	144.945	291.584	267.12	260.969	153.621	375.563	183.416	230.473	183.362	7.99688	7.72353	8.3677	7.64369	8.18521	7.85108	8.10409	8.08514	7.95343	7.38311	7.71421	7.13881	noncoding	ENST00000428766	RP11-57H14.3	Ensembl	317	chr10	+	114648491	114665870		GGAAAGATCAGCTCTGCCATTTGAAACACCCAACTGCTACCTTCTCTCAGAAATCAAAAG
ASHG19A3A021104	344.092	382.849	326.746	277.265	312.018	373.029	271.996	293.28	374.818	315.229	320.059	387.058	8.30149	8.62021	8.50115	8.5987	8.28463	8.33462	8.16337	8.98888	7.94949	8.17743	8.15366	8.27867	noncoding	uc001cil.2	CR621467	UCSC_knowngene	1030	chr1	+	43424774	43448990	ENST00000431759,	ATTTCAACAACCCTTAGAAGCTGACTCAGCTGTCTCCTGGCCCTGACTTTTCTAAGATGA
ASHG19A3L0001300	117.424	91.4981	144.871	90.4802	177.082	109.334	133.103	89.8824	191.236	94.4507	101.881	113.406	6.764	6.40298	7.3987	6.93052	7.46258	6.54388	7.13829	7.29712	7.018	6.4212	6.64494	6.40323	noncoding	AW816050	lincRNA-CCDC54-1	lincRNA	147	chr3	+	106275316	106275463		GAGAATAATTAATCATGTGTCTACATTATCCTTACCACATCTTGCTCATGCATAAGTGCG
ASHG19A3A036123	252.053	275.799	183.37	196.832	192.036	287.831	225.976	171.957	468.58	304.866	272.371	413.627	7.84588	8.11178	7.70578	8.09904	7.57627	7.95868	7.89627	8.23721	8.27045	8.12896	7.93807	8.38876	noncoding	uc003yry.2	BX648371	UCSC_knowngene	5325	chr8	-	126953377	126963433		ACAATAATGATGCCATGACTTGGACAAAATGCCCATTGCCTCTGGGTCCTGCTTTCTTCA
ASHG19A3L0001116	53.167	67.7942	70.5093	56.5282	80.3572	94.5005	62.7533	47.0727	184.052	95.57	108.389	128.284	5.6189	5.94022	6.40619	6.18718	6.36017	6.33226	6.04917	6.33113	6.96505	6.43926	6.72622	6.59197	noncoding	chr2:187731830-187759380-	lincRNA-ZSWIM2-2	lincRNA	27551	chr2	-	187731830	187759380		ACATTCCCTGAACTGCTTACCTTCCTTTGGAATTCTTCTACAGAGACAATCTATCTGGGG
ASHG19A3L0001612	58.1168	119.199	115.972	79.5688	45.8827	162.496	150.33	57.9606	158.146	138.67	156.535	182.4	5.74851	6.80963	7.09159	6.72698	5.58821	7.11693	7.30887	6.64412	6.7546	6.9742	7.20225	7.13162	noncoding	chr5:170992545-171005495+	lincRNA-FBXW11-1	lincRNA	12951	chr5	+	170992545	171005495		TATTTTCCAACATCCTCTCCAACTCTCACATTCTATGATGATGCAGAGAGGCAGCCTGGA
ASHG19A3L0001894	291.3	188.326	297.766	194.268	286.799	231.602	280.83	177.803	684.688	219.991	398.801	324.894	8.06358	7.52475	8.37081	8.08105	8.15967	7.63529	8.21049	8.29116	8.82226	7.66263	8.44995	8.00883	noncoding	DA438209	lincRNA-AHR-2	lincRNA	547	chr7	+	17018702	17092594		TCTCAGTTGGCACTCACTGCTGTCATTTATCCTCTCTAATCACCTGAACTCCTAGGTGTT
ASHG19A3A016749	2119.35	723.255	1370.31	698.458	1140.04	1466.5	1052.68	436.667	2105.14	1053.52	1803.64	1367.14	10.9321	9.57652	10.4952	9.84903	10.167	10.3242	10.1394	9.51932	10.552	9.96609	10.5657	10.2272	noncoding	ENST00000452381	AC064834.2	Ensembl	850	chr2	+	196397758	196403405		GGCATTTCTATCATTCTAGCACCACTAGCATTATCGCCTCTTCTCCCATTGACATATTTT
ASHG19A3A044557	258.875	141.161	208.039	152.918	197.38	248.712	227.918	97.4214	250.09	138.349	215.208	171.55	7.88718	7.0676	7.88622	7.72409	7.61869	7.74725	7.91069	7.41704	7.38726	6.97055	7.62408	7.03458	noncoding	ENST00000436430	RP11-245J24.1	Ensembl	556	chr10	+	120001163	120027222		ATACCTCCGTGTGCATAATGGTTGTACCTGCTCCAGGAAGGCGCTGGATCCTCCCAACTC
ASHG19A3L0000886	197.784	190.128	165.963	148.532	159.966	203.034	158.459	122.794	142.096	136.049	129.303	137.209	7.51325	7.53991	7.57627	7.68055	7.31825	7.44512	7.3887	7.75021	6.60877	6.94938	6.95691	6.69543	noncoding	DB034728	lincRNA-OSGIN1	lincRNA	572	chr16	+	83964953	83966413		AGGTTTGAAGTTGGACAGGCCCACTCCCTGGAGAGACACCTGGTCCCATGCACACACAAA
ASHG19A3L0000945	879.42	387.984	579.467	407.36	488.74	781.437	476.406	225.374	584.438	377.792	519.725	475.849	9.65133	8.64157	9.28434	9.13585	8.93926	9.43223	8.98386	8.62065	8.59521	8.43749	8.80408	8.60257	noncoding	AA745165	lincRNA-C18orf45	lincRNA	231	chr18	+	20861791	20862022		GGTTCCATCTCCCACTTAGAGGAGCCCTTTTCATTAACAGCTCCACTTAACTTCTATTTG
ASHG19A3L0000637	332.537	274.469	236.643	269.103	240.571	304.486	207.867	164.341	297.829	258.56	244.249	308.867	8.25825	8.10602	8.05802	8.56021	7.90446	8.0397	7.77668	8.17931	7.63315	7.89671	7.79733	7.93708	noncoding	chr13:49123374-49135499+	lincRNA-CYSLTR2-2	lincRNA	12126	chr13	+	49123374	49135499		CTATCTGTACTATCTTTCTACAGCTGCAAAATTGTTCTCTCCACTGCACTTGTAGTAATG
ASHG19A3A049839	52.7568	129.964	39.0429	40.4601	43.1598	83.7794	58.669	122.789	99.053	137.827	61.127	74.4599	5.60862	6.93894	5.62	5.66652	5.49998	6.16014	5.95659	7.74992	6.13081	6.96692	5.97258	5.74748	noncoding	ENST00000411449	RP11-120J20.1	Ensembl	460	chr13	-	111415020	111415480		GAGAACTGATATGTGTATTGAGCACATGAAGCACTCTAAGAGCCAAGAGAGCTTCCTGAC
ASHG19A3L0002232	190.859	138.878	132.133	110.81	144.776	206.81	115.293	76.6025	150.406	179.836	165.132	212.854	7.46547	7.04383	7.27545	7.23623	7.17822	7.47052	6.93028	7.05701	6.68947	7.35365	7.27246	7.36912	noncoding	CN286266	lincRNA-PLP1	lincRNA	674	chrX	+	103002787	103003462		ATACTCTCAAAACCTTTTCTTCTCTCCATGGGGTTATTTTCCCAGCAAGATGGCATATTT
ASHG19A3A029836	8798.84	7198.03	8015.18	7633.92	7122.47	10958.5	8302.86	6728.57	12290.4	8494.87	12259.3	12227.6	13.0535	12.7998	13.1587	13.0222	12.9873	13.248	13.311	12.9941	13.392	12.9446	13.505	13.3135	noncoding	ENST00000499560	Z95152.2	Ensembl	1227	chr6	-	36125845	36164980		CCTTCCCTGCCGCCGCCCTCGCTCCAGGAGAGAGCTTTCGCACCGCCCCCGCCCTGCTCG
ASHG19A3A052657	1616.33	1254.74	1544.07	662.499	1658.45	1053.3	1659.43	1474.92	1817.99	1958.72	1355.87	469.118	10.5322	10.3725	10.6701	9.77924	10.7385	9.8638	10.8415	11.0843	10.3103	10.8451	10.138	8.58116	noncoding	uc010ayj.1	HBT8	UCSC_knowngene	4100	chr15	+	25277533	25281633		AATCCAACAACTTTAGCAGTTTGTTTACCAGTTATTGAGTACCAACTGTGTTCAACATTG
ASHG19A3L0003069	80.8272	90.9554	74.0192	68.6637	77.6765	115.546	66.626	53.7283	99.7244	101.87	59.1187	120.04	6.22951	6.3951	6.46892	6.49048	6.30881	6.62315	6.14125	6.5304	6.14089	6.53836	5.92829	6.48989	noncoding	chr6:8104078-8113119-	lincRNA-EEF1E1	lincRNA	9042	chr6	-	8104078	8113119		GGTGATGATGTCATCAATTTGATGTACAATATGCTTTGTTCTGCTTTCAGTTTTTTAGGG
ASHG19A3A033331	53.3278	63.2597	63.5681	55.8984	64.659	82.3406	43.1082	40.6554	87.3133	60.7644	61.7831	102.103	5.62327	5.83188	6.2628	6.16925	6.04269	6.13292	5.51357	6.11942	5.96193	5.77703	5.98565	6.24028	noncoding	NR_024586	LOC100216545	RefSeq_NR	3615	chr7	-	104650988	104654588		AAGAATAAAAGAAGGGTTTCCCCACTAAAATGACACGGCGATTCCGGCTCTTGTTTTGGG
ASHG19A3A017042	109.703	128.488	57.8747	180.083	85.73	190.413	78.0557	177.372	224.649	213.173	120.086	299.582	6.66888	6.91965	6.14506	7.9675	6.44881	7.34453	6.36486	8.28605	7.24526	7.61167	6.85937	7.88814	noncoding	ENST00000446594	AC012512.1	Ensembl	718	chr2	+	224569337	224570055		TGTCTTCATCTCTGTGACCAACTTCTAGGAGCTGTCAGCCTGTGTCTTCAGATAGATTGA
ASHG19A3L0000671	60.3308	104.222	111.818	120.349	61.3786	117.192	94.7087	95.2598	279.572	118.606	159.439	158.595	5.80097	6.60211	7.04291	7.35846	5.97038	6.64051	6.64521	7.38483	7.54093	6.75348	7.224	6.91032	noncoding	chr13:73819474-73846199+	lincRNA-KLF12-10	lincRNA	26726	chr13	+	73819474	73846199		AAGCCATCCCAAAATATCTCCTTTAGGCTTTAGACAGTCCTAGCTTTCCTATTACTTTGG
ASHG19A3L0000788	3508.36	625.091	1687.75	977.707	896.695	1460.13	903.941	353.12	1424.67	661.468	1527.47	871.944	11.6829	9.35503	10.806	10.299	9.8157	10.3168	9.91919	9.23955	9.91019	9.26762	10.3199	9.53216	noncoding	D79689	lincRNA-FOXN3	lincRNA	266	chr14	+	89612622	89612888		ATTGTCATTAAAAGCTGGCCAAGAACATCGATCGTCTCCCCAGTGATGATCTCAGAATTT
ASHG19A3A021421	3552.76	1136.15	3077.15	1344.94	2154.34	2507.65	1739.37	574.135	4332.38	1653.84	3998.4	2432.12	11.6991	10.2352	11.7098	10.7415	11.1508	11.1028	10.9072	9.89592	11.7246	10.6033	11.7994	11.0527	noncoding	ENST00000476607	RP11-572M11.2	Ensembl	425	chr3	-	112760236	112760661		GACTTCCCTCTCCCTAAAGTGCCCAAGAAATGTGGGGACTTCATTATTGAGTTTGAAGTG
ASHG19A3A018062	2318.07	572.718	1855.73	1028.51	919.374	1269.67	942.818	235.085	2190.89	914.186	2693.3	1196.26	11.0586	9.21866	10.9431	10.374	9.85183	10.1167	9.97897	8.67409	10.62	9.76784	11.175	10.0372	noncoding	AK098701		misc_RNA	1416	chr1	+	25031405	25034237		TGTTCAGTTTTAAGTTGTCTGTACACAGCTGCATTGCAATGCAACTCCCCCATCCACCAT
ASHG19A3A053218	83.4096	97.4447	140.011	85.9432	129.95	95.3704	130.356	70.4448	361.283	108.778	189.138	155.776	6.27422	6.49943	7.353	6.84582	7.03513	6.34519	7.10675	6.93537	7.89373	6.62984	7.44876	6.88258	noncoding	uc002bnt.2	LOC254559	UCSC_knowngene	4778	chr15	+	89904809	89941718	CR612213,	TGGATATCCCCAGCCTAACCAACACCTGTGCTGGGGGGAAAGATAAGACGCCCCCTTTCA
ASHG19A3L0001483	34.1807	53.5479	52.8678	65.3495	100.215	59.7498	72.5666	34.879	187.22	68.7493	107.621	106.323	4.98871	5.57769	6.02555	6.41197	6.67628	5.65008	6.26361	5.89658	6.98924	5.96186	6.716	6.30382	noncoding	AA626752	lincRNA-STIM2-3	lincRNA	287	chr4	+	26817304	26817591		AAATGGGAAAGCCTACATAGGACTAGGTTCTAGTTCAGGAACACTCCTGCCTTGGAATAC
ASHG19A3L0000416	139.165	140.523	144.674	99.0785	173.76	188.384	127.738	107.186	319.297	187.974	238.045	274.557	7.00919	7.06065	7.39754	7.06989	7.43818	7.33137	7.08135	7.56435	7.72842	7.42225	7.76564	7.75938	noncoding	chr11:87230202-87240977-	lincRNA-TMEM135	lincRNA	10776	chr11	-	87230202	87240977		TTCTAAGATATCATTTTATTCAGATAAAGCCTCAATGCCTTGTTCCCACACCTTCAAGAT
ASHG19A3A016444	26.7692	76.9383	76.7549	32.1606	78.9114	97.3996	79.5517	72.4501	148.235	56.3249	88.1097	89.063	4.62297	6.13166	6.51834	5.29526	6.33302	6.37783	6.39054	6.97761	6.66834	5.66188	6.4519	6.02257	noncoding	ENST00000451774	AC074093.1	Ensembl	2098	chr2	+	145425592	145831662	uc002twc.2,	GATTGTTGAGATCTGGCGACTTGTTTAAATTTCATCAGCCTCACTTCTATGAACTCTCAG
ASHG19A3L0003433	145.025	137.81	100.941	81.7855	110.008	171.64	92.9025	55.363	196.027	167.749	116.207	224.863	7.06904	7.03205	6.899	6.77042	6.79787	7.20267	6.61999	6.57576	7.05637	7.25292	6.81618	7.45212	noncoding	chr9:81993205-81999034+	lincRNA-TLE4-1	lincRNA	5830	chr9	+	81993205	81999034		ACTAAGAAGTACAACTCTTTGCCTTTGTCTTCTCCAGGATTCACAGTGACGAATCCACTA
ASHG19A3L0003369	94.8484	86.8771	89.1244	70.7817	84.5308	95.3941	84.145	65.6324	89.4028	66.9195	54.2526	78.1274	6.45999	6.32755	6.72602	6.54085	6.42641	6.34559	6.4725	6.82906	5.99534	5.92053	5.81175	5.82111	noncoding	AK299698	lincRNA-IMPACT-2	lincRNA	1470	chr18	+	21977239	21981171		ATTTTGCTGGTTCCCCACACAAAAAGTTTGGAAGAGACCCTTATGTCTTCTGTAGAGTTT
ASHG19A3L0002111	273.505	212.618	172.077	193.248	110.572	307.124	156.092	110.836	209.536	196.886	140.678	241.237	7.9684	7.72156	7.62164	8.07239	6.80652	8.05202	7.36711	7.60812	7.14868	7.49273	7.06245	7.55532	noncoding	chr8:65998046-66008971-	lincRNA-CYP7B1-2	lincRNA	10926	chr8	-	65998046	66008971		CAAATTACTTTGACAACGACTGCTGACATCTCCTGGGCAACATATATGGTATATGGCCCC
ASHG19A3L0002005	170.109	117.382	114.913	113.11	88.0272	151.475	87.4856	64.8939	209.835	129.122	145.487	206.703	7.29697	6.78459	7.07898	7.26552	6.48491	7.01729	6.52909	6.81122	7.15122	6.87992	7.10946	7.32533	noncoding	AA528614	lincRNA-MYC-10	lincRNA	307	chr8	-	129306991	129307146		TCTTTCTTTTAGGACTTCACTTATAGCAAGCTCTTTCTTCCCAGACTTTGATAGTCGACG
ASHG19A3A007758	1893.22	327.057	1229.16	526.081	748.656	1001.09	690.726	183.984	1240.27	420.909	1238.63	527.192	10.7633	8.37263	10.3509	9.48702	9.55398	9.7904	9.51832	8.33829	9.69092	8.59645	9.99651	8.7573	noncoding	NR_033315	BDNFOS	RefSeq_NR	1437	chr11	+	27528398	27719716		GTTCCCACTGCAAACTACGGATGGGGATTTTCCCTCCTGGTGAGTCAAAATGAACAAGAA
ASHG19A3L0001955	145.652	91.0946	184.667	87.9219	170.422	121.472	157.151	79.7587	236.036	83.8364	162.731	90.413	7.07531	6.39697	7.71507	6.88237	7.41115	6.69484	7.37865	7.11814	7.30989	6.24667	7.25315	6.04656	noncoding	chr8:107172449-107186724-	lincRNA-ZFPM2-4	lincRNA	14276	chr8	-	107172449	107186724		ACTGCTGCTTTCCTAGCCAACTCTACCTTTGCTACTCAAAATATTAAAGACAGTTTAAAC
ASHG19A3L0000870	301.064	269.998	247.819	246.464	251.747	346.162	231.725	181.866	317.538	282.948	258.343	325.979	8.1093	8.08273	8.11931	8.42762	7.96918	8.22092	7.93505	8.32249	7.72169	8.02336	7.87422	8.01436	noncoding	BU164084	lincRNA-CDH5-1	lincRNA	921	chr16	+	65266701	65405088		AAAGTAACTTTGGGTCTGGCCCTTGATGAAGCTCCCTGATTTTTCCTGCTTGGTGATAAC
ASHG19A3L0001458	6337.83	9283.62	3063.01	2578.66	1902.81	6776.1	6874.75	5259.83	5436.79	8478.98	3881.97	1278.55	12.5404	13.1064	11.7012	11.5905	10.9604	12.5314	13.0141	12.7229	12.081	12.9409	11.7569	10.1369	noncoding	AK021484	lincRNA-SYNPO2	lincRNA	3422	chr4	+	119672345	119956974	NM_001128933,	TGAGAATTATCACATAGCCTAAATTCTAGCCTGGCAGCAAGAGTCACATCTGAGATGTCC
ASHG19A3L0001338	66.3147	93.0698	82.6499	99.9501	73.8145	91.6097	98.2816	77.8254	215.484	125.135	152.414	187.596	5.93523	6.42911	6.62397	7.08374	6.23921	6.29004	6.69831	7.08144	7.19052	6.83511	7.1687	7.17345	noncoding	AW516314	lincRNA-HACL1	lincRNA	496	chr3	+	15580249	15580745		TTCTTATTATTTTCCTGAAGTCCTCCATTCCTTGGGTCATCTCAGGGAGTGGATGGGTCA
ASHG19A3A031764	95.7917	258.531	305.872	92.3514	231.426	361.761	282.982	143.076	498.411	280.072	358.959	336.861	6.47356	8.01676	8.41058	6.96295	7.84975	8.29046	8.22264	7.98315	8.36445	8.00796	8.31211	8.06462	noncoding	ENST00000452402	RP11-250B2.3	Ensembl	682	chr6	+	81153060	81175644		AAGCTTTCACTGGGAGATTATGAAGGGTAGATGCTTTGTGTCTCCATTGCCTCCTGTGAT
ASHG19A3A030851	110.372	191.28	160.528	105.362	147.273	207.265	168.019	120.736	278.211	226.088	227.408	266.065	6.67721	7.55156	7.53349	7.15921	7.19985	7.47457	7.47544	7.72654	7.5347	7.6963	7.6973	7.71521	noncoding	ENST00000433388	RP1-137D17.1	Ensembl	588	chr6	-	169770092	169788480		AAGCACTTTTGCATCTCTTTCCTGCCCAGAAGCGACCAGAGAGGCCAGGCATTGTCACCT
ASHG19A3A007141	388.566	588.543	329.834	348.032	331.563	481.451	305.432	210.011	348.352	460.454	395.08	389.518	8.46945	9.2609	8.51374	8.92275	8.37287	8.7175	8.32692	8.51817	7.84569	8.73283	8.44015	8.28724	noncoding	NR_003500	RP9P	RefSeq_NR	1405	chr7	-	32956427	32982782		tttgagaggccgcggtggacagatcacgagTTATGAAAAACCTCCTCCTGGGCTTATCAA
ASHG19A3L0002512	352.613	294.341	386.465	267.76	339.906	349.69	350.078	227.344	509.052	285.764	367.038	327.144	8.3363	8.21465	8.73283	8.55317	8.40712	8.23631	8.5333	8.63006	8.39845	8.03779	8.34038	8.01998	noncoding	DB130948	lincRNA-BARHL2-1	lincRNA	346	chr1	+	90504032	90504378		TGTAACACAGCTTATTAGCCTTGGGATTTAACGAACCTTCCTTACCTGCTGTTCCCCACT
ASHG19A3L0001836	63.0153	69.3911	46.1753	53.0357	62.2978	41.4727	38.3253	37.6114	81.4199	47.2792	48.1452	93.5443	5.86099	5.97603	5.84475	6.0916	5.99154	5.12176	5.34193	6.00562	5.86558	5.40737	5.65498	6.10032	noncoding	chr6:91387079-91405854+	lincRNA-EPHA7-3	lincRNA	18776	chr6	+	91387079	91405854		TGGCAGCTTTCTGTGGAACACTTCTGACCCATGTAATCCTAGAAAACTCTACCATCCAGT
ASHG19A3L0000208	1841.54	433.594	1679.46	604.38	1183.46	755.953	1276	535.84	3570.77	762.189	2732.81	938.052	10.7181	8.79905	10.7965	9.66092	10.2243	9.3829	10.4232	9.81219	11.4133	9.48823	11.2003	9.64757	noncoding	BX101441	lincRNA-C10orf46-1	lincRNA	712	chr10	+	120374728	120375440		GCAGAGACTCAAAGATTGGCTTCTAATATTCTTCCTATCCTCCCTTAAGAGCCCAGCTGA
ASHG19A3L0003429	814.692	399.761	1238.04	670.908	549.903	1085.94	934.408	398.743	1774.54	536.161	1692.91	708.496	9.5413	8.68119	10.3663	9.79568	9.10946	9.90523	9.96609	9.4054	10.2731	8.95325	10.4756	9.21219	noncoding	BQ185896	lincRNA-NPAS4	lincRNA	555	chr11	+	66177770	66184608		CTTTTTCCGGAAAAAATAATAAAGAAAGGAATCAGCCAATCCCTCCTCGATGCCAAAAAA
ASHG19A3L0000442	873.546	615.88	1034.61	401.442	848.326	764.82	774.598	366.909	2416.27	812.238	1652.23	1165.39	9.64503	9.33041	10.115	9.11654	9.74193	9.4004	9.68607	9.29366	10.7782	9.58922	10.4392	9.99467	noncoding	AW179216	lincRNA-SCARB1	lincRNA	597	chr12	+	125107936	125108533		CCTGGCAACCGTGGCTCCACCTCCAGCCAGGCGTTATCACTGGGCTCCCCGTCTTCCTCT
ASHG19A3A044581	99.8881	92.6459	70.4057	69.9488	86.3157	124.192	73.8938	62.0038	72.9552	65.9987	47.6422	88.0688	6.52887	6.42228	6.40338	6.5216	6.45819	6.72558	6.28987	6.74567	5.70663	5.89976	5.64126	6.00419	noncoding	ENST00000447943	RP11-78A18.2	Ensembl	299	chr10	+	123495817	123499245		GACTTGAACTTAGTCTGGTTTGCCTTCCAAGTCCAGATTCTCCAAAACATTTTTTCTTTT
ASHG19A3A035896	31258.3	62629.1	26524.7	55979.4	20543.6	36916.5	25928.1	50124.4	27201.8	43559.7	21868.7	37834.5	15.1511	15.344	15.0522	15.7161	14.6433	14.8789	15.0564	15.3038	14.7352	15.1101	14.5697	14.8543	noncoding	ENST00000478813	RP11-941H19.1	Ensembl	628	chr8	-	81177762	81178390		TGAGAAGAACGTGGAGAAGAAAACTGACAAATACACAGAGGTCCTCAAGACCCACAGACT
ASHG19A3A050932	126.752	184.878	155.969	205.686	190.732	186.709	153.765	126.226	340.346	208.435	310.463	249.361	6.87556	7.49348	7.49555	8.16132	7.5675	7.31981	7.34265	7.79083	7.8169	7.57409	8.11321	7.60778	noncoding	AK097298		misc_RNA	2131	chr14	-	71607841	71609970		CTTTCCAGGGATAAAATAAGAGGGGGAAACAAAGAAGTAATCATTCCCCAGCCCCCAGTA
ASHG19A3A053957	64.6166	89.8408	56.9589	72.0778	59.6158	77.6118	59.9212	44.5619	93.2908	75.8863	61.437	114.359	5.89489	6.37683	6.12448	6.57046	5.93211	6.04449	5.98553	6.25302	6.05275	6.10149	5.97887	6.41719	noncoding	BX648197		misc_RNA	5122	chr16	-	75620136	75625237		TTCTTCAGCTTACCCAGTGCCACTGTGAATGTCCTTCTTTACTAACATGTCAGTAACTGC
[truncated: 647 more rows]
