# Supplementary material for: LncRNAs Expression Signatures of Renal Clear Cell Carcinoma Revealed by Microarray
Source: PLoS One. 2012 Aug 6;7(8):e42377. doi: 10.1371/journal.pone.0042377 (PMC3412851; doi:10.1371/journal.pone.0042377)
Supplement: Table S8 — Enhancer LncRNAs Profiling. (XLS) [file pone.0042377.s008.xls]

## Sheet: Enhancer LncRNAs profiling
Enhancer LncRNAs profiling (Entities where at least 12 out of 12 samples have flags in Present or Marginal). This table contains profiling data of all probes for LncRNAs with enhancer-like function (Harrow, Denoeud et al. 2006). # Column A: ProbeName, it represents the probe name. # Column B ~ M: Raw Intensity of each sample. # Column N ~ Y: Normalized Intensity of each sample (log2 transformed).…
	Raw Intensity												Normalized Intensity												Annotations
ProbeName	[103N](raw)	[103T](raw)	[104N](raw)	[104T](raw)	[109N](raw)	[109T](raw)	[110N](raw)	[110T](raw)	[119N](raw)	[119T](raw)	[120N](raw)	[120T](raw)	[103N](normalized)	[103T](normalized)	[104N](normalized)	[104T](normalized)	[109N](normalized)	[109T](normalized)	[110N](normalized)	[110T](normalized)	[119N](normalized)	[119T](normalized)	[120N](normalized)	[120T](normalized)	type	seqname	GeneSymbol	source	RNAlength	chrom	strand	txStart	txEnd	Xhyb	probeSeq
ASHG19A3A044751	147.787	75.8738	149.234	88.9961	125.363	95.0137	145.807	79.2272	303.421	95.521	158.673	117.495	7.09877	6.10794	7.43766	6.90429	6.98674	6.34025	7.26502	7.10758	7.65749	6.43842	7.21821	6.4579	noncoding	ENST00000449749	AC068580.7	Ensembl	338	chr11	-	1798159	1799618		AAATGGCAGCGTTGTGGGTAAAATAACACCTCCTTCAGAGACATTGACATCCTCATCCCT
ASHG19A3A032510	282.276	261.331	286.948	231.231	330.974	284.128	220.285	198.454	427.547	339.911	399.982	417.651	8.01503	8.03368	8.32642	8.33526	8.36989	7.93777	7.85857	8.4435	8.14173	8.28705	8.45357	8.40119	noncoding	ENST00000451792	AC017060.1	Ensembl	442	chr7	-	17503068	17598533		AATTATTTCTGAACCTTCCCATCAGCCTTGTCTCTGATAGAATTGGCCTGTTGTGGACGG
ASHG19A3A034043	69.7063	178.57	60.3913	83.8767	91.0191	138.361	91.7543	81.8635	141.064	171.699	114.304	236.51	6.00922	7.44207	6.19623	6.81163	6.53347	6.88276	6.60197	7.15749	6.59855	7.28859	6.79547	7.52807	noncoding	ENST00000439823	AC002480.4	Ensembl	557	chr7	+	22629323	22631241		CAGTTCCTATGATATGACTACCTCAGGGCAAGAAAGTCACTGTGTCCCTGCTACAACAAA
ASHG19A3A040083	179.883	583.774	173.032	355.248	198.452	183.907	187.757	33.6282	140.282	127.534	79.2732	81.8335	7.3801	9.24704	7.62908	8.95216	7.62639	7.30114	7.62706	5.84212	6.59241	6.86012	6.31043	5.8929	noncoding	uc004ebr.1	AK057701	UCSC_knowngene	2597	chrX	-	73498208	73512435		ATCCCACTTGACAGTTTAGAAGTGGATTGATAATACTCTTCTGGCTTAAAACCCTTCTTC
ASHG19A3A018856	854.743	205.588	1118.08	212.614	416.391	305.464	358.696	179.935	815.97	201.744	531.82	268.082	9.6101	7.67022	10.2208	8.21528	8.70071	8.04349	8.56745	8.30913	9.08302	7.52707	8.83311	7.72504	noncoding	ENST00000457669	AP000696.2	Ensembl	1133	chr21	-	38004978	38009331		ATGGGTTTATCTTTTGGGACCAAGACATTGGGTCCCTACATGTTTTCCCCTACCCTTCTT
ASHG19A3A018364	507.323	351.669	622.651	366.097	550.857	462.405	503.253	319.722	1131.69	448.778	782.109	523.411	8.85422	8.48391	9.38727	8.99414	9.11165	8.65129	9.06692	9.10255	9.56073	8.69197	9.37664	8.74434	noncoding	ENST00000461248	RP1-300I2.2	Ensembl	556	chr20	+	43859508	43861972		TTATGAAGCTGAGCGGCTTCTTTCTACTCTCTGTGAACATCCTCCTTTGCCTCTGAATGA
ASHG19A3A029234	85.1412	79.4612	74.4197	77.8297	88.3969	95.052	80.6561	58.0723	68.0832	72.2446	61.8616	90.5386	6.30514	6.18043	6.4763	6.69133	6.49127	6.341	6.41394	6.64749	5.6072	6.0357	5.9879	6.04942	noncoding	ENST00000428930	BX571672.1	Ensembl	614	chr1	+	143119060	143232318	ENST00000443548,	TCATTCCAAGATTCCTTAAAATTCTGTAATTCTATGTCCTCTTGATTCTGTCTATAGAAA
ASHG19A3A030631	1354.36	913.174	1728.19	1035.53	1714.49	1384.57	1389.67	873.736	3029.39	1298.28	2250.77	1521.03	10.2598	9.92528	10.8424	10.3808	10.7927	10.2458	10.572	10.4422	11.1532	10.2686	10.9108	10.3886	noncoding	NR_027311	LOC153910	RefSeq_NR	2290	chr6	-	142847591	142958973		AAGGTCTTAGCACTGTTTCATCTTCCCAGAAGGCTTTTCCCTCTTCCACCCTGCTTCTAG
ASHG19A3A037844	74.5013	62.7187	77.9699	58.4845	63.2075	70.7914	61.2374	56.9956	220.863	57.1065	102.997	126.704	6.10977	5.81895	6.54302	6.24222	6.01136	5.90257	6.0187	6.61839	7.22446	5.68217	6.65868	6.57253	noncoding	ENST00000457720	RP11-217B7.3	Ensembl	606	chr9	-	107753076	107754062		TTTTTAACTGGCAAGGTTTCGAGTTCCCAACCACAGCACCCTCAGTGATGGTTTTCAGAA
ASHG19A3A042850	50.5192	39.5623	48.9986	48.6321	50.1134	65.8874	34.481	29.796	86.7884	70.9988	55.4788	49.8822	5.54858	5.12133	5.92798	5.95151	5.70402	5.79751	5.18473	5.66389	5.95378	6.00885	5.84438	5.12708	noncoding	ENST00000441001	RP11-491H19.1	Ensembl	477	chr10	-	63541513	63581004		AAAGGTAGCTAGATGGAGGATGGTTCTCCTCATTCCGCAGATGATGAACTTGAAACCAGT
ASHG19A3A043572	658.522	563.855	703.32	573.167	643.979	672.109	608.431	455.377	1003.58	686.444	799.395	953.506	9.23252	9.1934	9.55831	9.59602	9.33766	9.21036	9.32791	9.57176	9.37778	9.32791	9.40408	9.67777	noncoding	ENST00000417112	RP11-554I8.2	Ensembl	917	chr10	+	6779343	6780988		TGACTTTTGGAAATCTGATTGACTGGCACACTCTCTCTGCCTCTTTCTTTCTCAACATTT
ASHG19A3A018483	62.8039	78.3572	49.7149	77.9469	70.1542	96.3214	67.4797	55.2349	121.637	104.815	82.8546	131.386	5.85613	6.15852	5.94611	6.69284	6.16339	6.36221	6.16058	6.57263	6.40794	6.57975	6.37211	6.63382	noncoding	ENST00000366097	RP11-560A15.3	Ensembl	770	chr20	+	55689970	55697148		TCAGGTGGAGTCTGTGGTTCCCATGGTTCCTAGAGTGAGGACTCATCCTGCCAGATGGAG
ASHG19A3A029430	667.023	236.172	975.663	337.312	707.415	265.417	1106.52	406.178	2449.31	413.589	1460.04	483.217	9.24808	7.88247	10.0304	8.87507	9.47051	7.84025	10.2238	9.42995	10.8004	8.57254	10.2509	8.62181	noncoding	ENST00000455973	RP11-359N11.1	Ensembl	470	chr6	-	14230005	14231801		TAGGCTCTGCAAATTTCATCCCCACCTTTGGCCCTTCAGGCCTAGGGCAAGTCACAGCTC
ASHG19A3A012293	219.652	165.854	289.906	208.224	230.387	234.385	251.889	204.122	398.093	199.565	315.028	254.313	7.65362	7.32648	8.33739	8.17952	7.84399	7.65412	8.05285	8.48419	8.03655	7.51119	8.13329	7.64299	noncoding	ENST00000435973	RP11-286M16.1	Ensembl	385	chr1	-	230011296	230021499		TAAGAAGAATAACTCCCATTCCTCATGCATGAGACCCTCTGCTAAATGCTTCCTGTGCAC
ASHG19A3A049628	169.257	111.994	169.961	136.651	195.017	133.74	159.123	127.639	401.161	160.849	230.429	181.317	7.29146	6.70874	7.60698	7.55598	7.59701	6.83431	7.39531	7.80741	8.04765	7.19165	7.71401	7.12285	noncoding	ENST00000439454	RP11-527N12.1	Ensembl	348	chr13	-	63757233	63801189		GCCTTTGCTACTCCTTGCTGACATTTGGAATTTAACTGAAGTGTCTTGTTAAAAAACATT
ASHG19A3A016139	149.258	131.535	135.169	102.716	175.41	141.206	105.818	76.2477	189.456	123.402	163.169	166.739	7.11541	6.9609	7.30752	7.12337	7.45108	6.91527	6.81004	7.04983	7.00564	6.81454	7.25819	6.99151	noncoding	ENST00000427208	AC019100.5	Ensembl	1875	chr2	+	108938693	108970255		ATATTGAGAAAAGCAGGCGCGCTTCCATTCAACTTCAACACCCTTTCCTGGAGTGGATAA
ASHG19A3A014203	1536.84	7742.78	2046.2	3503.18	1551.47	2011.61	1772.51	1342.97	2981.32	1194.03	2405.36	1706.16	10.461	12.8822	11.0935	11.9847	10.6329	10.7857	10.9403	10.9709	11.1288	10.1446	11.0136	10.557	noncoding	NR_015395	LOC541471	RefSeq_NR	809	chr2	-	112124590	112252692		TTATAAATCTTCAATACATCCTGTCCCCCTAAAACGGCATCTGGGTCTTTTGAGGGTTAA
ASHG19A3A040079	192.842	185.415	122.036	121.074	178.527	173.329	175.435	87.2909	160.203	228.693	187.312	248.154	7.47955	7.49815	7.16128	7.36973	7.47488	7.21507	7.53911	7.25444	6.77354	7.71567	7.43897	7.60141	noncoding	NR_028379	NCRNA00182	RefSeq_NR	2356	chrX	-	73247970	73513409		GCTTCCTTCTGTAAAATTTGGACTGTTTGTTCTTCCCATTATATTAATAGTTGCTTCAGG
ASHG19A3A018524	109.18	81.8215	117.464	80.6351	112.288	135.453	102.529	49.5345	166.963	100.563	120.13	120.136	6.6612	6.22992	7.11004	6.74984	6.82966	6.85149	6.76266	6.40897	6.83028	6.52089	6.86012	6.49127	noncoding	uc010gjw.1	AK309218	UCSC_knowngene	3684	chr20	+	58713536	59228976		GAGAAAAGACGTCCTTGCTGTGTTCCTGATATGAAGAGGAAAGCAGTCCTTCTCCATTAA
ASHG19A3A036232	625.049	231.906	784.863	330.758	1061.3	455.72	568.164	303.821	1592.06	331.509	981.68	446.129	9.15771	7.85488	9.71339	8.84806	10.0552	8.62894	9.23165	9.03182	10.0973	8.25075	9.69059	8.50789	noncoding	ENST00000435492	RP11-317P15.3	Ensembl	259	chr1	+	182681996	182683679		AAGCTCCCACTAACACCTTACCACTCTCTACCATGTCAACTTATTTTATTATAACAATTG
ASHG19A3A049685	282.912	82.6691	235.011	125.114	152.562	157.467	159.822	72.8793	183.032	108.702	196.957	106.086	8.01856	6.24479	8.04943	7.42273	7.25144	7.07369	7.40086	6.98751	6.9565	6.6289	7.50072	6.30078	noncoding	ENST00000452933	RP11-318G21.2	Ensembl	546	chr13	-	78563506	78564781		CCTTTTTCCAAACTATAGCATAAATCACAGAAAAGTATCTCCTCATTTGTTTGGGATGAG
ASHG19A3A038303	217.533	109.274	257.828	116.891	252.694	153.838	219.897	111.725	522.678	113.915	307.676	137.94	7.64214	6.67161	8.17367	7.31676	7.97757	7.03993	7.85682	7.61813	8.44244	6.69335	8.10049	6.704	noncoding	ENST00000445631	RP11-91N2.3	Ensembl	206	chr9	+	2541096	2541635		CTCTGAAAGAATCCAGTTATGGGAACACAAATTACCTCATCCTCAGTTTCACTTTAAAAT
ASHG19A3A029872	33228.6	5945.29	24119.6	11881.9	16648.3	15268.8	10849.3	3562.52	26973.8	10261	34049.4	14627.1	15.2797	12.5249	14.9102	13.6972	14.285	13.7072	13.725	12.2217	14.72	13.2088	15.3507	13.5514	noncoding	ENST00000444731	RP11-552E20.1	Ensembl	539	chr6	-	40239304	40243976		AGGCTGTGTCTCCCTCCTCAGACTGAAGGATCTTTGTGATCAGATGCTGTGTCTATATCC
ASHG19A3A025660	1060.72	385.052	980.185	490.574	803.874	685.812	787.792	514.735	2443.67	766.741	1848.89	844.613	9.92578	8.62971	10.0412	9.39386	9.6507	9.24402	9.70746	9.74815	10.7969	9.49597	10.6033	9.48136	noncoding	ENST00000432395	RP5-943J3.1	Ensembl	509	chr1	+	90254472	90256051		ATGAAGTTTTGCCATGAACGTAGATCCTCCCTTACAAATCCCTCCATTTTCAAACCCGAG
ASHG19A3A030636	110.405	71.8722	80.0079	59.4187	110.399	88.7488	73.7405	60.9487	159.581	133.593	115.346	168.25	6.67757	6.02547	6.58001	6.26679	6.80307	6.23921	6.28651	6.72279	6.76812	6.92521	6.80608	7.00586	noncoding	ENST00000454588	RP1-45I4.3	Ensembl	552	chr6	-	143360561	143363461		GGTCCAAGTCAATCATCTTTGCTTCTCTCACATTGTCATCGACATTTACCCCAGCATTAT
ASHG19A3A029808	311.461	136.182	233.217	153.638	318.229	249.436	279.654	132.191	497.24	138.544	348.737	156.515	8.16211	7.01202	8.03834	7.73138	8.31374	7.75091	8.20479	7.85699	8.36185	6.97288	8.27136	6.88951	noncoding	AK026168		NRED	2638	chr6	-	34247460	34250085		AGCTAAAGCAGTGACAGATCCACGTAGCCTCTTTAACCTCTTTATTATCTTGCCAAAAAA
ASHG19A3A032328	114.12	83.1791	84.0372	117.858	91.4291	217.596	91.4462	71.359	203.298	165.841	156.032	265.744	6.72538	6.25495	6.64584	7.32825	6.54161	7.54372	6.59481	6.95367	7.10267	7.23646	7.19816	7.71381	noncoding	ENST00000455390	RP11-514O12.2	Ensembl	627	chr6	+	167317185	167318323		TTGCGGTTTCTTCCTTGCTCCTTGCAGGTTATATTTGAAATGAATGTCAGAGCCATGCGG
ASHG19A3A023200	97.5746	103.39	90.9921	142.319	78.2501	110.937	95.2171	88.3754	54.7087	180.963	86.2739	55.4085	6.49631	6.59152	6.7583	7.61655	6.32026	6.56493	6.65285	7.27432	5.30908	7.3628	6.42297	5.28761	noncoding	ENST00000419531	RP4-794H19.2	Ensembl	2273	chr1	+	59250831	59366668		CCAATTCTGATCACTGCTCTTATGGTTTGTAATACATTATTTTGGGTTTGGATGATCCTG
ASHG19A3A034004	2726.48	1176.3	1664.57	1137.12	1217.22	3699.82	987.947	440.732	1785.79	874.222	1691.02	1669.04	11.295	10.2841	10.784	10.5171	10.2661	11.6617	10.0475	9.53249	10.2858	9.70309	10.4743	10.529	noncoding	ENST00000419463	AC019117.1	Ensembl	837	chr7	+	17414490	17506288		ATAACATGAAGTGAAGTCTTCATCTCCATTCCCAACAGTCCCCATTCTACTTGCAGAAAG
ASHG19A3A049554	50.8688	117.482	78.8009	66.3717	63.1023	99.0414	45.8248	38.808	83.4384	80.3065	72.0299	105.647	5.55753	6.78626	6.55804	6.43716	6.00901	6.40323	5.60222	6.05364	5.89758	6.18477	6.18578	6.29322	noncoding	ENST00000452288	RP11-165D7.3	Ensembl	413	chr13	-	49144774	49147453		TTTCATTATTTTCCTGAAGAATTACCACTACCCTTTGAGGTGAACCCCTAAGCTGGGATG
ASHG19A3A030634	192.666	235.247	252.62	203.818	287.669	238.088	178.626	171.598	441.974	316.707	382.933	394.04	7.47854	7.87568	8.14481	8.14925	8.16574	7.67932	7.56273	8.2341	8.18941	8.18282	8.39845	8.30873	noncoding	ENST00000446115	RP11-439L18.3	Ensembl	783	chr6	-	143288169	143343090		GCAGCAACATCAGAAAGCCCCTCTGCTGTGCTTCAGGATCACTCTTATCACTGCATAAAG
ASHG19A3A038531	383.049	486.961	275.333	492.708	421.083	520.845	275.732	454.879	966.742	796.654	668.173	1004.4	8.45026	8.96769	8.26778	9.39957	8.71611	8.8307	8.18448	9.57069	9.32566	9.5565	9.14466	9.76193	noncoding	BC042185		RNAdb	964	chr9	+	35646266	35647470		GGTTCCTCCTCTGTGGCTTCCTGTGGCACTCCAAGTGGGAAGAAGAGAAGCTTGGAAGTG
ASHG19A3A029809	718.07	1274.37	738.276	624.257	994.768	1107.32	978.214	439.562	1272.24	736.29	502.101	607.395	9.35289	10.394	9.62811	9.70087	9.96174	9.92993	10.0353	9.52828	9.726	9.43649	8.76089	8.9653	noncoding	AK025759		NRED	2209	chr6	-	34250999	34253191		GAGAAAATGATACCTCTCACCTTCAAATTAATCAAATAGTTTGTCCTTCTAGTCCCCTTA
ASHG19A3A041575	779.31	697.917	862.912	1187.09	1425.54	680.303	1009.87	172.009	686.982	752.716	1184.79	114.995	9.47359	9.52555	9.85552	10.5769	10.5122	9.22885	10.0776	8.23799	8.8278	9.47051	9.93594	6.42655	noncoding	ENST00000417443	NCRNA00086	Ensembl	2913	chrX	+	134555867	134559682	NR_024493,NR_024359,	AGACACTGACCGGAATGACATACTTTTCTGTGTGTGATTCACTGTGTACTGGTCAGCACA
ASHG19A3A039081	192.565	110.772	190.118	131.711	170.602	134.037	157.063	102.449	450.866	146.214	265.596	208.924	7.47789	6.69095	7.75467	7.49975	7.41245	6.838	7.37807	7.49285	8.2185	7.05228	7.90807	7.34353	noncoding	ENST00000435485	RP11-308N19.1	Ensembl	1686	chr9	+	109040672	109367076		TGTGTCTTAAGCTGGGTCATTGAAGTGGAATGTTTTCACAAGACCTCCTCCACTTGCTAC
ASHG19A3A049694	47.8573	61.3226	48.8777	60.9083	64.0156	67.8686	57.0507	38.7181	51.2458	56.0262	46.1084	61.3887	5.47331	5.78715	5.92401	6.30442	6.02983	5.84148	5.91872	6.04974	5.21522	5.65367	5.59813	5.44238	noncoding	ENST00000450187	RP11-25J23.3	Ensembl	348	chr13	-	80140880	80144983		CTAGCAAATAGGTGTAAGTAGTCCCAGACTTTTTCTATGCATCTCAACTGCATTCTGCGG
ASHG19A3A028350	162.796	42.7699	90.3487	41.4678	97.8507	62.97	75.9777	41.0385	301.078	75.2252	152.574	87.8929	7.23764	5.24207	6.7465	5.70529	6.63933	5.72678	6.32911	6.1326	7.64761	6.08999	7.16993	6.00165	noncoding	ENST00000450213	PMCHL2	Ensembl	1917	chr5	+	70671612	70681621	NR_003921,ENST00000418902,	CCCTCCTTGGTTTACCTCCATCATTAAAAAACAACAATGACAACGACAACAAAAAACAAA
ASHG19A3A013555	78.9717	90.9388	54.9569	77.1345	52.7393	82.5391	62.3434	76.958	148.008	105.918	99.6974	136.036	6.19664	6.39471	6.07446	6.67708	5.77087	6.13609	6.04066	7.06349	6.66733	6.59197	6.61729	6.68303	noncoding	ENST00000457457	AC016735.1	Ensembl	400	chr2	-	43228461	43233380		AAAGATGTCACAGAGAGTAAAATGAGAAAAATCCAGTAGCCCGTGCCCAGAGCAGTTCCT
ASHG19A3A051092	543.254	298.447	550.427	342.005	505.664	252.994	487.719	388.616	1985.6	480.919	1007.6	626.46	8.95355	8.23379	9.21866	8.89597	8.98484	7.77308	9.01624	9.37229	10.4571	8.79427	9.72326	9.01424	noncoding	uc001eng.1	AX747132	UCSC_knowngene	1711	chr1	-	145372087	145373798	uc001els.1,	GAAAAATGTGTCTTCCTTAATTTTTCCCATAAGAACCACCCTACTTCATGCCCTGTCTCT
ASHG19A3A030800	159.577	126.348	199.36	143.146	230.569	182.414	256.062	163.021	465.917	242.314	427.796	371.378	7.20747	6.89583	7.82311	7.62331	7.84546	7.28892	8.07723	8.16882	8.26184	7.79844	8.54177	8.21341	noncoding	ENST00000434356	RP11-347L18.1	Ensembl	466	chr6	-	164767521	164769677		GAAGAGTCTTAAATGCCTTCTTTACCCTTTTACTCCATGTCCATGCAGTCTACCTGCTTT
ASHG19A3A000147	3220.45	952.62	2485.51	1583.9	1949.64	1878.21	1765.95	813.555	3373.78	1231.03	2964.42	1798.16	11.5426	9.9888	11.3815	10.95	11.0004	10.689	10.9301	10.355	11.3294	10.1906	11.3342	10.6398	noncoding	ENST00000421181	AC080094.1	Ensembl	201	chr2	+	17151300	17155764		TAACCCTGATACTCCCATGTCTCAAAAGTTCTCATTCTTCTCCTTCCTGCTGCCACATGA
ASHG19A3A037201	158.344	74.8733	81.3114	103.431	124.804	92.7932	115.627	137.89	388.051	128.058	234.831	214.156	7.19516	6.0889	6.60202	7.13237	6.98108	6.30786	6.93486	7.92234	7.99577	6.86713	7.74219	7.37932	noncoding	uc003zpr.2	CR627240	UCSC_knowngene	4804	chr9	-	23500689	23672385		GTCAAGTGACTCTTAGCTTGCGCTGTTGTCATCCTCTCTGGACTATTGCTACATTTCTAG
ASHG19A3A053272	171.23	157.78	164.346	159.003	171.907	155.919	155.594	154.165	280.928	184.618	225.255	253.623	7.30837	7.24398	7.56435	7.78288	7.42273	7.06094	7.36134	8.08954	7.54836	7.39507	7.68419	7.63853	noncoding	ENST00000423422	RP11-336K24.4	Ensembl	420	chr1	-	155955165	155976861		TGTCATCCATCTGCTGGCCCTTTGGACCACTCGGCCACTGGCATGCTTTCCAAGTCTGTA
ASHG19A3A013665	49.5823	50.1677	42.3003	58.5824	133.209	53.351	54.4892	47.0272	63.2976	71.4125	55.3539	81.1818	5.52051	5.47764	5.72769	6.24552	7.06869	5.48995	5.85184	6.33022	5.50659	6.01655	5.84066	5.87952	noncoding	uc010ypd.1	DL231926	UCSC_knowngene	110	chr2	-	56210101	56210211		GATTGGATAAGAATCAGTCACCATCAGTTCCTAATGCATTGCCTTCAGCATCTAAACAAG
ASHG19A3A024647	3635.1	5255.27	2469.61	2964.5	3842.55	5698.92	3583.64	2704.07	5795.19	3828.52	2683.54	4017.77	11.731	12.3352	11.3719	11.7607	12.046	12.2846	12.0287	11.8589	12.184	11.8117	11.1697	11.7581	noncoding	ENST00000441170	AC092661.2	Ensembl	1663	chr4	-	118495666	118497329		AGACATGGTGAATGCATCGACTGGAAGCTCCTTTTTCTCCACCTCTCTCAATACATTCCT
ASHG19A3A017439	187.797	111.229	192.911	104.587	176.544	199.354	156.333	96.3905	232.31	95.8814	182.161	128.615	7.43991	6.69699	7.77746	7.14825	7.45969	7.41463	7.36978	7.40321	7.28995	6.44351	7.39903	6.59626	noncoding	ENST00000417696	RP11-23O13.1	Ensembl	390	chr20	-	20702316	20703034		GGTGGGAGCTGAAATCAAAGTATGCATTTGTATACATTCTCCTCAATCATCTGTCTCATG
ASHG19A3A019617	733.474	400.375	880.247	427.523	805.078	477.745	738.925	474.166	2215.68	564.57	1092.64	513.868	9.3832	8.68249	9.88336	9.20403	9.65253	8.70677	9.6167	9.63669	10.6365	9.02874	9.83161	8.71382	noncoding	ENST00000434510	CTA-796E4.4	Ensembl	357	chr22	-	26557875	26559180		CACTGCCATCCCCACCTATTAAAATAATGGCATGAAAAATAAACAGCCTTTATGTACAAT
ASHG19A3A018415	66.5642	69.019	39.7651	68.7628	56.7482	77.7232	57.0113	59.2273	59.7905	68.0691	53.1861	91.4934	5.94201	5.96645	5.64506	6.49354	5.86601	6.0464	5.91815	6.67628	5.42963	5.9466	5.78715	6.06681	noncoding	ENST00000420477	RP1-66N13.3	Ensembl	508	chr20	+	46983956	46995507		GACATTCTAGAGCTAGAGAGTAAACCAAATTAGAGTTGTCTTTTCTGGGCTTCTTGTTAA
ASHG19A3A012847	910.499	499.646	977.236	515.713	925.388	668.346	779.122	527.112	1832.51	715.698	1310.43	829.713	9.70207	9.00805	10.0353	9.45774	9.86172	9.19986	9.69204	9.78717	10.3233	9.39239	10.0818	9.45022	noncoding	ENST00000443207	RP4-580N22.2	Ensembl	190	chr1	-	236121178	236135125		CCCAAAAGAAGCTATGCTCGGGCCTTCCCATCGTCCCACTCAAGAGCTTTCTTCATATTG
ASHG19A3A039316	292.948	211.36	293.225	175.428	228.537	222.427	230.016	163.836	552.949	239.808	392.522	383.011	8.07137	7.71266	8.35039	7.93107	7.83068	7.57493	7.92372	8.17495	8.51926	7.78468	8.43081	8.26508	noncoding	ENST00000455981	RP11-344B5.2	Ensembl	583	chr9	+	132044736	132048007		GGAGGAGCATGTGATTCCAGACCCTCCTCTCTGCAACGAAAGTGAGGTTGACACCTGCAG
ASHG19A3A043527	149.245	146.306	130.86	150.341	158.397	167.625	139.786	121.904	203.911	151.648	141.181	188.668	7.11509	7.12285	7.26174	7.69982	7.3045	7.16582	7.21098	7.74074	7.10743	7.11105	7.06676	7.18085	noncoding	ENST00000445932	RP11-298E9.5	Ensembl	597	chr10	+	3266007	3269599		AATGTGTTTCCCAAGAAGCAAGTCTGGATTCATCTTATGTACACTCCTGGCCTGTCTCTG
ASHG19A3A039845	168.185	78.8454	131.641	71.6171	117.777	149	115.636	76.0458	133.66	107.714	120.708	99.7052	7.28225	6.16952	7.2703	6.56027	6.89868	6.99151	6.93537	7.04533	6.52902	6.6151	6.86775	6.20335	noncoding	ENST00000451396	RP11-478J18.2	Ensembl	476	chr1	+	214139236	214159496		ATGTAGGAAGCTTTGGATGATGTCTGCGTATCCTCAGAACAGTCTCCTAACCATTCCTCT
ASHG19A3A051793	186.147	181.864	196.887	192.233	191.123	232.351	199.519	167.94	279.825	208.245	167.073	281.111	7.42613	7.46853	7.80822	8.06358	7.57028	7.63991	7.71787	8.20602	7.5426	7.57207	7.28668	7.79413	noncoding	uc010awi.1	BC148240	UCSC_knowngene	557	chr14	+	101540363	101540920		TAAGATCCAGCCTTTGTCATTTACTGGTACTGTGGTTTTCTTGTATCTGGCCTCCACCTC
ASHG19A3A014121	161.614	83.7241	89.7254	111.508	120.738	155.86	100.149	106.536	182.727	115.759	123.942	170.1	7.22573	6.26667	6.73612	7.24438	6.9313	7.06007	6.72753	7.55514	6.95367	6.71494	6.90031	7.02116	noncoding	ENST00000431897	AC108051.1	Ensembl	437	chr2	-	103583865	103600887		GCAGCATTTGTGAAAATACCTCCCGATCATCTTTCACAGGAATTCTTTCCAAGTGAGAAA
ASHG19A3A040275	376.659	522.449	420.384	375.541	295.415	332.053	335.731	216.471	713.939	342.451	519.282	414.224	8.42943	9.07632	8.85048	9.02701	8.20371	8.16449	8.47163	8.56186	8.88481	8.29712	8.8032	8.39035	noncoding	uc001hmu.2	BC045735	UCSC_knowngene	959	chr1	+	221002596	221005768		AAAGCAAGGGCAGGTCTCTGTGCCCCATCTCTAGCTTTTCCTCAACTTAGGCTTTATAAA
ASHG19A3A000092	112.616	64.7801	88.0003	62.7161	89.3309	78.4059	94.6491	73.0678	259.094	115.571	196.703	153.236	6.70749	5.86767	6.70783	6.34912	6.50632	6.05886	6.64461	6.99107	7.43539	6.71235	7.49893	6.8589	noncoding	ENST00000412422	RP4-562J12.2	Ensembl	2290	chrX	+	117973518	117991849	uc004eqv.2,	TAAAGTAATCCCTCTTTTTCCTGGGCTATACCATCTGGAACAGATGACTTCCAAGGACAC
ASHG19A3A048979	223.563	87.0326	137.803	106.893	118.736	172.387	102.357	65.3699	127.705	86.3661	184.688	115.791	7.68023	6.33001	7.33331	7.1814	6.90815	7.20842	6.76012	6.821	6.47288	6.28956	7.41903	6.4375	noncoding	ENST00000420901	RP11-251P6.1	Ensembl	410	chr1	-	106132315	106161540		CTGAGGAAATATGCATTGATCTTGCAGTACTTTTCTCCTCCAAATAAAAGTCAGTATGAT
ASHG19A3A013307	62.8477	59.1064	78.7515	92.7536	69.4561	47.3705	63.7081	50.6739	176.56	67.9037	106.113	133.922	5.85696	5.72978	6.55748	6.96829	6.14871	5.31364	6.07235	6.44292	6.91218	5.94307	6.69935	6.66005	noncoding	ENST00000431117	AC008278.3	Ensembl	568	chr2	-	15808807	15820608		ATTAACTTGTTATTCTAAGTAATCCTCTGTTGAAAGCTGTGAGCCGCCTGGGGTGGACGA
ASHG19A3A049555	83.2939	541.552	55.5582	770.762	78.6688	518.199	51.4838	207.994	153.285	514.35	60.1591	676.134	6.27193	9.13268	6.09104	9.98441	6.32714	8.8225	5.7743	8.50596	6.71227	8.90004	5.95048	9.14172	noncoding	ENST00000425350	RP11-165D7.4	Ensembl	962	chr13	-	49151109	49152224		CCTTTCTTCCCATAGCTTCCAGCCTGGTGGGGAATAAAGGAATTAAATAAGCAATTACAA
ASHG19A3A007421	55.5828	442.423	95.9889	131.256	205.832	285.517	201.445	28.831	344.16	429.875	193.355	811.198	5.68433	8.8246	6.831	7.49518	7.67932	7.94497	7.73065	5.61837	7.83165	8.6305	7.47724	9.41644	noncoding	NR_026827	LOC84856	RefSeq_NR	2322	chr10	+	42970938	42990784		CAGAGTACTCTTAAGCAATCCCTTGGCCAAAACCAGCAACTGATTTGGATACCATCAAGA
ASHG19A3A039193	103.756	113.792	106.026	76.8304	108.939	52.145	110.696	110.69	308.574	110.999	187.452	92.5095	6.5851	6.73787	6.96585	6.66986	6.78717	5.45246	6.87289	7.60633	7.68002	6.66042	7.43954	6.084	noncoding	ENST00000433572	RP11-542K23.7	Ensembl	830	chr9	+	125165685	125211256		AAAGAGGGAAAATGAAATCCTGGCCCTATGGATACTGGGAAGCATACTCAAGTATCTCTG
ASHG19A3A008001	72.3518	80.8367	40.8537	52.9828	88.5347	91.9219	48.9408	49.4823	101.504	99.6193	76.9406	106.204	6.06613	6.21002	5.68065	6.09037	6.49337	6.29487	5.70082	6.40578	6.16316	6.50632	6.27167	6.30204	noncoding	ENST00000428142	AC104024.1	Ensembl	2201	chr17	-	16879312	16884667		TTCAATGCCTCTGCTTTCCTATTTATAAATGGGCAGACTGGACCTGAAGTCCTGAAGGCT
ASHG19A3A015714	235.721	169.534	247.354	148.418	265.481	172.194	221.41	117.971	671.374	185.843	320.255	232.028	7.74992	7.36249	8.11625	7.67968	8.04406	7.20622	7.86748	7.69286	8.79427	7.40527	8.15468	7.49988	noncoding	ENST00000416845	AC093159.1	Ensembl	424	chr2	+	62690261	62691205		ACAAGAGGTGCCATGAGACAGTATATAGTTCATTTCCCCACCGCAAGAGTAAAGGGCTTA
ASHG19A3A044191	301.374	147.801	303.81	179.753	286.793	224.882	226.885	145.2	430.092	169.625	320.906	191.505	8.11178	7.14313	8.39762	7.96461	8.1595	7.59278	7.90365	8.00266	8.15105	7.26931	8.15653	7.20539	noncoding	ENST00000416657	RP11-36D19.8	Ensembl	339	chr10	+	82093526	82094182		GATGTCATCCAGCAACAGAAAGCTTGTCAAAATAGGAACCATTTCCATCCCTACCACTGG
ASHG19A3A053693	119.417	46.3904	105.139	81.6086	77.2155	58.7193	78.7762	58.9937	126.345	56.5356	100.35	98.5174	6.78927	5.36634	6.95505	6.7664	6.30067	5.62163	6.37783	6.67059	6.45819	5.66709	6.62664	6.18353	noncoding	ENST00000449345	RP11-85G21.1	Ensembl	399	chr1	-	157202020	157206926		GCTAATTTAGAAGTTCTAAGGTATTCTCCACCTGTAATCTATTGCTCCAGAATTCTGCAG
ASHG19A3A032628	17197.5	3839.34	11724.9	6317.12	8039.11	8637.33	7170.55	3256.11	15967.1	5836.38	15540.4	7331.66	14.1274	11.9156	13.7388	12.7704	13.1755	12.9007	13.0772	12.0955	13.8099	12.4105	13.9353	12.6021	noncoding	ENST00000454922	AC005154.5	Ensembl	752	chr7	-	30624315	30625588		GAAACGTAGTAAGTTTATGTTTTTAAGGTCTGCCCCTCCCTTCTTGCATTATATCATAAA
ASHG19A3A018032	2065.69	321.442	1351.26	587.281	933.151	1028.84	797.663	199.253	1417.16	410.596	1500.24	463.2	10.8892	8.34236	10.476	9.62494	9.87416	9.83161	9.72578	8.44972	9.89993	8.55926	10.2915	8.56	noncoding	ENST00000415932	RP11-199O14.1	Ensembl	1484	chr20	+	6427369	6509106		ATAACCAACATGGTGCTCATTAATTGGTCATGTGAGCACTAAGGATAACCACCCTCCCCT
ASHG19A3A038650	829.638	157.691	479.867	168.3	181.726	57.507	209.131	133.005	266.556	170.59	194.819	167.233	9.56366	7.24256	9.03382	7.87096	7.49951	5.59129	7.78372	7.86715	7.47772	7.27842	7.48607	6.99634	noncoding	ENST00000419207	RP11-160N1.9	Ensembl	719	chr9	+	44823712	44835521	ENST00000513381,ENST00000441101,ENST00000432067,	AAGACAAAGCAAAGGTATGAAAGGAACACACATCCCTGACTGACTAGGAGGAACAGAGCT
ASHG19A3A049724	199.05	67.6582	395.017	105.287	179.056	59.5484	301.224	46.2272	193.894	105.94	222.558	206.396	7.52424	5.93673	8.75916	7.15749	7.4787	5.64457	8.30593	6.30382	7.0394	6.59241	7.66621	7.32217	noncoding	ENST00000427717	RP11-51B13.2	Ensembl	431	chr13	-	91779866	91783661		CAGGAAATCTAAGGAAAAAGTTCAAGCTCTTAATCATTTCATACCCTTCTTGTTGCTAAC
ASHG19A3A035157	174.491	131.249	127.418	190.039	215.949	175.089	140.856	123.847	242.457	194.285	167.674	283.309	7.34026	6.95691	7.22146	8.04733	7.75021	7.23043	7.21902	7.76207	7.3465	7.47101	7.29208	7.80391	noncoding	AK057967		misc_RNA	1871	chr1	+	173389593	173391465		TTTCCAACGCTTTCCTTTCCAGCCTCACTTAGGCACATTGCAGTTAAAGAATATGGCCAC
ASHG19A3A042626	264.481	221.332	241.672	209.453	282.275	294.222	231.148	180.625	447.89	283.879	309.075	349.067	7.91704	7.78154	8.08577	8.19115	8.13669	7.99323	7.93019	8.31288	8.21093	8.02806	8.10653	8.12637	noncoding	ENST00000412439	RP11-810B23.1	Ensembl	187	chr10	-	36378013	36378317		TTCCTGGAACTTTACTTCGGCCTCTTTCCCTGTAATGTGAGACAGTCTGATACATCTGCA
ASHG19A3A049664	1987.33	510.514	1843.1	676.57	1376.08	1122.15	957.048	485.334	2175.93	796.909	2698.93	1049.04	10.8331	9.04195	10.9341	9.80715	10.4571	9.94938	10.003	9.6724	10.6131	9.55781	11.1789	9.82667	noncoding	ENST00000443621	RP11-30C8.2	Ensembl	282	chr13	-	73987609	74120978		TTGACAACTTGAGAACTGCGTTCAAGGAAAGTCTTTAACAATTCTCCTCCTCACCTCCAC
ASHG19A3A033216	316.416	192.947	253.265	240.765	304.408	268.807	246.863	181.234	579.694	287.114	412.057	424.581	8.18699	7.56644	8.1478	8.39271	8.24634	7.85893	8.02632	8.31808	8.58391	8.04616	8.49261	8.42548	noncoding	uc001fuu.2	AF088076	UCSC_knowngene	423	chr1	+	159931073	159946734	ENST00000423943,	TAAAAGGCCAAACCTTTGCTCCAACTTTCTCCTTAGCTTCCCTTTGGATCTGGAAAGCTG
ASHG19A3A055257	176.321	124.489	172.078	110.46	196.704	134.997	165.455	135.583	390.247	176.849	273.676	182.019	7.35291	6.87198	7.62175	7.2301	7.61136	6.8478	7.45229	7.89784	8.0047	7.33137	7.94479	7.12797	noncoding	uc004eqv.2	AK057519	UCSC_knowngene	2146	chrX	+	117973518	117991706	ENST00000412422,	CTAAAGTAATCCCTCTTTTTCCTGGCTATACCATCTGGAACAGATGACTTCCAAGGACAC
ASHG19A3A030339	198.408	336.225	186.959	734.681	263.218	635.537	268.557	442.107	452.178	712.024	194.199	1121.64	7.51831	8.41361	7.73165	9.91619	8.03468	9.12614	8.1429	9.53715	8.22165	9.38503	7.4822	9.9337	noncoding	ENST00000428750	RP1-60O19.1	Ensembl	805	chr6	-	107165866	107235306	NR_033557,	AAGACTTCTTCAAGGAGGTGCTCAAGCCATGTTTTGGAAAAGAGAACTCAAGGTCTGGCA
ASHG19A3A013239	221.097	195.201	199.253	191.036	194.651	217.13	202.573	181.139	596.044	336.101	317.697	393.249	7.66355	7.58679	7.82226	8.05375	7.59374	7.54015	7.74013	8.31754	8.62372	8.27119	8.1442	8.305	noncoding	ENST00000448901	AC105253.1	Ensembl	4209	chr2	-	6506141	6515554		TGTACAGACATAGAGCCCTTTCCACTTCCTTTTTGTAAGAAATAGTATTCTTTCCCACAG
ASHG19A3A050297	113.279	128.225	117.838	120.78	107.778	155.221	99.2304	109.958	151.589	112.754	109.486	174.946	6.7145	6.91578	7.11541	7.36562	6.77174	7.05199	6.71328	7.59701	6.69777	6.6793	6.73955	7.06466	noncoding	ENST00000419499	RP11-459P23.1	Ensembl	3340	chr13	+	74805593	74834113		AGGTCTGTCCTTTTTAATGCTCACCACACTTGAGGTTTCTGTTCACACTTCAAAGGCTGT
ASHG19A3A032192	71.8139	51.5679	73.7788	67.8686	56.7672	57.0967	75.5881	45.0184	135.913	111.75	88.2972	136.39	6.05204	5.51914	6.46434	6.47222	5.8665	5.58229	6.3213	6.26548	6.55044	6.66928	6.45522	6.68666	noncoding	ENST00000446392	RP1-12G14.5	Ensembl	378	chr6	+	149882287	149885085		AGGAAAGACACCCTACACTCTGCTTCTGCTTCCAAGTGGAGGCTTCTTTCATTTCTAAAG
ASHG19A3A012508	104.991	43.4872	89.6466	60.7281	72.0837	54.0463	63.0651	41.8792	158.335	86.6596	84.4487	68.2649	6.60125	5.2708	6.73472	6.30078	6.20387	5.50874	6.05651	6.16261	6.75651	6.29478	6.3936	5.61507	noncoding	ENST00000457698	RP11-66A2.2	Ensembl	2042	chr1	-	232862999	232878461		TGATATCTTCCCACTAATCCCAAGTCAGGAGAGAGAGAGAATGAAGATCCATTGCTGTAG
ASHG19A3A007980	3400.05	1257.59	2439.06	1654.5	2679.39	1900.63	1934.54	1629.97	5659.39	1791.69	3925.59	2179.7	11.6339	10.3755	11.3484	11.0077	11.47	10.7046	11.0747	11.2208	12.1442	10.7198	11.7754	10.8945	noncoding	ENST00000367716	RP11-296O14.3	Ensembl	1815	chr1	-	173386931	173430501		CCTCCCACCCCCAGTTAAAAAGGTAATACACCTCATTGAAATAATTTAAACTTTACAGAA
ASHG19A3A044210	3025.11	975.547	4046.66	1203.04	3361.01	1329.51	3069.47	1594.01	7098.85	1475.79	6057.49	1967.21	11.4527	10.0256	12.1017	10.5962	11.8311	10.184	11.7771	11.195	12.5041	10.4496	12.3935	10.7579	noncoding	ENST00000437892	RP11-124L5.7	Ensembl	674	chr10	+	86039746	86048751		ATCCAGCCCCCATTCCTCACTTTTGTCCTACTGGTAATAAGACATTCATCGTGTATCTTT
ASHG19A3A038094	5722.12	2480.86	4940.27	5780.4	3867.73	3335.36	3169.64	3136.67	3364.19	1970.6	4426.89	11719.6	12.4013	11.3227	12.4013	12.6523	12.0548	11.5097	11.8281	12.0527	11.3253	10.8526	11.9448	13.2525	noncoding	ENST00000428643	RP11-216B9.7	Ensembl	334	chr9	-	131425412	131425857		TTTGTCCCAGCCTGGGGCTCCCCCTCTGGTTTCCTATTTGTAGTTACTAGAATGAAAAAA
ASHG19A3A000076	3409.05	16452.6	7220	14062	5391.58	6663.09	5958.77	4258.42	8198.92	8091.06	4153.31	7163.15	11.637	13.7783	12.9739	13.9272	12.5598	12.505	12.7983	12.4489	12.7132	12.8725	11.8532	12.5728	noncoding	ENST00000398216	RP11-54O7.2	Ensembl	443	chr1	+	849550	850351		GCCAGACCCCCATCCCGCCAGGGTCACCAGctgggcatggtggcgcatgcctgtaatcct
ASHG19A3A018539	55.8144	57.4986	51.202	76.8178	57.7211	58.4788	63.6277	52.9008	118.768	78.5026	74.4242	79.5573	5.68902	5.68505	5.98439	6.66928	5.88929	5.61593	6.0699	6.5078	6.37642	6.15138	6.22867	5.84892	noncoding	ENST00000433121	RP5-908M14.5	Ensembl	477	chr20	+	61004603	61006568		TTGGGGTGAGCATGCTTCCTGCTGGATGCTTCTCTATGTAAGCACCTGCCTGAGTGTCAG
ASHG19A3A031571	187.554	168.202	165.148	213.969	170.37	238.092	158.776	167.846	216.648	196.671	203.647	200.845	7.43766	7.35027	7.56955	8.22543	7.41059	7.67945	7.39201	8.20502	7.19795	7.49032	7.54807	7.28198	noncoding	ENST00000455005	RP5-1120P11.3	Ensembl	1608	chr6	+	44041649	44045689		AAGTGATCACAAAATTTTCAACATCACAGTCTAAAATAAAAACCTGCCTCTTGTCTGCCT
ASHG19A3A041858	132.317	183.989	97.7129	151.723	123.026	168.186	118.757	127.395	72.8186	195.51	138.265	245.087	6.94076	7.48592	6.85495	7.71252	6.95946	7.17115	6.97322	7.80441	5.70411	7.47904	7.04097	7.58066	noncoding	ENST00000430921	RP11-66A2.1	Ensembl	372	chr1	+	232853816	232857996		TGCTCAGCAAACAGAGAGAGACTATTCTTGTTCCCTGTGCCTAGGATGTGCTTGATGTAT
ASHG19A3A040770	172.277	210.156	147.63	170.931	350.586	204.954	230.563	178.613	431.932	165.878	609.066	260.916	7.32025	7.7034	7.42273	7.89268	8.45049	7.45785	7.92682	8.29712	8.15605	7.23716	9.01908	7.68458	noncoding	uc001hpe.1	AK124056	UCSC_knowngene	1530	chr1	+	225888305	225939945		TGAAGAGCCTTTCTGCAGTTCTGCATTGAACTCTTCATGTGGCCCCATCTAGTAATGAGT
ASHG19A3A040046	383.468	245.799	320.758	223.971	314.884	283.435	308.373	232.264	690.708	309.967	594.892	462.56	8.45158	7.94219	8.47709	8.28896	8.2992	7.93387	8.34278	8.65727	8.8352	8.15575	8.98535	8.55837	noncoding	ENST00000422194	CXorf49B	Ensembl	697	chrX	-	70882844	70885603	NM_001145139,ENST00000440412,	GTCCATCCCCCAAGACCGGAAAGGCAGCAATAGCCCCCGGGAGCCCAGGGCTGTCCTCGG
ASHG19A3A038554	231.557	96.1029	164.982	152.847	169.59	184.58	202.45	84.7709	212.559	176.448	300.592	229.131	7.72805	6.47987	7.56877	7.7231	7.40456	7.30739	7.73905	7.20911	7.17161	7.32844	8.07042	7.48067	noncoding	ENST00000417311	RP11-84P7.2	Ensembl	504	chr9	+	36307038	36315276		GGTAGTTCCTACACAGCTTGATTTTCTTAACACTAACAGCAGTCTTCTGCCCTTCCAACA
ASHG19A3A039167	295.217	305.802	260.239	355.144	290.924	365.494	300.099	268.149	344.488	295.724	286.333	421.697	8.0845	8.26791	8.18739	8.95099	8.18076	8.3058	8.30131	8.86349	7.83306	8.08425	8.00547	8.41521	noncoding	ENST00000456032	RP11-127L21.1	Ensembl	256	chr9	+	121502840	121507590		AGGGTCAACTCAATAATATGTCTTTACAATCCCTTTTTCTCTGTCTCTAACTTCCTTCAG
ASHG19A3A030896	479.397	303.51	525.18	320.669	422.575	277.765	407.236	270.44	1125.65	393.335	636.766	514.641	8.76884	8.25788	9.15212	8.80769	8.72241	7.90276	8.7604	8.87507	9.55218	8.49282	9.07669	8.71644	noncoding	ENST00000433761	RP1-40E16.2	Ensembl	398	chr6	+	3056123	3056995		ATTGGTTCATTCATTCGTTCATTTTGCTGTAACTCACAGTGGCCCCCATCCTAAGGTGCA
ASHG19A3A015174	155.133	47.1348	114.23	58.7544	86.352	81.3387	102.828	49.4197	244.309	98.5241	200.176	133.704	7.16793	5.3885	7.07129	6.25054	6.45877	6.11531	6.76698	6.40436	7.35669	6.48916	7.52424	6.65711	noncoding	ENST00000441444	AC144525.1	Ensembl	592	chr2	-	239697288	239698357		ATGTCTGAACACTGGGACACCAGTTCTCCTCCAAACATCTTGGACTACTTAAATGCAAAG
ASHG19A3A030722	80.0485	77.2925	88.529	72.4779	75.6448	73.7232	77.575	48.0981	121.61	50.6695	79.7649	74.2238	6.21494	6.13924	6.71631	6.57918	6.2739	5.96565	6.356	6.36316	6.40781	5.50689	6.31811	5.74114	noncoding	ENST00000416894	RP11-54A4.8	Ensembl	566	chr1	+	150488232	150490508		CTCTTAATGTATTTCTGCACTCTACACTAGCAGCCTATTACACAGGACACTTGGATGTCT
ASHG19A3A040334	114.2	113.114	129.257	86.4564	132.587	94.0315	102.23	77.1324	252.531	148.067	168.955	144.733	6.72622	6.72669	7.24256	6.85613	7.06261	6.32714	6.7566	7.06725	7.40056	7.07242	7.30138	6.77289	noncoding	ENST00000454625	GS1-421I3.2	Ensembl	772	chrX	-	119144674	119149501		ATGAAAGCAATTGGTCAGAGTAGCCACTCTGAAACCTGCCTCAGACCTTGGATACTTTGT
ASHG19A3A032178	8136.14	1718.57	5175.26	2942.42	3926.57	4319.12	3190.56	1382.99	7613.99	2521.08	6813.75	3760.14	12.9214	10.8029	12.4622	11.7474	12.077	11.879	11.843	11.0089	12.5991	11.1778	12.5728	11.6587	noncoding	ENST00000359838	RP3-337D23.3	Ensembl	453	chr6	+	147480060	147502128		TAACAGTGCTGGACCTAAAAAAGGTGTTGGCCCACGAGTGCCTCTCTCTCCCTGCCTGAG
ASHG19A3A029850	138.01	153.489	94.3457	116.659	121.282	169.082	98.8967	109.429	204.065	186.592	162.738	251.311	6.99866	7.20337	6.80697	7.31431	6.93851	7.18039	6.70783	7.5917	7.10894	7.41168	7.25327	7.62105	noncoding	ENST00000445172	RP1-153P14.3	Ensembl	735	chr6	-	37511328	37514531		ATAGTAACAAATGGGCATGTTTGCTGCCTCCAAAGCTGTGGTGTCCCTGGATAAATAGAC
ASHG19A3A039249	1841.16	512.959	1800.85	501.711	1757.76	840.996	1572.79	706.449	4075.31	850.472	2355.8	760.608	10.7178	9.04769	10.9053	9.42157	10.8357	9.53764	10.7562	10.1775	11.6148	9.65814	10.977	9.31556	noncoding	ENST00000425153	RP11-205K6.2	Ensembl	339	chr9	+	129289896	129292622		AAGGGATTCCACCCCCCATTCCAAGTCCCCTCCAAAAATATATATTGAAAGAAAACAAAA
ASHG19A3A032388	52.2408	55.385	62.3863	48.5477	58.6626	47.4555	35.5844	43.3527	116.134	81.9186	96.0277	115.587	5.5954	5.63061	6.23968	5.94919	5.90911	5.31608	5.22959	6.21076	6.34256	6.21337	6.56504	6.43505	noncoding	ENST00000416100	AC102953.6	Ensembl	242	chr7	-	1548290	1549063		CAGTGGCCCCATAGCCCACGTCCACCGGAGCCACAGGATGGGAGCTTATTTGCAAACAAG
ASHG19A3A039315	264.391	90.5151	306.539	116.816	278.618	103.437	293.955	142.475	807.952	76.8074	545.195	219.942	7.91675	6.38842	8.41361	7.31642	8.11563	6.46784	8.27321	7.97422	9.07085	6.11993	8.86767	7.41943	noncoding	ENST00000435157	RP11-344B5.3	Ensembl	395	chr9	+	132021340	132023860		TCCATTCGCCTATCCATCCTACAGCAGCGACTGCACCCCTGATTGTGATGACGAATGCAC
ASHG19A3A029330	63.872	74.0223	48.2811	67.3523	65.1165	64.979	57.8052	57.3144	86.9685	56.1793	96.6107	89.6949	5.87845	6.07005	5.90669	6.46032	6.05269	5.77596	5.93571	6.6277	5.95642	5.65761	6.57263	6.03509	noncoding	ENST00000455327	RP1-40E16.3	Ensembl	335	chr6	-	3051334	3053987		CAGCTGGAGATAAGGAGTGGGCCCTGGAAGATGCTCAGTCAGGCCCTGCTCCAGATTTTA
ASHG19A3A010729	580.176	230.003	440.12	277.134	307.45	407	285.392	165.724	1049.59	299.742	661.598	363.168	9.05178	7.84206	8.91531	8.59758	8.26198	8.46218	8.23362	8.18874	9.44068	8.10576	9.12992	8.17931	noncoding	ENST00000417298	AC100848.1	Ensembl	637	chr18	+	61814442	61826528		ATTTGCTACAGCTCCCGTTATGGTGCCTTTAGAAGAAATAAAGATCTCCTGCCTCACTTC
ASHG19A3A030191	2506.02	838.392	2975.03	1187.88	2053.2	898.306	2308.34	1083.42	6020.36	1341.78	4184.19	1417.11	11.1637	9.79098	11.6485	10.5788	11.0824	9.6408	11.3478	10.713	12.2507	10.3178	11.8646	10.2805	noncoding	uc003pji.2	BC038576	UCSC_knowngene	553	chr6	-	82523004	82523909	ENST00000441949,	TTGTAGTTGGTTTTTGAGTCTCCAGCTTCACCTCTCAACTCCTGCCACTTTATGGAACAC
ASHG19A3A031704	2618.83	623.539	3855.88	901.252	3038.96	966.899	3131.64	1499.69	7463.53	1278.08	5376.95	1328	11.2343	9.35029	12.0334	10.1897	11.6674	9.74005	11.808	11.1078	12.5645	10.2424	12.2251	10.1845	noncoding	ENST00000456795	RP3-331H24.4	Ensembl	352	chr6	+	72038644	72039509		GCAGCCCTTTAAGTTGGGTTCACCTATCCCACCCTATTCCTGTATCTATTTTATTCTATA
ASHG19A3A030277	209.633	129.848	214.012	150.309	197.829	144.09	174.957	131.882	404.586	163.208	312.263	218.654	7.59189	6.93678	7.92597	7.69923	7.62235	6.94383	7.53497	7.85326	8.05955	7.21324	8.12142	7.41104	noncoding	ENST00000434493	RP1-177I10.1	Ensembl	442	chr6	-	92100030	92102718		AGATAGACCCCCATTCCATGGAATCCAATATTCCCAGACATTATCCTCAATATGTGTCCT
ASHG19A3A018432	136.336	90.3382	139.125	91.1201	130.838	112.289	122.393	93.2489	199.822	71.0765	156.256	99.5527	6.98155	6.38518	7.34573	6.93908	7.04483	6.5806	7.0178	7.35275	7.07949	6.01046	7.19985	6.20026	noncoding	ENST00000435301	RP11-112L6.3	Ensembl	733	chr20	+	48780000	48782639		TTCATTTGTACTCACTAGCAGAGGGATAAGATTACTCTTTGACTCATCCGGCCCTCCAAG
ASHG19A3A034781	52.7231	61.9343	38.3108	46.4931	60.2742	84.1372	81.6782	62.2281	98.8342	79.8453	48.7955	98.1321	5.60693	5.80036	5.5934	5.8835	5.94774	6.1662	6.43193	6.75078	6.12827	6.17637	5.67315	6.17764	noncoding	ENST00000413005	RP1-79C4.1	Ensembl	1923	chr1	+	170567994	170616480		TATGGGCAATAAGAATGTTTTAATCCTCACTTCTTGTGCTGTCTGACTCAGTATTTATAC
ASHG19A3A051098	1139.4	516.339	1397.66	647.207	1366.03	580.111	1260.15	708.83	4352.23	960.156	2678.69	1301.49	10.0236	9.0606	10.5209	9.74537	10.4424	8.9851	10.4069	10.1808	11.7328	9.83953	11.1654	10.1625	noncoding	ENST00000421937	RP11-458D21.2	Ensembl	666	chr1	-	145373053	145375554		AGTCTCTGGATCTGAAGTCATCCACTTTCCCATTCCTAGCTCACCTCACCCATCGTGAAG
ASHG19A3A043528	2770.03	518.561	1826.69	803.016	1240.19	1316.46	1218.06	416.181	2407.43	704.118	1864.2	945.187	11.3213	9.06764	10.9236	10.0449	10.2947	10.1659	10.3585	9.46044	10.7742	9.36743	10.6164	9.66281	noncoding	ENST00000436340	RP11-195B3.1	Ensembl	463	chr10	+	3308194	3309207		ATATGAGGAACTTAGCAAATGGACTCATTCTTCATTTTCTTCTTCCTCTCTCTCCTGATT
ASHG19A3A041324	123.601	116.072	115.605	117.051	110.254	133.792	303.547	73.0431	182.826	113.058	141.475	146.393	6.84027	6.76748	7.08755	7.31888	6.80058	6.83493	8.31692	6.99044	6.9549	6.68269	7.06958	6.78991	noncoding	ENST00000418471	RP1-212P9.3	Ensembl	1085	chr1	-	29196994	29203848		AAGGAGATGGTTAAAAGAGAAAAGCCTTTCTCCGGACCCACCTGCAGCATTAAGAACCAT
ASHG19A3A031047	736.798	301.919	434.762	262.907	551.962	494.471	402.347	214.497	841.323	457.173	650.92	439.314	9.38911	8.25156	8.89762	8.52482	9.11458	8.75691	8.74235	8.54758	9.12384	8.71979	9.10453	8.47921	noncoding	ENST00000426374	RP1-135L22.1	Ensembl	387	chr6	+	21354641	21355527		TGTGCCATGTGATCCTCCCTGCAAAACCACAAATCTCCAGTAAAATCTGTAAAGAAAAAA
ASHG19A3A047152	488.59	280.179	3830.36	782.686	2803.68	993.901	2753.56	1323.37	1289.62	426.491	4389.73	1309.92	8.79931	8.14115	12.0195	10.0095	11.5451	9.77759	11.6171	10.95	9.7486	8.61672	11.9312	10.1692	noncoding	ENST00000441638	AP002856.7	Ensembl	569	chr11	+	131104432	131121711		ACTACCTGCAAAAACACTACTTAAGGTGTCGCCCCCTCTTCATGGGAGTAGACATATTCT
ASHG19A3A032043	78.1109	100.814	86.5341	76.5768	108.701	84.945	75.8131	58.23	219.403	143.046	152.555	211.639	6.18054	6.55324	6.68486	6.66254	6.78411	6.17795	6.32657	6.65142	7.21551	7.01901	7.16961	7.36066	noncoding	ENST00000444229	RP11-527F13.1	Ensembl	583	chr6	+	126498338	126523385		AAGATAGAATTTTGGACCTGGATCACCTGTAGCCTGCCTAGCAATGAAGACCTCATCAGT
ASHG19A3A050753	208.328	179.313	165.693	160.32	223.847	156.61	176.968	132.038	529.918	333.026	331.659	424.07	7.58486	7.44797	7.57437	7.79628	7.80242	7.0672	7.5509	7.85509	8.45859	8.25765	8.20255	8.4235	noncoding	ENST00000437515	AL358175.1	Ensembl	2504	chr1	-	121102016	121139765	ENST00000441760,	AATGCCTTTCATCTGTGATCTCACATACCAGCCTGTCCTTTCCATTGAGAGGAAAGCTGA
ASHG19A3A031191	46.9522	63.1278	40.2569	69.0242	64.0532	78.9904	56.0877	68.7214	79.223	102.813	205.669	176.285	5.44409	5.8282	5.66244	6.49899	6.03072	6.06967	5.89402	6.89503	5.82684	6.55353	7.55986	7.07646	noncoding	ENST00000445544	HCG16	Ensembl	317	chr6	+	28954576	28956313		TTTAAATGATTCGAATCTTGAGGTTTCAAACTGAACCGTCTTGTGCCTTTTGCCCGGCGG
ASHG19A3A020069	198.506	307.249	225.206	257.256	227.986	351.414	244.028	243.73	434.822	374.75	250.954	486.58	7.51961	8.27486	7.99194	8.49656	7.82808	8.24574	8.00951	8.72716	8.16499	8.42365	7.8326	8.63312	noncoding	NR_002733	DGCR5	RefSeq_NR	5427	chr22	+	18958026	18982141		GCATGGGATTAAGCAAATGTTTCCTAATCATGTTTGTCCCTGTGCTCTGGCTTCTTGACC
ASHG19A3A052539	253.36	196.539	256.953	223.111	322.475	181.921	273.657	194.215	686.007	276.208	423.69	344.682	7.85572	7.59828	8.16895	8.28276	8.33526	7.2841	8.17443	8.41521	8.82559	7.98624	8.52993	8.10234	noncoding	ENST00000424689	RP11-431K24.4	Ensembl	477	chr1	-	8278249	8280589		TCTACCTGAAAACAAAACAGGCACAGAGCACCTCCTGCTTGCTTGTGTGGTCGCAGGGCC
ASHG19A3A045244	93.7059	81.9128	76.5056	69.1225	103.14	80.9595	85.1842	48.6502	160.362	81.6669	81.6991	114.843	6.44174	6.23261	6.51434	6.50213	6.71406	6.10763	6.49084	6.38177	6.77568	6.20933	6.3529	6.42374	noncoding	ENST00000444042	RP1-18D14.3	Ensembl	363	chr1	-	47643840	47644943		TTGAGGCATCAGCACAATGGACCTGGCCACACCAGTTTATTCCACACCGCTGAGGCTGGT
ASHG19A3A028161	65.962	78.5146	108.41	72.9537	112.237	85.3976	50.9674	34.4138	164.764	104.127	136.717	134.633	5.92634	6.16192	6.99674	6.58907	6.82887	6.18477	5.76307	5.87469	6.8119	6.56945	7.02829	6.66779	noncoding	uc003jng.2	LOC153684	UCSC_knowngene	1222	chr5	+	43041676	43045370		TAGGACTAAGAAACTTGAGGCTAGGCTGACCCCATGGTTGTTATGATTAGAAATCCGAGG
ASHG19A3A017470	54.4123	45.7978	59.5183	60.291	60.0512	70.0331	63.1719	56.1155	93.7464	72.4934	51.9899	111.749	5.65008	5.34597	6.17775	6.28994	5.94222	5.88799	6.05919	6.59662	6.06048	6.04269	5.75716	6.38112	noncoding	ENST00000443744	RP4-737E23.4	Ensembl	1896	chr20	-	23105704	23113258		AGTTCATTCTGAATTGTAAGGTAACCACTGCAGAACACGAGCCTTTCCTGGGTATGTGTG
ASHG19A3A054960	107.264	89.4394	99.6847	68.4299	71.4517	58.7501	82.581	60.1294	156.359	79.6817	93.9007	149.709	6.63172	6.3694	6.88153	6.48437	6.19105	5.62229	6.4472	6.70173	6.73982	6.17317	6.53697	6.82295	noncoding	ENST00000477499	AC108004.2	Ensembl	787	chr17	-	33614	37038		ATAGAAGAAAGACTCACATTTCTTTGCACCATTGAGCCCATCACTGCAGCACCAGAGCAT
ASHG19A3A045884	464.696	144.11	403.703	239.823	365.948	267.416	330.053	215.527	1147.89	292.58	824.494	446.653	8.72038	7.09812	8.79035	8.3874	8.51221	7.85355	8.43907	8.55529	9.58113	8.07	9.44909	8.51039	noncoding	ENST00000429099	RP11-117D22.1	Ensembl	383	chr1	-	53814159	53814905		CGCCAGCATTTACTTCATACCTCCCTTTAATCAACTCACTTTTCTCTAAAAGCTTTAAAA
ASHG19A3A050111	527.093	174.119	311.862	137.899	254.288	312.46	218.638	90.3363	422.54	238.41	334.498	268.732	8.91004	7.40215	8.4371	7.56987	7.986	8.08031	7.84692	7.30422	8.12552	7.77633	8.21594	7.72862	noncoding	ENST00000425609	RP11-460G11.1	Ensembl	547	chr13	+	43732766	43733602		TAAACCATCTGTCTTCCCTTCCTGGGGAGTAGCAGGTTATGAATAAATTATGCTGCCAGA
ASHG19A3A037830	177.582	80.9953	104.329	88.6356	157.261	169.857	138.764	51.6423	177.344	103.785	211.48	114.283	7.36307	6.21293	6.94285	6.89786	7.29563	7.18627	7.19951	6.47331	6.91847	6.56504	7.59938	6.41558	noncoding	uc004bbt.2	BC035187	UCSC_knowngene	3729	chr9	-	105902809	106087312		ATTGCAGCTATACCCTTTAGACAGGAAACACACTTTCCAGTTCTCCTTGACAGAGAGGCT
ASHG19A3A015597	800.899	402.02	656.369	452.735	646.981	593.367	630.937	434.349	1712.44	799.731	1276.76	945.719	9.51782	8.6875	9.45958	9.28344	9.34357	9.02346	9.3785	9.51338	10.2112	9.56441	10.0369	9.66419	noncoding	ENST00000425325	AC012354.6	Ensembl	2681	chr2	+	45181802	45195897		TTCATCCCTGCTCATTAGTCTCCTCCTCGGTTGTTTGGTTGAATGTTTCCTAATGCCAAG
ASHG19A3A036799	112.699	94.6386	139.222	120.452	141.3	98.9889	122.139	63.2059	193.275	98.2562	134.869	140.365	6.70829	6.45545	7.3464	7.36073	7.14217	6.40234	7.01458	6.77518	7.03483	6.4852	7.0129	6.72901	noncoding	ENST00000458683	RP11-108M21.1	Ensembl	858	chr1	+	187061973	187329455		AATCAGGAAGTATATCTAAGTCACCTCCAGTAGCCGTAACTCTACCTTGTCCAGTAAAAG
ASHG19A3A015875	267.261	185.915	236.072	171.066	259.682	269.623	229.765	132.969	346.126	186.231	275.837	234.687	7.92987	7.50258	8.0545	7.8936	8.01676	7.86381	7.92203	7.86699	7.83826	7.40821	7.95486	7.51646	noncoding	ENST00000443419	AC073628.1	Ensembl	635	chr2	+	78143059	78145135		AGTATGTGGTGGTATCCACTTACTGTCTACTGCCTCCATAACTCCTAAAGTCTTCTGAAG
ASHG19A3A029463	71.1894	51.0147	46.5499	53.8765	54.2901	62.6181	39.459	39.3552	80.0211	71.7971	51.3102	53.2746	6.03957	5.50436	5.85613	6.11173	5.80855	5.71713	5.3816	6.07511	5.84243	6.02547	5.73771	5.23111	noncoding	uc003ncv.1	AK092541	UCSC_knowngene	1930	chr6	-	19802394	19804981		ATCTTCCACCAGACTTACAGGTGTTCCACCTGCTTGTAGTTTCGGTAATAATACCAGCTG
ASHG19A3A038537	512.177	574.95	374.089	831.418	117.858	415.257	277.671	1251.14	305.468	405.215	251.211	475.346	8.87052	9.22401	8.68647	10.0903	6.89947	8.48964	8.19499	10.8818	7.66779	8.54028	7.83396	8.60106	noncoding	ENST00000431981	RP11-112J3.16	Ensembl	407	chr9	+	35786642	35790429		TCACAGGTACAGCTTGTGCTAGGCAGCCGGTGTTCAATAAATATCGTGCCTAAGGATAAA
ASHG19A3A007229	672.672	418.268	544.323	435.323	614.521	510.976	472.503	372.868	1087.15	559.465	832.35	696.385	9.26114	8.74235	9.20512	9.22734	9.26701	8.80209	8.97142	9.31996	9.49832	9.0135	9.46044	9.18868	noncoding	NR_024090	C21orf131	RefSeq_NR	2014	chr21	-	22114913	22175426		tgctgctgtgtccttcccctattggctaaggcttctgacagctttggagattgtgacatt
ASHG19A3A014866	210.243	167.644	204.461	149.558	194.761	216.631	189.313	126.817	446.799	175.98	312.32	275.472	7.59649	7.34529	7.85979	7.69165	7.59406	7.53751	7.64124	7.79791	8.20736	7.32504	8.12175	7.76288	noncoding	ENST00000420522	RP1-37J18.2	Ensembl	682	chr1	+	4631607	4643481		AAACCAGAGTAAAAGCAACCAAAACAGAGTCCAAGTCAGGGTCCTTCCATCCTCAAACCA
ASHG19A3A043461	1605.58	330.697	1173.65	580.662	828.494	896.4	704.716	259.754	1478.99	478.842	1318.26	577.843	10.5214	8.38949	10.2832	9.61096	9.70277	9.63724	9.54973	8.8156	9.97178	8.78777	10.0932	8.89372	noncoding	ENST00000450206	RP11-432J24.3	Ensembl	1013	chr10	-	134247236	134254988		CCCTCCCTGGGAGAAGCTGCAGCTCTGAGGCTACGGTCTTGCAGGTCAGCCACCACCTGG
ASHG19A3A031707	132.845	118.136	93.0148	129.542	102.864	96.3411	116.716	116.044	234.448	207.833	171.428	317.392	6.94567	6.79499	6.78717	7.47371	6.71056	6.36249	6.94938	7.67227	7.30114	7.56877	7.32038	7.97776	noncoding	ENST00000431997	RP1-288M22.2	Ensembl	454	chr6	+	72160536	72168577		TCCCTTGTCTTCATGGCCCAGTTTCTCTGACACCGTGTTTATTCTTATGATGACCATGGT
ASHG19A3A032300	345.706	550.956	381.023	636.332	331.692	356.043	314.511	324.533	751.792	548.639	484.496	796.152	8.30957	9.15771	8.71549	9.72039	8.3738	8.26739	8.36852	9.12463	8.9653	8.98598	8.70754	9.38807	noncoding	ENST00000420601	RP11-235G24.3	Ensembl	379	chr6	+	161347400	161348194		TTGGCCTCCTGGCTCATCATCCTGCCGGAAGCATCTCCAGCTTGGGGATGTTGGAGGGTC
ASHG19A3A050033	166.083	257.742	116.653	144.728	168.656	147.034	216.139	91.4007	384.154	387.734	190.053	294.771	7.26586	8.01303	7.10152	7.64016	7.3968	6.97242	7.83034	7.32025	7.98481	8.47397	7.45419	7.86381	noncoding	ENST00000418076	RP11-37E23.5	Ensembl	437	chr13	+	32872290	32872849		TCAATAGCTTACACGTGCTTCCTGATGCCTGCCTTAACAACAAAAAATTCGTGTCCATAG
ASHG19A3A050072	44.2786	36.6148	55.7249	63.2358	44.4916	46.6107	50.7206	41.0716	54.8177	60.1042	48.6248	71.0173	5.35739	5.01333	6.09473	6.36175	5.54529	5.29136	5.75589	6.13397	5.31122	5.75883	5.66881	5.67536	noncoding	ENST00000441430	RP11-571G1.2	Ensembl	435	chr13	+	39150776	39153131		CCAAAGCTCTCATCTGTTCTGTATTCTGTTATTTAATATCCACAAGGCTTCATTGCTAAA
ASHG19A3A037384	339.242	64.3008	206.729	90.4433	126.061	184.452	122.148	40.4453	183.79	86.9656	189.146	101.226	8.2843	5.85752	7.87495	6.92941	6.99674	7.30612	7.01509	6.11247	6.96295	6.30037	7.44905	6.2267	noncoding	ENST00000432488	RP11-16L9.4	Ensembl	662	chr1	+	198985261	199045864		AGTGAACAAGTATTTGTGACTCTCCTTCCAAATGAAATGTTCTACAGAAAGGTGGAAGTG
ASHG19A3A029459	450.172	241.313	405.539	318.213	424.377	301.635	386.104	241.174	705.322	288.015	500.377	420.026	8.67678	7.91293	8.79683	8.79777	8.72929	8.02677	8.68262	8.71382	8.86655	8.05083	8.75504	8.41015	noncoding	ENST00000443504	RP11-686D16.1	Ensembl	381	chr6	-	19290549	19321252		ATTGCAAAGGTTTCCCCCGCTGATTCTGCCAACAGAAATGTTTTTATTGTGCTGCTTTGG
ASHG19A3A031134	262.119	204.521	205.14	153.514	212.154	241.436	174.859	158.255	332.554	216.353	267.261	337.794	7.90431	7.66263	7.8635	7.7305	7.72329	7.70064	7.53428	8.12691	7.78542	7.63483	7.91512	8.06965	noncoding	NR_026775	C6orf41	RefSeq_NR	983	chr6	+	26924771	26991752		GAGGCCAGAAGTCAGAAAACAAGGTGTCTGCAGGACCAACCTCTCCTCTGGATGCTCTAG
ASHG19A3A033220	99.6807	88.0464	85.5888	107.238	74.5491	75.3879	75.4552	70.2563	151.422	85.7511	126.235	133.934	6.52569	6.34609	6.67005	7.18639	6.2521	6.00032	6.31862	6.92976	6.69699	6.27992	6.92568	6.66025	noncoding	ENST00000423943	RP11-48O20.4	Ensembl	1113	chr1	+	159931013	159948851		AAGATGAACAACATGACCGGGAAGATTTCCTAATCTCACCACAGCCTGGCTCTACCTTAA
ASHG19A3A055220	299.84	253.042	247.768	244.284	242.401	318.406	240.621	191.979	481.904	306.102	347.615	383.668	8.10362	7.98531	8.11899	8.41336	7.91675	8.1082	7.9882	8.39872	8.31288	8.13587	8.26791	8.26778	noncoding	uc003nsj.1	AK094433	UCSC_knowngene	1980	chr6	+	31021983	31027653		CTTTGTTGGATTGGGCTTCATTGTGAAAGAGTGTTTCCTGCCTCCATTAAATCCATCCAC
ASHG19A3A038890	204.024	169.813	136.223	152.455	178.836	199.351	142.094	124.599	244	189.266	209.409	268.571	7.56001	7.36539	7.31805	7.71787	7.47682	7.41444	7.22925	7.77195	7.3555	7.43295	7.58452	7.72681	noncoding	ENST00000447524	XXyac-YM21GA2.4	Ensembl	452	chr9	+	90479080	90481205		TCCATGGAAAGACCTGGAGAGATTGGCTCACTGCTGAGGAGGCTGCTGCTCTTCCCTTAG
ASHG19A3A000270	139.944	61.5929	169.609	68.5015	145.483	73.6061	126.891	89.2374	283.267	108.041	230.749	135.956	7.01729	5.79323	7.60267	6.48671	7.18408	5.96297	7.07088	7.28647	7.56239	6.61966	7.71693	6.68248	noncoding	ENST00000441942	AC002511.1	Ensembl	474	chr19	+	35897486	35900395		GAAAACCCACCCATCTACCTGCAGGAAAAGagacagggtttcactatgttggccaggatg
ASHG19A3A039138	132.434	539.974	157.767	558.054	132.75	157.764	179.46	166.255	249.512	363.751	148.615	519.106	6.94174	9.12807	7.51038	9.56009	7.06514	7.07646	7.57062	8.19237	7.38293	8.38151	7.13916	8.73168	noncoding	ENST00000428292	RP11-18B16.2	Ensembl	1223	chr9	+	116413235	116445135		TATAAAACCTGATGGGAGGGGAGGTTGCAGTAAAAGCCTTGGAGATGAAAACACTGGACA
ASHG19A3A055331	63.2232	49.4017	55.4569	56.4783	42.8234	47.5588	56.0607	43.1873	70.0821	80.8385	59.2998	59.2548	5.86515	5.45317	6.08832	6.18545	5.48935	5.31973	5.89317	6.20557	5.65021	6.19444	5.93211	5.38933	noncoding	uc011lre.1	CR615666	UCSC_knowngene	891	chr9	-	67579806	67627731	ENST00000417850,	TCACTTTTATTTGTGAAGAACTGCTTTGGCAGCCGTACCCTCAAGAACTGCACCTTCCAA
ASHG19A3A015363	148.307	62.8533	98.0893	69.8332	138.063	135.468	137.992	80.8391	167.075	91.2981	126.754	120.904	7.10448	5.8226	6.8589	6.51834	7.11401	6.85173	7.19165	7.13795	6.83063	6.36975	6.93103	6.50297	noncoding	ENST00000432822	AC019055.1	Ensembl	443	chr2	+	19911475	19917337		AACATATCTCAAGGAGCTCATGAAGTCATCCTCATGCACACAGTTTCCCAGGTGTCAGAT
ASHG19A3A029875	243.456	153.284	308.736	160.665	301.018	172.836	221.467	143.105	535.457	165.524	317.706	293.882	7.79413	7.20078	8.42272	7.79987	8.23052	7.21178	7.86822	7.98338	8.47516	7.23412	8.14436	7.8591	noncoding	ENST00000447315	RP11-552E20.4	Ensembl	824	chr6	-	40326482	40337213		TGTCACATCAGGGAACCCGACTCCAGAACCCTCTGTAAATATCCCATGGCTTGGCCCTGC
ASHG19A3A053898	63.1573	55.3294	48.956	39.8156	59.4875	48.8766	51.868	40.5642	94.1458	62.3517	65.3373	63.535	5.86353	5.62859	5.92678	5.63978	5.92829	5.36044	5.78325	6.11588	6.06723	5.81718	6.05995	5.49703	noncoding	ENST00000437157	RP3-510D11.1	Ensembl	548	chr1	-	9228326	9262678	AK123145,	ATCCGCCCTTTCGTTTTGCGCAGGTGGAGATCTCGCGGGCCCAGTTCGGAGTCCTGCAAA
ASHG19A3A038145	858.653	1091.94	2084.97	2790.57	1703.4	1760.91	1518.61	1264.08	854.599	878.312	2357.54	1126.74	9.61717	10.1845	11.1208	11.6851	10.7804	10.6008	10.6993	10.895	9.15251	9.71036	10.9786	9.94295	noncoding	ENST00000417262	RP11-480I12.3	Ensembl	748	chr1	+	202780089	202781041		TATTTTGTGTAGTCCTACAACGTCTTGTTACTACCCCCTATTACAACACTTATAACTCAG
ASHG19A3A014132	1107.13	735.154	1079.24	739.289	913.614	840.91	936.402	714.792	2336.98	1014	1701.81	1431.59	9.97967	9.60178	10.1724	9.92614	9.84431	9.53737	9.96883	10.194	10.7264	9.91619	10.4823	10.2979	noncoding	ENST00000421071	AC068057.2	Ensembl	482	chr2	-	105365841	105371333		ACATGTTATATTGTGGCCCATGCCCTCCTCCTGAGTTCTTCAGTTTTAATCATTTCATTT
ASHG19A3A018063	62.2196	43.2033	42.009	49.3205	53.1659	47.8706	56.0017	52.4993	96.3894	60.9431	61.9302	59.1647	5.8435	5.26119	5.71802	5.97329	5.78121	5.33008	5.89205	6.49696	6.09702	5.78099	5.99051	5.3874	noncoding	ENST00000432244	RP11-157E14.1	Ensembl	601	chr20	+	12930985	12932275		TCAAAGGGTAAAACATTGGCTCACTCCTAATGCAATAAATGACACATAAGGTCACAATTC
ASHG19A3A014624	44.9304	76.6923	54.065	79.9139	112.596	72.9599	54.2773	57.072	99.862	86.9515	67.9539	107.486	5.37634	6.12536	6.05242	6.73414	6.83302	5.94919	5.84731	6.62016	6.14284	6.30001	6.10937	6.31981	noncoding	ENST00000420406	RP4-740C4.4	Ensembl	371	chr1	+	2357418	2362089		AGCAGGTGGCTTTTCTTGAGCGCCAACATTCTGCCCGTGGGTGAGTGAGGCCCTGGCTAC
ASHG19A3A009877	494.133	118.536	296.607	226.902	164.57	209.622	177.907	104.013	331.836	141.233	411.955	185.721	8.8156	6.80139	8.36489	8.30675	7.36134	7.49196	7.55759	7.51567	7.78169	7.00115	8.49205	7.15673	noncoding	ENST00000442627	AC118653.2	Ensembl	561	chr17	+	69592478	69593419		AAGCAAAGGGCTTGGTGGAGAGCAGAGAGCAAATAGATAATATAAGAATCTCACCCCCAA
ASHG19A3A037678	50.2181	251.566	60.8717	433.269	94.3686	307.318	96.4884	366.419	50.5905	221.286	63.8873	356.866	5.54046	7.97656	6.20653	9.22208	6.58865	8.05375	6.67032	9.29286	5.19731	7.6687	6.03061	8.15438	noncoding	ENST00000425666	RP11-389K14.3	Ensembl	1013	chr9	-	93063183	93195771		TGGCAGGGGGTGGGTATAACCTATGTCAGTGTTTTTCAATGTGAGCAAATTTTAATAAAC
ASHG19A3A055332	1789.11	700.08	1119.15	1012.72	1125.55	1311.58	1001.24	553.498	1772.38	935.819	1441.22	1246.99	10.6756	9.53174	10.2232	10.3519	10.1494	10.16	10.0672	9.8485	10.2698	9.80146	10.2238	10.0992	noncoding	ENST00000441326	RP11-38P6.1	Ensembl	792	chr9	-	67579806	67583159	uc011lre.1,ENST00000448485,ENST00000444791,ENST00000417850,	ATTGACCTCCAGCTCCCAGTTTCAGAGAGTTCTCCCAGTCTCCTGGATCACACTGGTCGG
ASHG19A3A012296	112.749	173.163	98.5188	126.894	104.555	130.797	107.841	92.382	209.018	163.603	131.566	251.454	6.70928	7.39416	6.86466	7.44082	6.7325	6.80186	6.83653	7.33638	7.14476	7.21771	6.97813	7.62235	noncoding	G65685		misc_RNA	205	chr1	-	230142624	230142829		TTCTTGGTGGATCTTGCCTCTGCAGCCTCCAGTGGATGGAGCGATGTGTGAGTGTGAGCA
ASHG19A3A013896	119.487	66.4628	123.914	123.121	126.88	82.7082	113.414	91.0732	247.098	86.9963	159.906	126.723	6.79007	5.90676	7.18114	7.39654	7.00443	6.13913	6.90898	7.316	7.36993	6.30111	7.22811	6.57273	noncoding	ENST00000437233	AC084149.2	Ensembl	284	chr2	-	77879538	77881794		CATTTCTGATGGCTTTTATCCATCCTGCCCAAATAAAATAAACAAATTACCCTGCTACTT
ASHG19A3A031012	134.427	79.3759	85.3962	77.6475	80.5601	85.5688	77.8816	58.6235	149.404	68.9671	100.979	132.084	6.96137	6.17905	6.66589	6.68863	6.36327	6.18746	6.36097	6.6616	6.6794	5.96645	6.63365	6.6417	noncoding	ENST00000434947	RP3-448I9.1	Ensembl	405	chr6	+	14394556	14404520		AACAGAGCTTGGAAGACCGACAAGTGAACAGTTGATAGTGTCCTGTTCTCCTGTTGTGTA
ASHG19A3A017452	1660	626.005	1798.53	782.742	1193.7	1078.97	1234.02	860.81	3285.96	906.014	2268.41	1130.37	10.5622	9.35819	10.9006	10.0101	10.2385	9.89821	10.3773	10.424	11.2873	9.75671	10.9236	9.94887	noncoding	uc002wsk.1	CR627206	UCSC_knowngene	4392	chr20	-	22255045	22263124		TAAGTTGTGTAGTGAGTTCTTGTTGTGTGTTCAATGCTTCACCTCCACCTCCTCATCGGT
ASHG19A3A009654	71.0077	42.8685	75.1	51.1468	69.6294	56.3171	62.0138	32.5673	155.287	49.1868	90.7826	67.6702	6.03592	5.24662	6.48898	6.03051	6.15226	5.56272	6.03421	5.79242	6.73147	5.4661	6.49211	5.60084	noncoding	ENST00000480386	RP11-357H14.4	Ensembl	566	chr17	+	46706036	46712294		CCAAATTCTCTACTAGGCCTCCGAACCAAAACGAAGGAAAATCCGTTTTCTTCTTGGGCT
ASHG19A3A041998	189.513	83.438	119.226	95.4367	113.308	177.258	100.364	51.5444	145.209	98.9456	143.301	128.605	7.45579	6.25987	7.13237	7.01069	6.84229	7.24829	6.72963	6.46923	6.64032	6.49588	7.08796	6.59582	noncoding	ENST00000422414	RP4-781K5.7	Ensembl	1008	chr1	+	234845134	234855723	uc001hwi.1,	CGCATAATGCAAACAATTCAGGTTTCACCCTTTGCAGTGAACTTTGTACAGCTCTCCCAG
ASHG19A3A037264	88.0738	78.2947	111.553	74.519	109.856	93.8809	97.027	92.143	165.335	71.8101	109.036	111.278	6.353	6.15739	7.03968	6.62016	6.79591	6.32452	6.67957	7.33241	6.81609	6.0258	6.73335	6.37343	noncoding	ENST00000444956	RP11-384P7.6	Ensembl	486	chr9	-	33732972	33738414		CCCACCATTGGCCTTATTTACTGGAATGTTTTTATAACCTTTATTTGACACCTCTTCCCA
ASHG19A3A037951	497.771	546.818	473.419	657.898	492.847	476.717	446.809	407.034	1035.34	674.487	662.137	1017.33	8.82797	9.14721	9.01624	9.76859	8.95145	8.70217	8.89087	9.43266	9.42052	9.30318	9.1315	9.78458	noncoding	ENST00000415101	RP11-402G3.5	Ensembl	404	chr9	-	117418583	117424654		AAGACGTCTGAGCCATCCCTGTGCCACCACCAAGAGTCACTCCAGCTTCTGAAAAAGCCA
ASHG19A3A015365	101.417	67.0816	46.3337	66.3253	63.3225	61.8074	68.4974	60.138	66.2758	53.6091	39.7417	43.1852	6.55152	5.92368	5.84903	6.43612	6.01432	5.69953	6.18365	6.702	5.56959	5.59169	5.39985	4.88857	noncoding	ENST00000438692	AC013400.2	Ensembl	2239	chr2	+	20068620	20077154		TGAAGAGTGAAAGCATGTTGAACACCAAGATGCTCTCCAAAGATGGAGTCCTTCTCTTCT
ASHG19A3A015325	6017.73	1166.64	3929.46	2141.57	2858.32	3620.72	2483.64	892.298	4807.85	1659.84	4672.56	2459.45	12.4622	10.2749	12.06	11.3361	11.5728	11.6327	11.4641	10.473	11.8809	10.6084	12.0343	11.0659	noncoding	ENST00000417473	AC099344.4	Ensembl	499	chr2	+	11534106	11542372		GAACCTTCTCAGCTTATTCAGAGAGGCTTCTTCTTCCTATTTAGTCTCCCTCTGGCTTTC
ASHG19A3A020538	70.364	102.894	85.6527	109.898	66.2792	80.4538	65.5875	82.9014	126.09	111.271	69.2004	145.383	6.02257	6.58533	6.6709	7.224	6.07779	6.09635	6.11854	7.1768	6.45466	6.66494	6.13269	6.77898	noncoding	ENST00000450750	RP4-754E20__A.5	Ensembl	951	chr22	+	43796336	43805687		ATTTTACAAATTTAGCCACTGTCACCGGAGGCCTGGCTGAACTTCAGAGTTTCTTCTCCA
ASHG19A3A014169	465.939	154.158	303.779	176.62	305.914	193.426	259.147	139.331	608.498	256.863	472.296	350.869	8.72518	7.209	8.39744	7.93865	8.25433	7.36786	8.09502	7.93791	8.65486	7.88622	8.68063	8.13439	noncoding	ENST00000445083	AC019100.3	Ensembl	611	chr2	-	108784203	108834297		TACTAGAATGTTCTCTGCCATCCACTAAGCATTGAATCCCTCCAGACACTGTTACAACAG
ASHG19A3A017909	161.567	110.679	216.134	145.655	212.591	163.832	161.418	104.161	389.797	193.771	282.171	222.125	7.2248	6.68947	7.93865	7.65153	7.72717	7.12874	7.41401	7.51777	8.00235	7.46563	7.986	7.43386	noncoding	ENST00000423020	RP5-963E22.4	Ensembl	542	chr20	-	61798148	61812255		AGAAGAGCAGAGAGATGAAGGCCTCCATGCCACAGCCCAGGCCGTGCACATTTGTGTTGA
ASHG19A3A044647	1493.95	544.515	1759.75	668.541	1294.79	822.272	1286.58	668.12	2407.05	837.738	2482.84	1122.5	10.417	9.14023	10.8709	9.79159	10.361	9.51042	10.4349	10.0992	10.7732	9.63516	11.0705	9.93562	noncoding	uc001lkg.1	AK124226	UCSC_knowngene	3086	chr10	+	129979399	130115990		TGTCCTCATGTTAACCCCCTTATGCTGTCTCCTCCAATAATGCATGTGGTTTGGTCTCTA
ASHG19A3A014252	74.8526	72.4036	53.5098	107.914	77.1942	75.6854	64.8721	46.4393	104.914	72.1058	73.1935	110.466	6.11777	6.03592	6.03928	7.19655	6.30012	6.00507	6.10136	6.31	6.20643	6.03281	6.2083	6.36316	noncoding	ENST00000457110	AC009312.1	Ensembl	592	chr2	-	118515138	118561750		CCAACACCACTGCCTACAAGATGAACTGCTTCCAAATGATGATAGAGGAAAAACTTTCAG
ASHG19A3A013253	2027.81	449.921	1274.02	887.601	1017.87	889.093	761.675	372.933	2150.45	697.931	2087.09	1058.41	10.8654	8.84609	10.3987	10.164	9.9952	9.62586	9.66009	9.32026	10.5909	9.35191	10.7942	9.84198	noncoding	ENST00000414654	AC092580.3	Ensembl	469	chr2	-	7811734	7812377		TTGTTCTTTTTCTACCCATAAGGGAATGATTCAAAATGTCCCTCCACCTGGGTCCAACCG
ASHG19A3A013749	357.314	329.778	355.112	371.926	359.306	328.688	334.456	246.235	576.311	334.599	370.276	438.743	8.3558	8.38501	8.61402	9.0135	8.48594	8.1478	8.4649	8.74145	8.57801	8.2636	8.35468	8.47694	noncoding	ENST00000430134	AC007386.4	Ensembl	1018	chr2	-	65257880	65280151		ATCCAGTTCTCCAAGGTGTTCATTTTGACATCCAGCCTGACACTTCCTTCGCACTTTTGT
ASHG19A3A030866	2513.02	1577.09	2233.92	2126.61	2495.82	2243.98	2095.81	1673.48	4266.62	2375.22	3783.29	3128.47	11.1713	10.6752	11.2157	11.3253	11.3635	10.9359	11.2011	11.2596	11.694	11.1034	11.7176	11.4083	noncoding	ENST00000415530	XX-C2158C6.3	Ensembl	439	chr6	-	171045260	171046865		AGTCCCTCTGTCCCTCTGTCTCTGCCAACCAGTTAACCTGCTGCTTCCTGGAGGAAGACA
ASHG19A3A045319	112.712	84.388	64.915	92.0785	65.7457	144.756	71.5728	37.2113	100.02	90.2607	69.8455	74.6609	6.70859	6.28075	6.29193	6.95782	6.06573	6.95033	6.24652	5.99028	6.14497	6.35327	6.14688	5.75202	noncoding	ENST00000457725	AP003774.6	Ensembl	985	chr11	-	64161813	64163303		AAGATCGCCGGCCACTATGGTTATTGACATGTTGTGCTGTCATCTTCCAAAAACTGACGA
ASHG19A3A012747	78.0202	46.8224	47.7381	33.5192	81.5999	60.6456	66.2328	42.9353	135.848	67.05	73.0021	89.4026	6.17753	5.37875	5.88898	5.36493	6.38112	5.67282	6.13269	6.19586	6.54943	5.92368	6.20482	6.02772	noncoding	ENST00000419624	AC005392.13	Ensembl	500	chr19	+	43657430	43665014		TTCCAACACTGAGACCATTCCACAGCCTCTGAATGACAAGACAGGCCTTCAAAATCAAGA
ASHG19A3A013208	138.194	140.016	109.933	108.766	131.967	148.164	101.296	90.9298	213.208	164.753	175.876	235.21	7.00004	7.05627	7.01928	7.20828	7.05651	6.9827	6.74139	7.31354	7.17602	7.228	7.35805	7.52016	noncoding	ENST00000452701	AC011995.1	Ensembl	574	chr2	-	2838035	2842163		TTTTTCAGTCCCTGAAGCTGCTGCTCTGCCCACTCAGGAAGGTGAGGAAGGCAGACGACA
ASHG19A3A008756	4163.84	820.731	2735.4	1697.47	2044.53	2096.98	1856.98	778.11	5118.55	1601.9	4306.59	2119.09	11.9415	9.76029	11.5221	11.0431	11.0747	10.8461	11.0113	10.3021	11.9784	10.5587	11.9015	10.8555	noncoding	uc002jiu.1	AK094963	UCSC_knowngene	3032	chr17	-	70067183	70112157		AAACTCTGGATCTGAAGGGAATGTTCATGACTATTTCATCCCTCCTGCTGCCTTGGAGAA
ASHG19A3A037037	79.671	105.94	57.8941	93.4979	116.198	66.2926	169.961	71.6441	203.334	103.709	102.132	95.7447	6.20775	6.62397	6.14574	6.98124	6.88013	5.80389	7.49089	6.95855	7.103	6.56434	6.64762	6.13528	noncoding	ENST00000272546	RP11-143M1.7	Ensembl	369	chr9	-	52452	73344	NR_002836,NM_021965,ENST00000510760,ENST00000445081,ENST00000426020,	AGCCACTGCCCTGGAGGACCAGGGGGAGAGTTTGGAGTGAAGTTTAATGTTGCCAATGGA
ASHG19A3A018126	109.891	45.2132	132.042	54.236	142.191	58.7965	105.194	101.082	395.023	113.828	246.567	167.903	6.67141	5.32746	7.2742	6.12272	7.15263	5.62408	6.80139	7.47286	8.02265	6.69223	7.80923	7.00258	noncoding	ENST00000439450	RP5-1097P24.1	Ensembl	439	chr20	+	22201191	22203921		CTTCAATAGTGAATTAGGTTCCCTCTACCATCTGAAATGTTACAGTTCGATAAAATAGGT
ASHG19A3A039244	173.02	136.532	148.079	138.97	144.799	170.006	146.595	107.595	260.83	126.956	138.73	176.782	7.32702	7.01707	7.42635	7.58032	7.17871	7.18778	7.27188	7.57039	7.44737	6.85432	7.04522	7.08064	noncoding	ENST00000441473	RP11-343J18.2	Ensembl	316	chr9	+	128819858	128921892		ATTCTGTGGCAGAGATTAAAACAATTTCAGAAGCAGGCACCCAATCCTTCTCTTTGGATG
ASHG19A3A037062	356.655	145.501	302.489	185.253	342.266	212.457	245.813	116.378	1216.8	280.687	476.151	383.207	8.35288	7.11414	8.39231	8.00899	8.41828	7.51147	8.02026	7.67606	9.65953	8.0117	8.68956	8.26602	noncoding	ENST00000424605	RP11-125B21.2	Ensembl	746	chr9	-	2535651	2570754		ATATGAGAAATGTCACCTCCTGGCTACCACAATAATGCAACTAGGAGTTCTGGTTCTCCG
ASHG19A3A037445	1456.96	1013.18	1229.69	736.499	888.413	948.708	887.284	628.337	1204.79	708.686	984.361	467.817	10.3814	10.0735	10.3521	9.91919	9.80423	9.71063	9.88925	10.0175	9.64713	9.37816	9.69343	8.57578	noncoding	ENST00000377547	RP11-374M1.5	Ensembl	439	chr9	-	45001906	45003117	ENST00000454331,ENST00000451009,ENST00000421418,	GATCCGTTCACATCTGGAGAGTTTATTTATAACTCCCTCTATAACTCTCTGTTTGGAGGC
ASHG19A3A037807	100.377	102.113	61.4286	94.0002	73.6029	105.403	79.4634	74.3999	145.249	137.756	85.8535	163.065	6.53606	6.57308	6.21588	6.98769	6.23523	6.49269	6.38898	7.01542	6.64064	6.96651	6.4169	6.9548	noncoding	uc004bad.1	AK057451	UCSC_knowngene	1544	chr9	-	102348067	102582171		TTCGAGAAGATTTTGTGGCCTTTCTCAGCTGTCTAGGTGCTGTAGGTGCTGTGTTTCTAT
ASHG19A3A013734	101.184	98.9847	73.5586	108.688	96.2546	119.726	88.8562	72.6453	173.518	128.349	113.385	168.237	6.5482	6.52526	6.45968	7.20771	6.61597	6.67339	6.55189	6.98098	6.88653	6.87088	6.78626	7.00528	noncoding	ENST00000448204	AC114752.1	Ensembl	289	chr2	-	64557619	64559265		TGCCCTTTACTCTGCGGAGCCCAGCTTCCTACTGCAGTAAACTCTCACATGGCCAAGAAG
ASHG19A3A000052	136.178	101.046	121.559	82.7298	136.203	135.322	166.862	112.796	347.31	180.549	195.943	225.694	6.97911	6.55759	7.15738	6.78944	7.09812	6.84964	7.46563	7.63176	7.84192	7.35969	7.49369	7.45915	noncoding	DQ860411		RNAdb	773	chr20	-	61726844	61733671		CTGGAACCACCCACTCTGCAACCAGCCGTGAGGCGTGAGGCTCACTCGGAAGCTCCCGGA
ASHG19A3A010827	11820.4	2876.94	9165.17	4841.55	6192.83	6278.39	5745.08	2844.27	10427.4	3783.07	11514.4	5488.65	13.4854	11.5257	13.3557	12.4173	12.766	12.4275	12.7454	11.9246	13.1045	11.7956	13.4067	12.1873	noncoding	ENST00000458662	RP11-122M14.3	Ensembl	174	chr1	-	211889269	211898744		TTCCTTAGAATGAGGACCCTGCTCAGTTGCCCCCTCCCAGTCATGTGGTGAGTACTGGGA
ASHG19A3A031281	269.274	54.2296	143.671	152.299	150.558	149.153	139.934	50.0025	230.438	119.916	204.054	171.444	7.94204	5.59962	7.38738	7.71632	7.23473	6.99278	7.21262	6.42309	7.28022	6.76956	7.55115	7.03314	noncoding	ENST00000430364	XXbac-BPG181B23.4	Ensembl	2141	chr6	+	31409443	31414750		TTGATATGAACGTTTTCTCCCACAACTGATTGACTGGACTTTTGTCTCAGGGCAGAGGGA
ASHG19A3A015366	1046.28	404.398	691.587	598.138	495.021	689.961	499.832	409.291	915.047	576.989	709.664	616.413	9.90144	8.69661	9.53523	9.6469	8.95938	9.25404	9.05585	9.44068	9.25142	9.06117	9.23649	8.98959	noncoding	uc002rdf.2	BC068572	UCSC_knowngene	3008	chr2	+	20068620	20084807		ACAAAACACAGTCTGACTTAGAGATTCTCTGGCATGACTCTCTTCCCCACTGTGTACACT
ASHG19A3A014131	81.2331	120.422	74.7888	91.9944	78.9917	78.2033	93.4644	67.9929	168.662	144.899	118.933	158.583	6.23661	6.82506	6.48213	6.95669	6.33565	6.0548	6.6276	6.87975	6.84557	7.0378	6.84582	6.91009	noncoding	uc002tcj.1	AK096621	UCSC_knowngene	2436	chr2	-	105363095	105374177		CAGGAAAATGTAAGGAAAATTGAAGGTGTTCTCAAGTGTGTCTGCTGCTGCCTGACACAG
ASHG19A3A052048	683.379	1597.26	329.556	111.05	188.869	173.201	537.371	1918.83	302.251	275.035	356.732	49.5379	9.28649	10.6939	8.51239	7.23845	7.55446	7.21398	9.14691	11.4338	7.65236	7.98205	8.30344	5.11634	noncoding	ENST00000417705	RP11-54O7.3	Ensembl	1389	chr1	-	852249	855072		CTTAGGGCAGACCCCGACTTCAGAATTTATACAAATAAATGCAATGAAAAGTGCTGGCAA
ASHG19A3A046702	1035.95	325.079	650.991	387.602	623.865	872.827	583.681	262.928	1021.41	561.848	883.588	600.847	9.88592	8.36283	9.44998	9.06969	9.28801	9.59809	9.26926	8.83238	9.40016	9.01929	9.53643	8.9475	noncoding	ENST00000427547	AL162400.1	Ensembl	157	chr1	-	63543751	63544702		GAAAACTTTGGGCACAAGCTGGAAGGTCATTTACTGCAAACCACTATCTCCCAGCTAATC
ASHG19A3A016939	102.024	691.254	72.5064	2387.88	121.724	670.352	112.633	1780.15	91.876	1032.2	128.231	935.176	6.5606	9.51016	6.43894	11.4823	6.94349	9.20512	6.89835	11.3349	6.03421	9.93908	6.94714	9.6422	noncoding	ENST00000412427	RP11-380J14.1	Ensembl	4676	chr1	+	17516277	17524112		CAGCGAAATCTACCAACCAAAGAGGATGTCCATACCTGTCTTTTTCTTTCTTCCTTCATT
ASHG19A3A038350	386.703	176.242	609.394	219.71	509.122	246.48	444.753	273.183	930.055	271.08	1089.45	498.012	8.46207	7.42288	9.35233	8.2601	8.99327	7.73637	8.88242	8.88935	9.27224	7.96492	9.82768	8.66708	noncoding	ENST00000443688	RP11-390F4.3	Ensembl	472	chr9	+	6718809	6719370		ATCTAGTCAATTTGAACCACCTCCTCAACCACCTATGAGGGCCTAAACACTCTTTCACTC
ASHG19A3A019187	98.7583	118.291	52.0302	104.241	54.9529	181.807	82.7557	106.52	93.2582	102.848	55.8809	85.9695	6.51389	6.79753	6.00419	7.14295	5.82398	7.28355	6.4493	7.55496	6.05194	6.55401	5.85646	5.96745	noncoding	ENST00000427447	AP000569.8	Ensembl	9124	chr21	+	35303463	35349992		CTATGTGAGATTGTATTGCAGGGCTCACATTTATTCTCTCAGCAGCTCATTGCACAGACA
ASHG19A3A007301	203.36	66.9413	234.393	99.1644	143.757	118.222	159.881	97.0434	370.658	165.907	393.914	171.316	7.55349	5.91984	8.04543	7.07149	7.16933	6.65244	7.40135	7.41206	7.93305	7.23743	8.43534	7.03174	noncoding	NR_024411	LOC254312	RefSeq_NR	946	chr10	-	10976903	10994126		CGTGCAGAAGACCGAGGAGCCATTGGAAAAGAAAAAGAGAACATATATCCCCCTACCTTT
ASHG19A3A043020	186.889	125.715	148.43	123.953	212.729	144.184	157.837	155.277	461.802	179.949	214.159	194.557	7.43221	6.88772	7.4299	7.40693	7.72918	6.94499	7.3841	8.10128	8.25075	7.35434	7.61684	7.23159	noncoding	ENST00000429070	RP11-589B3.6	Ensembl	606	chr10	-	81388512	81391944		AGCATCCCACCATCCATTGCTGCTGCATCAAGGTATTAAAAAGAGAGACAGAAGGAAGAG
ASHG19A3A036809	113.499	150.329	112.371	193.964	144.098	145.876	124.773	92.6758	199.796	141.16	99.3412	207.699	6.71738	7.17161	7.04926	8.07894	7.17268	6.96127	7.04606	7.34162	7.07932	7.00032	6.61212	7.33277	noncoding	ENST00000427337	RP11-445P19.1	Ensembl	424	chr1	+	187412759	187446354		ATGTGGAGAAGAAAGAACACTCAGATGTGCCCTGGAGACTTTCCTTTTATTTTTAAACAG
ASHG19A3A037460	36.5261	57.2565	41.1408	30.2922	49.6475	49.8306	48.5057	28.8268	97.7597	60.2364	59.8449	93.7678	5.0742	5.67732	5.68821	5.19961	5.69017	5.3885	5.68523	5.61783	6.11512	5.76264	5.94445	6.10366	noncoding	ENST00000418666	RP11-292F9.1	Ensembl	931	chr9	-	46270785	46274928		TCACCGTGAGGTGTGTGACCCATGCTCACATCCAGGGGCCACTCATTCATTCAGGAAACA
ASHG19A3A040640	150.18	70.9849	117.06	84.0345	125.637	89.6817	93.4407	81.9994	225.534	120.608	172.561	100.735	7.12471	6.01046	7.10538	6.81508	6.99162	6.25697	6.62734	7.16108	7.25072	6.77708	7.32984	6.21898	noncoding	ENST00000432272	RP13-297E16.4	Ensembl	382	chrX	+	1853009	1874878		GAAAATCAAAGAGGAACCAACCCAGAAGTATCCCCCAGGACAAATCATTAAGGGGGAAAA
ASHG19A3A000294	51.8208	135.203	47.1435	62.7704	63.4222	76.7049	44.8129	91.191	86.014	110.945	67.5952	151.679	5.58534	7.00032	5.8722	6.35039	6.01655	6.02555	5.56989	7.31692	5.93917	6.65918	6.1021	6.8435	noncoding	ENST00000446372	SFTA1P	Ensembl	873	chr10	-	10826401	10836877		TTCCCTGTGACCTCCTGCAAATAAGGACAGGGACATACTAGGTAGGAGAAGGCAGTTACC
ASHG19A3A049455	433.784	338.393	348.766	345.6	390.898	384.926	339.211	317.436	1110.94	645.833	721.208	764.397	8.62686	8.42548	8.59362	8.91161	8.60399	8.38042	8.48671	9.09302	9.53069	9.22691	9.25916	9.32186	noncoding	ENST00000414480	RP11-14O22.1	Ensembl	511	chr13	-	38055603	38058906		TGTATCATCTCCTTTTCCTTGCTCCATCCTGCTACCTGAAAAATGGATGTGGTGACAAGC
ASHG19A3A013922	90.0968	68.1589	81.5621	74.0636	100.634	88.618	79.7124	66.0611	186.802	83.7123	97.1213	100.005	6.3857	5.94743	6.60628	6.61147	6.68154	6.23725	6.39496	6.83815	6.98654	6.24433	6.57826	6.20734	noncoding	ENST00000437290	AC010105.1	Ensembl	687	chr2	-	82704258	82765835		CCTTATCCAGCCAATAATGGAGTCATAAAAGTGTACAATATTCTAGGCCTCCTGCTTCAG
ASHG19A3A017416	216.385	115.992	144.555	114.787	188.784	185.99	146.28	80.6185	291.143	174.537	207.468	207.305	7.63511	6.7662	7.39643	7.28859	7.55362	7.31575	7.27005	7.134	7.60212	7.31302	7.57175	7.32973	noncoding	uc002wrh.3	HSPC072	UCSC_knowngene	1951	chr20	-	18768614	18775228		TGTCTTCTTGGATGGGCTCTCCACATCTTCCACCACGAAGTAAAAACAATTCTTGTGGGT
ASHG19A3A044197	233.833	135.11	255.383	172.513	424.773	184.231	248.561	172.57	730.271	170.926	394.03	225.014	7.73921	6.99866	8.15918	7.90634	8.73061	7.30396	8.03442	8.24163	8.91925	7.2817	8.43578	7.45303	noncoding	ENST00000436500	RP11-514F8.2	Ensembl	370	chr10	+	82409552	82413488		CACGCTACCTCATCCTTTATGACACCCTTTGATATGTTGCTTTTGATGCATTTCTTTGTA
ASHG19A3A014204	2323.43	22576.5	1582.8	14476.2	1502.26	9261.67	2740.89	19779.3	1743.25	9131.92	2037.69	13544	11.0643	14.1311	10.7074	13.9631	10.59	13.0082	11.6107	14.3025	10.2406	13.0428	10.7526	13.4532	noncoding	NR_024373	LOC541471	RefSeq_NR	557	chr2	-	112186889	112252692	NR_024206,NR_024205,NR_024204,	TGGCCAGTCTCTGTGTGTCTTAATCCCTTGTCCTTCATTAAAAGCAAAACTAAAGAAAAC
ASHG19A3A041574	65.5827	85.0507	44.2815	61.4251	59.4689	68.4271	53.2034	87.3433	91.3746	84.3214	66.4652	116.203	5.91783	6.29232	5.7877	6.31712	5.9276	5.85244	5.8207	7.25533	6.02688	6.25585	6.08105	6.442	noncoding	ENST00000439434	RP11-265D19.6	Ensembl	405	chrX	+	134530353	134531689		AGAGTCATGTGGCTTATGTGCTGAGGCCTGCCCAGAATTCTGAGATATTAATTATAATTA
ASHG19A3A044402	54.2991	57.0285	79.0753	55.4092	70.1564	74.9757	52.6855	41.991	121.497	75.6483	108.325	104.323	5.64705	5.67251	6.56279	6.15416	6.16348	5.99116	5.80799	6.1668	6.40635	6.09806	6.72476	6.274	noncoding	ENST00000442188	RP11-107I14.2	Ensembl	382	chr10	+	103070774	103071262		TCACATTCCCTAAATACTAATGGCAGGGATTTGCTGTGCCCCATGGCTCAGTTAAGTTCT
ASHG19A3A017858	92.2273	45.5788	43.744	46.2142	53.1233	90.5168	49.3615	39.2748	91.3897	52.1311	54.7484	80.64	6.4213	5.34006	5.77257	5.87384	5.78036	6.2723	5.71534	6.07187	6.02704	5.54899	5.82413	5.86731	noncoding	ENST00000424662	RP4-614C15.2	Ensembl	593	chr20	-	57927249	57932829		ATTCCATGCCAAGCTTTGTCTCCTCAACAAAGTTGCTCTGCTTGAGCCAGTGAATTCTGT
ASHG19A3A041790	74.4499	70.1394	66.3872	47.7227	64.6781	62.0685	58.8616	47.5403	110.573	70.1359	85.8722	101.7	6.10863	5.99154	6.32322	5.92334	6.04335	5.70542	5.9616	6.34763	6.27843	5.99051	6.41705	6.23424	noncoding	uc004fnm.2	U00684	UCSC_knowngene	552	chrX	+	154697946	154716706		GGAGCCTTCCTACCGCTGGTGAAATCTAGGAGTGGCAGTTGAGGGCTTCTGTTCACAAAG
ASHG19A3A015759	3883.71	1082.28	2913.65	1689.35	1785.33	2115.19	1805.59	1005.44	4486.2	1786.11	4460.79	2100.48	11.8392	10.1733	11.6162	11.0365	10.8546	10.8604	10.966	10.62	11.7771	10.7157	11.9552	10.8407	noncoding	ENST00000450944	AC023115.4	Ensembl	574	chr2	+	67551758	67552436		AATATTATGTCAGTGAAACCAAATAATGTGTCTCGGTTCCTCCCCCTGAGCATTCCACCC
ASHG19A3A013209	139.543	113.267	148.351	98.344	148.84	142.217	113.642	94.7635	277.677	139.158	156.964	178.262	7.01362	6.72901	7.4288	7.05928	7.21753	6.92465	6.91146	7.37725	7.53286	6.97872	7.20517	7.09564	noncoding	ENST00000437610	AC011995.3	Ensembl	578	chr2	-	2874329	2875003		CTGCATGGAATAATGAACCCACAGCTTTGGTGAATAGGCAGCCACCTCTGCCACATATCA
ASHG19A3A040577	527.219	391.668	435.69	656.72	476.358	578.7	480.797	507.435	910.705	589.514	564.938	696.321	8.91091	8.65429	8.90082	9.76417	8.90051	8.98073	8.99613	9.73129	9.24342	9.09623	8.91591	9.18825	noncoding	ENST00000433825	XX-FW83128A1.2	Ensembl	341	chrX	-	153562309	153563387		GGGTTGTAGCTTCTTCCTTCACCAACTCTGTTACTTCAGTATCCCTTTTGCACTTTCAGC
ASHG19A3A049607	1169.81	430.661	573.187	478.317	558.629	863.87	480.704	372.089	1319.83	781.726	975.042	961.049	10.0589	8.78827	9.2708	9.36112	9.13314	9.58113	8.99569	9.31576	9.78833	9.52504	9.67777	9.69118	noncoding	ENST00000423442	RP11-168P6.1	Ensembl	1058	chr13	-	54689923	54707001		GCATCCTGTCTCCCATTTTTGCTAAAATTCTATCTAGAGAAAGAGCTCATTTTTAGCTAA
ASHG19A3A018418	174.209	92.5457	133.01	80.0387	110.315	142.164	124.589	83.0883	332.909	163.173	295.9	179.958	7.3379	6.42106	7.28588	6.73663	6.80147	6.92408	7.04355	7.18114	7.78608	7.21296	8.04967	7.11024	noncoding	ENST00000457536	RP5-991B18.1	Ensembl	277	chr20	+	47100222	47130447		TGAATCTCCAGCTCAACAACTCTCAGACTTGAGAGGCAGCACCGGCAACTCCCCAAGGCT
ASHG19A3A041626	123.351	98.0981	90.5836	83.6431	113.289	315.039	95.6609	89.6161	206.636	100.75	129.616	153.662	6.83829	6.51044	6.7503	6.80684	6.84184	8.09281	6.65918	7.29277	7.12699	6.52366	6.95988	6.86305	noncoding	ENST00000413328	RP11-298A8.2	Ensembl	217	chrX	+	140013902	140079613		GTTCATGACCCGTCATCTGCATGGTGGTGCAGGAAGCTCTTCTTTCTCTTCGTACATGAG
ASHG19A3A000288	320.087	272.348	956.484	405.367	698.65	346.052	667.62	470.974	835.366	429.564	1334.41	705.752	8.20479	8.09561	10.0032	9.12842	9.45308	8.22049	9.46793	9.62426	9.1133	8.62894	10.1119	9.20512	noncoding	ENST00000445296	DAQB-12N14.5	Ensembl	399	chr6	+	29497252	29499934		ACTGAGAAGCATGCACTGTGACCTGCACACCCAGCCAAACCTGAGCAAGCACCCCCACCA
ASHG19A3A050256	151.872	85.1017	100.976	102.602	105.624	170.49	109.028	212.355	127.825	87.0713	89.8336	111.983	7.13941	6.29362	6.89947	7.12084	6.74488	7.19183	6.85214	8.53673	6.47459	6.30267	6.47658	6.38529	noncoding	ENST00000418943	RP11-473M10.3	Ensembl	776	chr13	+	64322131	64325213	ENST00000450029,	CAGTCTTTTGTATTACATTTCTCCTGTCTAAATCAACTGTGTGGTTTCTACTCATTATGG
ASHG19A3A028885	58.8529	42.8767	68.9374	43.719	50.4564	60.44	62.4174	46.7859	100.456	47.7185	79.1241	61.8187	5.76332	5.24702	6.37623	5.78215	5.71324	5.66853	6.04269	6.32298	6.15096	5.42143	6.30761	5.45317	noncoding	ENST00000442182	RP11-39H13.1	Ensembl	511	chr1	+	117838141	117863958		TTTTGAAAAACCCAGCTGGACAATGGGCATATTCAATGGCCAAGGCCTCCTCTAATTGCT
ASHG19A3A015837	56.4453	56.0772	39.1904	58.5033	48.4049	49.0549	49.7121	38.0811	89.7583	48.0246	50.0094	88.8046	5.70519	5.64951	5.62541	6.24307	5.65761	5.36578	5.7257	6.02486	6.00111	5.43258	5.70467	6.01734	noncoding	ENST00000441217	AC073046.25	Ensembl	390	chr2	+	74212258	74213470		CTTCACCCTTGTAGACTCTTGACTGTTCTAGGCGAGAAGGACCTGTTGGTGGCCTTTGGA
ASHG19A3A040065	408.681	234.175	544.25	297.339	529.766	278.251	463.625	225.089	1637.27	313.802	653.396	466.97	8.54074	7.86918	9.2048	8.69878	9.05255	7.90557	8.94453	8.61967	10.1386	8.1718	9.11059	8.57385	noncoding	ENST00000458170	RP11-69A21.2	Ensembl	451	chrX	-	72027258	72028044	ENST00000445437,	TGAAGTCCTGTTGGTCCCTACCGGCACATCACACACTCCTGGAAGCATGATCTTCACTCC
ASHG19A3A019206	157.423	123.049	152.089	152.611	165.343	169.36	148.957	128.99	276.712	148.881	172.307	237.777	7.18685	6.85518	7.46351	7.71899	7.36816	7.18199	7.29607	7.82508	7.52721	7.08263	7.32844	7.53547	noncoding	ENST00000455028	AF015262.2	Ensembl	698	chr21	+	36508934	36511519		TTTACAAACAAATGTTCTCAAGGGGCAGACAGCACACCCTTGCCTCATGACATTGCTCTA
ASHG19A3A041099	108.142	91.1462	88.1999	127.208	103.417	77.313	92.2486	88.4431	262.084	173.888	168.176	232.27	6.6447	6.39798	6.71094	7.44462	6.71727	6.03879	6.61032	7.275	7.45342	7.30765	7.29633	7.50216	noncoding	ENST00000429601	RP11-368D24__A.1	Ensembl	487	chrX	+	64808277	64820630		GGGAATCTTTTTTGCAAACAAAACTCTGGCCCATTAAGAACTCTCTGCTGCCTTGTGAAG
ASHG19A3A050192	979.985	358.074	839.679	499.628	605.803	590.25	584.064	336.761	1278.94	519.24	990.131	643.811	9.80096	8.51388	9.80848	9.41607	9.24838	9.01712	9.26981	9.17735	9.73577	8.91285	9.69917	9.06495	noncoding	uc010tgn.1	XTP6	UCSC_knowngene	1348	chr13	+	50656413	51102670		TGCTTAAGAGGCATCACTGGAATCCTACGGTACCACAGACCAGAGCCTTCCCTTCCCTTC
ASHG19A3A000230	58.7765	69.7106	68.3137	50.0493	69.4889	59.5595	61.349	46.5961	132.973	46.7826	59.6494	65.6093	5.76175	5.98246	6.36189	5.99687	6.14909	5.64506	6.02073	6.3156	6.52171	5.39254	5.93917	5.55011	noncoding	ENST00000434944	C9orf44	Ensembl	796	chr9	+	94914875	94920770		AGCAGGCAGCTTCTTCTACACTCATGCCAAATTCCATGTCAGTAGTGGCAAACCTTTACA
ASHG19A3A048313	162.557	93.0392	94.2847	93.0267	104.093	125.02	100.872	75.6036	143.663	96.8885	105.719	137.69	7.23412	6.42825	6.80608	6.97322	6.72641	6.7344	6.73663	7.0378	6.62533	6.46084	6.69352	6.70128	noncoding	ENST00000425194	RP13-614K11.2	Ensembl	937	chr1	-	4007208	4009040		AACACTGCTTTCACTGAGTGTATGAAGTGGTTTCTCCATCCGTGTGGCTTTACCTGAACT
ASHG19A3A030986	563.173	237.679	696.318	297.059	558.653	437.143	481.551	305.073	713.296	282.512	931.72	455.387	9.01058	7.8921	9.54217	8.6974	9.13333	8.56811	8.99837	9.03932	8.88346	8.0216	9.61457	8.53766	noncoding	ENST00000419796	RP11-716O23.1	Ensembl	699	chr6	+	11417582	11481472	uc003mzy.2,	TCTAGTAGTTCTTTCATCTCAGTCTTTTGAAAGCAACTTCCCCTCTTTAACCAACACCTG
ASHG19A3A011792	1331.26	693.255	938.883	501.085	837.389	1271.48	977.153	397.155	2332.33	654.052	1669.62	905.314	10.2381	9.51694	9.97668	9.4203	9.72039	10.1185	10.0339	9.39926	10.722	9.24788	10.4558	9.59173	noncoding	ENST00000449215	RP11-344F13.1	Ensembl	282	chr1	-	14548385	14549613		TTATTCATGACCTTCATCTACCTTCCCTTTCATCAAGTAAATGGAAATGTGTCATTCTGA
ASHG19A3A036854	217.465	169.969	172.755	161.603	209.277	213.93	213.284	149.819	384.013	180.258	214.094	193.99	7.64194	7.36711	7.6277	7.80837	7.70038	7.51961	7.81306	8.04786	7.98421	7.35697	7.61609	7.22603	noncoding	ENST00000445072	RP11-373J16.1	Ensembl	784	chr1	+	188874818	189006393		CCCTGTTCTTATTATGCAAAACGTAAGAACTATCCTTTTCCACCATCTCTTTGAAAAATC
ASHG19A3A013245	178.061	133.677	201.347	148.266	132.198	116.32	172.496	122.038	534.413	208.683	280.865	209.07	7.36711	6.98247	7.83798	7.67798	7.05928	6.63123	7.51294	7.74219	8.47163	7.57671	7.97818	7.34453	noncoding	ENST00000414795	AC017076.5	Ensembl	506	chr2	-	6969010	6980595		CATCCAGTGAAGACTTCCTCTGGATTATTGCAGCAGACACCTCTAACCTCCTTAATCTGT
ASHG19A3A049881	162.769	70.147	106.488	82.8889	81.0805	158.041	92.1608	53.4084	129.681	88.5167	104.474	101.271	7.23743	5.99166	6.9726	6.79229	6.37313	7.07932	6.60851	6.521	6.49345	6.3262	6.678	6.22734	noncoding	ENST00000446989	AL845154.2	Ensembl	514	chr13	-	115095033	115099423		TGGTATTTGCAGATCCTCTCCAAAAAGAGTTCACCGATCTCCTAAGACTGCAAACCTGAC
ASHG19A3A050252	101.582	117.519	85.0828	91.5469	104.67	129.816	85.666	93.1224	177.309	149.555	126.24	235.803	6.55505	6.78651	6.66213	6.94808	6.73452	6.78845	6.49899	7.35002	6.91814	7.08888	6.926	7.52424	noncoding	NR_002171	OR7E156P	RefSeq_NR	2647	chr13	+	64311567	64316701		ATTTACTGATTGTGTATTGGTGAATTGGTGCTGGCTCTCAGTTCCCGCCTCGCGGCGGGG
ASHG19A3A033489	62.313	103.034	70.24	104.776	48.3467	88.7584	74.3657	48.2079	67.0304	100.94	57.3344	106.514	5.84546	6.58813	6.40071	7.15066	5.65652	6.23945	6.29773	6.36736	5.58522	6.52646	5.89113	6.30685	noncoding	ENST00000491363	AC000123.2	Ensembl	4975	chr7	-	126999838	127004813		TCCAGTCTAAAATAGTTTTGGTTTGGATATTGTCTTCCATTAAAGTTTCAGTACGCAGAG
ASHG19A3A050135	234.375	225.649	266.209	243.702	261.33	200.338	218.715	109.316	349.258	157.568	211.704	225.508	7.74296	7.81412	8.21973	8.4099	8.02451	7.42273	7.84767	7.59064	7.84897	7.1622	7.60155	7.45785	noncoding	ENST00000420693	RP11-290D2.3	Ensembl	310	chr13	+	45924457	45925485		CAAAAGTCAATCACAATATCAGTTCCTTCCTCTACAGAGTGTTAAAAGTTTCTCGGCTGG
ASHG19A3A048491	5055.38	832.706	3765.7	1780.85	2610.59	2482.51	2331.25	962.431	4056.88	1115.27	4070.58	1756.53	12.245	9.78286	11.998	11.1078	11.4224	11.0818	11.3651	10.5642	11.6082	10.0446	11.8315	10.5981	noncoding	ENST00000414039	RP11-148B18.4	Ensembl	592	chr1	-	94784034	94790125		ATGTGTGATCCCCCTCCAGAAAAGACTTGAGTCTTTACAGTTGGAATTTCCGTGTCGTGA
ASHG19A3A051103	693.293	129.338	372.469	219.867	229.782	321.169	239.988	108.142	374.781	242.036	362.91	179.426	9.30803	6.93078	8.68004	8.2611	7.84064	8.11967	7.98372	7.57603	7.9493	7.79642	8.32422	7.10585	noncoding	ENST00000433081	RP11-458D21.1	Ensembl	814	chr1	-	145376124	145382397		ATGTATAGGACCATGCATGGTGATCTCCTCCAGACAAAAGTAAATGCTGGTGCAGAACAG
ASHG19A3A040464	82.84	109.14	63.4458	75.2371	87.0681	95.9332	67.7125	72.6692	163.944	135.628	136.756	172.548	6.26382	6.66964	6.25973	6.63549	6.46985	6.35569	6.16563	6.98155	6.80558	6.9452	7.02856	7.04267	noncoding	ENST00000456631	RP1-137H15.2	Ensembl	304	chrX	-	136638349	136646084		TTAGAAATGACCCTTGCCCTGATCTGAGGTGGAAGAAATAAAGGTCTGGTAAAGAAATGA
ASHG19A3A019380	171.768	99.6826	137.261	96.8732	154.93	137.521	137.12	95.3577	442.615	135.828	264.454	218.182	7.31502	6.53787	7.32862	7.03726	7.27545	6.87505	7.1813	7.38594	8.19161	6.94662	7.90294	7.40527	noncoding	ENST00000435738	AP001476.3	Ensembl	355	chr21	+	47476429	47477481		TTTTACCAACAGAGAATCTCCAAATCCAGCCTTTTACCAGAAGCCTCTCCGAGAAACTGG
ASHG19A3A019881	267.115	229.644	226.593	192.315	218.112	372.343	244.298	220.437	378.266	293.411	306.621	393.152	7.9291	7.84064	7.99984	8.06409	7.76612	8.33167	8.01188	8.58982	7.96424	8.07281	8.09624	8.30418	noncoding	uc003bcm.2	BC038245	UCSC_knowngene	1074	chr22	-	42760536	42765180		GTTTTCAGGTTTCTGCCTGACATTTAATATCACAAACATTGAGCCTGCTCCTGTCCCCCA
ASHG19A3A000160	279.774	599.248	224.298	887.85	408.549	2395.67	205.431	407.49	631.053	3110.05	100.619	1268.86	8.00099	9.28801	7.986	10.1644	8.67492	11.0264	7.76152	9.43427	8.70268	11.4957	6.6296	10.1287	noncoding	ENST00000423663	AC073218.2	Ensembl	1109	chr2	+	34902645	34947630		GGCCAACTAGTCATCAGTTTATTCATGTTTCTGGGATTGGATTCATGAACTCATCCTTTG
ASHG19A3A050013	181.386	130.462	168.873	135.62	129.482	112.212	137.185	105.207	317.603	166.464	207.432	228.482	7.39096	6.94555	7.59672	7.5418	7.03043	6.57943	7.18165	7.53304	7.72181	7.24215	7.57096	7.4763	noncoding	ENST00000435044	RP11-490N5.1	Ensembl	374	chr13	+	30728202	30728723		ATCTCGTCACGCTCCTAGTTTCCAAGCCCACACACCTGAGGGTCAATGTCCCTTATTGCA
ASHG19A3A016047	93.5329	54.3717	73.1283	55.1035	75.8806	154.616	66.1068	49.8395	179.358	126.281	128.137	141.15	6.43958	5.60386	6.45091	6.14695	6.27773	7.04817	6.12997	6.41852	6.93202	6.84753	6.94536	6.73663	noncoding	BC105019		NRED	339	chr2	+	100825111	100865566	uc002taj.1,	CAGTCTCCATTCTCTCTTCAGGAAAGAGGCCTACTCGCAGATGAACGCACCAAGGCTCAG
ASHG19A3A044131	186.753	511.37	206.101	531.829	158.97	220.874	171.246	206.323	311.69	299.701	169.44	496.151	7.43046	9.04401	7.87039	9.50235	7.30924	7.56315	7.50247	8.49489	7.69609	8.10513	7.3045	8.6629	noncoding	uc001jxd.1	AK023445	UCSC_knowngene	1860	chr10	+	77056147	77121436		ACTTCTTTATGAAGGACTCCAGCCTGGTGGAGATGAATGAGTCCTGAAGATGGAATCGAA
ASHG19A3A017262	60.1557	86.1481	44.5018	56.794	62.2891	71.8192	50.2564	55.9298	133.641	74.5071	77.9496	119.108	5.79587	6.31385	5.79442	6.1955	5.99116	5.92356	5.74199	6.59181	6.52874	6.07766	6.28898	6.47616	noncoding	ENST00000418979	RP4-673D20.3	Ensembl	1372	chr20	-	1748605	1760643		AAGAAGAATAATGATAGGTCCTACACCCTGGAAAAGCTGCTGCTGGTGAATGCATCAGTG
ASHG19A3A018374	46.4182	71.1132	46.013	114.708	53.3205	86.396	52.7499	46.9793	93.4117	102.588	52.2918	120.071	5.42825	6.01257	5.84036	7.28693	5.78445	6.20015	5.80954	6.32878	6.05511	6.54943	5.7658	6.49025	noncoding	ENST00000424705	RP3-461P17.10	Ensembl	514	chr20	+	44076041	44076982		TCTGAGGATGCCCCAGACAGGGCCTGTGGCTGCTTTCTGAAATAGTGCAGCACCTTCTCT
ASHG19A3A007876	1539.45	432.688	1060.35	650.976	672.118	837.149	747.754	284.552	1787.27	597.742	1342.65	753.902	10.463	8.79662	10.1476	9.75146	9.4004	9.53249	9.63351	8.94247	10.2873	9.11821	10.1238	9.30088	noncoding	NR_026951	C17orf44	RefSeq_NR	2115	chr17	-	8123948	8127361		AAAGTCTCAGATCAAGGATTCGGAGAAAGGTCTCTACAGGTCCCTCCTCGTTAGTATAGT
ASHG19A3A019379	174.91	96.1997	186.413	122.84	217.945	154.353	176.601	132.459	470.582	134.925	270.464	183.643	7.34324	6.48107	7.72695	7.39322	7.76437	7.04413	7.54781	7.8616	8.27675	6.93757	7.92865	7.1417	noncoding	ENST00000429512	AP001476.4	Ensembl	415	chr21	+	47472509	47473019		TGGTTTCTCCACAGCCGCTGCAGCCACGAGGAGAAGGCCACCCTCTCGCGTTCAAACACA
ASHG19A3A014101	83.629	85.8121	86.1379	85.3011	76.1569	99.0701	79.4376	75.4737	127.746	93.3971	94.6062	127.686	6.27843	6.308	6.67808	6.83554	6.28259	6.40338	6.38859	7.03533	6.47369	6.40361	6.54484	6.58472	noncoding	ENST00000443030	AC092168.4	Ensembl	236	chr2	-	101338682	101339344		ACAACATCCCGACTCCATTCCAGAGCAGCTGGGAGCCTACAGCAGCCTAGGAATCTCCAT
ASHG19A3A039082	146.316	176.196	131.143	95.9868	161.935	193.491	158.604	99.9188	242.474	173.349	144.598	207.294	7.08343	7.4226	7.26448	7.0204	7.3371	7.36869	7.39044	7.45518	7.34696	7.30296	7.10073	7.3296	noncoding	uc004bcy.1	AK093363	UCSC_knowngene	2054	chr9	+	109378338	109442079		ATTGTATCACATGGACTCGGTGTTGCCTCCTTATTGAAAGACATTTCCAGCCTTTGCAAG
ASHG19A3A015864	2003.29	715.735	1401.81	760.464	1183.1	2331.12	1524.62	521.631	2897.77	1340.03	3312.06	1920.71	10.8457	9.56112	10.5305	9.9653	10.2238	10.9907	10.7074	9.77501	11.0747	10.3163	11.5067	10.7248	noncoding	ENST00000453951	AC104135.4	Ensembl	1266	chr2	+	75167384	75169797		GGTAATAGCAAATGTTAACAGCCTGCTACCTCTGCACATCTTCCTTCCTTCATGATTTCC
ASHG19A3A054911	778.5	370.443	777.529	493.652	821.625	584.473	711.253	402.591	1944.81	548.615	1222.27	773.637	9.47206	8.56535	9.69889	9.4031	9.68289	9.00278	9.56633	9.4185	10.4224	8.98569	9.97866	9.34005	noncoding	ENST00000422253	RP5-968D22.3	Ensembl	519	chr1	-	168433451	168464882		AGAACAAGTCCTCATCTCTCCAAAGACCCTTCATCCTTCATTTCACAATAGTCTTTATTG
ASHG19A3A050372	157.136	57.5897	139.067	72.2093	113.7	104.962	142.59	71.919	409.884	65.9044	177.109	98.6184	7.18408	5.68788	7.34513	6.57314	6.85001	6.48656	7.23378	6.96488	8.07974	5.89769	7.36593	6.18545	noncoding	ENST00000446579	RP11-309H8.3	Ensembl	734	chr13	+	89925456	89932494		GTAACGGGATCAAACCCTTCTATTTACTTCTCCTTACTCATCCAAAGATGCAGTCAACCA
ASHG19A3A042359	90.4098	40.828	87.7156	81.9391	73.2467	48.7529	77.2444	64.2891	205.002	62.027	127.133	119.799	6.39028	5.16824	6.70299	6.77259	6.2272	5.35617	6.35051	6.79832	7.11554	5.80882	6.93486	6.48605	noncoding	ENST00000417149	RP11-298E9.6	Ensembl	390	chr10	-	3282562	3299402		TAATCGCTAAGTAAAAACCACTGAAGAACAGGACAGAAGCCAATGACCACCTCACCTCCA
ASHG19A3A016105	1552.79	582.331	1647.58	711.522	1285.35	803.481	1260.11	758.354	3532	936.183	2419.22	1098.02	10.4747	9.24523	10.7646	9.87611	10.3502	9.47359	10.4066	10.2724	11.3987	9.80191	11.0241	9.90384	noncoding	ENST00000438148	AC104655.3	Ensembl	415	chr2	+	105760599	105761882		ACAAGCTCTTAAACCCTCCGCCTTTTCCCCTATTGGTTAGAAAGTGAATCTTAAACTGTG
ASHG19A3A037608	261.609	264.014	204.624	236.726	262.71	265.164	217.965	192.031	422.187	315.56	287.434	398.736	7.90188	8.0487	7.8606	8.36947	8.03169	7.83848	7.84344	8.39921	8.12436	8.17835	8.01028	8.33167	noncoding	ENST00000424980	RP11-375O18.2	Ensembl	328	chr9	-	82120718	82147257		GCTTCCGTGCCCAACTTAGAACTACACATCTGCTGCCTCTTGGTAACATGTCATTATAAG
ASHG19A3A034015	321.377	198.376	219.345	219.636	270.549	329.736	201.971	140.494	337.531	251.307	286.354	315.259	8.21093	7.61579	7.95619	8.25919	8.07329	8.15286	7.73491	7.95017	7.8041	7.85509	8.00568	7.96785	noncoding	ENST00000417460	AC003986.7	Ensembl	692	chr7	+	19159555	19161539		TTACCTAACAATTTTCTTTTCCACATTTGCAAGGATGGCTCCCTTTTTACTTGTTGACAG
ASHG19A3A018434	111.755	83.2609	1815.72	291.3	1369.24	429.111	1372.32	562.773	313.155	102.088	1995.78	491.202	6.69551	6.25682	10.9156	8.66749	10.4455	8.53631	10.5484	9.86561	7.70168	6.54085	10.7233	8.64735	noncoding	ENST00000411453	RP11-112L6.4	Ensembl	573	chr20	+	48789126	48793096		AATAAATATATGAAGAAATACAACCCCCTCGGGCAGTGCCTGGCACAGCATAAATGCCCA
ASHG19A3A054977	492.316	253.303	460.599	193.506	352.808	376.114	305.295	224.206	673.674	280.31	552.397	373.995	8.81142	7.98767	8.97956	8.07563	8.46055	8.34598	8.32628	8.61375	8.79905	8.00914	8.88717	8.22677	noncoding	ENST00000445428	RP1-206D15.3	Ensembl	1491	chr1	-	169411875	169429690	uc001ggd.2,	GTTTATAAAGCCCTAACTGTGCCGATGTTGACCGTTTTCTGAAACTCCTCCTCCAAAACC
ASHG19A3A026379	132.785	112.209	87.6106	99.8748	116.788	130.051	91.0422	92.3795	247.637	165.915	142.653	216.654	6.9452	6.71301	6.70157	7.08233	6.88653	6.79268	6.58709	7.33628	7.37342	7.23764	7.08114	7.39483	noncoding	ENST00000418344	RP5-1070A16.1	Ensembl	2229	chr1	+	98676302	98738214		TGCCTTTTCCTCTGCCAATGCTATGAGAATACCTTGGTTCACTAGAAGAAATGCTGACAG
ASHG19A3A024149	187.188	55.115	150.674	68.8419	170.803	93.7446	87.4442	48.2519	192.243	57.4408	316.866	85.4879	7.43454	5.62163	7.4504	6.49563	7.41386	6.32231	6.52821	6.36876	7.02643	5.69246	8.14128	5.95971	noncoding	ENST00000230113	RP4-763G1.2	Ensembl	408	chr1	+	67995312	67998012		TTTTCTAAGGCACCAACTACTTCCTTCAAGCAGCAGCCAGAGATCTTTGCTTAATGGCTG
ASHG19A3A020279	1458.38	241.932	846.962	429.109	571.505	686.449	516.444	144.165	849.232	304.483	774.863	342.971	10.3831	7.91774	9.82074	9.20998	9.16429	9.24677	9.09765	7.99346	9.14071	8.12736	9.36322	8.09302	noncoding	uc003adi.2	CR936633	UCSC_knowngene	5051	chr22	+	27706611	27713416		GAGAGCTCTTAAACCAAAGGTCAGGACACACCCAGTGAATGTTTCCCTTCCAGATAAGAA
ASHG19A3A018086	3158.08	792.213	3730.86	956.283	2999.59	1031.63	2918.9	1402.42	7416.25	1298.41	5340.73	1110.19	11.5123	9.71458	11.9878	10.2678	11.6488	9.83524	11.6973	11.022	12.5576	10.2689	12.217	9.91919	noncoding	ENST00000429853	RP4-726N1.2	Ensembl	400	chr20	+	18040136	18051652		GGTGTCTCATCGTCCCCACCCCACTGTAATTCAAAATAAAAACAATGCTAAACCACAAAA
ASHG19A3A000194	131.375	150.309	93.7966	115.581	113.769	127.857	114.332	119.102	239.681	194.355	134.281	222.893	6.93052	7.17095	6.7982	7.29965	6.85108	6.76827	6.9192	7.70682	7.3316	7.47152	7.00586	7.43897	noncoding	ENST00000429281	RP11-265P11.2	Ensembl	673	chrX	-	39164887	39186615		TGCAGTGGACCCTGTTGCCTACCCGAGTGAAGATAAGAATACCTATTTTAAAGTTCTGTT
ASHG19A3A015495	176.959	133.18	223.838	136.138	205.635	173.726	191.538	135.638	472.938	207.133	316.491	257.377	7.35718	6.97678	7.98301	7.55077	7.67719	7.21805	7.65749	7.89862	8.28536	7.56327	8.13993	7.66242	noncoding	ENST00000414054	AL121656.4	Ensembl	1794	chr2	+	33050509	33151760	NR_027098,	AGTCCTTTTGGGGACTAGAATAATTTCTAGAGAGCCACCCTTTCTACATGATACGGCGCA
ASHG19A3A029251	176.398	93.1433	161.838	159.204	96.2515	92.3267	169.738	93.0408	68.2316	66.6723	56.5467	46.0323	7.35394	6.43055	7.54683	7.78542	6.6158	6.30111	7.48937	7.34931	5.60965	5.91559	5.8722	4.99634	noncoding	uc001eiw.1	CR936796	UCSC_knowngene	4096	chr1	+	142618798	143257763		GGCAAAGGTTCAGACATACGACGTTTGTTTTTAAAATCTTTCTACAGCCTTGTATCCTTT
ASHG19A3A018644	207.715	516.078	126.313	762.746	467.288	86.5716	139.497	45.0936	295.725	348.811	227.553	88.8329	7.58111	9.05865	7.20866	9.97015	8.86808	6.20363	7.20747	6.26745	7.6228	8.32601	7.69805	6.01784	noncoding	ENST00000449602	AJ006998.2	Ensembl	1000	chr21	-	16742840	16774624		TTGCTATAAAGAGTAGGCAAATGGAAATCTTTCCCCAAAGGGCACACTGGGATTGTTAGG
ASHG19A3A038741	2383.68	353.224	1749.29	779.941	1099.92	1175.88	902.318	238.246	3068.26	708.58	2588.52	1041.42	11.0955	8.49013	10.8599	10.0021	10.1115	10.0167	9.91653	8.69699	11.1778	9.37749	11.123	9.81289	noncoding	ENST00000419576	RP11-561O23.7	Ensembl	416	chr9	+	70922308	70923361		TCACGCCTGACTAGAGCACTCTGCTTCACAGAGGGGCGTTCTGCGCGTTCTTCCTCCCTG
ASHG19A3A017807	148.97	152.641	195.045	77.4624	182.169	85.3565	160.399	97.6753	522.465	110.698	294.377	115.417	7.11175	7.19367	7.79312	6.68494	7.50287	6.18409	7.40527	7.42084	8.44183	6.65634	8.04199	6.43193	noncoding	ENST00000414598	RP4-583K8.1	Ensembl	431	chr20	-	51068002	51072158		AAGCAATTGGTTCATCAATGGGTTGGTAAGAAGCCCTCCAAACCTTAATTATCTGAGTGC
ASHG19A3A015678	284.219	350.551	241.581	290.407	309.964	309.118	261.31	251.18	507.781	444.079	333.892	628.436	8.02612	8.48	8.08546	8.66319	8.27633	8.06462	8.10576	8.76713	8.39443	8.67724	8.21223	9.01887	noncoding	ENST00000454367	AC007250.4	Ensembl	813	chr2	+	58503011	58523683		TGAATGGGTCCCCTGTTTTTTCTCTTCTGCTCTTGTTGAACCATATCTCTGTTCCTTGTG
ASHG19A3A020169	1872.86	643.849	2014.05	931.55	1463.47	766.089	1562.95	1078.13	4568.12	1130.21	3304.31	1372.08	10.7472	9.40068	11.0695	10.2331	10.5534	9.4031	10.7457	10.707	11.8034	10.0652	11.5004	10.2309	noncoding	ENST00000412149	LL22NC03-2H8.4	Ensembl	524	chr22	+	22648097	22649159		ATCGCTGTAAGCCTGAACCCCAACCCTGGCTGCAGCCACCTGCCCTCCTAGTGCGGCCGC
ASHG19A3A014162	88.883	84.9677	56.6623	71.575	120.225	127.805	86.8298	66.4264	146.085	199.732	69.0611	141.041	6.36533	6.29053	6.11814	6.55868	6.92465	6.7679	6.51939	6.84514	6.64847	7.51262	6.13069	6.73571	noncoding	ENST00000443123	AC006227.1	Ensembl	860	chr2	-	107871146	107982329		GTGTTTAAGAACATTTGCCTGTGCATGCATGTGTTTTCCTTTGCATCCCACAAGAGGAAG
ASHG19A3A040745	320.794	333.556	267.651	384.887	268.791	296.439	281.779	281.349	652.75	407.695	386.361	546.746	8.20755	8.40212	8.22677	9.05797	8.06155	8.00427	8.215	8.9291	8.75158	8.55063	8.40864	8.81398	noncoding	ENST00000449605	RP11-147O5.1	Ensembl	7619	chrX	+	21911717	21920026		TTCTTTCATTCAAAGACAGGACTTACATGAGCCTTCCTTTCTGCTGTTCCTTTTCTTAAA
ASHG19A3A039320	989.036	613.287	1113.35	271.1	641.058	412.045	1069.7	369.892	1285.8	397.481	1293.72	435.459	9.81404	9.32487	10.2155	8.56883	9.32752	8.4795	10.164	9.30659	9.74406	8.50847	10.0607	8.46408	noncoding	ENST00000423122	RP11-65J3.1	Ensembl	545	chr9	+	132104121	132121817		TTCTTTCCCTGAGGACCATCTGGAGTGGACGCGTGCACTACCCCTCTCTGAATACACCCT
ASHG19A3A018101	88.5123	65.0556	79.4731	67.8379	96.3615	72.4971	63.8497	74.1269	152.902	72.5155	123.414	124.712	6.35937	5.87419	6.57188	6.47164	6.61749	5.93973	6.0761	7.01019	6.70883	6.04305	6.89471	6.54919	noncoding	ENST00000412571	RP1-122P22.2	Ensembl	415	chr20	+	19738791	19789926		TCGTCTTTGGGGCCACCGGTCGCCCCCGCCTCCGGGACCTGCGGGGAGGGCCCGCGAGAG
ASHG19A3A043571	808.548	377.036	633.327	461.615	627.655	604.462	569.498	325.638	1188.19	445.431	742.769	592.046	9.53069	8.59342	9.41264	9.31064	9.2968	9.04863	9.23576	9.12964	9.62453	8.68181	9.30678	8.9277	noncoding	ENST00000448835	RP11-554I8.1	Ensembl	499	chr10	+	6660677	6667308		TTACAAAAGGATTTGGATACCTCATCTCTCCTGTTTCGCCAAGGTCTTGACTCATCGCTG
ASHG19A3A017605	396.6	250.543	380.705	219.912	394.635	321.025	362.342	191.709	667.994	273.243	470.243	415.064	8.49985	7.97029	8.71489	8.26153	8.62144	8.11899	8.5836	8.39642	8.78722	7.97559	8.67409	8.39311	noncoding	NR_023919	HSPC157	RefSeq_NR	1039	chr1	+	22352041	22357713		TTCCTGGAGTCATTTGTGGGAGTTAGGGTCTTATCCTGATCTTTCCTCGTCCCCCGCTCC
ASHG19A3A013238	788.026	219.596	387.751	213.782	389.56	587.835	343.029	159.43	753.435	372.881	531.544	473.414	9.48937	7.76843	8.73626	8.22361	8.60013	9.00957	8.50418	8.13648	8.96917	8.41493	8.83265	8.59562	noncoding	ENST00000425125	AC017053.1	Ensembl	579	chr2	-	6453085	6465778		ATATGAAAAGGCTTTCCCAAAGAAGCCATGGAGTAGAATCCAGGTCTCCCAGTTCGTGAT
ASHG19A3A000203	2016.19	377.983	1166.54	909.243	893.74	767.754	798.971	371.424	2672.77	710.548	2361.9	1153.32	10.8575	8.59833	10.2743	10.2025	9.81219	9.40686	9.72795	9.31311	10.9359	9.38119	10.9851	9.97933	noncoding	ENST00000430772	NCRNA00182	Ensembl	708	chrX	-	73467698	73513362		CTGGACAAAGGAACAGGTATCTCAGATTCCCAGTTCTCAATCTTCCTTCCTCCTTACAAG
ASHG19A3A037206	60.7502	74.4045	37.9635	46.4456	41.3575	68.1432	46.3678	52.748	69.453	67.3468	42.2426	125.122	5.81164	6.07939	5.58195	5.88162	5.43827	5.84763	5.61871	6.50422	5.63546	5.93012	5.48036	6.55345	noncoding	ENST00000446754	RP11-321L2.2	Ensembl	689	chr9	-	23894987	23898054		GGCATTAGAAATCCTGGCGTTTTGCTGATGTTCTGCTTCTTGATGTAGATGCTTATACTG
ASHG19A3A031267	262.494	207.418	246.73	219.945	282.133	284.363	264.256	216.188	440.129	230.533	287.798	327.035	7.90753	7.68514	8.1123	8.26184	8.13578	7.93865	8.12159	8.55945	8.18248	7.72504	8.01151	8.01927	noncoding	NR_003948	HCG22	RefSeq_NR	5670	chr6	+	31021983	31027653		GACTCATCTCTTCTTTGTACTTATACCTGACTCAGTGTTGCCCTCAGTCCAACTAGATCA
ASHG19A3A019393	52.8974	57.0403	52.4466	87.672	68.3408	76.8962	58.3484	46.5656	112.31	101.069	76.1427	101.571	5.61221	5.67298	6.01472	6.87778	6.12402	6.02927	5.94885	6.31446	6.29847	6.52821	6.25797	6.23214	noncoding	BC062773		misc_RNA	859	chr1	+	32320889	32321713		GGCCCCAGACTACGTCCTTCAGATGCTGTAAAAGTGATAAAAATTATATTTATCTCGTGG
ASHG19A3A043602	71.5306	46.379	46.5268	50.9921	45.4075	49.0078	48.3484	50.9638	103.403	54.8619	73.0958	70.375	6.0467	5.36566	5.85519	6.02625	5.57299	5.36474	5.67997	6.4508	6.18876	5.62345	6.20653	5.66091	noncoding	ENST00000420825	RP1-251M9.2	Ensembl	537	chr10	+	11002113	11012779		TCTTCTTCAGGAATTGAACTGAATGTGCTGCCATCCTAGGCAAAAACTCCCAACTGACTG
ASHG19A3A044610	235.768	227.449	218.187	228.71	181.231	201.5	179.064	170.781	455.954	253.994	360.683	377.225	7.75031	7.82655	7.95151	8.31692	7.49575	7.43205	7.56662	8.22821	8.23379	7.87039	8.31773	8.23847	noncoding	ENST00000448347	RP11-282I1.1	Ensembl	831	chr10	+	125115965	125277224	uc001lhg.1,	ATGCTTGAAAATAAATGGCACCTGTGGAGAAAGTGCCCCATCCCTGATTATGTCATCGGA
ASHG19A3A022187	95.3003	72.1112	70.0424	82.3917	80.2049	90.4931	61.6663	36.5897	109.002	82.5477	56.3251	89.7411	6.4663	6.03085	6.39786	6.78254	6.35748	6.27182	6.02745	5.96706	6.2571	6.22363	5.86757	6.03543	noncoding	ENST00000413093	RP11-8J9.6	Ensembl	488	chr1	+	47223946	47233300		TCTGCAAGTTTACCAAGCATTGCCACAGTGCTCTTCAGTTTATACTCCTCATAGAAATAG
ASHG19A3A009744	285.512	175.093	199.426	146.023	234.415	237.279	178.977	142.212	440.395	274.49	241.602	291.704	8.03227	7.41245	7.82352	7.658	7.86806	7.6732	7.56618	7.9713	8.18342	7.98009	7.78372	7.84624	noncoding	ENST00000412360	AC102948.2	Ensembl	682	chr17	+	50939480	50976948		CATGACATATATTTGTATTTATGGTCCTCTGGAGAATCTTGCCTTTTCCCACCAATTTTT
ASHG19A3A042404	68.6098	70.8256	59.8815	67.9543	69.7443	58.0974	71.7424	68.7273	135.31	86.4785	83.2025	115.127	5.98743	6.0072	6.18504	6.47438	6.15434	5.60711	6.25047	6.89534	6.54484	6.29249	6.37594	6.42856	noncoding	ENST00000435526	RP11-414H17.6	Ensembl	409	chr10	-	6168004	6179520		TGTGAATTCAGACCCCCACTTCGCTTGAGCAGTGACGGGAAGCTGGTGACTTCAGGCTCT
ASHG19A3A013471	387.988	113.616	410.104	359.919	823.108	243.485	503.849	291.606	1174.77	146.174	1607.86	210.117	8.46626	6.73522	8.81499	8.97101	9.68784	7.71521	9.06847	8.98053	9.60796	7.05166	10.3947	7.35142	noncoding	ENST00000416279	AL133249.1	Ensembl	418	chr2	-	32018891	32029049		AGCTGCTTACCCCTCACTGGGTTGTGGCATGAACAATAAATACACTTTTAAGATACTGAA
ASHG19A3A026104	79.8094	71.5336	71.2285	76.7811	67.0735	95.8401	64.1072	57.191	95.4035	70.5901	59.3306	94.1084	6.20956	6.01977	6.41799	6.66798	6.09635	6.35327	6.08232	6.62355	6.08297	5.99999	5.93306	6.11023	noncoding	ENST00000439455	RP11-78O9.1	Ensembl	352	chr1	+	94610666	94611175		CTTGGGACCCTATGTGTACACCAGCATTTTCCTGAGTTCTCTAATTGTTTGTAGTTTGTC
ASHG19A3A049576	42.168	55.9638	38.8	32.6381	50.9807	57.1858	43.7465	36.0713	102.138	68.246	51.4993	79.3295	5.28651	5.64556	5.61068	5.31973	5.72714	5.5836	5.53522	5.94562	6.17213	5.95134	5.74258	5.84534	noncoding	ENST00000433280	RP11-547C18.3	Ensembl	431	chr13	-	51659559	51685078		ATATCGCTGCCCACACTGTGCATACTGTAGACGGCCAGTTTCGAAGGAGCACCGAGCACA
ASHG19A3A040892	145.217	118.535	155.985	120.306	154.248	128.977	143.668	82.0528	241.456	110.427	122.763	117.182	7.07088	6.80122	7.496	7.35767	7.26801	6.78007	7.24347	7.16189	7.34126	6.65312	6.88732	6.45337	noncoding	ENST00000422047	RP11-245M24.1	Ensembl	639	chrX	+	45369728	45489447		TCCATGCCATGTGTGCCAATGGTAACCAAACCTTTCATCCTGACCATCACTAACTGGATT
ASHG19A3A015599	2701.5	635.973	1983.67	1082.76	1276.1	1480.83	1251.88	545.607	2582.93	890.709	2505.78	1283.7	11.2809	9.37749	11.0497	10.4433	10.3375	10.3344	10.397	9.83019	10.8835	9.73129	11.0818	10.1406	noncoding	ENST00000442821	AC009236.2	Ensembl	553	chr2	+	45395721	45396553		ACTGGAAGCTGTTTTATCACTTTGTATTTTGAGAACCGCTCCCTTTCCCGCACACGCATT
ASHG19A3A013193	120.937	77.6106	97.5966	55.7156	95.5033	94.6957	103.279	69.0383	221.144	98.2762	146.505	118.944	6.80522	6.14353	6.8537	6.16392	6.6054	6.33582	6.77385	6.90087	7.22581	6.48605	7.11771	6.47459	noncoding	ENST00000445279	AC113607.2	Ensembl	694	chr2	-	895901	901137		AGTGCACCTTCCTCTCTTATTTTGTTTTATTTCCAGGGAAAGGGAAAGGAAGACATGCAG
ASHG19A3A010012	246.168	173.629	178.109	189.248	194.837	259.305	180.426	143.493	394	224.523	244.108	335.016	7.81333	7.39857	7.66664	8.04075	7.59518	7.80837	7.57955	7.98709	8.01769	7.68768	7.79615	8.05686	noncoding	ENST00000439041	AC061992.2	Ensembl	799	chr17	+	76311809	76343879		TCTTGCTGCAGCTGGGCCAGTTTGCTGACCTTCTCAGCTCCTTCTCTTAGACTGGAGAGG
ASHG19A3A020583	263.526	305.841	254.705	361.675	282.938	373.804	260.95	290.529	510.732	377.807	386.603	507.695	7.9128	8.26836	8.15468	8.97701	8.14084	8.33691	8.10397	8.97402	8.40269	8.43771	8.4099	8.69661	noncoding	ENST00000426112	RP3-439F8.1	Ensembl	2949	chr22	+	46937391	46944093		AAATTTGCTCGCCTGCACACCCAGAGAAATGGACTTGGCTTGGTTTTTCTGAACTTTTGC
ASHG19A3A043022	265.939	298.311	203.31	127.05	334.032	362.314	263.586	392.101	306.224	358.385	336.346	474.843	7.92409	8.2331	7.85147	7.44336	8.38486	8.29263	8.11773	9.3829	7.67082	8.36162	8.22441	8.59884	noncoding	uc001kat.2	CR592318	UCSC_knowngene	1146	chr10	-	81451255	81586183		TTACTTCCATGGGATATAGTCTCCATAAGAGAGTAGTCATCATTGTATTTGTTGATGCTT
ASHG19A3A043842	513.999	356.975	422.878	351.03	419.967	446.372	367.36	297.733	831.893	489.169	537.316	618.304	8.87854	8.50922	8.85897	8.93414	8.71242	8.59605	8.60636	9.0066	9.10621	8.82752	8.84866	8.99327	noncoding	ENST00000421320	RP11-124O11.1	Ensembl	1714	chr10	+	43366968	43369508		TGTTGTGGATCTTTTCCCCCTTTTACCTTGGCTTCCAGGAAGCTCAGTGCCAAGTTTTAT
ASHG19A3A029461	211.423	162.709	122.967	143.12	154.586	164.401	157.719	130.638	292.39	182.767	117.601	233.061	7.60556	7.29471	7.17071	7.62313	7.27199	7.13516	7.38311	7.83988	7.6084	7.37691	6.831	7.50662	noncoding	ENST00000450310	RP3-471C18.2	Ensembl	191	chr6	-	19690055	19753344		GAATATCCTCTAAAAGGCAGCTAAGCACTCGCTGTCTTCTTCCTTTTGCCTCATCAAGCA
ASHG19A3A017869	182.683	81.5344	236.915	79.4815	205.695	80.2712	200.313	138.826	499.208	94.1558	296.191	119.116	7.40153	6.22377	8.05973	6.72522	7.67811	6.09233	7.72391	7.93305	8.3663	6.41621	8.05156	6.47643	noncoding	ENST00000420710	RP5-827L5.2	Ensembl	500	chr20	-	59652279	59652872		TGCTTATGTTCCATTGGCCTGAACAAGCTACTTATCCAAGCCCTACTTCAGTGAGATGAG
ASHG19A3A049634	344.934	117.513	226.67	148.891	182.961	213.226	154.013	82.8505	271.02	120.949	224.637	205.688	8.3058	6.78641	8.00052	7.68351	7.50976	7.51707	7.34582	7.17501	7.49957	6.78254	7.67906	7.31703	noncoding	uc010aeh.1	AK127969	UCSC_knowngene	3223	chr13	-	64402979	64418258		TCGTGGGGGTGCCTCCCCCCCTGGGATGGGGGTCCCAAGAGCCAGGGGGGGAAGAGGGGC
ASHG19A3A046574	195.608	87.4137	128.168	80.1613	110.946	107.191	86.8112	63.813	185.78	91.8429	84.1912	132.41	7.49907	6.3368	7.23033	6.73933	6.81075	6.51581	6.51881	6.78755	6.97935	6.37975	6.39013	6.64481	noncoding	ENST00000439156	RP11-776H12.1	Ensembl	1796	chr1	-	61005920	61106163		ACCAAGTTTAGCCTGCCTTTGCTATTTTGGCGTATCTCCAATTCTTCATGATTTTCTCAT
ASHG19A3A019202	974.603	485.9	913.078	574.239	1690.95	993.746	1936.36	1077.36	2109.77	693.32	1447.01	836.369	9.79133	8.96496	9.93537	9.59942	10.7677	9.77742	11.0758	10.7054	10.557	9.341	10.2303	9.46291	noncoding	NR_024351	NCRNA00160	RefSeq_NR	694	chr21	+	36096104	36109479		ACTTAAGCAAATCCTTAGTAAAGGAAAGAACCCAGCAGCCTCTCCTCAAACCAGTAGGCA
ASHG19A3A000239	79.5023	70.2862	83.9639	71.6581	81.848	203.825	73.5414	61.4828	158.44	108.743	143.227	131.952	6.20501	5.99479	6.64442	6.56112	6.38545	7.45029	6.28344	6.73398	6.7577	6.62938	7.08695	6.63988	noncoding	ENST00000436162	XXbac-B33L19.3	Ensembl	1069	chr22	+	20325665	20350461	uc002zse.2,uc002znz.1,	GTGGCCCCTCTGAGGCATGAATCTAGAGCCATTGACACTGGAGAATGATACCTACCCTGA
ASHG19A3A033984	149.709	158.031	126.366	143.642	133.881	162.016	128.915	134.867	247.634	162.522	171.648	191.023	7.11899	7.2466	7.20943	7.62941	7.07606	7.11401	7.09417	7.89037	7.37326	7.2068	7.32188	7.20111	noncoding	ENST00000411542	AC011288.2	Ensembl	526	chr7	+	13141096	13743774		ACTTTGAGATTTTATGGATATGAAACCTGCTATCATTTAGCATCCTGCCTCTGGGAATAG
ASHG19A3A025152	480.446	367.427	330.872	321.622	428.638	435.493	333.456	242.227	812.11	490.276	481.31	545.938	8.77232	8.55177	8.51792	8.80978	8.74396	8.56186	8.45932	8.71878	9.07632	8.83089	8.70109	8.81331	noncoding	uc003gcl.1	AX747945	UCSC_knowngene	2165	chr4	+	1145159	1147489		TCCTCTTCTTCTGCCCCTTCAACTGCAGGCTGGAAAATTCATATGTTACCAGGAAAACAG
ASHG19A3A018638	2682.39	455.691	1646.62	924.449	1202.43	1251.17	1035.95	401.195	2023.6	617.058	1617.3	782.51	11.2726	8.86767	10.7641	10.2243	10.2474	10.0932	10.1145	9.41435	10.4831	9.16748	10.4039	9.35754	noncoding	ENST00000455253	AF127936.3	Ensembl	743	chr21	-	16120065	16126186		TCTCCTTCCCTCTTGAAGGAGAAGCCTTGAGTTGTGCATCTTCTCTTGATTTTACTGAGG
ASHG19A3A019186	228.967	192.039	182.644	165.387	161.472	462.694	187.163	118.958	360.871	189.424	176.004	208.331	7.71266	7.55728	7.70038	7.84489	7.33202	8.65331	7.62216	7.70504	7.89268	7.43405	7.35935	7.33764	noncoding	uc002ytn.2	CR626360	UCSC_knowngene	2657	chr21	+	35303425	35343487	ENST00000427447,	TCTGTCACCTCTTTCTAAAAGCTGGGAAATGGTTATTGTCAACGCCAGCCCCATTTTGGA
ASHG19A3A048964	120.333	77.3488	97.1441	80.6166	84.0913	80.8076	80.4127	69.0393	199.972	94.4044	106.759	125.77	6.80006	6.14006	6.84797	6.74945	6.42137	6.10304	6.40998	6.90104	7.08079	6.42035	6.70626	6.56198	noncoding	ENST00000455771	RP11-347K2.2	Ensembl	439	chr1	-	103820968	103835986	ENST00000444810,	AAACCCAACCTGAATGTCCCCTAAAAGTGAAGAAATGTCCACACTTCTATGTGCAGATTG
ASHG19A3A016260	70.6002	88.5377	63.7893	63.9366	66.3527	61.4462	83.7248	96.4243	123.734	106.408	89.3122	91.9946	6.02784	6.35427	6.26857	6.37736	6.07919	5.69133	6.46411	7.40456	6.43151	6.59922	6.47019	6.07456	noncoding	ENST00000420330	AC009404.2	Ensembl	3090	chr2	+	118591512	118599234		TCCTCTGATCCTTCCAGGTGGATTAAGCCCTTTCTAATCTGTCATGGACAGAGCAATGTA
ASHG19A3A051692	470.74	269.603	528.686	258.461	444.996	355.762	460.866	300.56	921.097	415.927	742.782	441.937	8.74262	8.08016	9.15992	8.50331	8.79732	8.26585	8.93808	9.01908	9.26021	8.58026	9.30695	8.48913	noncoding	uc001xyn.2	BC036259	UCSC_knowngene	1375	chr14	+	90921672	90925248		ATTTTTGAGAAAACTGCCTCCTCTTTAGGACTTGGCATCCCCTAACCTGCATCAGGAAAG
ASHG19A3A014319	310.742	264.89	309.883	227.1	278.96	310.637	294.537	262.79	635.501	376.428	384.883	388.403	8.1595	8.05342	8.42646	8.30806	8.11787	8.0707	8.27604	8.8316	8.71382	8.43148	8.40447	8.28378	noncoding	uc002tpv.1	LOC151121	UCSC_knowngene	2213	chr2	-	129999745	130031421		AACTTTCCTACTCAGTGGTGCCTTATTGAAATGGAGCATATTCCTGCCACCCATAGGTTG
ASHG19A3A015568	92.7944	110.778	83.7842	95.2876	94.1299	120.653	94.0145	85.0178	271.96	147.163	148.726	221.553	6.43	6.69133	6.64159	7.00795	6.58413	6.6871	6.63562	7.21277	7.50349	7.06245	7.1402	7.43007	noncoding	uc002rse.2	DKFZp781C08198	UCSC_knowngene	1809	chr2	+	42104694	42121185		AGTGGTGTTCCCCTTTTTTGCATGTATCAGGTATAATTAATCAGGTTGACATCACATATG
ASHG19A3A036878	199.529	177.221	201.879	138.88	171.693	134.799	201.687	163.46	552.986	210.256	347.339	285.424	7.52707	7.43046	7.84177	7.57955	7.42108	6.84647	7.73224	8.17221	8.51948	7.58905	8.26657	7.81364	noncoding	ENST00000417409	RP11-161I10.1	Ensembl	506	chr1	+	190449508	190463427		GGTCACCTTGCTTTCTTTGCTCTTGATTGTTTTCTAGCCCTACTTCTGTGACTACATTAA
ASHG19A3A050818	68.3431	934.258	44.0597	75.0083	49.8802	69.8925	119.72	97.4573	152.381	249.614	78.3308	536.477	5.98051	9.96214	5.78265	6.62973	5.698	5.88426	6.98471	7.41742	6.7043	7.84644	6.29511	8.78364	noncoding	ENST00000422129	BX571672.2	Ensembl	697	chr1	-	143118703	143194342	ENST00000513357,ENST00000451663,ENST00000428211,	CGTAAGAATTCCTACTTCAAACCTCAGACTTCAAATAACTGCCAGAACTACTTGACTGAG
ASHG19A3A013207	64.467	120.118	159.068	93.041	140.394	119.635	138.527	90.1868	265.468	126.511	188.22	177.329	5.89197	6.82078	7.52183	6.97346	7.134	6.67197	7.19665	7.30159	7.46986	6.84964	7.44382	7.08779	noncoding	ENST00000457813	AC018685.2	Ensembl	368	chr2	-	2733679	2734729		AATGAAGAGATGAGAAGCTGGAGCTTCTTATGTGAAAAATAACCCTCCAGCCATGGCTGC
ASHG19A3A042921	154.09	106.285	170.194	88.2031	166.682	142.372	156.634	94.3547	385.372	133.457	239.143	146.372	7.1585	6.62877	7.6086	6.88815	7.38076	6.92655	7.37289	7.36844	7.98742	6.92256	7.77138	6.78927	noncoding	AK055023		misc_RNA	1974	chr10	-	72689681	72695453		ACCTCAAAACTGTTTCGGATGCTAGAAATCCATGGCTTAGAAGTTCCAGCCCTCCATGAA
ASHG19A3A013259	925.713	685.044	835.59	712.715	812.072	844.031	811.887	691.082	1697.93	843.268	1331.58	1155.51	9.72287	9.49896	9.8022	9.87841	9.66538	9.54402	9.75238	10.1442	10.197	9.64466	10.1088	9.98257	noncoding	ENST00000456681	AC007464.1	Ensembl	746	chr2	-	8064284	8418214		TTTAAAATATCCTTCTTTGAAGTCCATCCTGCTCTGCCCACTATTTGTCCCCGGTGGTCA
ASHG19A3A014831	3479.8	648.152	2256.39	1322.41	1622.53	1896.22	1372.93	499.121	2891.99	962.076	2563.55	1233.23	11.6695	9.41023	11.2394	10.7152	10.7027	10.7002	10.5493	9.70901	11.0722	9.84228	11.1105	10.0795	noncoding	AK055120		RNAdb	2021	chr1	+	4007904	4009925		TTGTACACTAATTTTGAGGACCTGGAGCTGGTTTTGAGGACCCTCCCTAGCAAGTACTTA
ASHG19A3A030126	2931.45	1049.04	4031.75	1504.31	3814.85	1375.13	3190	1825.91	7782.33	1603.22	5156.04	1794.94	11.4024	10.1274	12.0982	10.8851	12.0287	10.2367	11.8427	11.3723	12.634	10.5609	12.1621	10.6378	noncoding	ENST00000413945	C6orf155	Ensembl	662	chr6	-	72054046	72129806		ACTCCACCCCATCCCCTTATTGAACAATTACGATGCCTATAAATATTGTATTGAGAAAGA
ASHG19A3A050471	63.4897	52.7667	39.6469	41.2008	54.547	52.7714	42.0378	31.2318	113.838	45.9926	42.443	65.2007	5.86945	5.55436	5.64126	5.69558	5.81551	5.47197	5.47472	5.73341	6.31609	5.3655	5.4872	5.53951	noncoding	ENST00000439008	RP11-460H14.1	Ensembl	414	chr13	+	110053042	110053988		AATCCTTCTCGCTCTTCATACACTGAGACAGGTTGAAATCTAAGACCATGGCAGGGAGAA
ASHG19A3A018649	243.812	182.757	249.517	150.723	196.985	200.837	207.565	148.222	514.364	222.066	310.332	289.414	7.79706	7.47656	8.12778	7.70362	7.6136	7.42666	7.77494	8.03404	8.41591	7.67192	8.11279	7.83322	noncoding	ENST00000443579	RP1-159A19.4	Ensembl	283	chr1	+	27852315	27857072		TCTGTGTGTCTGTCTACCTGGCAAGGAGATATGGCCCCCATCAGACTGGAGCTCCACAGA
ASHG19A3A010958	417.041	156.858	369.076	172.872	286.57	212.716	259.92	190.548	677.059	211.2	443.023	241.773	8.56927	7.23543	8.66723	7.9086	8.1588	7.51385	8.09857	8.38486	8.80523	7.59701	8.59084	7.55865	noncoding	AK096113		misc_RNA	2617	chr1	-	214157145	214159762		TTCTCCAACCCCACCCATCGTTTTGAGGGTTAGCATTTGGAGAGGCCGTGATTTAAAAAA
ASHG19A3A038311	182.23	268.875	188.197	203.33	175.957	241.377	199.449	248.466	174.984	148.248	59.4969	60.1174	7.39834	8.07533	7.74114	8.14397	7.45518	7.69982	7.71716	8.75454	6.89891	7.07554	5.93644	5.41158	noncoding	ENST00000427722	RP11-509J21.3	Ensembl	537	chr9	+	3674545	3691814		GCCAGAATTATTCATATGTCTCACTACAGGATGGGCCGGGAGTGTACCTTCATTATGTAG
ASHG19A3A016419	2826.84	915.547	2922.09	1258.72	2110.9	1651.04	1885.06	1024.63	1889.81	1576.22	4332.28	2076.92	11.3541	9.93053	11.6205	10.6545	11.1189	10.4919	11.0365	10.6413	10.3787	10.5395	11.9118	10.8235	noncoding	ENST00000446520	AC069394.1	Ensembl	553	chr2	+	138859453	138863475		AAATGAACGAAGTCAAAATTATGCCCTAAGGCAAGCCTTCCCCTCCATGCTTAGAGCTAG
ASHG19A3A050022	125.561	73.5367	124.829	77.9327	117.745	107.257	107.231	86.3225	163.267	55.3849	81.5644	97.2068	6.86193	6.0591	7.19114	6.69263	6.89835	6.51703	6.82712	7.23764	6.80103	5.63796	6.35051	6.16058	noncoding	ENST00000440633	RP11-252M21.1	Ensembl	411	chr13	+	31456687	31457532		TATTCCTTCCAGAAGGAAATTACAGACCACTCTCTGTTTCTACTCAACTGCTTTTCACTC
ASHG19A3A043982	536.985	529.049	248.897	186.505	186.367	94.2338	100.768	123.297	158.228	200.391	165.978	124.212	8.93516	9.09826	8.12501	8.01911	7.53532	6.32941	6.73492	7.75592	6.75536	7.51681	7.278	6.54288	noncoding	ENST00000432535	RP11-456A18.1	Ensembl	477	chr10	+	60759385	60761303		GCAATGTCCAGTTATATCTCCATGATATTTTCTTTGTGGAAGTTGATTGTTCTTCCTTAC
ASHG19A3A029434	97.061	48.4962	105.958	51.4778	106.022	67.6647	88.1018	58.5211	226.318	41.8806	230.772	98.9485	6.4886	5.42347	6.96521	6.04364	6.74945	5.83612	6.53964	6.65848	7.25558	5.22837	7.71716	6.19094	noncoding	ENST00000437648	RP11-146I2.1	Ensembl	1017	chr6	-	14977018	15090234		AATTCTTGCGAGGATGAACTCAAGATACAAAATATGCTTGGCAACTCACCCCTGAGTGGC
ASHG19A3A018802	167.198	210.122	153.53	132.408	148.775	265.174	191.768	148.298	472.141	297.852	327.893	393.416	7.275	7.70308	7.47418	7.508	7.21683	7.83881	7.65931	8.03492	8.28258	8.09312	8.18521	8.30565	noncoding	ENST00000427911	AP000281.2	Ensembl	384	chr21	-	34216676	34222244		ATGCCTATGTTCACCTCTTCCACCTGGATGGATGCTGAGCTCTTAGAAATTGACTTTCCA
ASHG19A3A044240	863.285	763.195	974.287	1018.33	868.089	674.701	751.589	574.952	1982.28	913.984	1479.79	1231.92	9.62648	9.66197	10.0274	10.3574	9.77471	9.21668	9.63984	9.89847	10.4549	9.76721	10.2724	10.0779	noncoding	uc001ker.1	BC082979	UCSC_knowngene	888	chr10	+	89102678	89115182		ACCTCCATGACCCTGCCTCTGAGAAACCAGCGCGTCCGCAACGATCACTCCTAATTTTCG
ASHG19A3A030734	2706.98	857.954	3067.66	1042.93	2259.39	1093.7	2255.83	1233.13	6126.87	1505.47	4587.12	1892.17	11.286	9.82976	11.7038	10.3935	11.2201	9.91168	11.312	10.8621	12.2791	10.4756	12.0036	10.7042	noncoding	ENST00000453579	RP1-257I9.2	Ensembl	554	chr6	-	155701644	155702317		AAGCCTCCATTGCCCCTCCTAAGCCATGCTTTCCAGCACTGTAATAAAACTGGATTTTTT
ASHG19A3A039113	1584.54	754.557	1604.4	759.317	1162.51	1337.47	1128.45	592.114	2468.8	973.813	1873.75	1260.49	10.5019	9.64181	10.7269	9.96287	10.1974	10.1933	10.2525	9.9396	10.8126	9.86033	10.6235	10.1159	noncoding	ENST00000417084	RP11-6J21.2	Ensembl	917	chr1	+	207422411	207482466		AATAAGATAGACATGACCTCCTTCCTCCTGGACCTGACAATTGTTCCTTCAAATCACTTC
ASHG19A3A032568	1381.2	460.291	897.701	615.806	659.248	1070.37	681.39	345.311	1010.4	602.567	980.393	694.751	10.2885	8.87957	9.91431	9.68379	9.37335	9.88545	9.49724	9.21345	9.38606	9.1318	9.68737	9.18596	noncoding	ENST00000412197	AC091705.1	Ensembl	209	chr7	-	25587381	25590682		GAAAAAGCTATTATTGAACTTCCCAGGAATCTCCCAGGCTGAGAAGTCTACACAATATTC
ASHG19A3A040430	1492.15	390.238	1023.41	506.554	726.982	828.562	767.782	289.574	1566.71	555.918	1317.75	557.014	10.4152	8.64795	10.101	9.43339	9.50958	9.51886	9.6724	8.96743	10.0709	9.00278	10.0922	8.84263	noncoding	NR_024493	NCRNA00087	RefSeq_NR	2808	chrX	-	134229014	134232733		AGGAAAGTTCTTTGCTGATTGCATGTGTGATACAGTGGGGGGTGCCTGAGCCCTCCCCAT
ASHG19A3A055281	273.652	201.081	253.434	220.307	278.303	286.619	231.832	185.783	559.171	304.263	352.869	356.492	7.96944	7.63952	8.14864	8.26432	8.11279	7.95162	7.93614	8.35238	8.53367	8.12662	8.28648	8.15271	noncoding	uc010gei.1	BASE	UCSC_knowngene	558	chr20	+	31786003	31793009		GGAGTTTCTTCCCAGCTCCTTAATGCCTGCAGACAACTGGCCTCCAGAAACCATTGAGTA
ASHG19A3A044464	194.124	215.144	274.027	160.258	242.046	202.755	226.914	192.923	410.086	221.523	289.027	320.213	7.4892	7.73964	8.26184	7.79511	7.91465	7.44336	7.90406	8.40624	8.08016	7.6694	8.01665	7.98922	noncoding	uc001kyk.2	BC036309	UCSC_knowngene	2093	chr10	+	107899923	107923511		AAACCTAACAAAACAGAAATGAACCCTTGATGAACCTCTTGCTCTGGACTGGTGCCCTGA
ASHG19A3A055266	30343.3	7011.11	22518.1	12820.4	15564.9	17191.3	13529.4	4450.42	21942.1	9706.03	27224.6	13115.5	15.0877	12.7519	14.8241	13.8169	14.1859	13.8721	14.0338	12.5062	14.3697	13.1313	14.9784	13.4087	noncoding	uc009wxq.1	BC039493	UCSC_knowngene	538	chr1	+	181143619	181151340		AAGGCCACTCCCTCCCCAGCCTGAGGAACACTCTACTGGTAAGGGGAGAAATGCCTCAAA
ASHG19A3A019123	127.535	88.4633	94.1225	231.776	147.917	324.597	161.694	287.631	303.955	269.692	94.6924	41.8847	6.88747	6.35264	6.80307	8.33883	7.20667	8.13209	7.41655	8.95845	7.65999	7.95783	6.54613	4.84176	noncoding	ENST00000458316	AL035610.1	Ensembl	1122	chr21	+	29420765	29475899		CAGACCTATTAATTCTGAGAGGAAGGAGGTGTCAGGATTTTCACAGAAGAAGAGCACTAA
ASHG19A3A050214	13832.9	3426.64	8419.05	5706.35	6525.04	6789.5	6506.72	3970.09	12508.1	5208.11	13829.7	6612.74	13.7557	11.7573	13.2323	12.632	12.8458	12.5334	12.9323	12.357	13.4165	12.2319	13.6972	12.442	noncoding	ENST00000446689	RP11-78J21.4	Ensembl	721	chr13	+	53063127	53073440	ENST00000424511,	GTTCTCCCCGACCCCATGCCCTTTTCCCTCATCTTTAATGAGTATCTGTATGTGTGGCAG
ASHG19A3A038189	160.243	146.568	104.878	129.759	132.716	154.522	127.553	69.1074	269.088	174.549	174.755	244.439	7.21324	7.12628	6.95073	7.47647	7.06479	7.04652	7.07932	6.90314	7.49103	7.31315	7.34696	7.57529	noncoding	ENST00000452377	RP11-399H11.3	Ensembl	527	chr9	-	138096567	138129443		TGTAGAGTCTTGCCTTGGGCCTTCTCGAGTATCCCTTGATGTTCTGCCCAGGAGGAGGGT
ASHG19A3A013365	483.667	274.376	297.344	318.004	322.996	466.154	305.076	190.24	400.032	321.889	312.489	386.708	8.78173	8.10502	8.36806	8.79662	8.33739	8.66652	8.32551	8.38302	8.04363	8.20764	8.12298	8.27699	noncoding	ENST00000421563	AC012506.4	Ensembl	541	chr2	-	23598099	23604170		TTGGAGTGAGACTACATCTCCCAGCATCCTGGCAGTTAGACAATTTTCTAGTCTCCTTTG
ASHG19A3A014418	319.611	119.168	190.493	121.116	187.452	278.725	152.417	67.174	212.616	179.944	262.45	233.727	8.20255	6.80917	7.75663	7.37027	7.5444	7.90843	7.32675	6.8624	7.17203	7.35417	7.89373	7.51055	noncoding	ENST00000458351	AC020601.1	Ensembl	1269	chr2	-	138636323	138683977		TTCTATGACTGCACATATATAGTCGCTTCAGAATAGAAAGCCGCTTTCTCCCTTAGCAAG
ASHG19A3A043054	78.384	126.347	154.275	91.9543	153.056	165.448	141.143	76.7646	287.753	161.512	218.248	172.993	6.18718	6.89564	7.4822	6.95588	7.2551	7.14368	7.22188	7.0599	7.58595	7.19772	7.64016	7.04757	noncoding	ENST00000444137	RP11-475D12.1	Ensembl	403	chr10	-	87191698	87192271		TTACATTCTTTCCTCTCATCCCATTGCAATGTTTCCATGCTGAGAGGGCTCCAGAGAGAT
ASHG19A3A037039	357.914	639.774	368.252	772.944	341.657	351.365	308.369	300.483	879.334	566.158	375.361	798.376	8.35779	9.38938	8.66453	9.98827	8.41618	8.24502	8.34263	9.01823	9.19034	9.03549	8.37311	9.39239	noncoding	uc003zfy.2	AY343902	UCSC_knowngene	581	chr9	-	100994	102941		GGACATATTTGTACCCCATCTCTATTTAATGCCTTTATACAATTCTTAATTCTACCAGCC
ASHG19A3A035081	87.2378	83.8789	40.7276	83.8344	50.0308	114.626	49.4271	75.1889	130.406	152.876	86.6393	179.458	6.34025	6.26984	5.67599	6.81075	5.70167	6.61223	5.71703	7.03043	6.50068	7.12132	6.42825	7.1061	noncoding	uc003vql.1	CR618431	UCSC_knowngene	1618	chr7	+	130538478	130613408		TAACAATATGTGCAGGCAGGACCGAAAAAAGGTGTGGTGCCTTCCAGCCCATAAATCAAA
ASHG19A3A015233	207.072	203.547	138.756	158.556	152.409	202.366	143.238	118.844	264.883	234.023	176.261	248.938	7.57843	7.65628	7.34147	7.77703	7.25058	7.43913	7.24045	7.70413	7.46748	7.75103	7.36066	7.60506	noncoding	ENST00000446593	AC093642.6	Ensembl	561	chr2	-	242989845	243026289		AGCAAAAACAAAACACACACATGCTCCTCTCAAGAGTCACTGGCATCCCAGCTGAAAAGT
ASHG19A3A043226	203.914	260.587	580.283	257.139	461.262	327.226	423.285	262.892	1041.4	334.123	663.944	449.271	7.55913	8.03067	9.28674	8.49489	8.84842	8.14341	8.81461	8.83224	9.42995	8.2609	9.13508	8.52007	noncoding	uc001ksy.1	AX747408	UCSC_knowngene	2222	chr10	-	103012577	103023307		TTTCTTGATTTTAATCTTGGCAGCCACCCTCCATGACAGCCTTAGGTCTGCACATTCATC
ASHG19A3A030885	117.028	98.5006	80.4312	86.6735	107.194	105.343	82.9077	67.1544	240.184	109.915	82.5778	168.71	6.75909	6.51717	6.58709	6.85916	6.76549	6.49211	6.45145	6.86209	7.33519	6.64774	6.3678	7.00919	noncoding	ENST00000440848	RP11-145H9.3	Ensembl	834	chr6	+	2637169	2640235		TTCTCTTTTCTCTCTTTCCAAAATCTGGACACACCATGGCCCAGTGATGGAGAAGAAGTC
ASHG19A3A018417	206.494	155.41	244.112	141.907	207.009	186.308	224.629	142.854	555.247	184.058	318.176	228.272	7.57452	7.22276	8.09969	7.61338	7.68671	7.31736	7.88736	7.97971	8.52448	7.39033	8.14694	7.47488	noncoding	uc010zye.1	LOC284749	UCSC_knowngene	3080	chr20	+	46994389	46999381		TGTCAGCGTAATCCAAAGAGGACACAAACACCCCTGCTATTTTCTTGTCACCAGGAAAAG
ASHG19A3A049511	437.211	284.294	170.809	241.338	186.768	229.645	160.873	241.108	376.075	303.764	233.226	952.279	8.6356	8.16709	7.61283	8.39696	7.5397	7.62422	7.40898	8.71359	7.95534	8.12393	7.73368	9.67613	noncoding	uc001uzl.2	BC025370	UCSC_knowngene	976	chr13	-	44974387	44980021		AGGTGTGCGGCATTGCCTCTGGGTCCCTGCTTTGGTTTAATTAAACTAAGTCTGGTGGTG
ASHG19A3A020324	206.379	216.088	160.377	195.504	441.244	273.349	195.706	138.78	222.785	186.742	169.193	272.505	7.57369	7.74556	7.53145	8.09065	8.78313	7.8808	7.69224	7.93267	7.23526	7.41288	7.30269	7.7482	noncoding	uc003ajj.2	TUG1	UCSC_knowngene	5561	chr22	+	31368248	31375377		TTAGAGTCCTGTGTTTGTAATTCCATGCATTTGTTATTTTACCTGTTTTGTCCCTGCCCC
ASHG19A3A030805	147.585	58.8658	256.856	40.1951	100.281	64.6514	231.254	42.6522	302.502	59.4389	78.3949	94.9055	7.09629	5.7228	8.16835	5.65628	6.67708	5.76696	7.93142	6.18673	7.65374	5.74075	6.29649	6.12074	noncoding	ENST00000431017	RP11-252P19.2	Ensembl	359	chr6	-	166186688	166188674		TCGAAGGTCTTCAAATCATTGTTCCTCCATATCATATTCAGAGCTAGTGCTTTCATGCTG
ASHG19A3A019043	308.244	221.731	298.908	222.306	289.076	246.44	246.525	185.542	501.76	253.664	430.692	374.089	8.14536	7.78451	8.37694	8.27716	8.172	7.73569	8.02399	8.35039	8.37457	7.86787	8.55177	8.22729	noncoding	ENST00000444356	AL050303.7	Ensembl	458	chr21	+	15142252	15144061	ENST00000422609,	TGAAACCTTAAACTCTTACTGATTCTTTAAACTGTCCCCATTCCAGTTTTCTCTACAGCA
ASHG19A3A019639	61.6525	198.648	182.863	106.616	166.901	224.424	183.65	141.698	290.48	214.821	205.843	240.855	5.83051	7.61813	7.70126	7.1768	7.38429	7.58905	7.60031	7.96534	7.59875	7.62346	7.561	7.55221	noncoding	ENST00000440477	RP11-46E17.6	Ensembl	770	chr22	-	27853207	27856021		TGATTATCCTTGTTCTGGTCCCATGTATACTCTGTGGGCTACTCCTTTTTACTGGGGGAT
ASHG19A3A031472	90.9595	87.5249	92.2084	96.4339	102.926	97.3143	92.8245	73.3111	147.227	80.7364	103.949	129.504	6.39998	6.33805	6.77479	7.02867	6.71149	6.37669	6.61895	6.99437	6.65933	6.19264	6.67182	6.60836	noncoding	ENST00000439844	RP3-503A6.2	Ensembl	400	chr6	+	38681826	38682993		GACAGACCTTTCAGTCCTCATTCCACATTGATCTGCTCTACATTCAAAGACTGACTTTCA
ASHG19A3A030761	285.168	270.357	263.366	218.496	253.68	348.63	269.704	243.422	264.694	286.259	300.991	498.695	8.03027	8.08527	8.20397	8.25181	7.98229	8.23137	8.15086	8.72632	7.46659	8.04075	8.07239	8.66913	noncoding	ENST00000446887	RP1-111C20.3	Ensembl	331	chr6	-	159485759	159486305		ATCTCACTATCAGTTTAGGAAATTCTCTGGTCTTCATGCTGGCTTCTGACCCTTGTGTCG
ASHG19A3A043851	239.369	214.854	161.596	136.222	346.92	249.421	197.604	37.045	173.461	109.765	167.96	188.051	7.77021	7.73755	7.54365	7.55235	8.43557	7.75079	7.70613	5.98403	6.88542	6.64442	7.2943	7.1768	noncoding	ENST00000442526	RP11-517P14.2	Ensembl	303	chr10	+	43916046	43917254		GAAGCTGTTTCTACACTCTCCTGAATGACCATTTTATAGATGCTGGGAAAAAATTGTATT
ASHG19A3A030839	304.431	574.187	314.153	645.259	221.852	262.907	247.805	242.571	520.794	453.5	311.057	739.269	8.12662	9.22283	8.44568	9.74127	7.78885	7.82793	8.03141	8.72154	8.43638	8.70842	8.11659	9.27623	noncoding	ENST00000445442	RP11-503C24.6	Ensembl	445	chr6	-	168700862	168702794		AAATGTTTGTTCCTGCAAATGCATCTTCCATCCTGGGTGACAGGAAGTGTCTGGTTCCAT
ASHG19A3A018676	878.894	394.09	504.082	394.414	483.923	653.954	391.462	237.463	814.026	458.547	609.183	617.65	9.6507	8.66272	9.09977	9.09006	8.92593	9.17464	8.70439	8.69152	9.07864	8.72481	9.01929	8.99103	noncoding	uc002yky.3	C21orf131	UCSC_knowngene	2124	chr21	-	22114913	22175426		TGGCAAAGGACGATGGCTGCTCTCCCGCTAACTTTAAATAAGTCATGTCACAAATTGCAT
ASHG19A3A055244	136.041	74.9841	140.133	96.8911	142.711	79.691	143.429	85.6532	545.896	104.067	218.106	167.544	6.97777	6.09114	7.35428	7.0378	7.15792	6.08307	7.24177	7.22603	8.49889	6.56848	7.63991	6.99856	noncoding	uc003zpy.2	BC043546	UCSC_knowngene	1234	chr9	+	25780053	25812963		AAAGATAACACCCTCTTTCATCAGAGCGAGCGAGCTTTCTTCATGGTGGCAATTTCCAGT
ASHG19A3A039080	355.096	322.728	327.434	284.861	406.579	351.569	368.664	240.776	559.304	437.728	454.346	528.579	8.34663	8.34991	8.50372	8.63264	8.66652	8.24619	8.61298	8.71085	8.53466	8.65579	8.62786	8.76022	noncoding	uc004bcw.2	BC039487	UCSC_knowngene	1005	chr9	+	108870331	109173662		TCCTGAGATGGCCCCGGCCCTGTTCATGTTACCTGTGTGTTGCTGAGTGGTCTTCTGTTG
ASHG19A3A037418	56.6375	113.222	82.3788	74.7265	79.7805	109.272	96.6747	66.3678	166.22	126.393	101.111	145.242	5.70966	6.72817	6.61999	6.62397	6.34946	6.54309	6.67398	6.84377	6.82384	6.84829	6.63495	6.77774	noncoding	ENST00000447613	RP11-327I22.5	Ensembl	957	chr9	-	43144979	43160008		AACTACAGAATCATTGCTTACATTGACACCGGCCCTGTTGTCCCAATGGATGGGTTTTTT
ASHG19A3A013085	78.1872	94.7155	57.8648	52.4613	67.9812	89.2227	68.4466	63.1697	140.431	85.271	79.0649	107.88	6.18265	6.45612	6.14461	6.07571	6.11577	6.24785	6.18265	6.77425	6.5938	6.27182	6.30719	6.32496	noncoding	ENST00000431139	RP11-80B9.4	Ensembl	446	chr1	-	240902728	240906911		GTTTAACTGCTAATCTGGATCTTATATTCTGAGCCCCAGCTTTTTTCTAAAGCAAAGAAA
ASHG19A3A029323	154.793	139.833	159.499	150.533	130.536	132.649	133.229	114.976	249.316	138.475	145.056	167.635	7.16462	7.05396	7.52406	7.70137	7.04109	6.82132	7.13929	7.65816	7.38175	6.972	7.1041	7.00081	noncoding	ENST00000420981	RP11-420G6.4	Ensembl	1588	chr6	-	2854890	2876744		ATAACCTTGCTTATGTCTGTTGTTGTATGTCTCAAATACCCTGTCCTCAGGAAGGCCCAC
ASHG19A3A038349	3117.23	543.314	2027.27	957.091	1336.8	1530.58	1147.65	361.846	2406.48	726.262	2164.11	966.789	11.4966	9.13606	11.0811	10.2692	10.4134	10.3841	10.2764	9.2747	10.7721	9.41607	10.852	9.70127	noncoding	ENST00000412339	RP11-390F4.10	Ensembl	422	chr9	+	6704470	6707780		AAGAAACGCGGAGACAGACTACTGGGACTGCGACGTCTCCTCTCCTGTTCGCTGCGATAT
ASHG19A3A043047	235.697	220.031	314.264	209.557	290.434	302.939	278.323	201.879	353.905	250.542	318.026	411.515	7.74954	7.7712	8.44751	8.19237	8.17801	8.03304	8.19759	8.46724	7.86622	7.85108	8.14623	8.38077	noncoding	ENST00000432108	RP11-219F10.1	Ensembl	309	chr10	-	85671409	85672678		TGTTTTGAAGGGGCTGGAAGTCTTTTCTGTCACCACCTTTACCTACCTGTCATCTGTGAA
ASHG19A3A030331	316.557	506.243	279.584	245.764	272.574	324.091	282.972	221.869	666.111	360.005	391.895	526.473	8.18793	9.02766	8.29116	8.42295	8.0845	8.12896	8.22226	8.60013	8.78437	8.3675	8.42815	8.75454	noncoding	NR_027354	LOC645166	RefSeq_NR	1104	chr1	+	148930404	148953054		GATTCCTTTTATCATTTTGTCCAAAGGCTCCACCTTCCTGAATATTACTGCTTTATACCC
ASHG19A3A055255	130.164	182.822	77.834	96.7932	134.034	169.99	126.254	87.4752	204.362	212.08	143.584	250.332	6.915	7.47682	6.53972	7.03533	7.07745	7.18723	7.06349	7.2589	7.11166	7.60324	7.09159	7.61433	noncoding	uc004dvh.2	LOC92249	UCSC_knowngene	2713	chrX	-	62646438	62780873		GCAGTTGGATGGCGGTGACTGCGTGGTCCTGCAACCCTGGTTCCAGTCTGGCAAGCATTG
ASHG19A3A007500	71.6409	94.3301	67.1225	89.8717	84.0521	90.1266	70.0796	59.6847	130.973	65.2561	93.1536	114.124	6.0488	6.45057	6.33795	6.91847	6.42066	6.265	6.21759	6.68787	6.50623	5.88144	6.52808	6.41338	noncoding	NR_027312	LOC153910	RefSeq_NR	2293	chr6	-	142847591	142959026		CTTCTCATCAGCACGTGTCTACAGTTGCAAgttctcactctgtagcccagtctggagtgc
ASHG19A3A018465	101.21	109.526	84.9449	98.5932	85.393	92.1523	87.5546	83.4983	70.8671	119.027	117.471	163.859	6.54853	6.67465	6.65962	7.06278	6.4436	6.29786	6.5304	7.18759	5.66624	6.7598	6.82906	6.96255	noncoding	ENST00000416190	RP5-1010E17.1	Ensembl	1340	chr20	+	54039580	54084752	BC041864,	AGACTGTGCCCCACACAACTCTGCAGCATAACCTTGCAGTATGAAAATAATGCCTCTCAT
ASHG19A3A015354	50.0032	58.3038	57.1691	61.2055	52.6161	58.7736	42.818	34.6271	106.477	54.68	50.1282	60.7084	5.53287	5.70635	6.12936	6.31288	5.7686	5.6235	5.50368	5.88468	6.2264	5.61929	5.70802	5.4265	noncoding	ENST00000448650	AC008069.1	Ensembl	596	chr2	+	16909390	16948822		AGCCTTCTTAGCTTGGATTCTTTGATGAAACACCACCATATTGGAGCATTCCACCTGCCA
ASHG19A3A000339	177.611	156.221	191.053	146.481	183.907	160.306	162.357	126.17	123.544	161.554	257.473	259.816	7.36344	7.2301	7.76207	7.66193	7.51814	7.09928	7.42353	7.78995	6.42911	7.19816	7.8693	7.6764	noncoding	ENST00000452637	RP11-403I13.7	Ensembl	695	chr1	+	149284644	149287106		CCCCCTTCGTGACCACGGTCTCTTTCCTGCCAGGGCACTGGCAACAGTTTTCCGTTTGTG
ASHG19A3A026922	261.297	102.113	164.661	92.6395	164.778	241.396	140.142	70.4222	184.224	113.735	155.719	145.464	7.90047	6.57308	7.56631	6.96692	7.36324	7.70018	7.21398	6.93469	6.96692	6.69133	7.19578	6.78034	noncoding	uc003kbl.1	AK123868	UCSC_knowngene	2767	chr5	-	70647681	70742169		TCATTTACTCACTGGGAACCTCGGAGGATTTCAGCTGATGTTTTTCTCTCCTTAGACAGT
ASHG19A3A050485	267.875	234.7	185.478	276.657	224.393	291.015	201.156	199.023	471.49	370.784	333.753	506.432	7.93267	7.87188	7.71891	8.59494	7.80441	7.974	7.72918	8.44805	8.2798	8.40807	8.21142	8.69331	noncoding	ENST00000440735	RP11-365P13.3	Ensembl	684	chr13	+	111635653	111642911		GTGTGTTCCCTTGCCCTTAGATGAAGAAATGCTTTCAAAACCTCTGAAGATGCCTGAATG
ASHG19A3A030167	472.611	267.972	403.162	272.62	426.733	483.736	385.637	187.266	743.225	442.904	558.981	583.62	8.74664	8.07189	8.78827	8.57651	8.73823	8.72458	8.68029	8.36433	8.94723	8.67453	8.9022	8.90814	noncoding	ENST00000449463	RP3-390M24.1	Ensembl	387	chr6	-	79314183	79315753		GTGAAGATTTTACAGGTAACACTTCCTTTCCTTCCTTTGTTTTGATAACAGATGGAGATA
ASHG19A3A016126	785.353	230.997	593.571	319.309	462.041	560.971	422.123	192.828	548	294.394	524.922	344.04	9.48528	7.8487	9.31734	8.80178	8.85048	8.93544	8.81012	8.40488	8.50549	8.07791	8.81767	8.09761	noncoding	ENST00000413708	AC096669.1	Ensembl	616	chr2	+	107978774	108023785		TCTTTTTGTATTAATGCATCATGTGACTCCCTCGTTTGGACTTCTGCAGGAACATGTCAG
ASHG19A3A051630	6674.05	5985.79	5518.09	25528.2	4793.5	10961.4	6258.09	8624.94	5387.06	6978.71	7169.67	6858.2	12.6138	12.5314	12.5698	14.7326	12.3709	13.2493	12.8785	13.2858	12.0646	12.6714	12.6463	12.4917	noncoding	ENST00000447883	RP11-277L2.3	Ensembl	561	chr1	-	149576590	149577296	CR620599,	TCCTTCTGAATTCGGTCTTGCCTTGAACACATCCCCATTAAATAAATCCTTGGAAAAGAA
ASHG19A3A030457	167.2	327.098	191.285	184.033	178.091	143.616	146.145	84.6119	221.628	143.899	151.725	176.399	7.27515	8.37287	7.76437	7.99909	7.47152	6.93908	7.26861	7.20612	7.22851	7.0277	7.16339	7.07759	noncoding	ENST00000445225	RP11-277L2.2	Ensembl	5730	chr1	+	149576489	149651107		CATACTTACTTCTGGAAATATATGCCTTTCCTAAAACTTAACCACACATCCACTACCATG
ASHG19A3A049948	677.662	315.008	664.017	365.332	585.896	524.694	576.082	267.373	1506.63	442.613	878.846	556.613	9.27315	8.31082	9.47769	8.99195	9.19547	8.83878	9.25098	8.85897	10.0021	8.67335	9.52828	8.84139	noncoding	ENST00000443778	RP11-760M1.2	Ensembl	398	chr13	+	24044185	24060449	uc001uos.2,	TGCTCTTAATCCTCCCTTGGCGACCTTCTACTCAGACATCATCTTTTATGCAGAGAAGCA
ASHG19A3A049509	76.8492	59.5945	48.4795	54.9123	59.9476	88.8687	53.2796	34.0896	93.687	67.7298	47.1435	72.2181	6.15384	5.7434	5.91286	6.14221	5.93917	6.24206	5.8226	5.8611	6.05952	5.93875	5.62694	5.69983	noncoding	ENST00000421190	RP11-478K15.5	Ensembl	323	chr13	-	44806060	44810195		TCTTTCATCGGAAAACTATGACATGCTTCATTTTGTTTCCCAGGGTGGTAGCCACAGTCG
ASHG19A3A017461	192.239	201.542	132.965	175.023	171.435	218.445	139.963	164.685	348.373	275.839	210.292	391.227	7.47544	7.64254	7.28517	7.92744	7.41903	7.54901	7.2131	8.18303	7.84588	7.98481	7.59234	8.2953	noncoding	ENST00000437696	RP11-359G22.2	Ensembl	565	chr20	-	22664299	22665982		AACTATACCAGTCCTCTGTTCCTGGTCTCTGGAGCTTCAATTTGGGAAAGTGACCCATTA
ASHG19A3A016422	47.4181	61.0169	36.1277	63.4801	48.5531	73.387	46.5845	40.2314	42.3954	86.0973	43.5905	71.3893	5.45828	5.77965	5.51843	6.36724	5.66091	5.95796	5.62694	6.10411	4.95543	6.28556	5.5229	5.68348	noncoding	ENST00000412593	AC114763.1	Ensembl	826	chr2	+	139228225	139231502		AAATAAAGCACACATTCCCTTTGGCACTAAATTTGACTCGGCAGCGTCTGTACAGGGATC
ASHG19A3A050377	366.953	274.586	345.759	294.713	331.764	299.244	312.354	283.74	1016.26	404.668	541.045	540.728	8.39294	8.10653	8.58177	8.68589	8.37417	8.01787	8.35809	8.9398	9.39386	8.53753	8.85605	8.79732	noncoding	uc001vlo.2	BC038529	UCSC_knowngene	1000	chr13	+	91145541	91187593		GTTTTTAAGATGCATCAGTTCCCCTTTCCAGCCTGAAGCCTCATCATCAAACAATGCTTC
ASHG19A3A038656	361.335	250.276	293.111	109.092	252.045	149.671	238.271	167.688	196.847	131.618	124.832	110.373	8.37107	7.9675	8.34991	7.21296	7.97212	6.99805	7.97253	8.20306	7.06112	6.90454	6.90961	6.36189	noncoding	ENST00000421848	RP11-374M1.4	Ensembl	492	chr9	+	45004878	45023236	ENST00000452477,	TCTAACACTAGTTTTACCCTTGTCAGCACTTTGCCGAAAACCTCAAATAAAGACTTTTTT
ASHG19A3A040914	149.62	96.1707	119.462	60.4519	108.631	76.4883	98.9404	80.9384	210.608	95.4092	172.904	143.303	7.11831	6.48045	7.13446	6.29308	6.78343	6.02061	6.7094	7.13979	7.15792	6.43703	7.33297	6.75909	noncoding	ENST00000366224	RP11-571E6.3	Ensembl	477	chrX	+	47157250	47158120		CATAAGTTCTGGGTCTTTATTCAGTTAGTTAACATTATTACCTTGTTCCCTCAACCATGA
ASHG19A3A018526	527.572	171.456	239.183	220.121	232.379	320.961	231.2	108.466	394.592	212.209	360.949	317.977	8.91214	7.37847	8.07189	8.263	7.85539	8.11838	7.93083	7.58127	8.02026	7.60425	8.31879	7.97971	noncoding	ENST00000437035	RP5-1043L13.1	Ensembl	499	chr20	+	58755935	59102516		TTAAAGGGCCCCATTTCCCATTTGCTGCAGAAGATGTTTAATTGGAAGTCTCTCCCTGTC
ASHG19A3A019926	51.0535	68.5824	47.2363	68.8282	64.0208	88.0562	55.0761	45.8244	57.9347	75.3092	48.2687	85.9212	5.5633	5.95679	5.87506	6.49509	6.03019	6.22771	5.86923	6.2914	5.38666	6.0916	5.65877	5.96645	noncoding	ENST00000454439	RP1-102D24.5	Ensembl	545	chr22	-	45831743	45844624		TTCCCATGGACTGGGCCTTTGCACACACATTGCACCAAATTCTCACAGCAGCCGAGCCAG
ASHG19A3A015595	2253.83	660.453	1475.18	904.143	1229.08	1191.01	1242.25	600.043	2948.42	998.629	2104.72	1429.94	11.0197	9.44324	10.6008	10.1944	10.2832	10.0318	10.3871	9.95815	11.1067	9.89357	10.8083	10.2969	noncoding	BC024156		misc_RNA	2195	chr2	+	45165058	45167235		AAATTCTCTCTCAACCTCTCTTTCTCTCTTCCCTCATTGAGATCACCAAAGTGGTGTGGA
ASHG19A3A043762	102.042	298.431	100.839	292.356	111.376	158.412	99.5063	110.238	76.4728	245.264	109.338	327.381	6.56112	8.23362	6.89713	8.67386	6.81712	7.08263	6.71799	7.60068	5.77354	7.81754	6.73732	8.02057	noncoding	ENST00000426067	RP11-253D19.2	Ensembl	378	chr10	+	30865627	30869111		TTTCAAGACCAGCCTGCTTTCAAGGTGTCAACTGATCGTGTAGACAATGTCTCAAAAAAC
ASHG19A3A039106	129.343	131.852	138.07	99.6943	149.002	148.228	110.983	100.258	138.626	93.4257	119.184	102.341	6.9066	6.96461	7.33565	7.07932	7.21882	6.98302	6.87703	7.45954	6.576	6.40436	6.84806	6.24552	noncoding	ENST00000451108	RP11-410K21.2	Ensembl	635	chr9	+	113361754	113367499		ACAAAATTCATCCTCAATGCTGGTTACCTGCCCCATGCAGATGCTGGCATTTAAAATGTT
ASHG19A3A030127	67.4912	67.9385	47.8498	55.204	101.186	86.9632	65.7415	39.5147	105.383	54.6649	68.3509	76.2937	5.96314	5.94291	5.89238	6.14937	6.68947	6.21021	6.12203	6.08079	6.2135	5.61871	6.11721	5.78558	noncoding	NR_026807	C6orf155	RefSeq_NR	2933	chr6	-	72124148	72130448		GGTACTCCACTGGGCATTTTCTCTTCATGGAGCTTATAGCAACAAAAGTGTTTTACAAAA
ASHG19A3A013690	185.338	118.113	123.159	118.661	133.356	188.09	132.015	78.0772	126.628	125.283	146.383	153.719	7.41963	6.7945	7.1729	7.33743	7.07006	7.32931	7.12471	7.08594	6.4614	6.83653	7.11615	6.86349	noncoding	ENST00000420469	RP11-978I15.9	Ensembl	1638	chr1	-	247687980	247690054	NR_027309,	ACACACTTCCTGAAGTAAGATGCATTTCACAAAGCTCCCAGTTTCCAGAAGGATGGAGCA
ASHG19A3A042518	637.891	481.938	1098.59	441.801	732.23	565.595	701.02	489.408	512.228	335.385	501.804	378.111	9.18629	8.95355	10.1974	9.24503	9.52107	8.94775	9.54068	9.68428	8.40918	8.26676	8.75992	8.24458	noncoding	ENST00000433460	RP11-275N1.1	Ensembl	439	chr10	-	21629161	21661879	DB068425,	AGTGAGTAAAGGGAAAATTTTCACTTCTTCCTATGGAAGCCTGTCACCCCCCAACTCCAT
ASHG19A3A049382	87.021	82.8107	62.0146	64.9825	94.4391	97.0181	73.1841	74.3685	102.439	68.8586	68.0287	86.8257	6.3367	6.24759	6.23129	6.40474	6.58967	6.37202	6.27476	7.01447	6.1768	5.96442	6.11164	5.98307	noncoding	uc001usr.2	CR592782	UCSC_knowngene	2567	chr13	-	30677365	30683005		TTGGAATGCATCCTCCACTTTAGCAAAAGAATTATGTGTTTTGTTTGCTCTTCATCATGT
ASHG19A3A032188	335.632	271.194	1864.88	447.383	1425.93	573.678	1386.82	770.487	263.256	348.883	2422.88	855.797	8.2715	8.08902	10.9512	9.2661	10.5128	8.9657	10.5676	10.2927	7.45915	8.32628	11.025	9.50302	noncoding	uc003qmi.2	BC041998	UCSC_knowngene	2592	chr6	+	149539061	149544216		GCCCCCTTCTATTCATTATTTCCTGTACCAAACTCATTTTGTAAACTAAGATCAAGTCTA
ASHG19A3A007506	644.162	1154.09	584.02	658.625	1082.16	1535	668.727	731.44	798.406	602.149	785.13	2205.23	9.20036	10.2577	9.29537	9.76907	10.0867	10.3881	9.47071	10.2247	9.05535	9.13098	9.38212	10.9127	noncoding	NR_027355	LOC645166	RefSeq_NR	670	chr1	+	148928285	148951595	NR_027238,	CTCCAAGACCTCATCAACAATTAAGACTCTTTGGCAGTTGCACTGGGTACTGGCTGAGTT
ASHG19A3A055229	90.0716	80.4428	65.9937	55.9831	67.9559	106.579	67.1361	41.8988	95.0272	56.8701	72.5751	57.9351	6.38545	6.2023	6.3137	6.17199	6.11522	6.5076	6.15384	6.16348	6.07779	5.67652	6.19472	5.35537	noncoding	uc003qir.2	BC039503	UCSC_knowngene	1292	chr6	+	140092209	140181606		TCCTACAGATGATGACAGTTCTCATTCTCCAGCAGCAAATAATCCCAAAGGAGGTAAACA
ASHG19A3A018696	164.556	114.603	111.711	130.377	152.808	133.554	129.326	108.533	404.941	189.811	270.777	260.908	7.25444	6.75014	7.04146	7.48456	7.25354	6.83129	7.09742	7.58177	8.06155	7.43603	7.93032	7.6844	noncoding	ENST00000446404	AP000402.3	Ensembl	540	chr21	-	26258989	26275070		ATATGACCCAAAATCCACTCCTCACTTGGACACTGCTCTGGTTATGATGGCTGACAAGAA
ASHG19A3A038936	50.2266	135.568	81.7206	41.0703	61.5494	59.6033	53.9593	56.5698	255.016	70.722	133.735	86.5262	5.54083	7.00486	6.60877	5.69133	5.97424	5.64652	5.83963	6.60672	7.41522	6.00387	7.00054	5.97811	noncoding	NR_027341	C9orf44	RefSeq_NR	2000	chr9	+	94903748	94921890		CAGGGAAGGGAAGGTAATTGAAAGTTTACAAAAACAAAACCCCATTCACATTCTTAAAGT
ASHG19A3A017276	173.603	162.401	191.979	166.724	183.798	193.827	172.226	152.62	398.024	195.6	226.487	265.383	7.33221	7.29162	7.76816	7.85607	7.51797	7.37129	7.51072	8.07563	8.03603	7.48035	7.69165	7.71144	noncoding	ENST00000435552	RP3-340N1.6	Ensembl	480	chr1	+	20569587	20571148		AGGAGAGAGTGACCCAGTCAACATCCAGCCCCATCAGCATGTGACTTATCCAGCCCCAGT
ASHG19A3A016048	1485.05	578.027	1014.51	760.971	846.467	966.077	753.39	368.885	1537.05	716.628	1402.94	939.033	10.4069	9.23099	10.0879	9.96681	9.73822	9.73855	9.64466	9.30134	10.0369	9.39409	10.1902	9.6507	noncoding	ENST00000441036	AC104782.3	Ensembl	581	chr2	+	100859092	100865724		ACAGAAAATGCTGTGCTGGCCTGGCCCTCCCACAAACACTCCAGTTTCACGGGCTGAAGA
ASHG19A3A009077	38.7111	119.092	120.872	63.7114	100.042	140.96	106.376	58.155	145.065	113.425	111.041	109.937	5.16227	6.80768	7.15066	6.37219	6.67339	6.91234	6.81525	6.65001	6.63915	6.68755	6.75923	6.35701	noncoding	ENST00000434300	RP5-1011O1.2	Ensembl	396	chr1	-	192486768	192536347		CAATTATTCTCCTGTTTTATCCAAATTATTCCCTTCTGCAAGACTCACATCAAGTACGAT
ASHG19A3A055179	124.447	49.8829	100.436	58.0719	93.6116	89.982	86.5585	50.1909	193.788	69.8943	119.92	106.96	6.84942	5.46753	6.89216	6.23039	6.57473	6.26257	6.51411	6.42869	7.03769	5.98532	6.85691	6.3141	noncoding	uc002zgn.1	BC046564	UCSC_knowngene	744	chr21	-	46411186	46414001		TCACCTGACAGGCTCACCAGAACCAGCACAGCTGCTGAGTTTTGGCTCCCGGACCCTGGA
ASHG19A3A030868	120.622	99.0457	89.9018	81.5283	108.188	106.807	88.644	74.0733	215.442	109.245	113.136	176.496	6.80274	6.52667	6.73871	6.76528	6.77692	6.51105	6.54905	7.00929	7.18988	6.63773	6.78328	7.07812	noncoding	ENST00000458006	RP3-416J7.3	Ensembl	751	chr6	+	155134	156639		AACAACACGTGTCCCTGCAGTTTGCTGAATTTCAGGGCATCACCACCTTTTTTCAAGAGT
ASHG19A3A032368	66.6377	53.8051	56.7644	67.6147	53.2577	75.9644	55.5624	54.3112	51.3205	50.1836	46.9604	83.6256	5.9432	5.58621	6.12041	6.46596	5.78296	6.00958	5.8813	6.54577	5.21757	5.49367	5.62163	5.92356	noncoding	ENST00000465755	AC093627.7	Ensembl	759	chr7	-	70971	71835		TTCTGTGGGTGGATTATCTCTCTGGATCTTTCTAAGTGAGTCCTGTGTTTCACCACAGCT
ASHG19A3A020108	360.058	254.748	388.619	270.032	291.477	340.42	345.689	257.641	387.754	213.366	290.983	254.412	8.36707	7.99622	8.73967	8.56525	8.18414	8.19831	8.51338	8.80408	7.99507	7.61325	8.02677	7.64318	noncoding	ENST00000424052	XXbac-B444P24.8	Ensembl	2183	chr22	+	20186295	20192440		TGGTTTAAGTTATTTTCTGTCAGCATCAACTTATTCCCCAGCCCATATCCGCAGGCCTCA
ASHG19A3A013546	140.686	108.576	95.5935	101.013	116.047	132.932	91.7254	76.1141	106.916	76.5501	74.1359	101.773	7.0257	6.66254	6.82667	7.0965	6.87854	6.82491	6.60112	7.04652	6.23129	6.11354	6.22436	6.23509	noncoding	ENST00000423797	AC006038.4	Ensembl	603	chr2	-	42592809	42652228		CAACTCTGTGCCACATCCTCTTCATTTTAGAATCCAGGATGAAGGATATGCCCTTATCTG
ASHG19A3A010892	95.4689	44.8246	48.7514	43.7356	67.2159	49.0911	50.5824	46.2511	210.315	58.2983	92.2461	89.1984	6.46869	5.31394	5.9201	5.78283	6.09943	5.36728	5.75202	6.30476	7.15435	5.71263	6.51389	6.02478	noncoding	ENST00000439570	RP11-61J19.2	Ensembl	359	chr1	-	212640157	212641085		TTAGGCTCATTTAATCCAAACTCGACTCCATTTCAGCCAGAACCAGGCACCTCTAGAAAG
ASHG19A3A043896	421.657	439.423	445.604	364.644	349.008	365.958	355.257	328.681	1041.87	598.539	609.516	811.59	8.58422	8.81519	8.9337	8.98796	8.44379	8.30727	8.55272	9.14316	9.43073	9.12041	9.02048	9.41668	noncoding	ENST00000441923	ANTXRL	Ensembl	634	chr10	+	47658248	47665128		ATAATGGGGAGCCATGAGTCCCTGGGGCCCTACTTCCTGGTCTTCCTGCTGCTGCTGCTG
ASHG19A3A018515	953.333	398.49	639.827	487.921	531.328	645.946	546.24	264.3	959.625	515.05	794.731	761.102	9.76275	8.67775	9.4261	9.38772	9.05773	9.15296	9.1723	8.84016	9.31187	8.90235	9.3982	9.31676	noncoding	ENST00000443747	RP11-164D18.2	Ensembl	566	chr20	+	58090245	58091094		AATAGAAAGTAATTCTCCATGTGTCTTCCTCCAGCTCCAATCTAGTTTAAAACCATCCCC
ASHG19A3A029517	49.663	86.2576	74.5737	70.751	50.8095	52.5245	49.1024	49.8116	90.1937	51.8454	52.8715	97.4178	5.52304	6.31599	6.47921	6.54049	5.7222	5.4642	5.70614	6.41812	6.0076	5.54204	5.77904	6.16445	noncoding	ENST00000455966	RP1-224A6.3	Ensembl	615	chr1	-	22350486	22351461	BC039533,	GATGCCGCTTGAGTCCCAGAGCAACTCCAATTTCATAGGCACATAAATTTATGTGAAAGT
ASHG19A3A032065	6219.97	1771.02	4301.62	2627.89	2617.11	3265.46	2123.74	1170.24	2267.4	2199.67	5220.95	2756.23	12.5105	10.8461	12.2106	11.6082	11.4255	11.4791	11.2212	10.8014	10.6778	11.0014	12.1795	11.2388	noncoding	ENST00000454262	RP11-102N11.1	Ensembl	335	chr6	+	131018456	131018923		AACCTCCCCCTTATAAATAAGAAGAGTCATTCAGAAATAGAGTGTTGCAATGAAGTCCCT
ASHG19A3A030370	105.211	66.6768	109.961	76.3452	92.7253	55.0315	93.882	59.9616	183.41	54.389	110.486	82.6823	6.60439	5.91304	7.01963	6.65821	6.5612	5.53207	6.63382	6.69737	6.95975	5.61036	6.75163	5.90729	noncoding	ENST00000421174	RP11-403I13.2	Ensembl	905	chr1	+	149186302	149187373		CCTAGACCCCGAGATTCCTTTCACCCGGGAAATCTCTTAATCGCATCCTTTGTCATTTTG
ASHG19A3A013311	188.599	174.534	169.072	107.151	160.061	178.511	175.593	107.01	425.45	200.162	246.67	274.866	7.44691	7.40719	7.5986	7.18495	7.32015	7.25676	7.54005	7.56155	8.13634	7.51516	7.80987	7.76062	noncoding	ENST00000422415	AC010145.4	Ensembl	517	chr2	-	16137170	16203007		ATGCCTCTCAAGGCTCCTTTTCCTCCTTACAAACAAAATAAAACAAATCCTTCCTATGGA
ASHG19A3A042655	172.191	146.809	200.074	159.005	198.708	167.721	152.173	128.502	390.797	181.707	261.585	259.533	7.31901	7.12982	7.82951	7.78303	7.62791	7.1662	7.32472	7.81927	8.00602	7.36844	7.88896	7.67497	noncoding	uc001jah.1	AK123067	UCSC_knowngene	1298	chr10	-	43169007	43187207		ACCTTGGAGTCTCCAGTTCACTGAAACCTGTCACTGCCACCCAGTGGCCACCATGACAAG
ASHG19A3A017120	33.395	93.4326	48.4079	76.6281	59.9639	76.0123	54.547	108.759	109.307	114.225	73.0428	137.94	4.94964	6.43505	5.91135	6.66375	5.93973	6.01111	5.85433	7.58468	6.26071	6.69699	6.20594	6.70389	noncoding	ENST00000420211	RP11-422P22.1	Ensembl	491	chr1	+	18712322	18715008		AAAGCCCTTCCTTAAATCCTTTAAAGCCTAGGCTTAGGGGATTGGGCTCCTGCTTTAAGA
ASHG19A3A041434	37.4438	51.5724	49.5696	41.7109	49.7059	73.0519	51.9796	29.5481	71.8918	68.1519	64.2056	87.7624	5.11139	5.51924	5.94242	5.71334	5.69176	5.95196	5.78674	5.64912	5.68486	5.94867	6.03754	5.99883	noncoding	ENST00000451869	RP1-241P17.1	Ensembl	444	chrX	+	114957296	114959381		GTGACATGTAAAAACCCAATTCCCGTAACAGCTTTCCCAACGTTGATTTTTTAGACATGA
ASHG19A3A051145	124.322	104.281	108.291	98.9596	119.841	119.218	108.107	50.9881	143.217	91.8139	141.846	164.705	6.84806	6.60315	6.99508	7.06814	6.92021	6.66662	6.83959	6.45159	6.62064	6.37897	7.07319	6.97346	noncoding	ENST00000448840	AL132709.1	Ensembl	520	chr14	-	101540300	101544008		AAGTCCTCCGACTCTGAAGGCCATACCCAACAGGTCCCATTTTATTTGTTTTACTTTTTT
ASHG19A3A049414	1495.21	437.317	1437.2	755.528	1065.8	1005.8	1026.6	622.499	2533.01	865.088	1926.02	1302.89	10.4193	8.808	10.5628	9.95471	10.0622	9.79741	10.1042	10.004	10.8526	9.68303	10.6735	10.164	noncoding	ENST00000421002	RP11-380B4.2	Ensembl	903	chr13	-	33451568	33485788		TGAAAGTGGACATTTTTGCCTTGACAACTCCATCTGCTCCTCCTCTATGAAAGCTCCATC
ASHG19A3A040030	81.6718	77.5063	53.7526	65.7833	104.901	91.7872	55.5615	51.2972	54.6998	68.2827	51.6422	89.3533	6.24395	6.1425	6.04583	6.42098	6.73732	6.29249	5.88118	6.46015	5.30887	5.95249	5.74549	6.02704	noncoding	ENST00000431637	NCRNA00210	Ensembl	1586	chr1	+	218066242	218094146		ATTAAATAGTGATGCTACCCAAATCCAGGCTTGTCCTGTGCTTGATGGCTGCTGCTATTG
ASHG19A3A039837	101.133	79.6047	145.99	87.4075	130.306	108.729	123.482	95.8328	238.238	114.326	215.806	165.596	6.54773	6.18327	7.40737	6.87252	7.03916	6.53535	7.02893	7.39334	7.32404	6.69831	7.62724	6.98045	noncoding	ENST00000456240	RP11-323I1.1	Ensembl	347	chr1	+	213904758	213967930		TTAAGAGTCTCCAGTGCTTGTTAGGAAAGTGTGGAAGATGAACCCCTTCTTCATCCACAG
ASHG19A3A040180	205.631	461.142	216.924	486.443	180.564	213.405	198.639	168.579	513.777	405.777	211.13	505.167	7.56944	8.88362	7.9446	9.38503	7.49089	7.51758	7.71168	8.21031	8.41313	8.54289	7.59672	8.69	noncoding	ENST00000456301	RP3-341D10.4	Ensembl	3216	chrX	-	100258820	100262962		GAAAGTTTTAAAATCTTTTTCTCCAACTTGGGCAATATGGCAAAACCCTATCTCCACAAA
ASHG19A3A018479	77.8181	166.953	204.849	133.336	172.908	143.039	142.754	124.92	374.278	210.09	254.32	220.632	6.17276	7.33807	7.86174	7.51548	7.43189	6.93301	7.2357	7.77546	7.94779	7.58694	7.85046	7.4249	noncoding	ENST00000437350	RP5-843L14.1	Ensembl	298	chr20	+	55171365	55173677		TTCTCTTGTGCCCCAATTACCACATGCGTCATGGGGAGAAGAGCTTGAACCCCCCAGAGG
ASHG19A3A044506	179.804	153.796	192.288	109.095	127.992	155.237	162.602	126.279	310.53	153.461	214.05	146.851	7.37943	7.20598	7.77176	7.2131	7.01458	7.05228	7.4249	7.7911	7.68974	7.12661	7.61579	6.79547	noncoding	uc001aio.1	AK054708	UCSC_knowngene	1954	chr1	-	1944651	1946969		ATTTATAAAATGCCGTGATTCAGGTCTCAGGGCACTGTCGCCCCTACTCACTTTGATGAA
ASHG19A3A007100	495.611	553.611	413.888	360.446	474.342	721.443	473.129	277.635	552.63	460.441	393.507	502.898	8.82109	9.16481	8.82949	8.97328	8.89287	9.3087	8.97352	8.91324	8.51792	8.73259	8.43467	8.68324	noncoding	NR_002323	TUG1	RefSeq_NR	7115	chr22	+	31365633	31375377		AAACTGAGGATGCTCCATCCAAAGTGAATTATGTCCTGTGCCTCCTGATTGCTGAGTGTT
ASHG19A3A019299	290.236	235.608	219.843	223.852	224.649	223.898	212.219	159.745	506.4	282.864	267.003	419.971	8.05855	7.87821	7.96024	8.28791	7.80576	7.58486	7.80788	8.13951	8.39052	8.02295	7.9141	8.40962	noncoding	NR_027085	LOC284551	RefSeq_NR	2741	chr1	+	31984035	31989846		TATAGTCACTTCCAATATCATGTGTTTCAACAAGCCCGTGTTCCTTCCTGGTCAGTTCCC
ASHG19A3A014148	163.227	173.311	216.255	136.855	177.136	153.663	165.111	151.323	442.58	211.248	275.389	221.33	7.24215	7.39543	7.93993	7.55874	7.46309	7.03819	7.44797	8.06191	8.19115	7.59746	7.95254	7.42856	noncoding	ENST00000413151	AC009505.4	Ensembl	424	chr2	-	106575539	106578462		TAACACACCGCTAAGAAAAAGACTTGTTCTGAGAGTGAGGACTGCCCCCGGATTTTGTAA
ASHG19A3A030424	84.8039	745.085	52.3093	300.509	45.604	582.987	105.223	375.259	140.349	680.747	152.849	1387.99	6.29847	9.62063	6.01136	8.71359	5.57923	8.99809	6.80197	9.3294	6.59338	9.31734	7.17215	10.2485	noncoding	NR_027484	FCGR1C	RefSeq_NR	1338	chr1	+	149369293	149378295	NM_000566,AK291502,	TACTAAATACTAACTGCTAGAAGAGAAGACTCTGGGTTATACTGGTGCGAGGCTGCCACA
ASHG19A3A013235	166.84	82.0075	162.259	77.0585	96.4702	104.102	96.078	59.1107	132.368	74.2438	74.8055	101.431	7.27219	6.23459	7.54984	6.67479	6.61895	6.47569	6.66494	6.6735	6.51631	6.0731	6.23581	6.22951	noncoding	ENST00000425763	AC107057.1	Ensembl	319	chr2	-	5689911	5696163		GAATGCATTTGGAGTAGGTGATGTTTAATGATCCTTTCTGTTCTCAATTCCTGTAATACA
ASHG19A3A019932	153.755	251.095	101.943	152.798	54.8529	228.971	91.4272	77.6582	99.4153	230.135	75.0989	84.9698	7.15631	7.97346	6.91184	7.72216	5.82218	7.61971	6.59409	7.07834	6.1358	7.72245	6.24047	5.94959	noncoding	NR_027036	LOC100271722	RefSeq_NR	1625	chr22	-	46435788	46440748		ACCCATGAGGTAATTACTGAATGCATTTGGTTGAAAGTCCTTCTGCTATATTTTCCAAAC
ASHG19A3A019258	125.024	42.5562	138.225	58.6032	114.799	51.1108	116.491	48.8109	151.014	63.6352	259.74	123.181	6.85644	5.23368	7.3371	6.24594	6.86502	5.42556	6.94638	6.38578	6.69443	5.84451	7.88001	6.53029	noncoding	ENST00000416842	AP001042.1	Ensembl	487	chr21	+	40218170	40220568		AGACTTGGGCAAACTCTACTCCTCAATTTGTGGAAAAATCTCAGTATTGATCTATGCATG
ASHG19A3A038559	162.279	281.859	115.124	56.8982	190.435	303.98	198.982	126.12	193.886	423.563	135.761	164.501	7.23244	8.1508	7.08206	6.19782	7.56601	8.03779	7.71421	7.78928	7.0393	8.60652	7.01945	6.97055	noncoding	ENST00000429493	RP11-220I1.1	Ensembl	4375	chr9	+	37079892	37090398		GGATCTCAAATGTGGGAAGGATTGTTATATAAGACAACCAAATGATGACATGAGACAATA
ASHG19A3A024207	145.761	73.6007	196.704	73.0751	482.421	52.967	162.265	76.8706	637.61	92.254	298.289	165.278	7.07659	6.0607	7.8068	6.59181	8.92057	5.47864	7.42273	7.06223	8.71878	6.38688	8.06068	6.97777	noncoding	ENST00000425517	RP11-424D14.1	Ensembl	627	chr1	+	69521580	69650686		GGATCACAGAAAACACCCCTACACCAACTTATAGCCAATCTATTCAACCTGCATTGTTAG
ASHG19A3A029496	90.2888	86.4918	48.8838	94.4989	58.3006	108.348	64.9011	53.7079	127.641	117.273	70.5944	128.128	6.3887	6.32075	5.92418	6.99653	5.90109	6.5316	6.1021	6.53015	6.47222	6.73612	6.16115	6.58889	noncoding	ENST00000510784	AL160400.1	Ensembl	1029	chr6	-	25015180	25042398	AK300950,	ACTTAACTTCCAGGATAGCTGCAAGACCCTTTTGTTCCTTTGCCATGAGCAGGTTTTAGG
ASHG19A3A050871	133.187	124.708	138.433	95.6909	126.222	124.112	117.427	92.7418	209.555	80.3327	83.2944	102.875	6.94916	6.87567	7.33862	7.01626	6.99836	6.72502	6.95614	7.34324	7.14885	6.18545	6.37654	6.2521	noncoding	ENST00000418607	BX004987.7	Ensembl	964	chr1	-	143527404	143533272	ENST00000445662,	CCACAGTGGATTAGTGGATATTACAAAACCTCTGGTCCCACCTCATTAAGATGGAAAAAA
ASHG19A3A035290	318.364	336.392	293.818	301.028	321.14	306.865	286.493	262.059	668.349	434.37	452.105	574.674	8.19759	8.41476	8.35238	8.71644	8.32733	8.05095	8.23906	8.82752	8.78827	8.64427	8.61993	8.88661	noncoding	ENST00000417506	AC004941.3	Ensembl	3120	chr7	+	149095294	149098547		TTCTGTGCCAATCTTTATTGCCTGAGTCCCCCAGCACCCAGACTGCTGAAATTAAAAGAT
ASHG19A3A031190	2600.77	861.462	1963.1	1153.93	1328.57	1547.35	1169.98	680.021	2788.13	1261.03	2604.73	1408.8	11.2262	9.83668	11.0326	10.5381	10.4035	10.398	10.3036	10.1198	11.0071	10.2222	11.1317	10.2698	noncoding	ENST00000444986	HCG14	Ensembl	413	chr6	+	28864306	28865099		ATGTTTACTGAAATCTTGATCGTGGTTAGCCTCCCCCAGGACTTCATTGTTTGGAAGATG
ASHG19A3A019498	94.3472	85.7872	68.1375	70.4568	67.5152	95.7769	58.3587	52.2922	101.182	72.7743	72.5626	140.44	6.45182	6.30701	6.35767	6.53314	6.10558	6.3514	5.94909	6.49166	6.16014	6.04785	6.1945	6.72953	noncoding	ENST00000412656	AC011718.2	Ensembl	727	chr22	-	20640967	20661407		ATCATTCCAGACATACATGCAGATGTTGGAACTCCCTTGCACAGTGACTCATGATCCCAA
ASHG19A3A050126	139.244	87.3408	70.9379	71.9248	78.3603	91.8534	63.7226	43.3449	188.387	124.961	119.946	129.083	7.01046	6.33528	6.41325	6.56724	6.32241	6.29362	6.07265	6.21043	6.99824	6.83331	6.85788	6.60298	noncoding	ENST00000426509	RP11-442J21.1	Ensembl	295	chr13	+	45225947	45275152		TCAGGACAAAGCCAGCTCTGTCTCCTGTACCAACCTTGCATGAAAAACAACCAAGGAAAT
ASHG19A3A031944	91.4641	110.531	62.305	64.2395	61.3263	106.617	94.9644	43.5552	168.214	172.165	116.738	131.904	6.40627	6.68691	6.2373	6.38476	5.96946	6.50803	6.64817	6.21797	6.84071	7.29263	6.82159	6.63933	noncoding	ENST00000444259	RP5-1112D6.4	Ensembl	557	chr6	+	111599134	111599945		TTAGAAAAGGAAAAGTTTACCTGCAAAGAGAGCAAGAGAATGACTGGCTTGCCTAATAAA
ASHG19A3A032137	1208.3	240.426	756.768	290.342	443.017	596.351	410.953	110.53	663.203	218.263	658.544	268.475	10.11	7.90784	9.65921	8.6629	8.78827	9.0312	8.77495	7.60404	8.77843	7.65001	9.1244	7.72639	noncoding	uc003qis.2	BC038188	UCSC_knowngene	1351	chr6	+	140297466	140414856		GCTTTCTCTCTCTCCATGCTCAGGTACTGAGGAAAGATCATATGAGCACACAGCAAAAAG
ASHG19A3A042680	404.655	167.332	262.517	157.376	185.51	266.987	169.888	87.7271	395.923	223.203	307.264	277.885	8.5307	7.34162	8.19831	7.76453	7.53049	7.85063	7.49021	7.26305	8.02612	7.68023	8.09923	7.77649	noncoding	ENST00000437014	RP11-20J15.2	Ensembl	841	chr10	-	44755049	44757261		TAAGGAGACCAAGACATTGTGAAAACCAAGTGTCTCCCACCTTGCCAGGACCTATAAAGT
ASHG19A3A038558	757.422	738.244	1045.41	707.851	679.924	929.403	633.221	364.024	749.882	409.067	648.285	416.176	9.43291	9.60891	10.1256	9.86942	9.4155	9.67933	9.38387	9.28268	8.96232	8.55416	9.09977	8.39616	noncoding	uc003zzp.1	BC067112	UCSC_knowngene	1868	chr9	+	37079993	37087992	ENST00000429493,	AAACAGCATCCACAGCTATTTTGTGTTGTTTCCCTGACCCCACCCTGAAGAAAAGAAAAA
ASHG19A3A011351	79.811	71.934	45.4947	66.5873	60.7043	67.7027	48.1522	39.1529	109.626	81.39	73.992	119.757	6.20967	6.02663	5.82547	6.44239	5.95587	5.83731	5.67356	6.06625	6.265	6.20387	6.22205	6.48549	noncoding	ENST00000428426	AC002511.3	Ensembl	376	chr19	-	35923858	35924720		AGGCATCCTCTGTCAAGACCATCTGCGCATGTGCTGTGCAGTCTCCAGTCTGCACTGTGA
ASHG19A3A009075	103.839	91.4687	75.8518	60.2456	77.737	116.33	76.388	37.4942	93.3958	91.5525	100.341	120.462	6.5863	6.40254	6.50134	6.28756	6.31	6.63139	6.33528	6.00032	6.0548	6.374	6.62642	6.49563	noncoding	ENST00000428569	RP11-541F9.1	Ensembl	583	chr1	-	191827892	191859359		GATGTTCTTTTTCTTTCCCCCGGCCAGGGATCTGAAACTAACTCGGACTTACTTGAAAAG
ASHG19A3A013035	140.355	75.823	77.8951	100.258	77.337	74.3761	52.1304	62.6882	123.716	61.9154	81.4469	141.74	7.02182	6.10712	6.54122	7.08766	6.30282	5.97887	5.79221	6.76124	6.43127	5.80596	6.34908	6.74334	noncoding	ENST00000413439	AC006293.3	Ensembl	2127	chr19	+	55219699	55224955		GTGCCTGTAGAGAACGCTTCCTCCATTAAACTTCCATTAAATGGCAGTGCTTTCAGTCCA
ASHG19A3A007950	169.1	922.014	210.447	661.254	136.213	297.682	146.392	359.791	187.616	434.65	127.504	104.737	7.28995	9.9396	7.90103	9.77536	7.09828	8.00914	7.27067	9.26503	6.99225	8.64527	6.93894	6.2798	noncoding	uc002goc.1	AK123263	UCSC_knowngene	2800	chr17	-	13680148	13695867	ENST00000423323,	GGCAGAATATTTTGTTCCTTTATGGGTCAGCCTGGGATACAAAATTAGAGAAACTTTGCA
ASHG19A3A055162	145.308	188.35	163.15	114.668	149.431	212.6	122.944	101.056	168.458	133.977	145.048	146.993	7.0719	7.52493	7.55436	7.28647	7.22251	7.51262	7.02382	7.47239	6.84323	6.92852	7.10387	6.79716	noncoding	uc002rop.1	LOC285045	UCSC_knowngene	868	chr2	+	33066079	33162270		GCTCCTGACCCATGCTGGGCCCTCAACTTAATTGCTGCCTAGAGCTCATAGAAGGATCTC
ASHG19A3A016447	113.392	120.687	76.7791	93.4216	120.477	121.355	102.467	90.2988	224.837	162.874	123.862	221.301	6.71568	6.82762	6.51852	6.9803	6.92835	6.69378	6.76173	7.30333	7.24607	7.20975	6.89957	7.42844	noncoding	ENST00000414967	AC062031.1	Ensembl	747	chr2	+	146672657	146688714		TAGAACTCTCACATTTGTTTTGCTGGTTCACTCTGCCCGTGTTCTACAAAAGCCCCAGTT
ASHG19A3A032310	143.164	352.533	401.698	327.947	245.78	457.015	386.819	211.91	549.561	381.582	501.046	496.465	7.05038	8.48685	8.78364	8.83743	7.93526	8.63365	8.68534	8.53277	8.50894	8.45158	8.7572	8.66354	noncoding	ENST00000452944	RP1-230L10.1	Ensembl	719	chr6	+	164124935	164180873		GTTGTTTCCAATAGTTGACTAGTTTTCTTCCCCAGCACTTACGAGTACACAGCCAGTCAC
ASHG19A3A020113	168.107	186.798	156.427	175.066	167.796	204.749	165.152	146.887	321.501	219.225	222.148	323.839	7.2817	7.50993	7.50035	7.92826	7.39085	7.45618	7.44858	8.01964	7.73763	7.65689	7.66387	8.00522	noncoding	ENST00000426653	AC023490.2	Ensembl	853	chr22	+	20377668	20378803		ACGTGCAGGAGATGGGAGGGCCTGTCTCTTGGTTCCTCTCGGAAGTCCTGCCCTTGTCCT
ASHG19A3A037200	308.829	207.722	427.073	164.11	320.633	266.087	312.701	142.915	385.732	284.899	364.057	173.709	8.14753	7.68647	8.87247	7.83174	8.32642	7.84489	8.35941	7.98109	7.98878	8.03258	8.33005	7.05408	noncoding	ENST00000435092	RP11-408N14.1	Ensembl	443	chr9	-	22203988	22214671		TTCTACGTGTTTGTGTCTTAGATCTGTTAAACTCAGCTGACCCACCACACCCAAGCAGAA
ASHG19A3A008245	74.1149	115.264	56.6347	96.3651	52.577	101.219	68.0963	118.93	60.4444	135.484	64.8619	109.378	6.10149	6.7566	6.11721	7.02708	5.76729	6.43482	6.17367	7.70471	5.44764	6.94349	6.05269	6.35064	noncoding	ENST00000426575	RP11-318C24.2	Ensembl	657	chr1	-	175873897	175889649		CCTGGCTGTTCTGTTCATGACGGTGGTTATTCCAATTACTTTGAGAATTATATTTATTAG
ASHG19A3A016127	93.046	118.074	77.8982	109.96	64.0951	152.822	78.3166	73.823	166.885	170.237	92.2698	188.81	6.43311	6.79411	6.5413	7.22462	6.03146	7.03118	6.36963	7.00462	6.8293	7.27453	6.51468	7.18211	noncoding	ENST00000443205	AC096669.3	Ensembl	1539	chr2	+	108145942	108172782		ATTTTCTAGGTTTGGGACCTCTGCGTACCTCCTGTGGCTTTATGGTACCTGGTATTGTTT
ASHG19A3A055143	36.2325	127.513	95.5972	93.0083	71.5206	140.803	100.888	67.3746	190.181	134.858	119.806	195.086	5.06353	6.90751	6.82689	6.97288	6.19233	6.91084	6.73705	6.86584	7.01003	6.93686	6.85495	7.23656	noncoding	uc002jix.2	AK000477	UCSC_knowngene	1697	chr17	-	70380461	70588943		CACAGTTGTATGCCATCATGCCCAGACCAGATTTCGCCATATTGCTCAGGATGGTCTTGA
ASHG19A3A044648	38.5669	193.617	139.39	132.671	98.497	196.273	140.281	108.024	236.937	191.538	149.755	258.113	5.15583	7.57186	7.34841	7.51038	6.64971	7.39161	7.21507	7.57437	7.316	7.44797	7.14936	7.66673	noncoding	ENST00000446589	RP11-442O18.2	Ensembl	450	chr10	+	130711142	130714535		TAAGAAACTCTTATGAAGTTGTCGGGGTTCAAGTTGGCCTTCCTGTTGTTCAACCTGGTG
ASHG19A3A036889	14514.4	3115.91	9900.12	4865.77	7279.9	7328.33	5595.26	1795.13	14515	5195.9	13991.3	6263.76	13.845	11.6273	13.4929	12.4226	13.0222	12.6549	12.7164	11.3478	13.6684	12.2258	13.7219	12.3637	noncoding	ENST00000434983	RP11-309H21.2	Ensembl	299	chr1	+	191190288	191197597		ACTCTTTCCCCTCCCATTTACTTGATTTACTTGTTCTCCAGGAAAAGGCAACATGAACTC
ASHG19A3A039137	469.158	322.096	341.919	363.53	319.11	356.824	278.461	296.122	679.2	447.672	532.642	646.895	8.73823	8.34646	8.56382	8.98322	8.31832	8.27119	8.19902	8.9994	8.80952	8.68822	8.83429	9.07124	noncoding	ENST00000437712	RP11-168K11.3	Ensembl	3043	chr9	+	116381507	116384914		TGAATGTCCCCCAAGCTGCTTAGCCCTTGTGTCTGCTTTTAAAAGTTCTGCTTTGCTTCT
ASHG19A3A031861	32.385	75.22	85.3607	64.6757	64.8014	98.0283	84.9043	46.4617	161.174	107.523	96.5722	122.049	4.90645	6.09571	6.66542	6.39496	6.04559	6.38704	6.48682	6.31043	6.78254	6.61178	6.57188	6.51726	noncoding	ENST00000424521	RP3-453D15.1	Ensembl	138	chr6	+	99006309	99006447		GGAGTTGGTTTTTACTCCCAAGCCCTTTGCTACTTAAATAAAGTTATTGGCTGCCTAATG
ASHG19A3A032523	439.368	297.684	450.696	209.76	366.728	198.879	335.732	231.762	1308.79	455.591	788.224	518.928	8.64427	8.23069	8.95082	8.19449	8.51538	7.41127	8.47181	8.65486	9.77272	8.71382	9.38807	8.73077	noncoding	ENST00000418764	AC004543.2	Ensembl	655	chr7	-	19853307	19871039		TGATCATCATCCTCTCTTCTTCTCCACAAGCTCAAACACTTTCAGTGACTGATTTGAAAC
ASHG19A3A044282	1330.65	657.838	1088.08	474.986	997.398	1153.57	912.195	326.609	660.562	1019.8	1584.48	1463.81	10.2373	9.43367	10.1834	9.35147	9.96649	9.99096	9.93219	9.13333	8.77081	9.92226	10.374	10.33	noncoding	ENST00000412362	RP11-236B18.2	Ensembl	380	chr10	+	92754376	92766147		TCTTTGCTTCTCACTTCCTGTGCCTTCTCCCAGAGAAACGGAGCTTTTGGAATTCTTTCA
ASHG19A3A052674	73.1518	41.0606	70.6919	46.647	50.7853	72.448	48.4647	22.1597	159.53	69.3587	128.107	81.7318	6.08036	5.17732	6.40848	5.88929	5.72106	5.93864	5.68375	5.23674	6.76776	5.97524	6.94445	5.88985	noncoding	ENST00000451579	AC009878.2	Ensembl	606	chr15	+	26640218	26691921		ATTAATAGCAGAGCCAGTCATGTCCTACCAGCATTCCTTTTATACAGGCTGGATATATGT
ASHG19A3A019080	54.4864	58.6602	44.7209	51.9609	59.2504	49.1305	43.6139	35.0085	86.2186	59.2402	56.3315	84.1382	5.65258	5.71802	5.80216	6.06144	5.92346	5.36878	5.52983	5.9018	5.94326	5.73497	5.86767	5.93361	noncoding	ENST00000416002	AF240627.2	Ensembl	879	chr21	+	19986748	20022678		ATGTCATCATGTCAGCGTATGCTAGGAAGGATTTGCTTAGACCCCGGTCCTTTTAGTATG
ASHG19A3A015734	1161.51	278.837	799.718	370.425	481.632	645.748	499.083	202.583	1066.73	377.216	842.192	505.603	10.0475	8.1313	9.74005	9.00757	8.91814	9.15251	9.05421	8.47224	9.46727	8.43605	9.47291	8.69125	noncoding	uc002sdd.2	BC041356	UCSC_knowngene	1720	chr2	+	64834494	64843614		TTGGAGAAGACTGGAGCCAGCCTTGCCTTCTCCTCTCCTGAAGGAATGGATACATGAATG
ASHG19A3A038307	780.424	602.393	807.901	520.658	715.248	690	653.196	518.248	1421.62	723.469	922.895	909.474	9.47488	9.2962	9.75313	9.47235	9.48763	9.25442	9.43367	9.76308	9.90589	9.40828	9.59852	9.59769	noncoding	ENST00000452746	RP11-32F11.2	Ensembl	886	chr9	+	3181588	3198517		CAAACTACTTGATCACATTCCTCCTTTTGGTTTTGCTTCCTCTACCTGTCAGTTGTCCTG
ASHG19A3A034585	109.22	166.272	88.5415	94.9542	99.8948	181.674	104.305	86.6244	122.641	110.531	85.73	123.374	6.66188	7.3316	6.71662	7.00316	6.67073	7.28198	6.7881	7.24313	6.41859	6.65405	6.41446	6.53195	noncoding	ENST00000450820	RP11-335G20.5	Ensembl	777	chr1	-	25579797	25594376		TTTTCACTGCAATCAGCTGCTCCAACTTTGTCTTGTACATGGCTCTTTGACCTTGGGCTT
ASHG19A3A040642	782.817	711.521	758.731	479.658	720.646	744.552	824.747	351.913	1413.62	698.024	1034.87	1087.64	9.4807	9.55458	9.66359	9.36492	9.49832	9.36322	9.77667	9.23469	9.89513	9.35233	9.75971	9.88925	noncoding	NR_033380	NCRNA00103	RefSeq_NR	2915	chrX	+	2527305	2575270	NR_033381,	ACCCGGCCCGTGGGGGAGGTTCCGTCCCGCCGCCTTCGCCCGCGCGCTGCACTCGCGGAC
ASHG19A3A009341	112.428	91.3441	123.026	80.6916	124.281	110.882	132.869	93.3645	363.703	105.825	168.286	131.201	6.70464	6.40092	7.17186	6.75107	6.97545	6.56392	7.13533	7.35417	7.9033	6.59052	7.29697	6.63172	noncoding	ENST00000429469	RP11-553K8.2	Ensembl	363	chr1	-	198566853	198567998		GATCTCTGAGTGACTACAGTGAACAAAGAAAGAAAGACTCCTGCCAAACCTTGTGGACAG
ASHG19A3A039424	163.669	167.979	111.686	112.03	136.986	108.069	128.27	91.3718	358.651	182.838	184.363	226.006	7.24526	7.34853	7.04133	7.25218	7.10547	6.52785	7.08675	7.3195	7.88398	7.37792	7.41742	7.46193	noncoding	ENST00000455039	RP11-426A6.7	Ensembl	795	chr9	+	138359933	138364095		TTTTTTACTGGCCAACCTCCTTTTGCCTTTCAGGAGTGTGACTGAGCAACCTCTTTGGTT
ASHG19A3A030338	476.373	252.169	254.382	252.201	332.658	665.253	410.852	76.1951	737.686	759.774	215.543	453.622	8.76022	7.98117	8.15348	8.46408	8.37856	9.19515	8.77449	7.04854	8.93443	9.48304	7.62565	8.53151	noncoding	NR_015365	LOC553137	RefSeq_NR	2491	chr6	-	107218006	107222877		TAGGAATAAAGGCAAAACCAAGATAGGCCCACCCTGACAAAGCCTAAAACCAACTCTTCA
ASHG19A3A038487	324.552	379.79	304.943	299.878	289.979	303.138	248.867	290.726	377.44	476.601	236.172	380.351	8.22333	8.60399	8.40488	8.71026	8.17696	8.03368	8.0357	8.9759	7.96012	8.77773	7.75429	8.25433	noncoding	ENST00000433357	RP11-255A11.21	Ensembl	902	chr9	+	33602498	33605291		AGCTGGTCTGGCCCTGGACGTGCCTTCAGGTGCTGGTTATGCTTTATGACCTGTGTTGTG
ASHG19A3A020278	330.076	165.48	255.687	119.182	196.113	205.231	187.043	82.5214	315.859	98.8697	222.71	122.29	8.24619	7.32234	8.16063	7.34404	7.60579	7.46061	7.62105	7.17036	7.71432	6.49509	7.66749	6.52003	noncoding	ENST00000449126	CTA-929C8.5	Ensembl	274	chr22	+	27672200	27682310		ATCTGTTTGAAGAGGAAAGCAAATGGCAGAGCATCTCACCTCTAGACCAACTGACCTTTG
ASHG19A3A012647	43.7978	120.981	35.2022	58.5657	40.564	54.5107	41.3007	72.1462	59.7949	76.6856	58.3938	94.3931	5.33882	6.831	5.48471	6.24541	5.41746	5.51924	5.44844	6.96987	5.43004	6.11709	5.91221	6.11398	noncoding	ENST00000451766	RP11-443B7.1	Ensembl	426	chr1	-	235095412	235105809		GACAGCACTTCCTCATTAAATGCAGAGATCTGCAAAAAGGGAAAATAAAAACACAAGAAG
ASHG19A3A007962	452.521	485.149	442.476	416.492	482.732	649.026	460.208	367.829	560.23	458.117	414.911	523.483	8.68509	8.96232	8.92417	9.16608	8.92208	9.16192	8.93607	9.2968	8.53673	8.72241	8.50099	8.74463	noncoding	ENST00000431343	AC005703.3	Ensembl	1773	chr17	-	15170777	15175607		ATTTCTCTTCAATGTTGGCTTCTATGGATGTTTTCTGTTCCCTCTTCGCTGGCCTGGAGT
ASHG19A3A049850	1529.59	405.085	1150.2	526.037	671.578	826.774	682.114	216.173	935.868	347.625	913.267	394.492	10.4531	8.69933	10.2605	9.48685	9.39898	9.5154	9.49832	8.55926	9.28071	8.31808	9.58256	8.31238	noncoding	ENST00000413637	RP11-315H15.1	Ensembl	657	chr13	-	112976880	112985539		GAAGGTTTTCTAACCTTCTATCAGATTTTCTAACCTCCCCAAGCCACAGGATGAGAAAAG
ASHG19A3A039326	368.763	193.842	438.954	296.369	510.882	398.498	320.937	107.471	661.614	252.089	692.508	370.171	8.402	7.57369	8.91161	8.69285	8.99809	8.43111	8.39696	7.56823	8.77358	7.8591	9.19815	8.20755	noncoding	uc004bya.1	BC037833	UCSC_knowngene	2449	chr9	+	132337687	132346835		AGAGAAACCCAGCAACGCTACTTTCTAAGGGCATTTTTCCCTCTCATTTGGAATCCTGAG
ASHG19A3A017887	214.884	156.934	184.929	186.161	199.303	253.971	137.33	143.303	462.647	238.972	322.867	284.235	7.62679	7.23623	7.71669	8.01676	7.63294	7.77991	7.18301	7.98624	8.25265	7.78027	8.16365	7.80803	noncoding	ENST00000427132	RP13-30A9.1	Ensembl	499	chr20	-	61265032	61266856		AATGCACGTTCCAGGGCCCTCTTTCAGCCTCTCTCAAGCCTGAATTTGGGAAGACTGCGG
ASHG19A3A020072	209.227	4372.39	213.817	33983.5	159.081	22187.4	192.3	21213.6	499.52	7257.08	188.295	4841.73	7.58962	12.0798	7.92479	15.096	7.31131	14.1978	7.66509	14.3632	8.3675	12.725	7.44447	12.006	noncoding	X91348		RNAdb	1284	chr22	+	18958141	19018742	uc002zon.1,	GCACGGTGTCCCTGGGTTGGCCACCCAGCTTAGTTTTAAAATAAAATAATGTAATCTTGG
ASHG19A3A043717	132.881	95.7032	82.5362	73.7342	78.8075	150.01	77.6642	45.9198	97.017	79.0368	85.2713	89.8675	6.94615	6.47145	6.62233	6.60432	6.33042	7.00167	6.35767	6.2942	6.10573	6.16161	6.40768	6.03782	noncoding	ENST00000436140	RP11-80K21.3	Ensembl	789	chr10	+	25401986	25406286	BC042983,	GTTTGAAAGTGGGCATCACTCTTGGGCTCCCACATTGACTGTAGTTTTACGGAATGTTTG
ASHG19A3A018454	130.071	102.718	148.411	85.9318	117.525	156.193	120.489	69.9913	156.281	87.0534	104.366	131.631	6.91399	6.58169	7.4296	6.84557	6.8955	7.0639	6.994	6.92521	6.73903	6.30244	6.67731	6.63629	noncoding	ENST00000454600	RP4-723E3.1	Ensembl	745	chr20	+	50827183	51263280		AAGAGACACGAAGTGATAAACCGAGCACCCTCTTTGAAGATTTCCCAGTATATTTGTCCC
ASHG19A3A049783	87.0274	181.553	152.275	170.336	134.766	197.834	146.966	115.911	281.809	194.694	169.863	264.173	6.3368	7.46614	7.46475	7.88743	7.08395	7.404	7.27582	7.67072	7.55331	7.47326	7.30765	7.70413	noncoding	uc001voi.1	AK123584	UCSC_knowngene	2796	chr13	-	100143728	100148992		TACTTTTCAAAGTCCTCTTCTCTGTTCCAGACCACTATGGGCAACTCTCTATCTATTCGA
ASHG19A3A019345	429.954	319.583	696.75	364.815	559.54	361.98	494.152	258.519	1551.97	438.27	900.869	518.345	8.61426	8.33167	9.54384	8.98926	9.13535	8.29099	9.03696	8.80886	10.0515	8.65727	9.56524	8.72865	noncoding	ENST00000449713	AP001065.15	Ensembl	912	chr21	+	45905459	45910171		CTGGAATCTCGGAAGGTGAATGTCTGCCTTCGAAAACCCTACCACCTGTCTTTCTTGTGG
ASHG19A3A054980	15512.3	3170.67	12010.3	6601.92	7907.3	8308.44	6445.77	1771.49	17986.9	4874.77	15647.2	7556.03	13.9475	11.6524	13.7949	12.8207	13.1521	12.8496	12.919	11.3299	14.0237	12.1456	13.9475	12.6374	noncoding	uc001ggd.2	BC041451	UCSC_knowngene	1707	chr1	-	169411876	169429907		ACTCCCTCCTTCTGGGTGTGCGGCTGAAGACTGGAAGCAGGTTGCCTTGCCTGCTGCAAG
ASHG19A3A031927	122.113	227.131	109.307	103.404	121.582	121.782	131.737	98.0417	144.019	126.992	104.121	110.425	6.82363	7.82385	7.01213	7.13201	6.94184	6.69842	7.12187	7.42658	6.62854	6.85445	6.67458	6.3629	noncoding	ENST00000458693	RP1-249I4.2	Ensembl	465	chr6	+	110147724	110149988		GTTTGGCCCCCTAGCATTTTTTATATGTTCTGTTGAGATAAGTATTGCTTAAATGAATCG
ASHG19A3A020282	368.859	331.719	299.153	272.18	300.014	411.554	258.884	188.018	387.321	300.074	248.945	302.086	8.40212	8.39529	8.37856	8.57459	8.22466	8.47814	8.09209	8.36852	7.99378	8.10767	7.82128	7.90047	noncoding	ENST00000417957	RP11-375H17.1	Ensembl	451	chr22	+	28112467	28117665		CATACTGTCTCGATTTCTATCTCTTCCTAAATGCCTTTTCCCAGCTTGATACATTAAAAA
ASHG19A3A009134	354.277	337.152	304.82	239.692	281.042	403.881	298.282	188.664	383.313	285.152	287.36	305.234	8.34333	8.41766	8.40396	8.38693	8.12962	8.45101	8.29392	8.37206	7.98265	8.03458	8.00987	7.91624	noncoding	NR_003261	CDRT15P	RefSeq_NR	1101	chr17	+	13927814	13928915		TCTGTGTTTGGAAATTCCAGTGGAAAGTGACTGATGCTGGTGACCCTTTCTCCTTTCTCA
ASHG19A3A000225	2945.85	4830.06	2442.8	3855.49	2889.52	4354.43	3900.95	2799.21	5105.64	5662.91	2441.28	3958.53	11.4117	12.2122	11.3528	12.0904	11.5878	11.886	12.1719	11.9049	11.9756	12.3709	11.0409	11.7338	noncoding	ENST00000434593	RP11-557H15.4	Ensembl	534	chr6	-	134846462	134980974		gccgcagggacctctgcctaggaaagccagGTTGTCTGCCAACGCTAACTGGCCAGCTCT
ASHG19A3A007507	1973.63	4592.07	1491.46	2867.65	3151.76	4129.77	1808.05	2057.43	1877.11	1540.13	1759.02	5831.42	10.8235	12.1531	10.6164	11.7145	11.7269	11.8162	10.9676	11.5186	10.3672	10.5102	10.5273	12.2684	noncoding	NR_027356	LOC645166	RefSeq_NR	592	chr1	+	148928285	148951595	ENST00000452399,	TGCGGCCAAGACTCCGTCCTGCAAGACTCTTTGGCAGTTGCACTGGGTACTGGCTGAGTT
ASHG19A3A045972	841.695	466.602	849.32	448.396	670.591	679.805	691.331	316.418	876.123	398.797	703.677	469.647	9.58793	8.90082	9.82791	9.26948	9.39793	9.22751	9.51932	9.08841	9.18715	8.51518	9.22208	8.58306	noncoding	ENST00000455671	AC051649.16	Ensembl	315	chr11	+	1923876	1929145		GCATACCTGATTTTCTCGACCTCTTTTATGAAATATCCCCGCCAGACTCCCTCGACCGTG
ASHG19A3A013913	307.693	377.894	278.788	345.256	361.743	410.089	281.623	239.407	685.558	494.413	440.164	690.625	8.14173	8.59792	8.28683	8.90971	8.49517	8.47152	8.21415	8.7037	8.82444	8.84422	8.5814	9.17288	noncoding	ENST00000450290	AC084193.1	Ensembl	769	chr2	-	80926512	81097315		ATCATTCCATTGCCTCTCGCTGCTCTGCTGTTGCTTTCCACCAGCGTAAAATCAATTAAG
ASHG19A3A018482	345.182	391.115	236.918	339.676	311.542	389.794	243.621	284.775	652.825	491.098	335.77	656.287	8.30751	8.65147	8.05992	8.88481	8.28325	8.40228	8.00796	8.94363	8.75202	8.83445	8.22135	9.09684	noncoding	ENST00000442780	RP11-560A15.4	Ensembl	377	chr20	+	55680796	55682184		AGATGGTTCAAGGGTTGTGTGTGTTTCCTCTGCCTGCTGTAATAAATTACTACAAACTAA
ASHG19A3A015888	102.695	78.4654	80.553	58.9864	88.9638	84.8297	77.8247	36.0193	175.821	79.9691	90.8652	99.2213	6.57046	6.16058	6.59004	6.25576	6.50085	6.17561	6.36004	5.94335	6.90672	6.17804	6.49337	6.19596	noncoding	ENST00000448431	AC010744.1	Ensembl	303	chr2	+	83749937	83750626		ACACAGGCACAAAGCAGAAGCATTTTCTTCCACTTCAACAGAGCTCCTATGCCTAAACAG
ASHG19A3A016411	318.59	154.124	228.457	137.602	150.398	220.36	162.422	86.4251	208.144	90.3275	173.74	118.893	8.19845	7.20853	8.0104	7.56686	7.23342	7.55913	7.42402	7.2397	7.13638	6.35412	7.34009	6.47401	noncoding	ENST00000448672	AC068492.1	Ensembl	469	chr2	+	136835461	136836083		GACAGTCAAAGAAATCATGAAGGTCTACTATATGTATTTCCACTCCTGACCTAACTGAAT
ASHG19A3A000088	236.408	161.466	221.158	126.91	301.016	194.926	329.762	123.966	410.799	148.46	282.135	188.501	7.75401	7.28248	7.96693	7.4414	8.2303	7.38092	8.43818	7.76319	8.08273	7.07785	7.98586	7.18007	noncoding	ENST00000411595	RP4-737E23.2	Ensembl	556	chr20	+	23168764	23170944		GCTTCAGCCCTTCTTGCTCTCCATGGCAGAAGTCCTAGCAGAGTATGCCCACGCTGGTTA
ASHG19A3A032095	98.9608	92.8013	90.8066	104.513	76.6949	67.9685	72.4534	48.4975	156.463	98.0308	68.6828	143.324	6.51619	6.42425	6.75415	7.14722	6.29165	5.84427	6.26178	6.37669	6.74024	6.4817	6.12324	6.75938	noncoding	NR_027029	MGC34034	RefSeq_NR	3517	chr6	+	134142284	134175130		CAACATCCTGGCCATCTGCATTCATATAAAGTGGTTATTTTCATGGATAATTCACCTTAT
ASHG19A3A018698	100.682	136.32	73.744	77.6273	84.8072	109	66.0691	72.2024	167.874	123.124	82.9836	194.821	6.54034	7.01381	6.46328	6.68755	6.4332	6.53934	6.12886	6.97055	6.838	6.81163	6.37353	7.23435	noncoding	ENST00000423389	AP001342.1	Ensembl	525	chr21	-	26403317	26403842		TCAAGTTCCAGTTTTTCCCAAAGGACCCTTTTGTTTCTGCTGCTCCACATGCAGCTTATA
ASHG19A3A014184	5043.5	4308.06	5004.56	11825	6090.19	7674.02	2689.04	1538.97	5383.24	4786.81	5577.33	5190.22	12.243	12.0619	12.4173	13.6868	12.7468	12.7214	11.582	11.1465	12.0639	12.122	12.2791	12.0982	noncoding	ENST00000426713	NCRNA00116	Ensembl	461	chr2	-	110969106	110970400	NR_027063,	GTTGAAGATGCATATAGACTACCGGAAAGAAATGACTTCTTCTTGCACTTTATGAATCAA
ASHG19A3A029431	95.8001	53.6701	79.8549	57.3939	89.095	78.4181	71.8794	50.5557	98.7976	50.3827	60.2541	66.0786	6.47369	5.58113	6.5785	6.21293	6.50268	6.05905	6.25361	6.43972	6.12728	5.49953	5.95288	5.5635	noncoding	ENST00000427276	RP11-359N11.2	Ensembl	3152	chr6	-	14280357	14285376		ACCAAGAACCAATGAGCCATATTTGCTCTTCACACCTCAACAAAGATGCTGCTTCCAGGA
ASHG19A3A044162	98.5863	146.456	166.12	88.6378	175.16	212.544	140.485	93.6914	367.296	159.504	211.638	235.478	6.51206	7.12471	7.57754	6.89801	7.44905	7.51248	7.21633	7.35902	7.91842	7.1797	7.60113	7.52229	noncoding	uc001jzw.1	AK126491	UCSC_knowngene	3842	chr10	+	80027098	80159502		GGGCTTGACATAGGCTCTCTCATCTCCACACAGTTAATATGGTTTTACGATAAAACAAAG
ASHG19A3A044020	108.391	105.087	119.241	98.9622	108.232	143.407	113.687	84.697	174.67	115.907	95.786	134.389	6.64959	6.61178	7.13249	7.06827	6.77755	6.93659	6.91204	7.20747	6.89602	6.71675	6.56198	6.66506	noncoding	ENST00000433152	RP11-222A11.1	Ensembl	744	chr10	+	67345445	67441220		GAGAACTACTCAAGAGAACAAAACCACCAGCAATATCCACCTGTATTTGTCTTTTCATAA
ASHG19A3A043515	57.1255	80.9355	56.5679	59.924	52.9826	82.0728	57.4185	34.1075	134.045	78.243	62.6218	108.769	5.72119	6.21174	6.11566	6.27942	5.7763	6.12819	5.92784	5.86198	6.53475	6.14574	6.00507	6.33966	noncoding	ENST00000438753	RP11-526P5.2	Ensembl	918	chr10	+	2543974	2609431		TAGAATCATTATTCCTGAAGGTTTTGCTGTCCTTTGCGCTCAGAGATGGTCCCACTGACT
ASHG19A3A019408	75.2215	58.7662	51.7861	53.2075	35.8538	52.7175	55.6554	37.4556	79.7319	46.2667	51.4824	75.155	6.12586	5.72092	5.99796	6.09589	5.24573	5.47014	5.88374	5.9987	5.83731	5.374	5.74234	5.76264	noncoding	ENST00000453395	LA16c-83F12.6	Ensembl	624	chr22	-	16199665	16231333		TTAGATGAGAAGCTCTGCTATGCAATCAAGAATCTCAGCCACTCATTTCTGTAGGGGCTG
ASHG19A3A028504	113.911	73.4003	184.673	78.165	133.536	93.6974	150.064	60.4343	325.741	97.0936	229.037	131.508	6.72257	6.05596	7.71521	6.69895	7.07242	6.32146	7.30529	6.71056	7.7569	6.4642	7.70682	6.63456	noncoding	ENST00000420156	RP4-543J13.1	Ensembl	332	chr1	+	114749048	114804900		AAGGCATACAGGGAAGTCTTACCCCCTGCAAAGTGATGAGCACTAGACATCCTTTTCTGT
ASHG19A3A043574	37.9011	190.296	113.877	180.854	43.401	256.76	110.722	161.218	169.44	211.142	177.619	199.354	5.12992	7.54215	7.06807	7.97269	5.50768	7.79385	6.87303	8.15181	6.85173	7.59649	7.36944	7.26739	noncoding	ENST00000420049	RP11-393K12.2	Ensembl	436	chr10	+	7139113	7139637		TCAGTTGTGTCCTATTAGGTGCTCCGCTAACATTCTGCTTTCTCTTCTGAGCCGTCAATA
ASHG19A3A049990	94.6361	177.311	96.4873	182.026	95.1805	120.088	89.5326	90.4165	117.821	149.261	64.9067	136.543	6.4559	7.43189	6.839	7.98315	6.60125	6.67884	6.56322	7.30518	6.36388	7.0862	6.05349	6.68863	noncoding	ENST00000431171	RP11-125I23.3	Ensembl	580	chr13	+	27947484	27948503		TAAAATGGGGCTCATTGAATAAGGCTTACAAAGATGATGAGCTCCTGCCTGGGTTTGCAC
ASHG19A3A040676	47.3503	72.7149	46.4724	40.743	57.9772	73.5107	52.9649	39.4464	59.8036	64.6879	41.5117	68.5683	5.4556	6.04252	5.85346	5.67915	5.89454	5.96122	5.81543	6.0788	5.43038	5.86851	5.45799	5.62251	noncoding	ENST00000454113	RP6-1O2.1	Ensembl	611	chrX	+	10210378	10333363		ACCTGCTATTTTGCTGCTGAGGTTTCTTCTGGGCCTATATGACATGCCCGTAATTTTGAG
ASHG19A3A039601	267.725	234.71	298.057	174.99	236.874	210.626	236.248	140.121	335.015	188.759	257.005	260.398	7.93236	7.87222	8.3738	7.9269	7.88354	7.49933	7.96086	7.94562	7.79385	7.42821	7.86646	7.68055	noncoding	ENST00000412485	GS1-600G8.5	Ensembl	1497	chrX	-	13284166	13321511		ACTAGTATTGTTAACCATTGCAAAGAAATACTGTTGCCCTCCATTAAAACCTGAACTGCC
ASHG19A3A000081	7163.71	1765.34	4494.25	3061.67	3397.29	3394.78	2787.2	1356.36	9858.48	2915.59	7598.24	4441.55	12.7274	10.8415	12.2646	11.8034	11.8457	11.5347	11.6364	10.9822	13.0069	11.405	12.7362	11.8869	noncoding	ENST00000400430	RP11-350A18.1	Ensembl	702	chr13	-	41025130	41055143		TGGAATCTTCCTCCTCCTCACTTCTCTGCCTTAAGGGCTCTGCCTGCCACAATTCATGAG
ASHG19A3A038935	314.712	290.415	289.125	235.616	246.686	270.678	282.33	176.957	594.713	334.577	408.5	524.25	8.17743	8.19704	8.33452	8.3631	7.93965	7.8693	8.2185	8.28166	8.6212	8.2634	8.47709	8.74808	noncoding	ENST00000367276	C9orf44	Ensembl	738	chr9	+	94903579	94910588		GCCGCCAGGTGACCCAGCAGCCCGGCCGCCGAGATGCCCAACCCGCCCAGGCTCCGGGCG
ASHG19A3A012557	224.614	129.08	281.818	122.207	230.026	129.385	174.225	116.98	724.308	153.648	350.143	224.627	7.68595	6.9264	8.30083	7.3841	7.84157	6.78402	7.52831	7.68244	8.90628	7.1284	8.27675	7.45001	noncoding	uc002nzf.1	AK128099	UCSC_knowngene	3312	chr19	+	35896508	35907742		TTCACAGGCACATCCAACCTCCATCCTTACATTCCACAAGGATTTGAGTGTCTGTTATAG
ASHG19A3A008625	398.017	143.816	469.606	151.861	392.046	171.885	404.078	150.415	1643.75	239.482	767.626	290.125	8.50658	7.09485	9.00546	7.71351	8.60947	7.20408	8.75033	8.05342	10.1446	7.78288	9.35029	7.83798	noncoding	ENST00000456771	RP11-540K16.2	Ensembl	532	chr1	-	181159606	181160285		TCAAGTCACCGTCCACCCTTCAGCTCTGAGCTAGAATCTCAGCAGACACATCTGGGCCAG
ASHG19A3A015258	259.885	171.662	206.301	177.895	212.707	241.654	229.92	135.961	551.883	224.845	359.973	339.31	7.8936	7.38024	7.87188	7.94949	7.72907	7.70186	7.9233	7.90201	8.51429	7.68951	8.31602	8.07533	noncoding	ENST00000440268	AC011995.2	Ensembl	472	chr2	+	2875862	2876529		GCTCCAGTTTCTTCGTTTGCAAAATGGGATCCTCAGAGACACCCACCTGGCCCTTTCACA
ASHG19A3A017526	4461.55	1177.04	3391.93	1952.66	1862.15	2861.28	1846.46	754.326	2934.74	1269.97	2994.59	1574.26	12.0515	10.2854	11.8422	11.2212	10.9265	11.2896	11.0004	10.2655	11.0961	10.2328	11.3475	10.4467	noncoding	ENST00000432067	RP4-610C12.1	Ensembl	460	chr20	-	29565755	29596406		AATGGACTTATCGACCTCAAACCAATGGGACATATTCCTACATGGCCTTCTCCCCTGTTA
ASHG19A3A039884	1076.72	266.188	704.424	388.11	406.322	534.809	379.555	145.037	954.865	331.42	853.783	446.297	9.94753	8.06206	9.56185	9.07124	8.66535	8.86671	8.657	8.00132	9.30777	8.25028	9.48702	8.50833	noncoding	ENST00000425150	RP11-348F1.3	Ensembl	451	chrX	-	51099795	51139314		TCCTAGAACCTCAGAGGCATGAAGCTAGAATATCTTCCCCTTCAAGGAGAATAAGCCAAG
ASHG19A3A037686	54.9299	115.273	45.6648	432.524	67.9393	108.582	47.0938	84.5124	112.143	75.0417	52.7149	123.809	5.66605	6.75671	5.83021	9.21934	6.11482	6.53437	5.6424	7.20459	6.29622	6.08563	5.77587	6.53798	noncoding	ENST00000457976	RP11-305L7.3	Ensembl	506	chr9	-	93881419	93925369		TCAGCCTCTTTGGGGTTTGGGTTCTGACCAAGTAAATCGGGAATGTTGTTAACATATCAA
ASHG19A3A055256	166.707	196.547	125.809	137.509	131.557	197.378	157.046	115.739	291.583	187	159.46	239.378	7.26983	7.59844	7.20368	7.56618	7.05212	7.40021	7.37766	7.66673	7.60469	7.4142	7.22446	7.54409	noncoding	uc004ebo.2	LOC554203	UCSC_knowngene	2212	chrX	+	73164158	73220326		ATTGTTTGTTTGAAATTGCATTGACGACTGGTACTGGCTCCTGTATCACCCAGCTCTGGA
ASHG19A3A009395	101.531	110.64	75.5585	93.6224	88.7138	131.195	68.8249	55.2149	200.358	127.635	116.833	173.677	6.55401	6.68847	6.49755	6.98313	6.49631	6.80623	6.19094	6.57199	7.08304	6.86193	6.82295	7.05368	noncoding	HIT000395572		H-invDB	354	chr1	-	200443206	200443559		ATTAAGTAGGAGGTTCAGGGCTAAGCTAATAACTCGCCTGCCTTTCTGACTGATCACAGT
ASHG19A3A037109	204.611	220.517	185.004	188.059	189.558	251.15	189.368	155.115	412.848	323.858	271.949	382.173	7.56376	7.77494	7.71697	8.03083	7.5596	7.76233	7.64181	8.09969	8.09065	8.21749	7.93574	8.2611	noncoding	ENST00000435444	RP11-29B9.2	Ensembl	501	chr9	-	7960412	7961080		GAACTAAGAATGAGAGCCTTTCCTGCCAAGCCCATTCTGTGCCAGTCATCATAAAATACT
ASHG19A3A044505	279.195	212.816	297.283	144.945	291.584	267.12	260.969	153.621	375.563	183.416	230.473	183.362	7.99688	7.72353	8.3677	7.64369	8.18521	7.85108	8.10409	8.08514	7.95343	7.38311	7.71421	7.13881	noncoding	ENST00000428766	RP11-57H14.3	Ensembl	317	chr10	+	114648491	114665870		GGAAAGATCAGCTCTGCCATTTGAAACACCCAACTGCTACCTTCTCTCAGAAATCAAAAG
ASHG19A3A000387	673.627	456.274	708.441	465.419	631.282	607.795	606.202	347.591	785.721	561.706	593.366	571.186	9.26417	8.86963	9.5681	9.31973	9.30752	9.05535	9.32155	9.22176	9.02717	9.01872	8.98206	8.87817	noncoding	ENST00000467677	AC068610.3	Ensembl	685	chr7	+	114719072	114765997		ACTAACCATCCAGCACCACTTAAAGCCACACTCTCCTCTTTGGTCTTTCCTGGTACGCAG
ASHG19A3A044557	258.875	141.161	208.039	152.918	197.38	248.712	227.918	97.4214	250.09	138.349	215.208	171.55	7.88718	7.0676	7.88622	7.72409	7.61869	7.74725	7.91069	7.41704	7.38726	6.97055	7.62408	7.03458	noncoding	ENST00000436430	RP11-245J24.1	Ensembl	556	chr10	+	120001163	120027222		ATACCTCCGTGTGCATAATGGTTGTACCTGCTCCAGGAAGGCGCTGGATCCTCCCAACTC
ASHG19A3A046504	264.367	269.151	211.759	240.926	297.725	315.848	189.368	181.507	240.357	187.28	233.313	430.936	7.9164	8.07709	7.91157	8.39377	8.21375	8.09531	7.64194	8.32076	7.33628	7.4167	7.73406	8.44617	noncoding	ENST00000423408	RP4-794H19.1	Ensembl	1211	chr1	-	59348539	59362337		ACTGAGGCTTCAGAAGAGTTTGGGAGCTGCAATTCATCCACACACGCATTCATTTTCAAG
ASHG19A3A050121	71.8745	43.2394	65.1157	66.5535	146.097	278.137	119.631	112.2	172.707	164.829	81.9399	28.139	6.05415	5.26254	6.29591	6.44185	7.19082	7.90446	6.98302	7.62408	6.87992	7.22851	6.35718	4.20545	noncoding	ENST00000437867	RP11-478K15.2	Ensembl	266	chr13	+	44717728	44813010		TACTCGCTTAGAGGGTGAAAAAAGTGAATTTGCCTACAGGGCCAATTTGGAAGCACCTCT
ASHG19A3A020257	977.784	195.743	267.977	195.432	270.401	474.92	204.452	114.449	540.852	303.346	444.216	433.854	9.79677	7.5917	8.22881	8.08987	8.07254	8.69506	7.75429	7.65153	8.48594	8.12175	8.59543	8.45684	noncoding	ENST00000420391	CTA-796E4.3	Ensembl	188	chr22	+	26557799	26560269		GCTCACTTTGTATTCTGTAAACTTTCAGTTGGAAAATAAACACACTGTCTCCCTGTCAAA
ASHG19A3A030413	245.088	216.67	192.911	182.249	236.202	247.514	176.799	94.8829	339.134	236.035	196.086	254.228	7.80517	7.75103	7.77728	7.98546	7.87922	7.74219	7.54919	7.37961	7.81094	7.76179	7.49506	7.6424	noncoding	uc003pwa.2	BC037331	UCSC_knowngene	2746	chr6	-	114189182	114194512		CGACACATTATCAAAGGACTATCTTGGACCTTCTCATCCCAGCAAACATCCAATGGAGAA
ASHG19A3A042710	983.566	500.452	786.83	705.758	807.426	608.7	626.277	570.259	2626.28	825.932	1356.82	1066.32	9.80625	9.01009	9.71729	9.86757	9.65656	9.05816	9.36743	9.88545	10.9112	9.61549	10.1401	9.85772	noncoding	ENST00000411791	FAM25E	Ensembl	322	chr10	-	46310875	46312772		GAATGCACCTGCTACCATGGCCCACCCTTCCCAAGTCTCAATAAAAAGCCATGAAATATG
ASHG19A3A016235	3189.15	1195.93	2652.41	1523.25	1675.87	1629.75	1625.02	901.713	4699.47	1603.01	3673.36	2134.56	11.5273	10.3098	11.4844	10.8988	10.7556	10.4691	10.8095	10.4863	11.8435	10.5606	11.6716	10.8658	noncoding	NR_026821	FAM138B	RefSeq_NR	1130	chr2	+	114334958	114336428	NR_026823,NR_026819,NR_026818,ENST00000507796,ENST00000504074,	TGTGGTCTTGTCTATTCCCACTCCCTGCCTGACTGAACATTTTCTCCACCTCCTGATCAT
ASHG19A3A016444	26.7692	76.9383	76.7549	32.1606	78.9114	97.3996	79.5517	72.4501	148.235	56.3249	88.1097	89.063	4.62297	6.13166	6.51834	5.29526	6.33302	6.37783	6.39054	6.97761	6.66834	5.66188	6.4519	6.02257	noncoding	ENST00000451774	AC074093.1	Ensembl	2098	chr2	+	145425592	145831662	uc002twc.2,	GATTGTTGAGATCTGGCGACTTGTTTAAATTTCATCAGCCTCACTTCTATGAACTCTCAG
ASHG19A3A039324	1178.07	1729.82	1327.04	1944.06	1460.3	3227.26	1495.79	1359.59	1393.78	2543.56	1333.88	1946.4	10.07	10.8126	10.4536	11.2132	10.549	11.4632	10.6719	10.984	9.86967	11.1937	10.1109	10.7443	noncoding	ENST00000419300	RP11-492E3.1	Ensembl	1959	chr9	+	132251378	132267360		AATGTAGTGTCTTTAGACCGTGCAATGTTGTGCTCCTGTTAGTCTGATATCAGGGGCTTG
ASHG19A3A044181	100.354	141.246	85.0367	89.906	82.4681	118.441	88.8983	62.0518	111.111	127.995	134.384	189.892	6.53486	7.06889	6.6616	6.91945	6.39602	6.65575	6.55244	6.7465	6.28536	6.86615	7.00742	7.1913	noncoding	NR_002724	MBL1P	RefSeq_NR	1424	chr10	+	81679933	81682875		TAAAATGCCATTGCCTCCAAAACAAAGCTGTTCGTGGACTCTCTGGGATCCCATATTTCC
ASHG19A3A032557	4333.3	1391.34	4062.41	1955.54	2809.55	2943.3	2406.93	1426.17	2184.57	2747.75	9601.3	1546.35	12.0036	10.5093	12.1089	11.2227	11.5469	11.3322	11.4154	11.0394	10.616	11.3065	13.121	10.4203	noncoding	ENST00000439839	AC004485.3	Ensembl	527	chr7	-	24236280	24295338		AAATCAATGTTAGTTCCTGACCGCTCCCCCTCTCTGTGTATTGGTCAATCACTGTCTGAT
ASHG19A3A031764	95.7917	258.531	305.872	92.3514	231.426	361.761	282.982	143.076	498.411	280.072	358.959	336.861	6.47356	8.01676	8.41058	6.96295	7.84975	8.29046	8.22264	7.98315	8.36445	8.00796	8.31211	8.06462	noncoding	ENST00000452402	RP11-250B2.3	Ensembl	682	chr6	+	81153060	81175644		AAGCTTTCACTGGGAGATTATGAAGGGTAGATGCTTTGTGTCTCCATTGCCTCCTGTGAT
ASHG19A3A030851	110.372	191.28	160.528	105.362	147.273	207.265	168.019	120.736	278.211	226.088	227.408	266.065	6.67721	7.55156	7.53349	7.15921	7.19985	7.47457	7.47544	7.72654	7.5347	7.6963	7.6973	7.71521	noncoding	ENST00000433388	RP1-137D17.1	Ensembl	588	chr6	-	169770092	169788480		AAGCACTTTTGCATCTCTTTCCTGCCCAGAAGCGACCAGAGAGGCCAGGCATTGTCACCT
ASHG19A3A045288	321.059	283.039	323.633	268.09	284.326	293.489	307.416	209.589	442.711	359.09	292.715	290.828	8.20901	8.15967	8.48867	8.55529	8.14889	7.98784	8.33772	8.51538	8.19206	8.364	8.03482	7.84157	noncoding	NR_026878	MGC12982	RefSeq_NR	2527	chr1	-	47897807	47900313		GAAAAGTTATCCAGAGACTTTTAACCTCCGGACTCCACTCTTCGCTTATGTTTGCTTTTT
ASHG19A3A013363	43.2124	104.241	108.268	64.678	37.931	142.888	112.62	49.2623	98.4782	121.048	114.624	157.602	5.32113	6.60232	6.99488	6.3951	5.32184	6.93178	6.89822	6.39859	6.12448	6.78402	6.7982	6.90075	noncoding	ENST00000423706	AC012506.1	Ensembl	525	chr2	-	23553534	23554915		ATCCTGGATCACTCTGAGAGGTCACTGGAAAAGAACGAGAACAGCTTTCCCCATTTCTTA
ASHG19A3A033488	170.826	292.873	135.766	289.193	113.902	260.784	160.616	280.841	145.494	401.643	103.876	328.741	7.30504	8.20736	7.31302	8.65549	6.85239	7.81742	7.40719	8.92593	6.64322	8.52482	6.67049	8.02951	noncoding	ENST00000467630	AC000123.3	Ensembl	461	chr7	-	126989886	126990347		AAATCACTGTATGAATAGTGAAAGCTGGACTGTAGCACCAATAATAAATGCTCTTCTGTC
ASHG19A3A018061	97.195	87.0473	103.183	77.8892	91.095	91.4976	99.3805	55.5782	143.3	59.4692	90.0046	91.6554	6.49064	6.33042	6.92941	6.69223	6.53509	6.28789	6.71494	6.58282	6.62184	5.74214	6.47891	6.06881	noncoding	ENST00000449841	RP5-1069C8.1	Ensembl	484	chr20	+	12916686	12917842		AATCTGCTCACCTGAAAGGCTCACTCCTGTTGTAATAAATGACACATAAGGTCACAATTC
ASHG19A3A013244	108.195	124.294	64.7206	107.225	89.2007	135.723	86.1072	66.2414	173.042	149.893	110.127	236.452	6.64551	6.86982	6.28691	7.18598	6.5044	6.85547	6.50583	6.84155	6.88283	7.09342	6.74801	7.52793	noncoding	uc002qym.1	AK124409	UCSC_knowngene	2130	chr2	-	6869300	6910442		ATGCTCTCTGTTCCCTGTGAGAAGAAGGGGTTTCTTTTCTTCTGGGATGATTCATCCCTT
ASHG19A3A030574	2974.34	778.917	2345.04	1195.89	1590.95	1886.67	1321.79	491.132	3702.53	1113.26	3283.85	1466.93	11.429	9.68704	11.2996	10.589	10.6717	10.6944	10.4841	9.6886	11.4675	10.0409	11.4877	10.3333	noncoding	ENST00000447848	RP11-394G3.2	Ensembl	777	chr6	-	136128285	136129604		TCTATTCTCCCTACTCCCATATTCTTCCAGTGGGACAAAGTGCCCCAAAGTATAAGTCAG
ASHG19A3A038829	92.0446	92.2013	63.8723	94.4014	98.5363	182.111	91.868	62.5004	188.213	160.263	98.1273	172.759	6.41729	6.41495	6.27036	6.99488	6.65073	7.28668	6.60461	6.75671	6.99653	7.18665	6.5923	7.04511	noncoding	ENST00000417801	RP11-394O9.1	Ensembl	446	chr9	+	82645493	82649470		TCCAGGAATGCGATGAAAAGATCTGTAAGAGAGCACAGCCCCTGTTGATTGACTTGTCTT
ASHG19A3A017525	978.999	1305.3	1361.65	811.711	785.424	1164.62	1011.85	766.038	1223.5	1000.88	1069.03	635.276	9.79916	10.4296	10.4863	10.0585	9.62022	10.005	10.0806	10.2852	9.67056	9.89592	9.80096	9.0386	noncoding	ENST00000454331	RP4-610C12.3	Ensembl	553	chr20	-	29521636	29522987	NR_026658,ENST00000451009,ENST00000421418,	TATTTATAACTCCCTCTATAACTCTCTGTTTGGAGACACTGTGGCTCTATTGACAGACTG
ASHG19A3A017155	1137.29	677.365	2481.87	932.978	1795.67	945.806	1787.05	917.851	4049.77	1098.64	3312.18	1572.45	10.0199	9.48136	11.3779	10.2357	10.8654	9.70418	10.9529	10.5083	11.6048	10.0214	11.5073	10.4438	noncoding	ENST00000455068	AC011286.1	Ensembl	561	chr2	+	237642024	237661449		AATTGGAATGTATTTTGAAGCCCCCCATACAGCCCCCTGTTGTCATTGACCCTAAATCTG
ASHG19A3A018703	72.7734	58.0047	67.1657	51.3994	62.0131	73.1735	77.5539	44.3473	96.7319	58.5392	60.8295	68.0715	6.07344	5.69889	6.33915	6.03916	5.98521	5.95405	6.35569	6.24541	6.10181	5.71802	5.96631	5.61053	noncoding	ENST00000419694	AP000221.1	Ensembl	1046	chr21	-	26887784	26890650		GTCTGCTTCAGATTCTTCTACTTCTTGGCCATCTTTATTGGGAAAATAAGTATGTGAAAT
ASHG19A3A031204	73.6703	73.5061	73.5835	60.0535	64.5589	63.1987	60.4716	43.2648	210.152	110.316	102.476	127.023	6.09233	6.05836	6.45987	6.28207	6.04001	5.73226	5.99808	6.20807	7.15359	6.65129	6.65167	6.57701	noncoding	ENST00000436804	XXbac-BPG13B8.10	Ensembl	877	chr6	+	29465285	29478333		TAATCAAATCGTATAACAGAAGAGGAAGTCCCATCCTGCCGAGGATCCTGGATGTGAGAA
ASHG19A3A020014	191.619	115.717	269.728	160.578	93.0341	82.8886	124.904	69.5182	764.602	188.578	499.874	201.652	7.47018	6.76234	8.23739	7.79908	6.56647	6.14382	7.04745	6.91542	8.9936	7.42685	8.75229	7.2868	noncoding	uc002zll.1	CR605662	UCSC_knowngene	1732	chr22	+	16373080	16377057		CCTGTTCCACATCTATGCATTCCCCATCTATCTAATGTATATTCAGACACAAATGTATAT
ASHG19A3A043356	77.1464	81.603	90.0699	89.5957	159.704	75.9704	95.2429	60.3798	85.8734	129.34	81.7453	82.1377	6.16068	6.22469	6.74151	6.91372	7.3149	6.00988	6.65353	6.7095	5.93604	6.88224	6.35344	5.8981	noncoding	ENST00000437838	RP11-498J9.2	Ensembl	229	chr10	-	120763047	120763396		GCTGCCTGCAGCTGGAGGCCACAGGCCCCCCATGTTGAAGAAGTGTCACCTTCAAAGGGA
ASHG19A3A044092	1212.21	381.614	852.078	494.558	514.205	608.821	482.027	228.206	1106.1	527.146	1113.02	648.236	10.115	8.61229	9.83452	9.40494	9.00805	9.05865	9.00018	8.63456	9.52208	8.93348	9.85751	9.07695	noncoding	ENST00000441348	RP11-472G21.2	Ensembl	525	chr10	+	73638113	73638865		GGCTGTGCAGCCAAAATTTGCAATTCTTCCCCCAGCTTTTAAAATTGTAGTAAAATATAT
ASHG19A3A043452	108.675	67.0327	113.867	73.5328	91.8392	90.4766	95.522	59.8902	184.79	81.9418	93.6782	100.341	6.65405	5.92171	7.06778	6.60132	6.54773	6.2712	6.65734	6.69453	6.972	6.21363	6.53356	6.21164	noncoding	ENST00000439421	RP11-540N6.1	Ensembl	297	chr10	-	132237330	132281418		TTTCTTTTTCAAAAGCGAACAGCTACAGTATCCATCATACTCCAGAGCAGCCCTCAAAGC
ASHG19A3A044279	79.8939	74.4018	86.8446	48.6849	78.1947	99.8606	91.3875	53.2986	180.58	105.925	113.368	184.274	6.21164	6.07919	6.68885	5.95288	6.31926	6.41667	6.59273	6.51834	6.94065	6.5921	6.78615	7.147	noncoding	ENST00000439157	RP11-94M14.2	Ensembl	784	chr10	+	92214454	92290873		AATGAAAAAGTATCACAGCTGAGACAAAGCTCCTCAGCCTCAGCATGTTTGTCAGTGTGC
ASHG19A3A007409	137.346	289.602	212.009	81.5658	283.745	338.748	228.547	358.868	318.744	353.252	155.649	180.946	6.99225	8.19224	7.9137	6.76585	8.14481	8.19115	7.91445	9.26217	7.72471	8.34386	7.19533	7.11968	noncoding	NR_026762	C10orf75	RefSeq_NR	1003	chr10	+	102133332	102148110		ccaaggaacatcttgccaatttcaaatcggataggaGtgtcaggcctctgagtccaagct
ASHG19A3A032309	1435.9	598.401	1807.89	765.097	1343.1	949.768	1125.38	695.533	1669.57	695.132	1456.25	1034.05	10.3583	9.28518	10.9091	9.97449	10.4206	9.71232	10.2464	10.1529	10.1684	9.34635	10.2453	9.80423	noncoding	ENST00000446476	RP5-826L7.1	Ensembl	600	chr6	+	164007614	164009197		AGTATTAGGAATAAGGCCCCACCACCACCCCAACACACTTTTAAATAATAAGACGTTCAG
ASHG19A3A050863	268.202	387.45	94.4115	83.9883	166.822	253.663	208.251	112.237	208.598	211.074	54.9857	112.144	7.93645	8.64005	6.80768	6.81422	7.38359	7.77772	7.77883	7.62476	7.14033	7.59574	5.82992	6.38859	noncoding	uc001ejn.1	BC070106	UCSC_knowngene	1888	chr1	-	143424332	143467651	NM_001033515,	GGATCCCAGCGGTGGTCGTGTAGCTGAGCAGGCCTGGGGCTTGGTTCTATGTCCCTGTGG
ASHG19A3A000302	176.96	109.278	184.724	102.229	180.555	131.564	188.535	50.5116	588.734	153.469	308.364	471.95	7.35741	6.67182	7.71556	7.11433	7.49078	6.81052	7.63367	6.43909	8.60427	7.12676	8.10409	8.59051	noncoding	ENST00000447511	ANTXRL	Ensembl	506	chr10	+	47668556	47681735		TGTCAGCATCACCAGCACCACATGTACTGTCAAGGAGCCACCACCTGTGCAGAAGCCAGA
ASHG19A3A009269	161.682	168.383	147.401	155.642	157.861	187.235	155.262	150.405	211.415	160.228	143.399	206.442	7.22663	7.35142	7.42038	7.74725	7.29951	7.32319	7.35805	8.05285	7.16189	7.18639	7.08983	7.32275	noncoding	ENST00000456235	AC087393.1	Ensembl	750	chr17	+	20978868	20993928		ACTGCTCAGCAATTTTCTTGGAGACCTCAGTGCTCATGTTATTCTTTCCTCTATCTTATG
ASHG19A3A049606	78.9435	189.437	92.1216	112.968	70.5682	142.45	80.3346	131.085	196.635	172.545	114.677	257.063	6.19636	7.53341	6.77346	7.26395	6.17392	6.92751	6.40825	7.84512	7.06022	7.29522	6.79913	7.66053	noncoding	ENST00000417989	RP11-24H2.2	Ensembl	577	chr13	-	53720673	53725943		AATGACATCCACAAACCTCTTCTGCTGTATACCTGGATGAAAGCAAGGCTAGCTGTGTGT
ASHG19A3A032355	91.6456	99.3421	94.9368	94.4726	113.599	102.401	84.6273	64.0806	137.954	98.6858	94.0308	138.045	6.40922	6.53262	6.81577	6.99608	6.84829	6.45444	6.48213	6.79369	6.56935	6.49254	6.53812	6.70557	noncoding	ENST00000429305	RP11-302L19.1	Ensembl	429	chr6	+	170477740	170478251		CAGTCACTTCCGCTTGTACTAATTCTGGCCCAACCGTTCATTATATTTTTACAATTCTTA
ASHG19A3A033808	320.995	143.806	264.33	200.586	171.288	240.009	166.221	82.7215	249.081	145.508	206.241	158.985	8.20875	7.09467	8.21001	8.1252	7.41768	7.69165	7.46009	7.17333	7.3801	7.04413	7.56376	6.91372	noncoding	ENST00000426187	AC073133.2	Ensembl	432	chr7	-	156225216	156228527		GAAAATCTCCTTGCAGTACCGGCCTACAAATGTACCGTTAGGAAGCTGTTCTCTTCAAGA
ASHG19A3A050448	139.497	118.403	155.069	115.415	101.356	149.925	125.875	102.972	169.198	120.768	139.656	136.472	7.01276	6.79906	7.48809	7.29752	6.69211	7.00054	7.05884	7.49988	6.84976	6.77938	7.05298	6.68799	noncoding	ENST00000416924	RP11-484I6.6	Ensembl	361	chr13	+	103532285	103533517		CTGTCAGAATCCTAATCCCTTCTGCCTGGACTCGTTACCAGTGGTAGCGAGTGTGTATAG
ASHG19A3A033963	89.9298	83.8211	106.574	75.5773	111.005	93.8684	101.258	55.9826	124.683	135.627	211.263	176.71	6.38252	6.26857	6.97387	6.64238	6.81178	6.32417	6.74078	6.59409	6.44048	6.94509	7.59781	7.07949	noncoding	ENST00000447999	AC060834.3	Ensembl	618	chr7	+	9776950	9809142		CTCTACTATCATCCTGTACTGGATAGGCCCCCACAAATAATCCTGTATTTTGGTAAACCG
ASHG19A3A013808	629.716	749.807	988.152	751.994	854.635	811.768	829.199	600.909	1690.5	866.018	1397.49	1336.21	9.16608	9.63232	10.0552	9.94544	9.75471	9.49032	9.78433	9.9602	10.1913	9.68536	10.1853	10.1921	noncoding	NR_024444	LOC100133985	RefSeq_NR	661	chr2	-	70351168	70352448		TTTTCTCTACTTGGATCTGAGAACTCTGTCCCTCCAGCCCTGCGAGCGCTTTGCCAGGGT
ASHG19A3A009455	431.42	213.986	330.322	212.49	304.103	327.588	242.652	134.411	342.441	268.931	362.479	213.683	8.61886	7.73127	8.51538	8.21465	8.24467	8.14481	8.00246	7.88411	7.82585	7.95388	8.32361	7.37558	noncoding	uc002hrd.1	FLJ43826	UCSC_knowngene	3580	chr17	+	37186158	37209458	NM_020426,	TACAAGTAAAACTGACCAGAGCCCCAGGAATAAATGGTTTTCTTGGCTTCCTCCTTGCTC
ASHG19A3A042582	162.835	79.743	105.768	62.7579	91.3889	145.808	93.3208	61.95	120.055	68.1952	100.786	88.1766	7.23804	6.18626	6.96225	6.35	6.5413	6.96051	6.62591	6.74386	6.38983	5.9497	6.63159	6.00601	noncoding	ENST00000440932	RP11-253D19.1	Ensembl	541	chr10	-	30842782	30843412		TTCAAAGGAGTGCATGAAAGATATCACAGCCTCACAAATGCAGAGAAAAGCCTCCCTTGG
ASHG19A3A031966	81.5515	98.6622	49.8503	60.7549	64.9478	107.387	55.5119	40.2362	143.645	74.8911	71.2222	129.124	6.24112	6.52049	5.9493	6.30137	6.04917	6.51881	5.87941	6.10429	6.62518	6.08393	6.17105	6.60381	noncoding	ENST00000456424	RP1-249H1.2	Ensembl	375	chr6	+	114113031	114158556		AATTGGACCACCATGCAGCCTGCTAATTCCTGTGATCTTTCTTCTGCTTTTGAAGAAATT
ASHG19A3A013558	58.9142	74.9123	44.2966	53.5332	68.0488	104.08	46.3222	35.0476	135.585	80.2596	79.7282	117.017	5.76598	6.0895	5.7879	6.10423	6.11742	6.47553	5.61743	5.90348	6.54681	6.18341	6.31756	6.45204	noncoding	ENST00000438736	AC016735.3	Ensembl	569	chr2	-	43268331	43270921		AAGCCTGAAAGAGCTGCACTCTAAGCACCACAGCAGGACTTGCCCCTGAATGGAGATGGG
ASHG19A3A020070	190.83	333.693	90.1647	956.218	117.456	342.558	75.9854	787.069	235.085	444.459	120.354	421.528	7.4652	8.40288	6.74354	10.2673	6.89486	8.20517	6.32925	10.3135	7.30466	8.67844	6.86405	8.41493	noncoding	NR_024159	DGCR9	RefSeq_NR	2434	chr22	+	19005346	19007760		ACATACTTTCCATAGGACCCAGTGCTTTCATCTCCGTGCAACTGACCAAGAGAAACCAAA
ASHG19A3A020453	162.58	117.618	157.538	128.307	165.297	143.87	133.279	94.8666	181.025	110.935	142.224	138.899	7.23473	6.78829	7.50881	7.45735	7.36737	6.9409	7.13979	7.37932	6.94333	6.65881	7.07775	6.71529	noncoding	ENST00000450216	CTA-150C2.13	Ensembl	678	chr22	+	39317231	39320713		ATTTTTCCCTCATATTTGAACCCCACATGCACCAAGGGCTGTTTTATGCCTTGCACATGA
ASHG19A3A000120	101.787	113.34	83.3059	95.2025	86.73	105.853	84.4158	72.9286	210.577	151.676	106.067	213.966	6.55778	6.73018	6.63481	7.00708	6.46328	6.49863	6.4786	6.98802	7.15765	7.11128	6.69895	7.37807	noncoding	ENST00000417514	RP11-439L8.4	Ensembl	1122	chr1	+	31987963	31989190		GTCTGCTTCCTCAGTGGTTCTAGAGCTGCTCAGTCGCAGGCTCCAGATGTCTGCTTCAGA
ASHG19A3A037679	212.688	134.632	84.2375	120.196	94.8704	136.13	89.8947	64.773	270.472	161.314	122.59	197.716	7.61308	6.9932	6.64899	7.35602	6.59626	6.86012	6.56935	6.8089	7.49779	7.19578	6.88517	7.25574	noncoding	ENST00000449990	RP11-555F9.2	Ensembl	791	chr9	-	93225940	93345026	uc004aqt.1,	TTCATCTTGGCCCTGCTTTAAAATGATGCATCTACTGTCTTCATGCCTCAGCACAGCAGA
ASHG19A3A039322	185.45	131.017	173.36	218.074	134.943	367.775	143.753	162.447	188.125	2344.17	126.202	130.83	7.42053	6.95441	7.63136	8.24902	7.08574	8.31316	7.2445	8.16365	6.99602	11.083	6.92521	6.62696	noncoding	ENST00000439014	RP11-65J3.2	Ensembl	800	chr9	+	132200494	132201397		CCTTATTCATCCACGTAACCTCAGCCTCTAGTGCAGCGTCCTATTTTTTGGCTTGTATTA
ASHG19A3A014127	1157.92	423.964	644.31	355.228	557.696	1019.02	478.95	194.049	642.149	468.845	593.624	429.526	10.0449	8.76452	9.43745	8.95163	9.13036	9.81799	8.99168	8.41399	8.72741	8.75644	8.98275	8.44195	noncoding	ENST00000449772	AC068535.3	Ensembl	493	chr2	-	105028684	105030466		TTGCGTATGCAAGATTCGCTAGCATGTAAACTCTGTCACTGTCTCCCAAGAACACAGAAA
ASHG19A3A020115	1089.57	293.917	537.96	455.219	403.986	530.374	464.715	202.828	951.352	397.621	863.859	508.012	9.96112	8.21314	9.18509	9.28975	8.65625	8.85289	8.94723	8.47364	9.30196	8.50946	9.50156	8.69845	noncoding	uc002zsa.1	AK094309	UCSC_knowngene	2167	chr22	+	20378629	20381779	ENST00000449424,	TGTATTCTGGTATTCTTACTACTTGAGCTCAGCTCATCGCTGTCATCTTCCCCTAAACCG
ASHG19A3A014385	143.37	108.063	144.634	105.768	140.715	119.398	125.036	83.819	390.103	161.324	197.856	213.657	7.05212	6.65623	7.39729	7.16498	7.13657	6.66834	7.04951	7.19228	8.0039	7.19588	7.508	7.37533	noncoding	ENST00000437330	AC103564.7	Ensembl	562	chr2	-	132587373	132589604		AAGCGCCCGCTTTCTCGGCCCAGGCCCGCAGCCAGGGCTGCTCCGCCCGCTGCGCCCCAG
ASHG19A3A028163	252.8	998.526	161.834	795.297	80.9463	215.823	139.735	525.201	133.791	562.253	56.6631	337.05	7.85242	10.056	7.54668	10.033	6.36995	7.53219	7.21026	9.78237	6.53111	9.02048	5.87598	8.06538	noncoding	ENST00000399543	AC025171.1	Ensembl	2423	chr5	+	43042194	43045492		TCCAATTGCCTTCTGGTCTTACAGACGGGAGAATAAAGGAAAAATGGCATCGTTTCCACC
ASHG19A3A020346	7583.18	1061.8	2641.69	1954.59	1384.29	1812.95	1454.24	530.452	2793.59	1005.16	2814.67	1591.8	12.8101	10.1454	11.4751	11.2218	10.4656	10.6502	10.6333	9.79741	11.0116	9.90308	11.2455	10.463	noncoding	ENST00000430449	CTA-342B11.1	Ensembl	473	chr22	+	32359343	32366387		ATGTGAGGATGTTTCTGCCACTCTGGACATTAGTTTTCTCCCCTAAGTGGCTCTATCTCT
ASHG19A3A020549	183.31	110.572	93.3553	114.735	126.475	134.41	100.043	71.9164	304.009	169.46	172.52	210.361	7.40737	6.68755	6.79229	7.28735	7.00081	6.84269	6.7257	6.9647	7.66011	7.2681	7.32931	7.35275	noncoding	ENST00000415702	CTA-397C4.2	Ensembl	630	chr22	+	44839206	44840668		ACCCTGGAGCCTGTCATGTTACTCCAAGGCTGACTAGTCCCAGTCCCCAGTGAGAAGCAA
ASHG19A3A019640	2062.34	353.165	1432.85	743.805	845.419	1126.29	787.133	228.606	1491.3	508.11	1452.87	681.891	10.8859	8.48937	10.5596	9.93436	9.73618	9.95428	9.706	8.63639	9.98423	8.88362	10.2406	9.15431	noncoding	ENST00000415655	RP1-231P7P.1	Ensembl	577	chr22	-	27959799	27969534		GGGGCCCGGACACATTATTTTCTCCAAGGAATTTCTTCTTTTCATTATTTCCCTCCAAAG
ASHG19A3A042364	138.999	116.497	70.5756	77.9608	94.1184	113.314	76.2684	69.3818	136.044	106.733	87.7649	262.12	7.00784	6.77334	6.40744	6.69294	6.58405	6.59448	6.33432	6.91101	6.55152	6.60341	6.44538	7.69141	noncoding	uc001ihe.3	LOC100216001	UCSC_knowngene	2553	chr10	-	4621443	4720262		TGACACAGACTTCCTTAGATGTGTTGTCTTCCTGTCACTGGTGCATTCCTTATCAATGTG
ASHG19A3A044574	361.36	218.142	448.247	232.106	470.373	280.98	389.509	203.694	544.947	186.091	315.559	219.115	8.37132	7.75997	8.94493	8.34112	8.87771	7.91993	8.69596	8.48142	8.49606	7.40693	8.13557	7.41386	noncoding	ENST00000411599	RP11-254K3.1	Ensembl	479	chr10	+	121940741	121968507		TTCACCCCCTGCCAGGCCAGTAGAGGAGCTGAAGAGTCTTCGCCATGGTTTGAGAAAAAG
ASHG19A3A020033	65.1456	72.4285	66.2608	78.0414	69.6537	71.2305	72.6072	53.5451	96.9354	75.3395	73.8025	105.756	5.90796	6.03662	6.31991	6.69443	6.15283	5.91221	6.26415	6.52537	6.10502	6.0922	6.21942	6.29622	noncoding	ENST00000442403	AC007064.24	Ensembl	500	chr22	+	17350367	17352016		CATTTCTCACTGGATCAGTCAACAAGATTTGAGTACTTTCTGTGTGCTCTGCATCATTCT
ASHG19A3A040337	161.557	151.627	138.683	135.582	131.894	189.476	118.341	85.6151	162.778	184.439	133.158	197.396	7.22462	7.18598	7.34126	7.5411	7.05627	7.33929	6.96857	7.22534	6.79652	7.39347	6.99518	7.25422	noncoding	ENST00000422226	GS1-421I3.4	Ensembl	279	chrX	-	119251551	119253610		TGTGACAGCTTGATTTCTTCCACATCTCAGATTTCCACAGTGTACCCCGGTGTTTTCTCA
ASHG19A3A038911	150.151	154.456	107.336	115.847	99.6084	154.384	115.81	95.9435	162.244	149.925	98.0938	222.634	7.12386	7.21262	6.98372	7.3025	6.6663	7.04443	6.93737	7.39519	6.79178	7.09379	6.59125	7.43752	noncoding	ENST00000444374	RP11-316P17.2	Ensembl	822	chr9	+	92316565	92334585		GAGACAGAATTGGCCCCATTTTCTGCTAATTTCCATTCTCTGATTGTGCTGCCTGCTACA
ASHG19A3A040063	168.21	117.668	215.3	129.309	181.512	125.717	176.629	104.765	337.739	95.6917	168.377	125.541	7.28259	6.78927	7.93332	7.46986	7.49866	6.74271	7.54807	7.5261	7.80517	6.4411	7.29807	6.55876	noncoding	ENST00000445437	RP1-172N19.1	Ensembl	453	chrX	-	72001688	72002484		AACGAAGTCCTGTCGGTCCCTACCGGCACATCACACACTCCTGGAAGCATGATCTTCACT
ASHG19A3A037217	529.289	225.975	343.33	217.478	258.298	432.375	242.996	122.86	476.562	294.448	470.159	394.728	8.91673	7.8169	8.57136	8.24502	8.00883	8.55177	8.00449	7.75091	8.29731	8.07806	8.67386	8.31355	noncoding	NR_026679	NCRNA00032	RefSeq_NR	2913	chr9	-	27245683	27282791		ACTTCAGTTGTGGACATATCGGTTATGTTTCCTCATCAGCTTGGCTTGCCTCCCAAAAGA
ASHG19A3A015479	58.7935	54.173	45.4457	41.2214	53.5624	96.0582	55.0739	43.5784	99.6571	55.383	52.023	89.5026	5.76205	5.59761	5.8238	5.6966	5.78996	6.35778	5.86911	6.2189	6.13971	5.6377	5.7587	6.03019	noncoding	uc002rnf.1	AK123934	UCSC_knowngene	679	chr2	+	30569524	30573024	ENST00000421976,	GAAAAGAAAACAGCTAAAGCAAAATCTAGAGCCCAGTTTTTGCCAAACCAGCCCCACGTG
ASHG19A3A032148	819.289	228.448	754.521	341.099	611.094	213.939	555.198	286.629	2240.99	444.625	1391.04	547.759	9.54669	7.83165	9.65634	8.89189	9.25811	7.51976	9.19736	8.95464	10.6581	8.67897	10.178	8.81613	noncoding	ENST00000417650	RP11-439L18.1	Ensembl	554	chr6	+	143271347	143277783		ATGTCTAGTGACAGGCCAGAGATCAAAACCCAACACCCTCATTTACCTGACAGTGATTTG
ASHG19A3A048508	164.043	159.225	172.023	112.501	113.183	155.579	165.459	124.054	226.077	120.128	141.719	149.466	7.24846	7.25871	7.62142	7.25819	6.84038	7.05553	7.45244	7.76426	7.25422	6.77174	7.07242	6.82086	noncoding	ENST00000435559	RP11-86H7.7	Ensembl	2272	chr1	-	95086706	95089740		ATTTTCATAAGGAAAGTTCTGTTAGGAGAGCTGCCTGAAACAACACCTCTGCCTGTGCTC
ASHG19A3A038967	229.75	178.576	198.434	124.396	152.536	148.398	174.428	86.4614	345.538	208.984	219.321	232.558	7.71831	7.44221	7.81727	7.41186	7.25127	6.98425	7.52951	7.24045	7.83607	7.57955	7.64655	7.50349	noncoding	ENST00000417264	RP11-533K9.2	Ensembl	155	chr9	+	97247981	97250077		CACCCTGCCCGTTGTAGATGAGGAGTCCGTTGAAGATGAGGAGTCCATTGAAGATGAGGA
ASHG19A3A049902	116.4	125.099	95.1229	109.977	126.66	151.442	102.905	76.112	265.141	159.697	121.439	231.211	6.75195	6.8807	6.8187	7.2248	7.00245	7.01633	6.76812	7.04632	7.46832	7.1813	6.87313	7.49425	noncoding	ENST00000438640	RP11-76K19.5	Ensembl	422	chr13	+	20161257	20162490		CTGTCATGTCGGGCCGTTTCCTTGCCTTCTTGCACACAGCACTATCTGAAATAATCTCCT
ASHG19A3A031013	2520.87	761.553	3092.13	961.35	2661.19	1404.55	2557.55	1186.52	5328.95	1112.68	3736.07	1125.68	11.1761	9.65843	11.7176	10.2759	11.4563	10.2655	11.5123	10.8173	12.042	10.0399	11.6999	9.94123	noncoding	ENST00000447179	RP11-146I2.2	Ensembl	177	chr6	+	14841454	14871959		ATCCTCCCCACTACAAGCCATTTTCTAATGTGTTTGATGTGTATCCTTCTATTTCGTTAA
ASHG19A3A042641	78.5601	241.271	370.607	110.032	74.5727	139.055	62.1966	108.388	312.844	186.396	232.487	216.952	6.19068	7.91261	8.67239	7.22558	6.25269	6.88992	6.03782	7.58014	7.70077	7.40965	7.72918	7.39743	noncoding	ENST00000453837	RP11-84A19.2	Ensembl	2257	chr1	-	32307619	32321169		TTATGAAGTTCGCATAACTGAGACATACCTACCGCACCTCTGTATCTGCCAACGCATACT
ASHG19A3A029309	51.0603	64.0699	44.6608	36.3316	41.6374	47.5276	27.6883	29.6756	116.639	84.091	73.4473	130.996	5.56372	5.85234	5.80036	5.49442	5.45019	5.31819	4.86844	5.65644	6.34854	6.2521	6.21375	6.62938	noncoding	ENST00000434292	RP5-1077H22.1	Ensembl	403	chr6	-	958562	962511		AGCTTCAGTGTGACCTGACCCTGAGCTTTCCAATCCAAAAATAGAAGTAATGTCTATGTC
ASHG19A3A032402	120.145	70.2832	134.01	95.2321	101.781	97.1803	118.455	66.3737	400.963	113.843	202.405	147.908	6.79832	5.99469	7.29618	7.00725	6.69752	6.374	6.96972	6.84389	8.04651	6.69241	7.5397	6.8054	noncoding	ENST00000412266	AC006028.9	Ensembl	3288	chr7	-	2757466	2762622		GACCCCAGGACGCTTCTTGGAAATTGCTTTTTAAAATAAACCCCTGACATCAGCCTGTTT
ASHG19A3A044385	74.454	144.616	127.053	113.363	155.937	206.646	116.94	80.9301	100.81	195.993	129.548	110.491	6.1088	7.10531	7.21657	7.26917	7.28472	7.47002	6.95092	7.13954	6.15517	7.48364	6.95934	6.3636	noncoding	ENST00000454935	C10orf75	Ensembl	2551	chr10	+	102133371	102143125		GTCAAACAGAAGGTAAACAGTCTTACGAATGTAATTCCTTAGGAAGACTTGTACAAACTT
ASHG19A3A000111	1327.02	4614.16	1649.26	3872.51	1317.43	1806.8	1572.48	1120.34	2692.32	2703.66	1211.8	3219.38	10.2342	12.1605	10.7664	12.0982	10.3904	10.6439	10.756	10.7518	10.9478	11.2798	9.9646	11.4432	noncoding	ENST00000415629	RP4-726F1.1	Ensembl	342	chr1	+	79789453	79790534		AAATTAGCTGGGTGTGGTGGTTCAGGCTCTGAAAATGATTGATTTTTTTCCTATATTTCA
ASHG19A3A055154	702.7	485.375	802.363	385.051	682.122	377.508	562.514	319.744	1921.92	465.971	1288.09	870.54	9.32613	8.96246	9.74249	9.05839	9.42075	8.35067	9.21742	9.10285	10.4052	8.74742	10.0534	9.52992	noncoding	uc002qgt.1	BC131616	UCSC_knowngene	2014	chr19	+	55219699	55224842	ENST00000413439,	CAAAACAAGACAGACTCCAAGACTGCCTCACACCCCCAGGATTACACAGTGGAGAATCTC
ASHG19A3A013358	517.928	290.004	567.897	297.045	517.925	291.17	502.132	284.954	1819.1	407.499	997.329	590.008	8.88816	8.19475	9.25631	8.69727	9.02118	7.97493	9.06336	8.94453	10.311	8.54946	9.70901	8.92125	noncoding	ENST00000412424	AC009411.1	Ensembl	548	chr2	-	21861302	21872435		AGCATATCCTGATCGCCACCTCCAGACCCTTCTGATAGATTCATTACCTGAATCTATTTG
ASHG19A3A044683	152.491	143	150.432	140.836	109.606	127.384	104.038	105.657	267.915	137.427	174.221	247.013	7.14459	7.08542	7.44782	7.60086	6.79277	6.76069	6.78424	7.54062	7.48292	6.96309	7.34372	7.59434	noncoding	ENST00000300167	RP13-49I15.3	Ensembl	258	chr10	+	135060391	135061389		CTGGATCCACCGCCACCCGCTTGTATAAAAAGTGGGCCCCACACGGTGCAGCTTCGTAGT
ASHG19A3A000198	114.284	110.102	78.4104	70.8911	80.3897	125.078	93.2889	57.3678	97.8711	79.1231	76.6617	104.592	6.72706	6.68154	6.55124	6.5428	6.36082	6.73507	6.62533	6.6289	6.11709	6.16305	6.26754	6.27832	noncoding	ENST00000430123	RP11-354K1.1	Ensembl	357	chr1	+	211813149	211827518		GCTGGTCCTTGGGGTTTCTTGCAAGGCTGATAGCGGGGGAACCTCTCTCACAGGGCTGCT
ASHG19A3A017138	107.521	80.964	119.437	52.5388	100.641	66.1273	89.3688	58.72	297.639	93.7289	155.516	128.903	6.63531	6.21223	7.13437	6.07779	6.68186	5.80061	6.55947	6.66391	7.63226	6.40922	7.19439	6.59988	noncoding	EF212288		misc_RNA	396	chr2	+	234774345	234774741		TTTGTGCTCTGGATAAAAACCCACCACCTTGTTAATTTTTTACCTGGAACTCAGAACACC
ASHG19A3A040418	575.749	506.961	554.284	417.589	717.301	812.351	701.845	154.839	745.336	462.978	787.427	866.548	9.04095	9.03021	9.22751	9.17073	9.49235	9.4912	9.54244	8.09645	8.95216	8.73967	9.38606	9.52481	noncoding	ENST00000450784	RP11-452F19.3	Ensembl	543	chr1	+	222988363	223010726		TTAAGCTAGCCCATGACTACACAAGTGCAACTGTATTTCCCAGGTAGATGCCGGTAGATT
ASHG19A3A042759	352.978	259.528	397.019	252.218	335.945	239.545	310.891	234.273	1153.65	380.448	674.712	553.26	8.33789	8.02399	8.76783	8.46427	8.39311	7.68911	8.35254	8.66951	9.58546	8.44716	9.16156	8.83015	noncoding	ENST00000440750	RP11-534L6.2	Ensembl	335	chr10	-	49872243	49880469		AGATGCTTTCTGCTCATGCACCTCAGTTTGGCCCAGTGAACACCTGCACCACCCAAGTGC
ASHG19A3A037402	199.889	121.167	140.117	100.217	135.338	139.095	138.429	85.8698	317.113	80.8985	166.712	142.426	7.52984	6.83346	7.35417	7.08702	7.08888	6.89054	7.19525	7.22949	7.72009	6.1955	7.28385	6.75089	noncoding	ENST00000450520	RP11-216M21.7	Ensembl	3200	chr9	-	42363047	42367092		GTAGCTTCGAAGGCTTCTATCCCAACTCTACCTATTTCTATCTATCTTCTCTTGAGTTAT
ASHG19A3A030624	603.449	267.302	499.545	463.499	368.996	472.034	342.629	140.84	698.614	334.378	611.175	432.476	9.11182	8.06841	9.08756	9.31469	8.52299	8.68589	8.50264	7.9543	8.85188	8.26184	9.02286	8.4518	noncoding	ENST00000445585	RP5-899B16.2	Ensembl	786	chr6	-	140177240	140198528		CACATACACACACTAGAGAACAAGAAGGAATAGTAAACAGTTCCCTCCACTGCTAGAGGG
ASHG19A3A037720	155.282	89.9223	90.6465	75.5536	80.485	137.037	83.7022	56.6195	89.1131	109.471	86.8562	99.1426	7.1687	6.37816	6.75163	6.6417	6.36189	6.8697	6.46364	6.60877	5.99041	6.64114	6.43193	6.19493	noncoding	ENST00000443716	RP11-165J3.5	Ensembl	641	chr9	-	96192623	96193581		TCCACAGAGTATGCCAGATCCTTTTTGGCATCTTTCCCCAAGTCTAAATTTCTTTAGTGT
ASHG19A3A037238	81.5556	60.8153	62.8885	54.9263	50.6401	64.752	50.0969	25.429	120.62	80.6522	79.2019	101.173	6.24127	5.77367	6.24808	6.14284	5.71739	5.76885	5.73695	5.43668	6.39709	6.19053	6.30915	6.22606	noncoding	ENST00000413291	RP11-555J4.3	Ensembl	839	chr9	-	32643100	32645024		TATCAGAATTCTCCAGCCACTCCTGGATACCATTGCCAACAAGCTGGAAAGAACTGTGTA
ASHG19A3A011836	692.288	382.796	849.313	470.989	656.311	499.589	689.674	387.362	2122.78	540.9	1194.28	719.461	9.30568	8.61967	9.82768	9.33791	9.36626	8.77449	9.51561	9.36857	10.5657	8.966	9.94445	9.23673	noncoding	ENST00000447908	RP4-704D23.1	Ensembl	579	chr1	-	14675449	14677518		TTGAAATCCCCTGCCTTAATCTCTCTTCGAAGACTTTTCTGCATTCATCTGAGTCCTCAT
ASHG19A3A050495	97.4694	90.946	91.44	95.3813	85.39	121.143	83.8554	73.79	208.695	129.809	121.971	158.585	6.49411	6.39479	6.764	7.00929	6.44336	6.69144	6.4663	7.00427	7.14154	6.88638	6.87959	6.91022	noncoding	ENST00000421423	RP11-450H6.1	Ensembl	545	chr13	+	112761432	112762329		TAAAGCAAAACAGTTAAAACATCAGGCCACGCTCCTCAAACTGCAGGATTGCAAGCAGCT
ASHG19A3A014197	446.459	321.3	333.081	274.097	302.907	414.66	284.647	249.867	614.126	426.827	515.282	599.759	8.66481	8.34083	8.52713	8.58448	8.24143	8.48753	8.2303	8.76089	8.66652	8.61803	8.7938	8.94493	noncoding	ENST00000414159	AC114776.3	Ensembl	4394	chr2	-	111467151	111474172		ATTTTTATTCTTCAGCTCTTTTGTTTTGGCTGGGGCTACCTGAGTCCTCCTTCCAGTTGT
ASHG19A3A049706	666.896	243.496	429.289	275.567	395.687	436.456	349.296	174.193	482.504	257.831	374.956	288.579	9.24788	7.92682	8.87997	8.58904	8.62533	8.56613	8.52849	8.25754	8.31491	7.89105	8.37176	7.82808	noncoding	uc001vlm.1	AF339814	UCSC_knowngene	1670	chr13	-	88096246	88323218		AATTGACCTTGCCAAAAGATGCCTCCCTAAATCCACAAGAATCTCCTTGTTTGAACACAG
ASHG19A3A049261	320.959	214.672	247.446	209.537	240.598	239.326	246.533	170.482	649.502	229.671	365.845	295.128	8.2086	7.73637	8.11659	8.19224	7.90468	7.68838	8.02415	8.22609	8.74413	7.7198	8.33691	7.86473	noncoding	ENST00000423023	RP11-523H24.3	Ensembl	376	chr13	-	20248763	20250024		TTGTTTTGCTAATCATCCTCCTTGAGCTCCACTGTTTTCATTCTGGGCATCCAATCCAGC
ASHG19A3A017499	217.323	254.564	240.027	277.968	198.259	255.371	207.641	170.231	279.586	214.712	170.192	223.063	7.64105	7.99472	8.07657	8.6017	7.62537	7.78714	7.77546	8.22333	7.5411	7.62216	7.31077	7.43978	noncoding	ENST00000438287	RP4-738P15.1	Ensembl	468	chr20	-	25123875	25129894		ACAGAAAACTCCACAGGCCTGGGCTCGGCTCATCGCACAGCCTCCATCTCTGGATGCCCT
ASHG19A3A038922	649.362	322.024	547.161	406.832	465.597	306.307	332.722	233.364	1484.21	478.491	783.658	609.331	9.21153	8.34614	9.211	9.13439	8.86303	8.04902	8.45548	8.66388	9.9755	8.78684	9.3791	8.97072	noncoding	ENST00000439438	RP11-305L7.6	Ensembl	454	chr9	+	93881343	93945044		AATACACCCAGCCCACACCCTGACTTTACAACCTTTAATTAATTAGAGGAAAGAAAGAGA
ASHG19A3A029464	1645.57	362.956	640.581	326.199	458.968	733.296	433.506	178.756	662.548	382.185	577.115	322.967	10.5497	8.5349	9.42742	8.82916	8.84189	9.33847	8.84676	8.29871	8.7765	8.45357	8.94609	8.00182	noncoding	ENST00000447250	RP4-625H18.2	Ensembl	1016	chr6	-	19803601	19804877		CTGTTTAAGAGAAGAATGTCTGAGTAGCTGTTGATTATCTCCCATAATCACAAAACAACT
ASHG19A3A046497	81.6482	80.3681	70.4433	64.7771	75.4564	71.8987	48.1879	49.7796	109.248	72.309	60.8902	68.0846	6.24351	6.20092	6.40406	6.39919	6.27019	5.92614	5.67551	6.4169	6.25961	6.03744	5.9678	5.61102	noncoding	ENST00000424592	RP11-63G10.2	Ensembl	395	chr1	-	59304119	59316926		ACATGCACCCTTTCTAAGTAGCAAAACTGGGTTCAAATCCTCGGCTACATCACTTATGTG
ASHG19A3A032616	7152.35	1692.95	5587.6	3088.94	3340.84	3955.79	3258.82	1189.62	8682.26	2814.44	8588.08	3876.88	12.7224	10.7778	12.5874	11.8129	11.8189	11.7506	11.8809	10.8208	12.8069	11.3459	12.9373	11.7027	noncoding	ENST00000442865	AC007255.7	Ensembl	590	chr7	-	29638410	29724871		AGAAAATCAGCAGAGCTAGGCAATAAGTCAATCTAAAGTCTACATGCCCCTCCCTCTTCC
ASHG19A3A042885	667.679	929.014	543.683	626.549	1167.07	1159.88	791.761	710.806	1284.6	1334.32	876.455	812.505	9.25024	9.95238	9.2027	9.70487	10.2018	10.0006	9.71698	10.1849	9.74151	10.3098	9.52504	9.41785	noncoding	ENST00000439904	RP11-9E13.2	Ensembl	1780	chr10	-	70237754	70240521		CATCTATTCTTTGAAACCCAGACACATTCTAGTATTGGGCACTAGAAACTGGTGATAAAT
ASHG19A3A019165	69.882	54.0594	74.2598	46.1729	75.9692	60.6451	58.0762	45.7166	67.7739	46.9808	58.5282	46.3749	6.01399	5.59461	6.47401	5.8722	6.2791	5.67268	5.94116	6.28719	5.59877	5.39845	5.91458	5.00765	noncoding	ENST00000424837	AP000282.3	Ensembl	576	chr21	+	34331195	34332874		GCCCCCAAAAGCCTGGATCAAATTAAGAGTTTTAATACTCAAAGTCATTTATATTGTGTC
ASHG19A3A009355	125.22	109.568	113.489	123.447	82.6086	86.1259	109.501	76.7132	274.629	99.5257	156.772	176.735	6.85864	6.67512	7.06317	7.40135	6.39811	6.19586	6.85765	7.05872	7.51689	6.50491	7.20368	7.07967	noncoding	ENST00000432296	RP11-31E23.1	Ensembl	930	chr1	-	198776786	198906539		GACTCCATTCTCATTGTGCTCTTACCTGTTTCACTTAGTTGGATTATTTCTGTTCAAAAA
ASHG19A3A037685	73.1904	78.684	52.9347	191.248	68.5833	212.642	64.4751	33.4236	122.856	113.799	88.5606	95.0033	6.08146	6.16592	6.02719	8.05468	6.12905	7.51325	6.09182	5.83228	6.42042	6.69193	6.45987	6.12272	noncoding	ENST00000423380	RP11-305L7.1	Ensembl	815	chr9	-	93867238	93869586		AAACTGAGCACCTAGAGAGCAACACCAAAAACCCATGGCCAATAATGGAGAGCCAAATCA
ASHG19A3A055249	182.126	148.642	98.7819	96.3719	84.4534	159.554	86.1082	64.7088	195.812	149.059	173.335	202.937	7.39743	7.15185	6.8689	7.0277	6.42558	7.09257	6.50591	6.8073	7.05503	7.08471	7.33673	7.29752	noncoding	uc004arq.1	BC128384	UCSC_knowngene	1184	chr9	+	94919968	94921538		TTGATGGTTTGAAGAGCCCTAATCAGTGGTGGCTGTAGTCGGCTGGCTGAGGTCTCCCCA
ASHG19A3A030635	168.923	92.0486	164.814	104.502	145.579	130.891	154.848	81.3782	199.317	113.055	123.263	97.7051	7.28844	6.41163	7.5675	7.14679	7.18533	6.8024	7.35394	7.14894	7.07694	6.6826	6.89344	6.16853	noncoding	uc003qje.1	AK057490	UCSC_knowngene	1900	chr6	-	143287560	143358719		TGTACTTCAGCAGGAGCAACCAGATGAATTGGCTTCTCTATATCCCCGTATTAGCCACAA
ASHG19A3A018529	192.502	141.592	160.944	132.07	135.104	158.971	126.486	113.607	209.996	118.357	125.24	131.629	7.47741	7.0725	7.53751	7.50466	7.08638	7.08811	7.0664	7.64124	7.15276	6.75049	6.91461	6.63609	noncoding	ENST00000448791	RP1-50O24.6	Ensembl	306	chr1	+	27202623	27204736		CAGTTGCAAGAGCAAAGAAAAAACTTCCAAGCCCTCTTGATTTTTGCCACACTCTCATAG
ASHG19A3A017390	261.475	180.04	282.734	175.05	269.542	235.451	223.426	123.977	354.337	169.874	229.161	168.705	7.9013	7.45354	8.30627	7.92807	8.06809	7.65999	7.87965	7.76356	7.86748	7.27106	7.70781	7.00898	noncoding	ENST00000422574	RP5-1195D24.1	Ensembl	833	chr20	-	16838606	16844793		ATGACAACCATATTTGCAAGCCAGTCCCCACACTACCAATGTTCTTTCTACAAGAAGTAG
ASHG19A3A043501	203.27	116.167	202.766	198.914	244.408	157.102	199.784	80.4868	619.926	117.074	302.517	177.787	7.55274	6.76898	7.84767	8.11485	7.92883	7.07073	7.72026	7.13188	8.67651	6.73318	8.07847	7.09135	noncoding	ENST00000435531	RP11-363N22.2	Ensembl	407	chr10	+	978965	988683		TATAGCAGCATACTCTACCTACCCCTGATCAGTTTATGGAAGAAAAGGAAACCAAACAAA
ASHG19A3A041973	484.207	180.98	311.081	207.935	229.665	297.859	157.809	100.257	262.357	188.7	243.246	196.012	8.78531	7.46178	8.43208	8.17696	7.83913	8.0105	7.38394	7.45938	7.45509	7.42774	7.79162	7.24398	noncoding	ENST00000429269	NCRNA00184	Ensembl	2270	chr1	+	234765056	234770526		ATCTCCCAAGGTTCTTTCTTTGTAACAGAACCCTAGTTTTTGGCTGGACTCATTTCCCCA
ASHG19A3A048071	192.225	129.532	153.899	113.977	128.415	183.516	113.353	93.4164	198.597	143.175	137.276	138.882	7.47528	6.93301	7.47884	7.276	7.018	7.29767	6.90789	7.35508	7.07319	7.02095	7.03413	6.71506	noncoding	uc001dnu.1	AK022898	UCSC_knowngene	2786	chr1	-	91295103	91317175		CAGCGAAGCTAGATTGTATAATTTATTAGTTTTCTCCACCTGGTAACACATCCTTAAGAA
ASHG19A3A037286	80.1957	50.1815	72.6392	63.674	49.8995	54.4735	52.1556	41.9102	82.2156	74.2567	64.5911	49.396	6.21736	5.47811	6.44162	6.37083	5.69841	5.51855	5.79323	6.1636	5.87868	6.07344	6.04559	5.11039	noncoding	ENST00000421828	RP11-195F19.5	Ensembl	835	chr9	-	34664779	34665976		CCCCCAAAAACCCATACTGTGAGTCGCCTATATGAAGAGAACTAAATAATCCTGCCTGTT
ASHG19A3A038773	153.377	147.366	72.4371	124.621	79.1428	143.963	59.3695	228.618	159.097	226.842	109.289	188.366	7.15247	7.13795	6.43735	7.41568	6.33859	6.94244	5.97343	8.63703	6.76418	7.70323	6.73663	7.17911	noncoding	ENST00000451596	RP11-63P12.6	Ensembl	672	chr9	+	74920344	74930380		TAAAATTCCCCCAGGCTGAGTGTTTCAGGAAACACCATAAATAAATAAAATTGTCTGTGT
ASHG19A3A043823	88.5633	97.5907	57.7028	92.1014	69.1077	152.934	57.8004	59.6276	79.3323	66.944	65.4855	115.091	6.36017	6.50199	6.14089	6.95843	6.14036	7.03216	5.93549	6.68585	5.82992	5.92145	6.06379	6.42784	noncoding	ENST00000423162	RP11-508N22.8	Ensembl	790	chr10	+	38464595	38501285	NR_024524,	AGTTGTGTCTCTCAGTGCTTGTTGGGTTCACACCTATTAAATAAGCTGGCTGGTCTTCAC
ASHG19A3A040049	1227.33	826.546	1033.63	571.271	759.214	829.048	703.797	456.228	1022.92	542.072	857.745	560.271	10.1312	9.77238	10.1137	9.5913	9.57333	9.52107	9.54707	9.57554	9.4012	8.96882	9.49262	8.85144	noncoding	ENST00000439926	RP11-402P6.11	Ensembl	220	chrX	-	70980624	70981509		TTTTTCTCTTCCGCTGCATTTGCCCCCTTCCCAACGCAGTTCAAAGCAGTGTGAAATAAA
ASHG19A3A008213	478.587	586.981	397.735	453.168	403.672	555.099	352.465	438.374	1008.53	867.082	782.68	1262.82	8.76611	9.25601	8.76975	9.28434	8.65579	8.91646	8.54289	9.52641	9.38387	9.6886	9.37778	10.1183	noncoding	ENST00000412357	RP5-1114G22.2	Ensembl	775	chr1	-	175172363	175173985		GCAGTGTCCCCTGTGTTCCTGACCTCCTGAGGAGCTGCTGGATGGCTTAGCCCCTTGACA
ASHG19A3A042720	166.336	162.283	167.848	118.294	227.233	164.266	284.576	157.839	149.573	128.45	126.146	186.903	7.26782	7.28966	7.58946	7.33362	7.82332	7.13295	8.22995	8.12279	6.68199	6.87169	6.92486	7.16863	noncoding	ENST00000437899	RP11-38L15.2	Ensembl	369	chr10	-	46937462	46951699		GACGAGTGCTCTTATCCATCCACAGTTCTTATCACAGTTACTTATGCATATATTCATTTT
ASHG19A3A055212	92.5289	167.325	66.0974	122.717	75.052	100.105	71.8757	78.4235	263.053	257.003	157.967	369.61	6.42684	7.34147	6.3162	7.39171	6.26187	6.41993	6.25352	7.09284	7.45796	7.88743	7.21262	8.20442	noncoding	uc003mud.2	MGC39372	UCSC_knowngene	1251	chr6	-	2854891	2876744		GTGCTGGTGTCCGTGGCGTGCCTGGGTGGAAAATGAGCTTATATATGAAGAAGTCAGCGA
ASHG19A3A012561	94.6568	65.7387	45.2494	58.6056	57.5147	68.5216	40.8634	29.0674	73.6204	110.258	83.5279	72.5801	6.45655	5.88948	5.8182	6.24607	5.8856	5.85468	5.43367	5.6271	5.72048	6.65023	6.37956	5.70776	noncoding	ENST00000453968	AC002115.5	Ensembl	362	chr19	+	36088808	36092403		ATTGTAAACTGCTTCCCAGCTCTTGAACAAACCACCAAATATACACCACAGTGCAATTTA
ASHG19A3A000205	775.693	733.329	741.213	588.354	819.216	741.987	765.119	569.658	989.016	745.128	637.642	654.739	9.46605	9.59874	9.633	9.62782	9.67777	9.35754	9.66563	9.88192	9.36009	9.45274	9.07864	9.09302	noncoding	ENST00000431300	RP11-182L21.2	Ensembl	886	chr10	+	81586458	81598237	uc001ker.1,	AACAGCCCCCTTCTCAGTTTTCCTGCTGCTCCTATCAGTGACAAATCAGTGTATTAGAAC
ASHG19A3A000153	119.223	100.829	80.0756	90.8192	99.0347	242.842	108.518	126.549	174.232	159.213	141.137	347.953	6.78677	6.55366	6.58095	6.93586	6.65838	7.71024	6.84557	7.79525	6.8934	7.17621	7.06649	8.11931	noncoding	ENST00000422473	AP000688.29	Ensembl	2336	chr21	+	37477178	37481988		GTGACAAGACCTACTGCTGGACAGAGTGCTGCCTTTGGACTTTCCAGTGCCTCAGCATCA
ASHG19A3A017320	1187.49	462.79	786.075	439.164	624.286	1008.18	579.35	200.206	1118.34	721.816	1057.22	849.464	10.0806	8.88849	9.71654	9.24013	9.28912	9.80191	9.26217	8.45701	9.54068	9.40494	9.78717	9.49216	noncoding	uc010gbl.1	BC048109	UCSC_knowngene	1564	chr20	-	5412655	5426394		TTAACATTCAGAAGCCTTCATCTCCCATCTGCAAAATGGGCATGTCCAACTCAGAAGCTG
ASHG19A3A050134	235.53	583.156	283.004	612.754	291.835	244.84	352.107	33.8246	309.575	133.587	74.9334	63.7731	7.74872	9.24625	8.30751	9.67777	8.18602	7.72552	8.54094	5.8501	7.68458	6.92502	6.23812	5.50149	noncoding	ENST00000412946	RP11-290D2.4	Ensembl	225	chr13	+	45918513	45919045		GAAAGTAACTTGAGGCAACTGCAGGAGGGCTGCATGGCGGGAAAGAAATTGCTGAAAACA
ASHG19A3A031462	89.4943	88.333	109.517	78.659	114.115	88.792	98.7099	85.0461	140.004	81.9845	103.222	90.2202	6.37583	6.35039	7.0147	6.70783	6.85681	6.24047	6.70611	7.2136	6.5884	6.21423	6.66088	6.04416	noncoding	ENST00000434901	RP1-153P14.4	Ensembl	514	chr6	+	37514327	37515490		TGGATTCTTATCTGGAAGACACCCTGCGTCTTAGAACCTGCACCACAAGTTTTTGTTGTT
ASHG19A3A030992	246.126	276.111	238.873	242.229	213.447	283.181	220.584	173.435	393.182	319.237	309.821	427.872	7.81249	8.11485	8.06919	8.40212	7.73368	7.93254	7.86111	8.25046	8.01503	8.19449	8.11076	8.4371	noncoding	ENST00000412132	RP3-413H6.2	Ensembl	554	chr6	+	11810834	11811481		ATGCAAATATTTGTCCTGTTCTGAGACATCCTCCTGGGTCCCAGCTTCTTCTCTTGAAGA
ASHG19A3A031136	140.084	929.926	158.729	208.777	170.068	338.782	184.265	214.711	324.803	456.399	192.034	967.601	7.01846	9.9536	7.51894	8.18414	7.40798	8.19179	7.60425	8.54994	7.75192	8.71673	7.46853	9.70365	noncoding	ENST00000424968	RP11-373D17.1	Ensembl	507	chr6	+	26988231	26991703		TTACCAACAAAATCCGTTGCGCCGCAGTGAGTTAGCTACCTTCTATCTCCACTTTGTTCT
ASHG19A3A014134	1142.54	591.835	1121.08	549.876	845.32	810.661	741.317	490.258	1055.89	621.011	794.594	611.238	10.0289	9.26841	10.2254	9.54492	9.73577	9.48736	9.62168	9.68631	9.45234	9.17697	9.39763	8.9759	noncoding	ENST00000447876	AC018730.1	Ensembl	607	chr2	-	105424030	105469641		AGCGGAGCCGTGCGATGTATTTGAAAAGCAATCAGTCCGACCTTCCCCCATAGATTCATC
ASHG19A3A047087	3679.5	865.109	2093.33	1195.4	1489.86	1630.95	1292.88	563.915	1871.64	795.867	1726.26	1044.57	11.7487	9.84152	11.127	10.5877	10.5782	10.4702	10.4433	9.86757	10.3596	9.55438	10.5008	9.81823	noncoding	ENST00000423187	RP11-99H8.1	Ensembl	432	chr1	-	71181615	71185972		GGCTCTTCCTCCTGCTCCTGTCACCACAACAACTAGTGTGTGGAGCACAACTAGCCTGAC
ASHG19A3A011325	27.2358	85.3436	60.2639	47.8257	52.4577	77.4951	68.1583	48.5595	85.1963	81.6198	92.7144	133.494	4.65097	6.29847	6.19339	5.92614	5.76364	6.04179	6.17595	6.37885	5.92614	6.20798	6.52181	6.65441	noncoding	ENST00000446169	RP11-410C4.4	Ensembl	390	chr1	-	220658445	220660385		TATTCGAGTCTGCTGCCTCAGATATATGGGCTATCATTATCCTAAGTGCCTGCACACCTA
ASHG19A3A018056	145.297	153.178	79.835	236.526	59.1121	133.937	64.4588	84.128	62.8975	111.853	48.6391	147.783	7.07166	7.2002	6.5776	8.3675	5.91907	6.8362	6.09136	7.19715	5.49904	6.67015	5.66939	6.80412	noncoding	ENST00000421788	RP4-697P8.2	Ensembl	268	chr20	+	10845302	10847830		CCCCAGTAGAGAAAGCACTGGAGAACAACATTCATTCTTCCTTAATAAATCTTAGTTTTA
ASHG19A3A000066	69.1037	128.456	76.6064	88.1548	59.1284	88.2085	57.3775	71.0267	306.32	169.133	173.893	223.643	5.99613	6.91882	6.51631	6.88747	5.91984	6.2309	5.92669	6.94662	7.67167	7.26536	7.34126	7.44493	noncoding	ENST00000366195	RP11-101E5.1	Ensembl	419	chr9	+	65467782	65469026	ENST00000445963,ENST00000433614,	ATTGAACAAGGCAATTCCCAATCTCTTGAGCCCTGGCTGTGTTCACTGAATGGATCTAGT
ASHG19A3A020593	373.19	279.578	348.629	332.899	281.514	288.91	288.678	188.526	371.61	230.181	310.527	323.224	8.41946	8.13761	8.59342	8.85874	8.13209	7.96546	8.25011	8.37107	7.93727	7.72266	8.11397	8.00323	noncoding	ENST00000449941	RP13-455A7.1	Ensembl	219	chr22	+	48256419	48257811		GAATCTGCCACCACAACTTCCAGCCTCCAGGGGACGGACACCCACTTTCAAGGATTTCTT
ASHG19A3A055163	146.944	276.545	121.932	396.308	194.303	1135.46	104.617	230.036	338.239	1639.45	52.8665	695.236	7.08983	8.11733	7.16037	9.09992	7.59135	9.96497	6.79277	8.64612	7.80727	10.5927	5.77898	9.18693	noncoding	uc002rpc.1	CR617033	UCSC_knowngene	1343	chr2	+	34902646	34947861		AACTAGTCATCAGTTTATTCATGCAAGTTTCTGGGATTGGATTCATGAACTCATCCTTTG
ASHG19A3A044177	890.023	1228.19	823.668	1652.39	823.931	1153.41	1000.26	1308.38	699.655	981.492	876.144	641.132	9.66713	10.3423	9.77667	11.0049	9.68925	9.98992	10.0646	10.9363	8.8548	9.87392	9.52348	9.05704	noncoding	NR_029407	LOC642361	RefSeq_NR	1712	chr10	+	81585657	81587355	AK025716,	AAGGCGAGCCATGTTCTAGAGCAATGTCTTTCTTGTATTAAAATACAGCCCCATGCTCAC
ASHG19A3A016787	1740.26	2782.36	1366.52	2163.36	2182.67	3552.03	2425	2847.65	1161.88	2407.45	1210.73	1461.36	10.6308	11.4818	10.4905	11.3533	11.169	11.6053	11.4277	11.9252	9.59602	11.1184	9.96341	10.3264	noncoding	ENST00000452795	RP4-798A10.4	Ensembl	342	chr1	+	16847188	16848303		GCTCCCATTGTTTGCTTGTTCAATTGTCTGTCCGTTAAATAAATAAAACCCTTTTCCTAT
ASHG19A3A038602	54.1572	84.8238	48.5589	55.9176	47.0305	62.5375	45.929	53.6382	86.3696	81.4791	66.3079	140.662	5.64337	6.28855	5.91476	6.17048	5.62327	5.71499	5.60594	6.52874	5.94577	6.20557	6.07797	6.73186	noncoding	uc004abv.1	BC121813	UCSC_knowngene	1106	chr9	+	41516045	41522322	uc004adv.2,NR_026803,NR_026802,NR_026801,ENST00000377629,ENST00000377512,	CTGTCGTTACTGCTGCACTTGGCTGTTTTTCTTTGGATAATTATTGCAATCAATTTTAGT
ASHG19A3A029807	3426.48	5001.67	3584.66	5063.82	3411.23	4535.06	4634.03	4966.24	2628.26	6762.82	4326.99	2669.32	11.6425	12.2684	11.9275	12.4704	11.8508	11.9402	12.435	12.634	10.9122	12.6252	11.909	11.1945	noncoding	uc003ojj.2	CR624291	UCSC_knowngene	2513	chr6	-	34247456	34249969	AK026168,	TTTGAGCTGTGTGGGAGGGAAGGGCATTGAAATTGTAGGTTGTAATCTTGTGCCAACCAA
ASHG19A3A035383	170.513	73.3281	62.3001	68.4354	85.3333	91.4401	83.75	46.3349	172.798	109.634	128.635	123.442	7.30184	6.0548	6.237	6.4846	6.44227	6.28676	6.46453	6.30613	6.88047	6.64268	6.95163	6.53262	noncoding	ENST00000454149	AC099552.3	Ensembl	367	chr7	+	154995856	154996899		ATGCCCAAGACTTCTAGGCCTCAGCAGTGCTCCCAAGGGTGTGGCACCAGGTGAAGCAGG
ASHG19A3A000221	726.096	239.402	623.934	284.133	431.069	475.808	459.991	185.821	617.006	258.062	549.22	297.394	9.3689	7.9023	9.39116	8.62971	8.75269	8.6982	8.93492	8.35268	8.67215	7.89289	8.87771	7.87697	noncoding	ENST00000434384	AC004383.5	Ensembl	724	chrX	+	133684002	133693953		GGTGTCCTTTGAGCTGCCGGGACGGCGCAAGAAACCTGTTTATGCACCCTCCTGCAATCC
ASHG19A3A042573	110.317	109.947	116.969	80.4535	85.0294	116.835	75.4286	66.6332	359.691	234.765	300.418	271.619	6.67638	6.67957	7.10448	6.74559	6.43653	6.63562	6.31791	6.8499	7.88637	7.75592	8.06919	7.7432	noncoding	ENST00000411802	RP11-305E6.1	Ensembl	514	chr10	-	30569014	30569839		CACCAGGAATACACCATTTAAACTCTTTTCTGCAGCCTCCTCAGTTTTATGTAAAAATAA
ASHG19A3A044056	57.8897	55.0523	49.3944	51.3502	50.4506	58.13	39.1121	39.5477	64.0555	45.4163	57.2747	83.3043	5.74048	5.6207	5.93928	6.03771	5.71312	5.60821	5.36925	6.08133	5.52259	5.3462	5.88992	5.91795	noncoding	ENST00000428753	RP11-343J3.2	Ensembl	503	chr10	+	71335562	71336910		AACTTGGAGCTTTTTTGGTCTGGGAAAGAAAATCCAAACCATGCTTCTCTAGGGCCTCCT
ASHG19A3A042723	1454.87	512.448	941.988	401.995	553.887	660.47	537.624	173.926	1447.25	451.722	1226.87	691.501	10.3783	9.0466	9.98216	9.11865	9.11865	9.18741	9.14771	8.25433	9.9337	8.70336	9.98515	9.17619	noncoding	ENST00000422732	RP11-314P12.2	Ensembl	2444	chr10	-	47096453	47099716	uc001jef.2,	CCCCATATTCTTCATCTTGTTCCCTGGGATCTTTCTCCCTAATAAAGGAAAAGCTCATAG
ASHG19A3A012641	92.2365	79.3835	163.564	86.7063	140.689	76.0356	83.9767	33.1782	138.826	166.646	365.691	228.696	6.42166	6.17929	7.55759	6.85971	7.13638	6.01184	6.46858	5.82082	6.57826	7.24363	8.33573	7.47752	noncoding	ENST00000442382	RP4-781K5.6	Ensembl	3564	chr1	-	234805268	234831900		GGTCTGACACCCCATGACCTTTTTTGAGATTTGAGGTTATGCCATGTATTTGAGAATAAA
ASHG19A3A039839	817.689	361.327	863.773	389.872	589.854	561.854	628.628	368.517	712.969	317.45	633.308	337.277	9.54433	8.52713	9.8569	9.07778	9.20692	8.93808	9.37266	9.29962	8.88242	8.18679	9.07026	8.06716	noncoding	ENST00000453810	RP11-1148L6.5	Ensembl	450	chrX	-	48438161	48439545		TAAGAATAATGGCATGAACTGCTTTTAACAATTTAGAAAAGACCCATTCCCCCCGCCCCC
ASHG19A3A015651	1807.04	470.533	772.429	662.761	562.701	613.411	508.057	325.67	1492.43	576.918	1139.18	816.757	10.6878	8.91324	9.68784	9.78005	9.14191	9.06938	9.07778	9.13011	9.98622	9.06089	9.88134	9.42795	noncoding	ENST00000418451	AC010967.3	Ensembl	333	chr2	+	53091372	53093769		AGAGACTCTCTGTATAGCTCTGCCCTCCTGAATTGCATGTCCAAATTGCATTGGAAAAAA
ASHG19A3A029676	58.8442	113.853	64.8095	64.7235	53.6413	78.7507	58.1505	59.8057	92.1221	79.7761	57.3243	105.019	5.76318	6.73919	6.28855	6.39684	5.79242	6.06476	5.94345	6.69223	6.03792	6.17531	5.89053	6.28411	noncoding	ENST00000442852	XXbac-BPG27H4.8	Ensembl	799	chr6	-	30807302	30815936		AGAATTTCCTTGTAGACACTTTTCAGGCCTTTGTTTGCTGGAGACTGGAGTTCCCTGAGA
ASHG19A3A049630	64.8789	44.6794	72.8348	40.1591	57.1958	62.0376	55.1694	34.9175	81.5074	55.0316	70.0555	51.0476	5.9023	5.30908	6.44525	5.65469	5.87771	5.70437	5.87164	5.89829	5.86792	5.62859	6.14984	5.1644	noncoding	ENST00000451570	RP11-473M10.2	Ensembl	415	chr13	-	64241814	64312151		AAGTCAGAGACCTACAGGGAAATGGGGATCAAAAGCTCTCATCACTCCAGATGCTACAAA
ASHG19A3A009143	69.7628	54.1646	42.1257	56.9216	50.5072	52.1036	71.2119	50.4568	78.0638	61.7129	64.7426	66.0751	6.01083	5.59741	5.72198	6.19839	5.7147	5.45141	6.23776	6.43735	5.8028	5.80097	6.05012	5.56307	noncoding	ENST00000445035	AC005863.2	Ensembl	627	chr17	+	14741278	14803871		TTGCATTTTCTGAGGCCCACGATAAGCACCCAACCGTTAATATTTCCATGCTTCTCTGTC
ASHG19A3A030869	5016.16	1338.72	3251.98	2303.19	1757	2351.13	1674.58	705.532	2476.39	1176.9	2734.09	1488.28	12.2352	10.4576	11.7818	11.436	10.8349	11.0018	10.8515	10.1755	10.8164	10.1218	11.2011	10.3521	noncoding	ENST00000441203	RP3-416J7.2	Ensembl	844	chr6	+	224949	226400		TTGAAAAATCTTCCCCACATTTATTATGCAAAAGCAACCGACGGAGGAGCGCCTGCTGAT
ASHG19A3A019641	1003.38	193.463	599.638	315.599	380.593	495.057	325.822	95.6568	491.939	210.398	571.69	201.241	9.83562	7.57062	9.33041	8.78387	8.56811	8.75916	8.41959	7.38934	8.34209	7.58946	8.93254	7.28472	noncoding	ENST00000440255	RP1-213J1P__B.1	Ensembl	819	chr22	-	28072555	28110959		ATTTCTCCTTTCCAAGCATCTCTCATGGAAGGCATCTTGGATGAAAAGACCTTTGGCAGC
ASHG19A3A015385	128.35	55.6089	100.008	55.0645	49.6511	86.6424	47.1266	33.2932	85.8017	62.0783	102.894	83.2988	6.89731	5.63703	6.88668	6.14589	5.69037	6.20501	5.64356	5.82729	5.93461	5.81042	6.65722	5.91746	noncoding	ENST00000415245	AC012506.2	Ensembl	892	chr2	+	23570524	23574735		AGAAATCTCAAAATGGAGAGGACAAAGGCAAAGACAGTGAGTTTCCCAGGAAGCCCCAAA
ASHG19A3A040294	910.485	157.916	491.269	273.114	323.493	408.286	232.332	82.3784	645.507	209.67	577.733	320.055	9.70184	7.24572	9.06336	8.57929	8.33844	8.46574	7.93901	7.16684	8.73741	7.58341	8.94827	7.9882	noncoding	ENST00000441160	RP11-400N13.2	Ensembl	1148	chr1	+	222139751	222158306		GGAAGAACCTGAGAGATAATCCATTTTATGAAATTTTCCCTACCCTGAAATGGGAGAATG
ASHG19A3A014074	1810.93	1223.59	2272.3	1366.96	1666.56	1602.96	1752.28	1313.85	1958.06	1315.66	2060.92	1555.67	10.6948	10.339	11.2514	10.7625	10.7479	10.4474	10.918	10.9418	10.4349	10.2881	10.7742	10.4327	noncoding	ENST00000422600	AC159540.3	Ensembl	555	chr2	-	98069547	98071970		TTCATGTTCCACCTTCCCCTCTTCCCCGCTATTCCACAGGGTCTGGAGGAGAAGAGCAGA
ASHG19A3A039555	374.187	107.604	139.552	159.314	159.484	139.145	136.292	69.5569	352.61	141.19	220.584	194.616	8.42241	6.64985	7.35002	7.78744	7.31279	6.89138	7.17186	6.91589	7.8616	7.00081	7.65284	7.23257	noncoding	ENST00000422914	RP11-733O18.1	Ensembl	860	chrX	-	5571461	5644346		CTATGGAAAAAGCAACCTGGAGAAGAATTTTAGCCTCCCAAGCATCACCATAGTTGTCCT
ASHG19A3A039529	314.956	278.259	337.005	291.358	361.68	425.321	313.4	195.874	908.038	450.397	557.952	658.679	8.1785	8.12501	8.54453	8.66797	8.49443	8.52428	8.36283	8.42646	9.23955	8.69759	8.90051	9.10285	noncoding	ENST00000434938	NCRNA00106	Ensembl	357	chrX	-	1515319	1517852		TGCCCGCCACAGGTGCTCTCTGCTCCATCTCAGGTGACCACTGGCCATCTCGGAAGAAAC
ASHG19A3A045927	116.445	56.7774	143.435	70.0215	106.933	80.8243	94.6879	54.5601	172.87	61.5131	123.095	92.1378	6.75236	5.66538	7.38533	6.52316	6.76277	6.10381	6.64494	6.55304	6.88153	5.79499	6.89186	6.07681	noncoding	ENST00000417636	RP5-857K21.1	Ensembl	842	chr1	-	521368	523833	NR_029406,ENST00000441866,	TCCTGATTAATGGCCGATGAATTTCTCCTTAAGGCCCTGAAACTGCCTACTCAGAACCAA
ASHG19A3A031016	819.693	442.738	851.567	452.231	674.258	602.801	675.203	364.745	946.67	1006.41	1331.58	480.029	9.54763	8.82498	9.83236	9.28122	9.4059	9.04444	9.4858	9.28628	9.29704	9.90556	10.1086	8.61458	noncoding	ENST00000451285	RP11-401E14.2	Ensembl	845	chr6	+	15995174	16000028		TTAATTGGTTCAGTTTTCTTCCATTTCTCCTGAGCTCACCCTGACCCTATGCACTGCTGA
ASHG19A3A039535	30.3431	125.278	67.1757	72.3236	59.7496	100.928	64.9323	77.5379	114.363	140.186	98.4003	229.337	4.80492	6.88283	6.3394	6.57639	5.93561	6.43127	6.10304	7.07564	6.32267	6.99044	6.59695	7.4822	noncoding	ENST00000445785	NCRNA00102	Ensembl	1340	chrX	-	2531028	2533388		GAGAAAGAATGTCATTTGTAAATCAACTGTGCTGCCTGGACCCAGTTGGGACTCTGAATC
ASHG19A3A038107	68.2844	75.996	76.9313	70.2071	70.1711	83.6677	66.0459	67.2984	81.3929	85.313	47.5849	93.9493	5.97898	6.11023	6.52181	6.52785	6.16417	6.15797	6.12838	6.86502	5.86515	6.27279	5.63898	6.10712	noncoding	ENST00000436510	RP11-65J3.3	Ensembl	1846	chr9	-	132192930	132209569		ATAACTGGAAACAGTGACCAATCTGCTGCCGTTCACCATCTTGGTTGCAAATATCACTCC
ASHG19A3A042230	90.8264	80.608	65.3382	73.5843	83.6635	83.4762	93.0942	57.5027	255.18	106.256	152.963	161.186	6.39684	6.20526	6.30067	6.6022	6.41484	6.15531	6.62342	6.63242	7.41616	6.59662	7.17268	6.93572	noncoding	ENST00000422844	RP11-136B18.2	Ensembl	197	chr1	+	238439336	238450316		AAATTTGGGAGAACGAAATTATCATCTCACATCTGCCACCAACTGCTGTTAGCTGTAGAA
ASHG19A3A039749	204.047	335.573	227.607	357.818	194.201	176.777	168.582	149.819	623.513	364.101	373.813	502.997	7.56029	8.41154	8.00522	8.96246	7.59045	7.24511	7.48086	8.04765	8.68446	8.38263	8.36707	8.68352	noncoding	ENST00000431646	RP11-157D23.1	Ensembl	880	chrX	-	39226538	39251028		AAAGATCTTCAAACCTGGAAGGCTTGCTTCAAACCCCAGCTCTACTCCAACTACAGGATT
ASHG19A3A029392	111.307	119.093	92.9721	73.1462	85.7313	126.9	75.1098	68.991	216.507	136.252	119.602	213.244	6.68885	6.80784	6.78651	6.59291	6.44898	6.75609	6.31257	6.90011	7.19739	6.95135	6.85239	7.37213	noncoding	ENST00000431369	RP11-354I10.1	Ensembl	661	chr6	-	9124453	9162010		GTCACTTAAAATATGATCCTTGGATAAACATCACATGCTGCTGGCCTTCTTACAAAATGA
ASHG19A3A000140	100.78	66.9389	79.4335	74.484	57.8004	106.176	49.7088	45.9626	174.706	121.395	107.707	202.289	6.54202	5.91968	6.5709	6.61932	5.8912	6.50193	5.72552	6.29541	6.89648	6.78829	6.71662	7.29134	noncoding	ENST00000420169	RP11-49G10.8	Ensembl	570	chr20	+	31786014	31792975		TGGAGTTTCTTCCCAGCTCCTTAATGTGGGGCATTCTTTACAGATTTGACTCAAGGACTC
ASHG19A3A033834	87.2922	87.0628	79.1039	65.3063	118.631	175.69	80.307	27.0142	192.773	197.057	59.4816	46.5742	6.34166	6.33073	6.56342	6.41093	6.90686	7.23378	6.40754	5.52083	7.03073	7.49399	5.93579	5.01415	noncoding	ENST00000484550	AC093627.10	Ensembl	5008	chr7	+	149596	155465		AATGCAAGAGGCTGATGACTCCAGATCCCTTATATAAGCCAATAAAAAGTAGTTTCATTT
ASHG19A3A051792	1060.42	862.282	796.73	932.871	783.322	968.404	765.619	646.546	2055.32	1379.03	1546.79	1774.25	9.92528	9.83874	9.73618	10.2355	9.61717	9.74303	9.66798	10.0564	10.5077	10.3578	10.339	10.6169	noncoding	uc001yjz.1	AK094562	UCSC_knowngene	2638	chr14	+	101536247	101539271		AGGATTCAGAGAACCCCCAAATGTCAGGGCTGCTCCCTTCTTGTCCTGCCTCTCTGCTCA
ASHG19A3A009850	208.894	224.828	171.362	161.222	182.758	318.145	157.625	129.959	176.34	219.201	191.582	199.132	7.58767	7.80761	7.6175	7.80533	7.5086	8.10621	7.38258	7.83379	6.91032	7.65652	7.46428	7.26615	noncoding	ENST00000435469	AC005332.1	Ensembl	707	chr17	+	66097707	66111659		CACTGTAGCTCTCTACTGAAATGTTTTAAGGATCATTGTAATTCTGCTTTCCCTAATCTT
ASHG19A3A013817	848.573	325.866	740.86	487.838	704.332	407.014	601.425	361.498	2058.33	555.87	1467.74	631.726	9.59852	8.36667	9.63232	9.38727	9.46397	8.46241	9.309	9.27315	10.5096	9.00222	10.2621	9.02964	noncoding	AK124090		misc_RNA	1801	chr2	-	70629126	70630930		TATCTCTACTTCTACTTCTGTGGCACAGAAGGGCTCCCCAGCTCCTATTCCCTGAATCCT
ASHG19A3A038146	212.869	154.115	141.167	107.64	131.741	206.199	137.196	88.6024	147.15	113.044	135.078	119.173	7.61423	7.20828	7.36562	7.19215	7.05408	7.46679	7.18181	7.27814	6.65892	6.68237	7.01509	6.47748	noncoding	uc001gyh.2	LOC641515	UCSC_knowngene	2796	chr1	+	202789393	202796339		TTTTCTGTCTCCTGCCTTTTCCAGAAGTCTGTTGAACTCAAAGGGCTGAATGACAGCAGT
ASHG19A3A051430	64.8075	58.6305	78.7312	36.3118	50.5418	42.2423	39.1763	43.8985	191.843	86.4356	114.954	117.205	5.90017	5.71724	6.55694	5.49396	5.71526	5.14884	5.37211	6.23039	7.02256	6.29132	6.80168	6.45366	noncoding	ENST00000437831	RP11-441L11.1	Ensembl	701	chr1	-	146986157	146989699	uc001epp.2,	AAGTTTGAACAAACACTGCCACCTGATGCATGAAAGCTCTACTGTGACCTACGTTAAAAG
ASHG19A3A050486	75.2634	66.587	72.0434	69.0877	79.7826	76.9036	66.6296	82.5585	125.514	64.6384	64.4565	88.4153	6.12657	5.91093	6.43067	6.50125	6.34958	6.0294	6.14135	7.17048	6.44968	5.86738	6.04179	6.01111	noncoding	ENST00000422994	RP11-551M15.1	Ensembl	650	chr13	+	111748184	111755444		TTCTAAGGCAGTATTTGTTTCAGGCTTTGCGACCAATCAGCAGTTTTCACACCCAGTCCT
ASHG19A3A042434	929.049	585.601	1100.4	583.549	933.004	679.57	858.307	585.475	998.752	486.269	825.074	558.787	9.72795	9.2526	10.1995	9.61758	9.87362	9.22671	9.83822	9.92035	9.37181	8.81536	9.44971	8.84772	noncoding	NR_015413	LOC254312	RefSeq_NR	1127	chr10	-	10976903	10994126	ENST00000428520,	CCCACCCTCTCGCAGCTACGTGCCAGTTCCAGAGCACCTGTTCCCCTCTACTTTGAAAAG
ASHG19A3A049626	119.552	90.6644	113.085	95.3625	90.267	110.639	114.514	76.805	152.175	102.932	153.731	134.083	6.79086	6.39098	7.05841	7.00898	6.52209	6.56048	6.92157	7.06094	6.70249	6.55537	7.17899	6.66213	noncoding	ENST00000432697	RP11-71L7.1	Ensembl	708	chr13	-	62578225	62603681		GGATTTAGAGTCAAATAGGCAGGTGTTTTGATTCTACCCTTGCTAACCCTGTGACCTTTG
ASHG19A3A030849	681.992	1435.51	839.168	1810.25	578.178	783.22	607.831	631.484	1706.75	1346.02	1069.17	2559.13	9.28268	10.5502	9.80715	11.1239	9.17735	9.43492	9.32525	10.024	10.2043	10.3219	9.80122	11.1317	noncoding	ENST00000435612	XXyac-YX65C7_A.3	Ensembl	479	chr6	-	169686628	169689311		ATAGAAAATGTTCTGTCTTTGAAGCACTCCAGCCATTTGTTCCCACTGAGCTTGGCTCTG
ASHG19A3A029421	91.0912	106.305	80.5178	94.5218	74.2048	124.418	63.7343	65.8333	84.8647	123.573	79.7309	110.601	6.40122	6.62938	6.58944	6.99674	6.24607	6.72793	6.07334	6.83416	5.92153	6.81618	6.31767	6.36455	noncoding	ENST00000457945	RP11-125M16.1	Ensembl	894	chr6	-	12583146	12585636		CCGTGCAAATCCTGTTTTCCTTGCATTGTTTCCTGCATGTGAATATCATCAGTCTAGCAG
ASHG19A3A040643	303.045	1446.91	170.742	401.774	227.64	499.633	353.946	1479.86	285.456	870.222	256.525	887.963	8.12008	10.5616	7.61184	9.11742	7.82563	8.77508	8.54811	11.0884	7.57315	9.69503	7.86369	9.56009	noncoding	ENST00000430562	NCRNA00103	Ensembl	984	chrX	+	2527434	2556370	NR_033381,	CCTTGTTCCCAGGGTCCACATTTAGTTTTATCTTTACTGCATTGCTTTTATGAAAAAGAA
ASHG19A3A024967	351.149	113.426	465.554	372.302	636.072	406.15	236.093	4282.01	795.295	354.076	385.78	491.895	8.32982	6.73208	8.99385	9.01508	9.31734	8.45932	7.95938	12.4553	9.04863	8.34646	8.4069	8.64864	noncoding	ENST00000443104	RP5-887A10.1	Ensembl	591	chr1	+	81001439	81112473		CCATACCTTGGGCCAATGTAACTGTTAACAGCTTGAAGCTATTAAAAATGTACCAATGGA
ASHG19A3A032347	334.119	143.339	71.3094	62.4863	83.25	76.661	64.5542	84.1321	177.374	147.474	161.529	473.491	8.26453	7.08955	6.41935	6.34343	6.40922	6.0244	6.0932	7.19726	6.91869	7.06544	7.24298	8.59605	noncoding	ENST00000436492	RP1-125N5.2	Ensembl	557	chr6	+	169116744	169123604		TGCCCTGGGTCCCTTGGAATAAGCTTGATTTAATTATCAAATTACATGGAAAGAAATAAG
ASHG19A3A019019	230.977	167.901	243.131	173.773	195.815	194.265	203.323	151.735	570.351	244.149	405.803	295.478	7.72595	7.34785	8.09312	7.91675	7.60282	7.37514	7.74571	8.0663	8.56269	7.80987	8.47108	7.86646	noncoding	ENST00000443593	RP1-212P9.2	Ensembl	1746	chr1	+	29194086	29197779		GTACCAAGTACTCAACCTTCTGTTTTCTCAATAAAGTGAGCCCTCTTCTCGGTGTCTGCA
ASHG19A3A029275	266.432	842.128	215.817	1209.36	308.238	352.484	177.494	147.308	123.657	69.1283	88.6491	81.8082	7.92647	9.79677	7.93551	10.6041	8.26585	8.24953	7.55446	8.02336	6.43	5.97028	6.46196	5.89214	noncoding	ENST00000430699	BX004987.3	Ensembl	943	chr1	+	143347969	143376699		AGAAAGAAAGATTGGGAAAACGTATCCTCAGCAATTTCCCAAGAAACTGAAGGAAAAGCA
ASHG19A3A017366	81.2434	65.2479	81.2791	55.6507	85.287	63.0147	84.9643	46.1981	137.915	53.6866	95.4642	73.2849	6.23674	5.8793	6.60125	6.16135	6.4411	5.72801	6.48806	6.30253	6.56895	5.59408	6.55759	5.72341	noncoding	ENST00000455132	RP4-796I8.1	Ensembl	280	chr20	-	12224542	12224944		CATAGCACTCAAGATCCACCACACTGACTTCTTTAAGGGAAATAAAATGGAGCTCTCTGC
ASHG19A3A040855	66.5442	100.511	55.8403	65.859	47.0985	73.9713	45.1349	55.0089	57.1414	85.3409	49.2672	90.5466	5.94155	6.54932	6.09846	6.42324	5.62571	5.97071	5.57973	6.56529	5.36651	6.27316	5.68523	6.04991	noncoding	ENST00000452690	RP11-320G24.1	Ensembl	3000	chrX	+	40122169	40146973		AAATTGACCTCAAAATTTCAGTAGATGAGAGGACTGTGGCTGGCCTGTGTCTTTGGCACT
ASHG19A3A045318	180.336	130.518	153.517	131.298	156.865	145.941	123.618	68.3512	167.917	303.211	131.346	155.902	7.38328	6.9469	7.47385	7.49539	7.29177	6.96168	7.03043	6.88815	6.83829	8.12072	6.97562	6.88472	noncoding	ENST00000447028	AP003774.1	Ensembl	672	chr11	-	64092521	64096976		TGGAAACACCCAGCTCTCCACCAAGATAAACCACGCGAGCCACAGCTTGCGGGCAATATC
ASHG19A3A039834	1397.16	513.643	1076.87	542.782	801.858	872.946	802.688	389.918	889.431	836.315	765.487	508.848	10.3115	9.04982	10.168	9.52728	9.64612	9.59874	9.73675	9.37697	9.20929	9.63232	9.34546	8.70109	noncoding	ENST00000417161	RP11-554K11.2	Ensembl	440	chr1	+	213665643	213719790	BX098234,	AAGTCAAAGAGGGTCTTTGTGTGAAGGATTCTCCACCTCCTTTTCCCTTTCTACGAAGGA
ASHG19A3A013211	1013.16	506.199	740.418	483.283	547.34	787.137	490.644	332.078	745.811	491.244	695.957	619.557	9.85017	9.02739	9.63151	9.37664	9.10255	9.44068	9.02524	9.15839	8.95355	8.8352	9.2038	8.99715	noncoding	ENST00000419347	AC019118.3	Ensembl	416	chr2	-	3135756	3149551		AGAATTTAAAGAGGCTGAGTTTTTCATCTCTCTCTGCTGTTTTCTCTCTGGTTTCCCTTT
ASHG19A3A032016	434.576	447.855	415.004	451.939	389.436	480.017	390.677	318.609	522.114	412.697	427.346	525.224	8.62824	8.83991	8.83195	9.28044	8.59944	8.71428	8.70071	9.0972	8.44128	8.56871	8.54028	8.75061	noncoding	ENST00000450059	SIGLECP3	Ensembl	271	chr6	+	121711035	121712027		GGCCATCGGGGAGGCAACTGTGAAGATCTCGTTTCTCTGTCTCTGCCTCATCTTCCTCAG
ASHG19A3A017019	757.849	398.144	667.9	442.081	631.291	607.851	542.779	373.275	764.11	350.494	593.712	492.028	9.43397	8.67678	9.48558	9.24655	9.30777	9.05562	9.16228	9.32155	8.99195	8.33167	8.98305	8.64911	noncoding	ENST00000442416	AC009502.3	Ensembl	361	chr2	+	220594831	220602464		AAAGGAGGATCTGCCTGCGTTCCTGACATCACCCTTGGGATTTCTCCTCTGCTCTCCAGG
ASHG19A3A019606	163.117	77.2672	201.146	85.1163	134.657	104.045	163.989	95.5697	226.348	78.9398	133.396	90.4492	7.24015	6.13844	7.8372	6.83193	7.08326	6.47519	7.438	7.38802	7.25574	6.15951	6.99744	6.04709	noncoding	ENST00000411511	RP3-462D8.2	Ensembl	428	chr22	-	25675495	25678258		TTTAGATTTCGGGCTTTACTAAGACTTCCTACACTCAATCTCTGGACTGTAAATGCTGGG
ASHG19A3A029947	78.2576	68.9534	157.205	45.1135	106.757	72.3628	119.498	87.2362	122.919	59.53	95.838	68.9239	6.18394	5.96505	7.50576	5.83518	6.7598	5.93712	6.98167	7.25354	6.4212	5.74454	6.563	5.63008	noncoding	ENST00000451910	RP11-344J7.2	Ensembl	394	chr6	-	43819493	43820070		TCCACCCCATTCTGGCATGGGAAGCATGTGTGGGCTTCTACTCTATGGGAGATTCATAGC
ASHG19A3A041187	278.876	465.813	216.159	325.931	358.548	495.428	321.656	533.931	396.067	504.651	345.912	401.837	7.99535	8.89798	7.93878	8.82836	8.4829	8.7604	8.40066	9.80602	8.02727	8.87318	8.2611	8.34278	noncoding	AV714079		RNAdb	721	chrX	+	73164173	73167168	uc004ebo.2,ENST00000415215,	CCTAACCCTTGGGAGAAGGCAAAACACTTGATGAAATCTACATAAAGACTAAAACATTTT
ASHG19A3A015038	1959.99	421.38	1172.65	642.927	583.911	845.552	659.09	232.182	1525.12	593.248	1548.82	807.334	10.8131	8.75592	10.282	9.73675	9.1899	9.54891	9.44829	8.657	10.0243	9.10432	10.3404	9.40858	noncoding	ENST00000438659	AC008281.1	Ensembl	613	chr2	-	220768771	220769610		TGATTTGATTTGATTTCTACTAGTCAAGTGGGCACCTGGATTAAGCAGACTCTCCCCCAG
ASHG19A3A018902	2354.24	637.079	1581.31	819.237	1322.52	987.395	665.325	282.15	2782.64	746.011	2151.01	1233.85	11.0807	9.38119	10.707	10.0718	10.3959	9.77043	9.46216	8.93331	11.0035	9.45481	10.8421	10.0812	noncoding	NR_024100	C21orf130	RefSeq_NR	2019	chr21	-	42513426	42519991		GGAAGAAACGCGTATTCCACATTTCCTGTTGATTTTCTTTCCTCCCTAAACACTGACCTC
ASHG19A3A023557	67.2244	43.8601	76.2864	43.5948	59.6779	57.2694	56.916	56.7072	261.347	89.1706	134.491	87.2282	5.95642	5.28322	6.51011	5.7773	5.93361	5.58498	5.91547	6.61112	7.44954	6.33603	7.00938	5.99028	noncoding	ENST00000450811	RP4-771M4.3	Ensembl	447	chr1	+	63361679	63367310		GCATCATCCTGGAGCCTCAAGTCTTGTTTGAAATTGAATAAAGGAGAAACATAGGGACGA
ASHG19A3A038984	108.617	81.7524	122.269	68.7837	91.8932	79.3587	95.7455	68.2092	117.471	69.2555	100.38	76.4954	6.6533	6.22781	7.16482	6.49411	6.54863	6.07643	6.66005	6.88415	6.35899	5.97329	6.62734	5.78901	noncoding	ENST00000432783	RP11-569G13.2	Ensembl	1577	chr9	+	98857492	98864194		TCTCCTATCTCAAGCCATCCTTCAACTTATAGGGACTTTGCACATAGTTGCTGCAGGTTG
ASHG19A3A020199	169.791	138.435	194.643	119.409	172.387	147.198	162.977	85.0814	232.228	121.904	162.942	175.161	7.29504	7.0394	7.79066	7.34696	7.42666	6.97433	7.42774	7.21479	7.28947	6.7946	7.25547	7.06649	noncoding	ENST00000450776	AP000343.2	Ensembl	346	chr22	+	23668802	23670680		AAACTCAAAAGAAAAACAACTCAGCTCAGGCATCACCTTTCCTGGAAGGCTTCCCTAGTC
ASHG19A3A027847	86.8394	87.7388	75.0411	62.9043	65.3589	86.9159	64.6808	46.3819	78.342	74.8255	64.565	86.5645	6.33382	6.34108	6.48794	6.3538	6.05826	6.20933	6.09688	6.30864	5.80812	6.08245	6.04485	5.97862	noncoding	ENST00000412512	RP5-1003J2.4	Ensembl	221	chr1	+	110825155	110825722		AGGAAGCACTGTGCTCCCACTGAAGTGACCTGTGAACACCACTCTGCTCTGCAGGCATGT
ASHG19A3A043518	327.572	337.306	227.915	298.361	263.658	268.68	237.832	231.154	584.184	438.886	374.807	628.827	8.23515	8.41914	8.00721	8.70217	8.03741	7.85818	7.96981	8.652	8.59431	8.66	8.37132	9.02029	noncoding	ENST00000439575	RP11-118K6.2	Ensembl	608	chr10	+	3052722	3055303		ATACAGCACATCATTCTGCCTGCTCCGTGGCTTCTGCTTCTCAAGCGACTTAAAATGATT
ASHG19A3A049389	160.54	212.448	140.326	157.132	138.13	221.145	137.768	152.941	161.253	217.277	167.063	300.635	7.21507	7.72026	7.35718	7.76136	7.11487	7.56644	7.18809	8.07868	6.78343	7.64154	7.28647	7.89253	noncoding	NR_024464	LOC100188949	RefSeq_NR	1589	chr13	-	30914408	30948036		TATTTTTGAGAGATAGTTGAGTGCAAATGAGTCCTGTTCCTCTTGCATCAGGGCCTGCTC
ASHG19A3A013541	60.2024	93.1811	48.1228	58.4178	56.5615	71.9288	58.5755	47.2671	76.6649	90.9351	53.7518	75.4154	5.79764	6.43136	5.90193	6.24036	5.8628	5.92726	5.95424	6.33894	5.77767	6.36412	5.80074	5.76757	noncoding	ENST00000418836	AC009413.3	Ensembl	534	chr2	-	42104213	42105095		TAAGGCACAGTTCTGAATCTTTGGTTCTGTAAAGAGGCGTGCCCATCTCTGTGCTTGATT
ASHG19A3A000234	270.277	133.311	372.562	144.703	213.739	115.811	290.05	129.781	939.47	195.54	508.27	272.542	7.94779	6.97813	8.68084	7.6397	7.73569	6.62571	8.25788	7.8326	9.28543	7.47931	8.77773	7.74906	noncoding	ENST00000435429	RP3-470L22.1	Ensembl	388	chr6	-	6758510	6759524		CTGCTGCAGGCCCCAGATGCCACAGGTTGCCTTAAAGAAAAGTTTCTGTATATTAAATAT
ASHG19A3A029874	392.138	238.291	330.597	238.92	282.829	359.62	257.326	198.08	441.369	258.111	276.263	309.775	8.48404	7.89455	8.51668	8.38096	8.13951	8.28205	8.08142	8.44082	8.18658	7.89333	7.95699	7.94341	noncoding	uc003opf.1	BC132805	UCSC_knowngene	3122	chr6	-	40312083	40323745		AAGGACTCTGAAGGGGCCAGTTTCTCACACCTTTTAATCATCTTCCATTTCTCCAGGCAA
ASHG19A3A038373	1116.46	354.908	1292.39	448.041	847.881	546.237	981.138	458.788	1214.49	364.769	1022.94	440.577	9.99401	8.49985	10.4182	9.26841	9.74098	8.89515	10.0379	9.58474	9.65677	8.3839	9.74537	8.48443	noncoding	ENST00000442260	RP11-284P20.3	Ensembl	436	chr9	+	14025969	14030114		CATCCCAGATCTCTGCATAGCTGTATCTTCCTATCCCTCAAGTTGAAGCATTATCGAAAG
ASHG19A3A029401	21546	5499.36	15851.5	9336.08	8218.99	10549.9	7274.89	2956.18	22723.3	8467.86	23023.9	10657.3	14.5334	12.403	14.2729	13.311	13.2088	13.1934	13.0977	11.9771	14.4302	12.9386	14.6603	13.1161	noncoding	ENST00000420389	RP1-290I10.3	Ensembl	539	chr6	-	10423372	10426409		GACATACAGGAATTATGAAGGATGAAACCATCTCCCCCAGGCCTTCAATAAGTGCAAGTG
ASHG19A3A038529	438.611	328.471	498.111	308.92	423.818	395.184	377.428	253.419	699.013	319.07	430.125	364.926	8.64028	8.37914	9.08188	8.75417	8.72668	8.41904	8.64757	8.78026	8.85289	8.19361	8.54977	8.18602	noncoding	ENST00000457044	RP11-331F9.3	Ensembl	679	chr9	+	35642510	35643514		TCTGGGATTCCCATTCCATTTAGGCCTCCTGATTGCCCCATGTGTCCTTACAATAAACAA
ASHG19A3A049515	139.083	56.641	183.25	64.2123	127.694	87.7233	124.34	77.6205	238.982	78.1905	141.512	74.9456	7.00856	5.66264	7.70452	6.38402	7.01087	6.22157	7.03993	7.07745	7.32825	6.14461	7.07018	5.7587	noncoding	ENST00000414562	RP11-96M12.1	Ensembl	2036	chr13	-	45373638	45383766		AAGTTCAGAACAATTCCCCGAGCAACTTTACCTCACAATCTCATTGGAACGGCTGCATCT
ASHG19A3A000178	1387.18	2210.44	1376.59	1298.25	2364.01	1419.42	2014.79	1760.16	2222.36	2240.04	2775.25	1172.73	10.2952	11.1626	10.5025	10.6936	11.2776	10.2805	11.1448	11.3227	10.6413	11.0245	11.2239	10.0047	noncoding	ENST00000425979	AP000475.2	Ensembl	482	chr21	+	23119292	23169735		attctgaggcctccccagacatgtggaactAGTGATGCAGAGATGTGACCCAACGGGTCT
ASHG19A3A000356	142.108	232.926	130.253	132.351	148.314	137.943	77.9092	98.8203	413.55	214.011	276.427	308.838	7.0387	7.86101	7.25582	7.50707	7.21149	6.87902	6.36175	7.43766	8.09312	7.61839	7.95802	7.93681	noncoding	ENST00000454647	C18orf20	Ensembl	339	chr18	-	61747535	61765844		ATGATCAACCTTCATAGACTGTGCATTATACATGTTGTTGCCACCTTGCTCTCCACTCTC
ASHG19A3A038605	5341.64	1189.85	3363.27	1837.65	2462.61	2630.85	1933.56	723.216	2530.74	996.223	2345.79	1251.44	12.3085	10.2993	11.8311	11.1424	11.3415	11.175	11.0729	10.2112	10.8505	9.89	10.9701	10.1067	noncoding	ENST00000442318	RP11-576D8.4	Ensembl	2885	chr1	+	205425056	205438152		AATCTCTTTCTTCCCTCCTTGTCCGATTCTCTGCTGTAGCTTCCAGTGGAGAAAAATAAT
ASHG19A3A020281	171.97	70.0624	139.843	86.1106	84.0882	114.502	111.657	35.3488	233.259	94.2512	138.71	133.987	7.31676	5.98948	7.35211	6.8499	6.4213	6.61032	6.88499	5.91808	7.29411	6.41759	7.04492	6.66082	noncoding	ENST00000422833	RP1-213J1P__B.2	Ensembl	115	chr22	+	28103577	28105929		TGATCGATTCTCCCTGAACAGCCTATTACGGAGGCACTGCAGATCAAGCCCGCCTGGAGA
ASHG19A3A042095	315.864	113.857	259.665	140.454	206.377	143.386	233.07	113.383	626.209	145.574	606.698	273.136	8.18329	6.73945	8.18414	7.59764	7.68259	6.93646	7.94413	7.63925	8.69219	7.04511	9.01393	7.75177	noncoding	AK096133		misc_RNA	2007	chr1	+	236131937	236133945		CATGTAGATTAAAACCTTCCGTATGTCCCCAAATCCCCCAGAACAAAAAACCAACAAAAA
ASHG19A3A015349	261.79	193.349	387.395	182.958	298.467	280.052	310.716	210.122	636.96	291.899	622.486	385.373	7.9026	7.56978	8.73513	7.98996	8.21832	7.91583	8.3519	8.51926	8.71734	8.06827	9.0458	8.27236	noncoding	ENST00000426539	AC130710.1	Ensembl	1096	chr2	+	16190548	16225923		TTTACTTAATGCAGGTTAACTTCATCAACCCTGGTGAAAATGCCACCTCCTCATGAGGAA
ASHG19A3A030856	215.875	98.3409	170.429	117.06	130.141	149.366	132.897	50.6771	102.071	85.2243	194.227	100.674	7.63248	6.51402	7.60968	7.31913	7.0378	6.99518	7.1361	6.44314	6.17127	6.27112	7.48261	6.21768	noncoding	ENST00000413088	RP1-266L20.2	Ensembl	403	chr6	-	170125186	170125950		TTGTACTTTAAATCCGAGAACATTCTCTACTCTCCAGAACAAGTCATCTGCAGGCGCAGG
ASHG19A3A033876	354.563	180.717	249.362	140.43	199.041	288.526	176.017	92.8332	251.316	158.571	226.94	182.815	8.34464	7.45987	8.12691	7.59701	7.63096	7.96251	7.54291	7.34473	7.39416	7.1701	7.69407	7.134	noncoding	AK024457		NRED	4665	chr7	+	2485266	2489932		TTGAATGGAATCGGGCTCCGTATTGTCCAGATACCTCCCATATTAAAAAAGAACTGGGGC
ASHG19A3A014202	63.2999	1869.84	63.4514	642.127	64.8688	915.627	202.044	1500.94	216.258	1601.92	111.854	785.121	5.8665	10.9396	6.25987	9.73409	6.04694	9.66334	7.73521	11.1089	7.19516	10.5601	6.7679	9.36088	noncoding	uc002the.2	LOC541471	UCSC_knowngene	1583	chr2	-	111965358	112252692	ENST00000439362,	TAGGATAAAGCAACAAGCCTGGACTTTGCTCTACAACAGGGTTTTGCATAGGGAGTGGTA
ASHG19A3A043789	452.048	383.069	339.913	346.857	327.303	498.993	311.64	290.122	534.233	504.717	552.017	567.413	8.68262	8.62094	8.55713	8.91673	8.35302	8.77081	8.35544	8.97131	8.47129	8.87365	8.88498	8.86671	noncoding	ENST00000434552	RP11-490O24.2	Ensembl	631	chr10	+	34198165	34206732		TAAAAGGAGCTCATTTCCTGTAGAGGAACAAACTCCTTTCCTGTCTTCCTGTCTCACTCC
ASHG19A3A008636	357.034	99.8702	196.046	127.478	181.309	201.086	138.322	94.5687	311.328	121.249	182.188	136.196	8.35503	6.54075	7.80074	7.44797	7.49629	7.4296	7.19418	7.37185	7.6937	6.78641	7.39963	6.68407	noncoding	ENST00000412174	GS1-122H1.1	Ensembl	628	chr1	-	182096431	182097800		CCTTGCATTTATCTTTCTCTCCTACATTGATCTTCACTGGAGAATAAAAATTAGAGACAG
ASHG19A3A032076	79.116	107.658	76.5008	84.9634	78.2296	109.195	84.0973	67.5853	101.533	118.716	78.2816	118.126	6.19907	6.65037	6.51424	6.8293	6.31981	6.54206	6.47117	6.87185	6.16339	6.75512	6.29392	6.46669	noncoding	uc003qdd.2	AF086187	UCSC_knowngene	990	chr6	+	132455117	132490502		TATTATTTAACCCACTAGAACCTGTGACTGCATCAGCTTTATATCCTGGACCTCAGCCTG
ASHG19A3A031620	121.931	89.8691	96.271	84.3045	91.3563	107.269	82.9134	66.8369	122.63	107.033	81.2905	87.7328	6.82172	6.37736	6.83447	6.81944	6.54034	6.51736	6.45182	6.85445	6.41852	6.60655	6.34583	5.99832	noncoding	uc010jzo.2	DM004406	UCSC_knowngene	118	chr6	+	52013720	52013838		AAACGGAACCAAGTCCGTCTTCCTGAGAGGTTTGGTCCCCTTCAACCAGCTACAGCAGGG
ASHG19A3A030736	313.829	217.427	269.532	172.431	230.156	240.446	234.616	166.612	316.925	202.091	218.074	237.272	8.17296	7.75483	8.23631	7.9053	7.84292	7.69421	7.95181	8.19499	7.7194	7.52896	7.63935	7.53252	noncoding	ENST00000449072	RP11-518I13.1	Ensembl	533	chr6	-	156814359	156820905		GAAATCTTGAACTTCTACACCCATCCTTGGCTGGCTTTTTCCATGTGAGGCCATATAGAG
ASHG19A3A043530	78.6092	78.2931	78.1462	72.0873	65.1366	75.3087	74.3994	65.4014	83.4908	78.6861	60.6285	98.3219	6.19184	6.15727	6.54613	6.57073	6.0537	5.99918	6.2983	6.82247	5.89863	6.1554	5.96097	6.18054	noncoding	ENST00000421629	RP11-184A2.3	Ensembl	758	chr10	+	3793258	3805418		AAGCTAATAATAATAGCCACCACCTGTGGAGAGCTTCTCTTGGACCACGCATTCTGCTAA
ASHG19A3A000134	158.618	49.8146	104.1	59.0463	62.372	114.029	52.9562	43.5262	75.1858	61.4503	80.9865	68.7949	7.19739	5.46521	6.94029	6.25745	5.99318	6.60432	5.81484	6.21649	5.74948	5.793	6.33915	5.62742	noncoding	ENST00000419467	AP000472.2	Ensembl	465	chr21	-	23413492	23426688		AAGTGTTCATCTCCTTAGAAAACACAGAGTTGTTGTTATGATGAGTCTCCAATGAACCTG
ASHG19A3A000363	2236.91	1779.33	1957.67	3461.76	2117.28	2425.38	1946.41	2747.78	3117.73	2868.18	2356.73	2215.55	11.0092	10.8526	11.0296	11.9744	11.1244	11.0494	11.0834	11.8829	11.2067	11.3779	10.978	10.9222	noncoding	ENST00000455754	AC106875.1	Ensembl	1059	chr2	+	11821585	11823449		TTCCCCTTCGCCTTCTGCCGTCATTTGACAGGAAATTAGGATGAGCACGAGCAAAGTCGG
ASHG19A3A055301	78.0501	100.506	73.373	61.0556	50.0733	116.667	85.2409	75.4363	100.789	93.7822	91.7366	119.374	6.17858	6.54919	6.4559	6.30838	5.70263	6.63382	6.49197	7.03424	6.15502	6.40998	6.50575	6.47921	noncoding	uc010nxz.1	FLJ39609	UCSC_knowngene	436	chr1	-	852952	854817		ATCTTCAGCAGACATTGCCCAGTGCAAGGGGAGTCCAGCCCCAGACTGACTTTCTGAGGT
ASHG19A3A042337	82.9318	147.163	226.211	111.506	236.313	142.399	126.622	59.5256	1048.97	227.911	464.734	309.441	6.26552	7.13474	7.997	7.24421	7.87987	6.92709	7.06792	6.68348	9.43964	7.71106	8.65749	7.9416	noncoding	ENST00000449585	RP11-631M21.1	Ensembl	347	chr10	-	60000	60544		ATTCAGAAATAACAACAACAAAACCAGAGCACCCCGATGCATTTAGGCCTCAAGGAATTC
ASHG19A3A017368	79.5239	59.8822	68.2526	62.1992	46.2667	71.5739	50.4138	38.0999	167.503	85.8277	89.901	151.889	6.20541	5.74878	6.36097	6.3368	5.59851	5.91863	5.74656	6.02555	6.8341	6.28124	6.47733	6.84582	noncoding	ENST00000456265	RP5-1069C8.2	Ensembl	3033	chr20	-	12845849	12933167		TGTAAAAATTTAAGTGCATCTGAAGGCTCTCCAGCTTGAAACCCTGCAGAGCGGGATGAA
ASHG19A3A013409	63.7489	68.4333	71.6617	82.1807	57.7371	78.2059	74.9183	78.4976	81.3243	52.3998	78.7935	56.2613	5.87564	5.95405	6.42467	6.77774	5.88985	6.05492	6.3081	7.09379	5.86406	5.55583	6.30382	5.31262	noncoding	ENST00000444217	AC013472.6	Ensembl	407	chr2	-	27272550	27273132		TTTTTTCCACAACCTTTTGTTCACCGGGTTTTTAACAACAGAAATAAACCTAACCCCCAA
ASHG19A3A020203	323.09	167.523	234.406	148.164	212.118	242.118	179.682	105.708	286.425	188.537	235.556	188.068	8.21812	7.34404	8.04574	7.67706	7.72289	7.70452	7.57242	7.54152	7.57825	7.42666	7.74906	7.17698	noncoding	ENST00000432249	AP000345.4	Ensembl	477	chr22	+	23854680	23855789		TTCATCGAAGCAAAGCATCTCCTGCCACCAAGCACGTCCACGGTATTGGGGATTGATTGC
ASHG19A3A017334	10817.6	2466.25	7046.74	4395.45	5276.62	4959.19	3486.64	1184.43	15877.2	4663.93	13059.8	6631.16	13.3617	11.3154	12.9313	12.2832	12.5134	12.0849	11.9784	10.8148	13.798	12.0885	13.5994	12.4471	noncoding	ENST00000445589	RP5-859D4.3	Ensembl	932	chr20	-	6711904	6716783		TTCTTCCTCCCTTCTATTTGGCCTTGGAATACCCTGCAGACAAAGATGGACTTCCTTTAG
ASHG19A3A042353	214.183	145.122	160.737	187.589	197.671	180.75	189.313	119.268	467.758	249.396	310.567	343.188	7.62266	7.11053	7.53585	8.0278	7.62142	7.2742	7.64135	7.70906	8.26806	7.84489	8.11455	8.09399	noncoding	ENST00000438372	RP11-69C17.1	Ensembl	777	chr10	-	2054458	2056542		GGACTGACCGCTTCCTGTCTGGACACCAGTCCTGTAATGCTCTCATCCTTGCTGTCTGAG
ASHG19A3A030993	4951.97	1114.95	3140.15	1975.38	2235.43	1909.81	1478.25	544.64	6484.19	1710.64	5047.26	2505.74	12.21	10.2101	11.7367	11.235	11.2028	10.7118	10.6515	9.82831	12.3637	10.6535	12.1297	11.0961	noncoding	ENST00000437559	RP11-456H18.2	Ensembl	784	chr6	+	12007902	12009089		TTCAAGTTATTTCCCTCCTCTAGAATGCTGTACTTCCACCACTGCCAAATCGTGAACTTT
ASHG19A3A045898	107.452	111.072	44.397	57.4501	103.388	350.24	73.858	57.1574	110.244	322.914	77.763	82.9755	6.63449	6.69524	5.79162	6.2146	6.71685	8.2402	6.28911	6.62315	6.27422	8.21195	6.28556	5.9112	noncoding	NR_026927	LOC115110	RefSeq_NR	2216	chr1	-	2481358	2484284		ACAAAAATGCCAGGTGATCAAAGCGGTCACAGCACAATGTCCACATCCAACGAGAAATTG
ASHG19A3A039401	2275.91	4125.97	1880.88	4518.62	1869.23	3389.75	1976.59	4847.94	2676.26	4329.94	2034.65	3884.13	11.0322	12.006	10.9652	12.3202	10.9321	11.5316	11.1135	12.6041	10.9379	11.9907	10.7496	11.7072	noncoding	ENST00000430633	NCRNA00094	Ensembl	2239	chr9	+	136890560	136893224	NR_015427,	TCTCCTTGGCTACACAAATGTGCAGGTGTCTCTTGTCAAAGCTAATTTTTCTTTTCTAAA
ASHG19A3A042136	105.155	69.639	78.1929	84.9519	75.2857	80.767	65.3035	56.8965	98.7768	192.364	273.815	80.1098	6.60381	5.98119	6.54715	6.82906	6.26745	6.10262	6.1115	6.61543	6.12721	7.45498	7.94575	5.85855	noncoding	ENST00000422638	RP4-656G21.1	Ensembl	498	chr1	-	30181697	30182394		GCTAGGCACAGACTCCATCTGCCTCTGCCAGGGAGTTTATTAAATAGTTTATTAAATCTC
ASHG19A3A029687	1975.43	18156.1	1248.73	6173.47	579.42	5842.18	33.9717	475.518	853.186	11506.9	146.267	1606.49	10.8251	13.8664	10.3758	12.7406	9.18006	12.3217	5.16456	9.6408	9.14852	13.384	7.11487	10.4747	noncoding	NR_026816	PSORS1C3	RefSeq_NR	600	chr6	-	31141511	31145676		CAGTGCTCTGTGAAGGGTCTTGACATTGCACTGTAATAATAAAGGTGTGTGTGAAGTATC
ASHG19A3A010367	391.827	120.039	243.805	141.174	215.759	221.147	160.488	71.5905	307.011	144.247	225.5	153.967	8.48204	6.8197	8.098	7.60487	7.74891	7.56662	7.40616	6.95782	7.67423	7.03174	7.68647	6.86584	noncoding	NR_027245	C18orf20	RefSeq_NR	885	chr18	-	61747242	61816260		TTAATTTCTCCCTAGTGCTACTTCTCAGATTGGCCAGTGACTCACAGAGTGGCACAAGTA
ASHG19A3A018259	58.8677	172.687	101.078	271.779	66.8608	208.308	64.4276	138.621	97.321	254.725	48.6767	87.5526	5.76399	7.39075	6.90104	8.57217	6.09146	7.48161	6.09069	7.93062	6.11023	7.87495	5.67026	5.99525	noncoding	ENST00000466530	RP3-477O4.15	Ensembl	3965	chr20	+	34101395	34105360		AAGCAAGAGCTTTTTGGTTCCTCTTGAGGATAGAATCTATAGGAAAATGTAAGAGGGTTA
ASHG19A3A019208	296.837	194.393	225.044	214.17	217.609	139.82	179.089	142.033	663.321	250.187	388.824	308.214	8.091	7.57864	7.99092	8.2269	7.76207	6.89801	7.56686	7.96981	8.77946	7.84975	8.41707	7.93276	noncoding	ENST00000457157	AP000688.8	Ensembl	811	chr21	+	37377635	37379899		TTCAAAAGCAAAAGTCCCCTACCAGCCAGTGAAGCTACCTGATTTCTCAGTATCTTACGC
ASHG19A3A015673	98.8702	44.9179	102.542	57.7119	91.0075	64.2983	84.4146	57.0003	313.323	99.9215	207.148	117.939	6.5152	5.31756	6.92189	6.2215	6.53314	5.75839	6.47845	6.61874	7.70238	6.50988	7.56877	6.46411	noncoding	uc002rzk.2	BC043355	UCSC_knowngene	1275	chr2	+	56179292	56408787		AGCCGTCAAAACATGAGAGCCCTCTTTCTAATCATCTCACTTCTTGGAAAAAATAGAATG
ASHG19A3A038771	218.684	202.955	239.92	251.039	314.428	335.731	351.789	187.649	408.399	263.48	317.834	395.909	7.64919	7.65301	8.07593	8.45701	8.29485	8.18052	8.54028	8.36619	8.07399	7.92597	8.14507	8.31932	noncoding	ENST00000427901	RP11-63P12.7	Ensembl	361	chr9	+	74872251	74872699		GTTTCTGTCACTGCAAATCAAAGAGCCCAGCCTAAAATCCTCTGTAGCCTTCTTATTTCC
ASHG19A3A026303	145.732	102.961	108.084	81.7022	110.402	130.287	109.586	58.1152	153.145	108.035	98.0261	120.797	7.07606	6.58664	6.99225	6.76856	6.80321	6.79577	6.85864	6.64887	6.71094	6.61954	6.59052	6.50134	noncoding	ENST00000442558	RP11-147C23.1	Ensembl	479	chr1	+	96403456	96488422		TTTGCTCATCTGCTTCTCCAAGTCATCTTTAGTGTGGAGACCTGAACTCATGGAATCATG
ASHG19A3A037148	206.004	174.378	168.292	135.8	154.629	205.89	125.05	113.214	204.994	190.693	177.288	196.826	7.57207	7.40527	7.59255	7.54471	7.27266	7.46415	7.04983	7.63751	7.11541	7.44254	7.36776	7.25042	noncoding	ENST00000443359	RP11-570H19.2	Ensembl	237	chr9	-	18360594	18362218		ATGTGCAACTGCCCCACTTTGAAGAGTGTTAATGTCTCTGTTCCCATAACCAGTAACAGC
ASHG19A3A013625	158.137	107.88	117.516	119.562	99.245	121.037	134.452	88.0382	291.323	132.239	204.362	217.859	7.19281	6.65345	7.1107	7.34941	6.66132	6.69083	7.14997	7.26861	7.6035	6.91129	7.55193	7.40321	noncoding	ENST00000443926	AC139712.4	Ensembl	639	chr2	-	52721825	52727890		TTTGGCTGACTACCAAATTTTAATCTCTGTGTTTGTTTTCCGCCCTTTGGCCCACTTTCT
ASHG19A3A043091	245.126	254.094	159.833	253.49	148.763	329.576	154.386	228.922	242.882	432.157	245.364	311.978	7.80576	7.99251	7.52707	8.47108	7.21657	8.15199	7.34941	8.63896	7.34919	8.63896	7.8041	7.95193	noncoding	NR_026835	FLJ37201	RefSeq_NR	3662	chr10	-	91451056	91457685		GCTGTTATTAGCCTGATGAATGTGAATTGATTCCTGTGGCCTTGTCTTCTTTGTTTTGTT
ASHG19A3A018307	57.5659	63.8491	50.717	47.524	46.2131	71.7435	60.6043	50.9614	55.7037	66.1863	46.9496	53.3785	5.7314	5.84663	5.97134	5.91746	5.59669	5.92188	6.00185	6.45069	5.33247	5.90512	5.62116	5.23422	noncoding	ENST00000444436	RP5-1031J8.1	Ensembl	480	chr20	+	38414362	38441871		ATTTGACAGGAAAGGGAGAAAAGAGAGAACGAGGCATAAATCTCTGGCCTTCTGCCTCTT
ASHG19A3A017522	371.926	325.247	296.751	174.657	281.097	219.535	267.9	174.629	168.457	94.8154	436.412	945.796	8.41425	8.364	8.366	7.92426	8.13026	7.55461	8.14041	8.26153	6.84312	6.42736	8.5699	9.66458	noncoding	uc002wvk.2	BC036544	UCSC_knowngene	1212	chr20	-	26167655	26189869		TCTGCCTCCGACCGGTCGTGTGTGGGTTTACTCGGAGGTGCTTTGCCTCTGAAGAAAAGA
ASHG19A3A026106	121.4	85.805	97.8313	96.5061	74.6974	112.329	70.5463	54.9756	134.552	87.5358	94.0053	111.782	6.81304	6.30768	6.85592	7.02965	6.25523	6.5812	6.2272	6.56434	6.53826	6.31	6.53798	6.38177	noncoding	ENST00000413103	RP11-148B18.1	Ensembl	212	chr1	+	94713463	94715048	DB455579,	TTTTTGTACCCTCCTGCAGGGAGCAGGTTCTCTGTCCTTGTTTAATTAGACATTTCTCAG
ASHG19A3A038876	5878.47	1092.29	4128.71	1905.93	2621.21	2807.92	1948.35	552.471	2183.41	2141.87	7330.92	1011.71	12.4294	10.1856	12.136	11.1864	11.4283	11.2602	11.0843	9.84593	10.6153	10.9723	12.6747	9.77471	noncoding	ENST00000415801	RP11-276H19.1	Ensembl	4387	chr9	+	89563613	89616948	uc004aoy.2,	ATCAACTCCATCTGTCACAAAAATTAAGGCTAAATCTCCTCTCCAGAAGCAGAGGGAGCC
ASHG19A3A026125	322.138	336.476	289.597	295.492	276.854	375.501	240.461	212.702	379.835	346.354	280.156	380.665	8.21436	8.41493	8.33602	8.69	8.10473	8.34278	7.98709	8.53909	7.97102	8.31413	7.97346	8.25548	noncoding	ENST00000418242	RP11-148B18.3	Ensembl	480	chr1	+	94798822	94800404		GTTTGATGTCCTTCTTCTGTTCCCTATTCTAGGTCTGGGCTTGATGTTCACCGATTTTCC
ASHG19A3A019612	322.128	123.665	130.527	170.243	131.369	164.099	148.777	112.901	337.775	212.79	260.609	282.014	8.21415	6.86372	7.25871	7.88637	7.04983	7.13176	7.29368	7.63356	7.80576	7.60796	7.88464	7.79733	noncoding	ENST00000421153	RP4-811H24.8	Ensembl	267	chr1	+	32817121	32819143		CAGTGAAAAGCCAAAAGTAAAACCTAGGCTTTCTACAACTCTGCCTGCTCCTACAAAAGG
ASHG19A3A014280	157.78	114.397	180.057	110.512	142.051	169.899	150.914	112.704	143.615	127.731	156.522	136.935	7.18922	6.7481	7.68224	7.23129	7.15098	7.18665	7.31545	7.63111	6.62483	6.86305	7.202	6.69294	noncoding	ENST00000451749	AC073409.1	Ensembl	269	chr2	-	124200841	124202021		GTGTAGAAAAAACAAGAAAATTGTGTACCTAACTCTCCATGGTAACCTCTCTCACTTTTT
ASHG19A3A037793	129.61	112.845	125.324	83.8066	145.031	127.755	109.629	86.6615	130.825	136.316	96.5664	126.335	6.91084	6.72319	7.19914	6.8102	7.18025	6.76685	6.85956	7.24377	6.50453	6.95229	6.57168	6.5681	noncoding	ENST00000430058	RP11-23B15.1	Ensembl	204	chr9	-	100568216	100572290		ATGTTCCCTGTCTTGGGAGCCTTTCTTCAGGGAGCTTGATGGTTCCAACCCACCCAGGAG
ASHG19A3A017417	109.037	97.9183	70.7135	77.7449	105.311	118.671	86.0011	59.6693	99.498	92.0781	77.9231	112.473	6.65868	6.50716	6.40935	6.69004	6.74202	6.65881	6.50422	6.6871	6.13772	6.38422	6.28833	6.39216	noncoding	NR_026884	HSPC072	RefSeq_NR	1397	chr20	-	18768614	18774626	ENST00000412553,	GACCTTTAGCTATTCTGGAGGAACATGTCACTTTCACTTATTTTCTTTCATGTTTTCCCA
ASHG19A3A039575	51.4202	64.6923	43.702	45.3027	48.5943	60.7619	48.8217	36.1336	47.1983	62.9887	49.8955	45.689	5.57479	5.86592	5.77043	5.84172	5.66182	5.67643	5.69649	5.94845	5.10016	5.8295	5.70222	4.98259	noncoding	ENST00000440430	GS1-542M4.4	Ensembl	466	chrX	-	8831901	8835642		ATATTTGCCTGTATTTATTGTCATCATCATACTTTGGGCACTGGCCATGCTACCTCTGTG
ASHG19A3A038956	235.542	71.8766	75.1828	87.4654	118.866	113.683	98.1923	55.9767	189.98	104.715	168.078	137.715	7.74891	6.02569	6.49099	6.87403	6.90947	6.59934	6.69699	6.59353	7.00938	6.57816	7.29563	6.70157	noncoding	ENST00000443771	RP11-53B5.1	Ensembl	391	chr9	+	96619364	96620615		CCATATTTGATATAGACCCATCAATGGCTCCCTAGAATAAAATCTCAACTCTTCACTGTG
ASHG19A3A041032	72.2253	106.926	38.8655	66.3742	88.7622	124.074	84.0892	43.4994	63.9573	124.567	83.6369	104.467	6.06254	6.63839	5.61313	6.43735	6.4971	6.72463	6.47088	6.21588	5.52156	6.82813	6.38121	6.27582	noncoding	ENST00000366185	RP11-258C19.5	Ensembl	1063	chrX	+	53123338	53171889	uc004dry.2,	TTGTGAGGCTAGCATGAGGTGTATGCATTTGCCAGGGGCAAATTTATACTGCTGAATTAA
ASHG19A3A050309	3824.53	781.813	2524.82	1377.21	1812.39	1789.14	1240.4	354.935	2254.98	751.336	2140.09	1067.21	11.811	9.69305	11.4046	10.7755	10.8781	10.6289	10.3853	9.24751	10.6664	9.46793	10.8317	9.85932	noncoding	ENST00000423907	RP4-655J12.4	Ensembl	454	chr1	-	116966345	117021430		AACATCTTCCTCTCAAGTGAACAGTGCTTACCGCTTCAAGCATCCAGTCTCAGCAATAAG
ASHG19A3A030553	593.567	119.464	330.467	171.672	334.496	217.177	357.598	96.3212	624.466	213.391	485.076	153.931	9.08608	6.8127	8.51604	7.89922	8.38656	7.54062	8.56316	7.40176	8.687	7.6136	8.71045	6.8656	noncoding	ENST00000419627	RP3-323P13.2	Ensembl	244	chr6	-	134081322	134167089	uc003qeg.1,	GACAGATCAGTCTCTCTCCTGATAAGAAGAGTCACCAAGAGGAACATCTGCAACAACTAG
ASHG19A3A029893	111.125	52.7072	90.1521	65.6631	115.281	77.6441	78.8883	54.051	114.456	77.6477	85.0011	65.4057	6.68678	5.55333	6.74324	6.41877	6.87072	6.04475	6.37975	6.53854	6.32322	6.13569	6.40338	5.54459	noncoding	ENST00000473370	RP1-149M18.3	Ensembl	441	chr6	-	41349129	41349570		CCATATCCCTAATGATATCACTTATGAAAGGTGACAAGTCCTTTCTACCACTCTTATTTA
ASHG19A3A030633	152.142	111.261	199.667	128.264	155.831	113.299	152.885	96.8913	285.018	115.035	169.669	139.602	7.14099	6.69737	7.82585	7.45677	7.28336	6.59421	7.33202	7.40987	7.57062	6.70594	7.30595	6.72177	noncoding	ENST00000421237	RP11-439L18.2	Ensembl	402	chr6	-	143267183	143277835		CGGCCTCCTACTTACGCTGTAAACAGCTGCATTTTAGTCTTTAGCCTTGTTAGATCTCAT
ASHG19A3A031127	716.317	813.594	510.477	699.843	368.729	779.805	446.637	295.647	404.488	1060.24	416.116	271.741	9.35003	9.7486	9.11781	9.85228	8.52189	9.42893	8.89013	8.99768	8.05906	9.97801	8.50516	7.74425	noncoding	NR_026790	HCG11	RefSeq_NR	5688	chr6	+	26521933	26527610		GCTTGTGATTGTGAATGACTTTGTTGTTTGCTTCTTGTGATTTTCAGTTTCCTATAATGC
ASHG19A3A020275	234.322	212.314	200.018	162.537	188.976	220.489	201.216	124.267	285.616	233.647	213.07	215.043	7.74229	7.71907	7.82931	7.81803	7.5557	7.56046	7.72935	7.76769	7.57452	7.74891	7.60995	7.38453	noncoding	ENST00000438113	RP1-90L6.3	Ensembl	517	chr22	+	27299302	27316574		TTTTTGTTTCTCTCAGCTAAGTGGATCCCTGAGTCCTCCTGGTGCAGTGGAAAGATTTGA
ASHG19A3A020036	91.408	120.555	56.7151	53.2998	45.3127	80.2868	52.875	46.9301	104.109	98.8598	56.1148	129.722	6.40511	6.826	6.11934	6.09769	5.57017	6.09262	5.8126	6.32729	6.1977	6.49483	5.86198	6.61187	noncoding	NR_015352	CECR7	RefSeq_NR	2726	chr22	+	17517459	17539682		CACTGAGTTTTTCCTCCATTGTTGTAAAACATGTGTTTTGCTCTTGTGTGTAAAATGACT
ASHG19A3A029497	134.685	112.717	104.459	87.1175	108.826	123.447	92.3496	74.3243	150.614	75.5953	82.366	99.7729	6.96431	6.7211	6.94445	6.86775	6.78615	6.71784	6.61178	7.01342	6.69133	6.09714	6.36442	6.20363	noncoding	ENST00000416595	RP3-425P12.1	Ensembl	430	chr6	-	25053854	25057301		GTCTTTAACCCACTTCTCTTCTGCCGAGACTGAAAAGGATCCAAATCTCATGGCATTAAG
ASHG19A3A011383	308.924	217.278	336.055	214.73	305.154	284.229	241.262	170.985	441.79	216.365	319.857	340.812	8.14804	7.7539	8.54011	8.23014	8.25028	7.9382	7.99394	8.23014	8.18793	7.63501	8.15313	8.08185	noncoding	ENST00000412445	RP11-815M8.1	Ensembl	605	chr1	-	222086989	222151865		TTCACCGGGCTTTCTACTTTTGAATTCTCTCCATAGCTGGTTTCCTCTTAGGCCTCGATA
ASHG19A3A046723	187.971	138.285	189.873	133.287	156.626	164.299	144.699	132.054	253.885	153.507	180.561	168.404	7.44063	7.03726	7.7531	7.51504	7.28966	7.13345	7.25246	7.8555	7.40753	7.12742	7.38819	7.00742	noncoding	uc001daw.1	BC040309	UCSC_knowngene	1093	chr1	-	63635822	63782901	ENST00000447183,	TACAATTGGCTTAGCTGCCTCACTGATAAATGTGCCCCCAGTAAGCTACAAAGGGATTAC
ASHG19A3A020114	60.3482	58.1693	49.1981	52.1741	75.0549	275.08	63.9478	42.693	59.813	94.4889	100.334	57.8447	5.80154	5.70298	5.93492	6.06723	6.26213	7.88827	6.07841	6.18771	5.43089	6.42213	6.62619	5.3509	noncoding	ENST00000424812	AC023490.1	Ensembl	463	chr22	+	20378813	20380089	uc010gtf.1,uc002zsa.1,NR_026815,ENST00000449424,ENST00000436618,	TTCTACGGAGGGGAACCGCAGAGCCAGAAGAGCACGGAGCAGCAACTCGCAGCCCAATTG
ASHG19A3A030337	89.3545	42.0995	86.572	388.299	68.3293	168.935	96.9522	91.829	131.809	190.248	106.8	201.108	6.37299	5.21741	6.6856	9.07255	6.1235	7.17822	6.67842	7.3276	6.51194	7.43978	6.70734	7.28355	noncoding	uc003prn.1	AK124400	UCSC_knowngene	2232	chr6	-	107165326	107193879		AATGAAGAAGAGGATGACTTAGCCCTGCAGGGCTCTTTTCTTTGCATGTTCTTACCAACC
ASHG19A3A019454	49.4027	66.404	39.0864	82.8967	60.251	76.4547	42.2726	50.6428	191.523	110.442	119.533	111.801	5.51291	5.90529	5.62193	6.79268	5.94717	6.01992	5.4837	6.44227	7.01992	6.65345	6.85173	6.38199	noncoding	HIT000221891		H-invDB	245	chr22	-	18980092	18980335		ATAAACAGTGCTGTGGCAAGGTGTGGCCTCTTGTGGGTAAAGCCAGACCCCAAAGCTGGG
ASHG19A3A043430	150.485	120.028	192.293	114.666	209.753	144.944	127.424	88.277	520.513	196.084	308.69	252.71	7.12676	6.81944	7.77195	7.28631	7.70486	6.95247	7.07775	7.27335	8.43534	7.48456	8.10552	7.63294	noncoding	ENST00000456514	RP11-422P15.3	Ensembl	1168	chr10	-	128102437	128110448		GCAGACCCTCCTGAAATTCTGAGCAGAAATTGCTGCTACATTTGAATCAGATTCTAAGAG
ASHG19A3A009870	106.484	99.9965	93.9393	73.8791	79.0236	100.155	87.9484	59.4574	120.372	95.4268	93.0348	84.8593	6.61999	6.54288	6.80058	6.60794	6.33662	6.42098	6.53697	6.68228	6.39368	6.4375	6.52631	5.94757	noncoding	uc002jil.2	BC094791	UCSC_knowngene	3088	chr17	+	67586135	67624477		AACCAATAACTTCAATAAAAGTGCTGTATCCCCTGGCAGATGATGAGTATCTTCAAGATG
ASHG19A3A013360	128.288	102.578	149.757	92.2787	119.332	114.867	113.887	69.0933	336.078	140.62	211.625	218.425	6.89685	6.57965	7.44193	6.96127	6.91446	6.61554	6.91399	6.90256	7.79809	6.99469	7.60086	7.40838	noncoding	ENST00000450551	AC068490.2	Ensembl	636	chr2	-	22156207	22753977		ATTTACTTCAGTGTTGATCCACAAGCACTCTCTCAGCCTCCAGATAGAGTTGCTGGCTAT
ASHG19A3A049723	2783.19	607.26	1978.31	903.801	1454.27	1136.75	1254	489.517	2024.73	582.264	1730.29	739.878	11.3273	9.31146	11.0451	10.194	10.5397	9.96775	10.4016	9.68507	10.4841	9.07406	10.5058	9.2775	noncoding	ENST00000442478	RP11-51B13.1	Ensembl	353	chr13	-	91739507	91741847		AAACAAGGGTGATCCACATCCCCCATCCCTCATCTTAAAGTCAGGTTCATAACGGATAAG
ASHG19A3A047485	77.6147	62.2559	36.8508	67.8986	51.6454	79.978	63.0307	49.6208	59.278	62.3722	84.8255	82.5374	6.16891	5.80766	5.54374	6.47301	5.74311	6.0873	6.05584	6.41176	5.41746	5.8176	6.39962	5.90522	noncoding	ENST00000437080	RP11-115A15.1	Ensembl	349	chr1	-	81000662	81050048		CCTTCAAATGTTCTGTGTCGTGTCCAACACACTTTGTCATTTTCTTTCTAATCCTTGTGA
ASHG19A3A050011	116.529	144.578	102.941	107.192	92.2367	135.408	113.985	80.5097	134.488	132.753	116.77	140.287	6.75363	7.10486	6.9264	7.1856	6.55353	6.85063	6.91478	7.13211	6.53771	6.91602	6.82206	6.72817	noncoding	ENST00000453470	RP11-90M5.5	Ensembl	913	chr13	+	30446749	30462542		TAGAGATACATGTAAAATTTGAATTTTAGCCAGAGCAGAGATGCCAGCCCTGACCCTGAT
ASHG19A3A040287	390.643	283.943	428.26	231.426	347.232	331.895	344.803	207.744	515.202	305.168	392.01	292.353	8.47579	8.16538	8.87613	8.33739	8.43638	8.16321	8.50997	8.50398	8.41781	8.13149	8.42832	7.84947	noncoding	ENST00000440104	RP11-103C3.1	Ensembl	807	chr1	+	221681900	221684321		TTTTCTACCATACTGATAGGCCCACTGATGAACCTTTACAGTCCTCCTCTTTGAGCCATG
ASHG19A3A049506	2261.05	1240.34	2124.28	1305.22	1712.92	1708.93	1590.26	970.813	1965.96	1205.49	1858.6	1399.03	11.0235	10.3569	11.1424	10.6984	10.7897	10.5539	10.7755	10.5756	10.4442	10.1577	10.6128	10.2608	noncoding	ENST00000432331	RP11-478K15.1	Ensembl	340	chr13	-	44680513	44711372		TTTCGAAAATATTGCCAGAGAGATTGAAATAATTCACCACTGCCCCTCCTCCAGCTTCTC
ASHG19A3A037695	852.169	312.714	1293.05	373.62	1038.21	443.47	851.981	626.331	2870.1	689.624	1851.35	545.333	9.60475	8.30149	10.4193	9.02029	10.0221	8.58782	9.82618	10.0127	11.062	9.33391	10.6051	8.81171	noncoding	ENST00000415471	RP11-100G15.10	Ensembl	211	chr9	-	94912662	94919727	NM_174937,	ATTACACAAAATCGTGTTTGACCCACGCTATCTCCTGCTCAACTCTGAGGAACGAAAGCA
ASHG19A3A020522	100.119	92.3155	112.765	158.588	132.203	183.337	94.383	126.034	126.134	105.222	118.027	153.744	6.5316	6.41658	7.05396	7.77813	7.05952	7.29618	6.64114	7.78802	6.45572	6.58373	6.83554	6.86362	noncoding	ENST00000420096	Z83851.4	Ensembl	544	chr22	+	42672360	42673057		CTGAGCGGCTTCACCATTCAAGTTTATTCCTATCAGCCTGGAATACAATGCTCTATCTGG
ASHG19A3A007175	466.608	395.79	402.347	232.019	466.349	560.38	331.784	209.421	842.073	674.971	632.531	905.714	8.72842	8.6682	8.78557	8.34015	8.8657	8.93348	8.45066	8.51481	9.12544	9.30419	9.06909	9.59206	noncoding	NR_015353	LOC92249	RefSeq_NR	2886	chrX	-	62646438	62780873		ATTATATGCTTTCCTTTGCTCCCAGGTCCTGCAACCCTGGTTCCAGTCTGGCAAGCATTG
ASHG19A3A020326	1167.43	2725.53	829.022	749.091	1291.31	2470.7	1816.9	255.85	3008.97	3211.08	1009.01	1258.13	10.0558	11.4527	9.78757	9.94194	10.3569	11.0738	10.9728	8.79356	11.1435	11.5383	9.72471	10.113	noncoding	AB073661		NRED	2686	chr22	+	31371385	31374065	uc003ajj.2,NR_002323,ENST00000450248,	AGTAGTGCAGAAATGAGTCCGATTCACCAGTACACACAGAACTGTACCAGTTCAACCTAG
ASHG19A3A019062	174.138	114.397	102.81	116.733	108.525	112.274	78.3098	94.3362	220.947	166.51	163.612	223.455	7.33718	6.74801	6.92486	7.3149	6.78116	6.58027	6.3694	7.36786	7.22498	7.24256	7.26156	7.44275	noncoding	ENST00000430391	AF127577.8	Ensembl	781	chr21	+	16290854	16319417		AGTGAAAACATATGGTGTCCATCTTGTAAGCATAAGGCTCCCTGGTATTGCTGCCACTCT
ASHG19A3A030562	59.1676	108.121	52.5698	62.3991	52.4645	66.0804	56.6485	45.2021	63.7998	134.929	59.2205	96.1319	5.77139	6.6576	6.01784	6.34141	5.76385	5.79994	5.90854	6.27102	5.51888	6.93773	5.93025	6.14229	noncoding	uc003qev.1	AJ606331	UCSC_knowngene	2477	chr6	-	134846455	134930796		AAATGGGGCTAGAACAAAACTGGATGAAAGGAGAAACTCTGGGGCTGCTGAATTCACATG
ASHG19A3A035273	288.581	213.045	222.254	291.836	391.938	293.52	224.96	150.645	283.467	289.471	213.517	71.4404	8.05141	7.7245	7.97346	8.67051	8.60922	7.98801	7.88852	8.05571	7.56292	8.05841	7.6136	5.68467	noncoding	AF088026		RNAdb	703	chr1	+	173832385	173833077	ENST00000416578,	GATGAAAAGCACTGTCCTTTTTTAAGTAAACACTACACACTCCAGATGGATTGCAAAAAT
ASHG19A3A036934	194.644	207.828	210.515	158.576	209.761	253.359	192.019	138.166	551.908	358.39	318.864	465.401	7.49311	7.68819	7.90188	7.77746	7.70504	7.77566	7.66242	7.92426	8.51465	8.36185	8.14968	8.56797	noncoding	ENST00000457321	RP5-1011O1.3	Ensembl	684	chr1	+	192498708	192507232		GAATCAGATTTGGCTCTTCACTTCTGCCTTCAGTGCTGTCCAGACTCAGACATTATATCA
ASHG19A3A031744	199.323	135.039	120.211	132.495	139.361	161.844	125.29	68.7927	156.95	139.539	123.754	166.893	7.52622	6.99782	7.14217	7.50881	7.12436	7.11244	7.05298	6.89617	6.74457	6.98402	6.89801	6.99349	noncoding	ENST00000455554	RP11-35J1.1	Ensembl	569	chr6	+	77232167	77303340		ATTCTTCTTCCTAGAGTGGACTCATTTCCATTTGTCTCTGCAGTGAGTACTTCCAGAACT
ASHG19A3A050199	272.755	122.319	219.725	113.658	233.405	202.467	240.183	102.506	242.91	140.892	208.366	140.149	7.9634	6.8463	7.9591	7.27246	7.86287	7.4404	7.98517	7.49369	7.34964	6.99744	7.57688	6.72698	noncoding	ENST00000413926	RP11-547C18.2	Ensembl	606	chr13	+	51657936	51659535		AAAGAGCTCTGCATCCCACTCCATATCTTCTCCTGAGAAGTTGAAAAGGATCTGTCTGGA
ASHG19A3A015755	127.266	69.6858	125.129	67.6865	115.161	92.7892	107.237	59.4337	520.866	118.099	326.982	164.731	6.88237	5.98204	7.19588	6.46832	6.86932	6.30775	6.82723	6.68154	8.43683	6.74567	8.1814	6.974	noncoding	ENST00000426260	AC007403.2	Ensembl	625	chr2	+	67131567	67198594		CCTTTGTTCTTCATAGCCACCTTTGGATTTGTGAGCCCTCACATCAGGATCTACTAACAG
ASHG19A3A015757	206.696	147.617	207.912	120.825	197.39	173.401	153.686	104.043	314.269	145.471	232.122	194.536	7.57585	7.14141	7.88464	7.3664	7.6189	7.21568	7.34177	7.51631	7.70613	7.04355	7.72518	7.23144	noncoding	uc002sdx.2	BC040863	UCSC_knowngene	681	chr2	+	67313577	67516371	ENST00000452716,	TAATTACAGCAATGATCTTAGCCAGCCCCCATACATTTTGGGACACACAGGTTCAGGACT
ASHG19A3A055267	73.9164	498.034	101.343	161.318	218.395	276.488	305.18	104.636	404.263	306.031	237.023	1069.6	6.09813	9.00292	6.9044	7.8063	7.76769	7.89571	8.32601	7.52424	8.05841	8.13489	7.75971	9.86293	noncoding	uc009xmf.2	LOC84856	UCSC_knowngene	2042	chr10	+	42970938	42990784		gacaccagagtactcttaagcaatcccttgtctgcagatgtggatcccgaatcctgcgag
ASHG19A3A043502	445.328	123.35	375.122	182.401	245.199	266.773	240.558	129.265	374.124	148.769	354.814	205.3	8.6608	6.85946	8.69269	7.98624	7.93254	7.84828	7.98767	7.82755	7.94701	7.08028	8.29515	7.31393	noncoding	uc009xhl.2	BC127786	UCSC_knowngene	269	chr10	+	988074	988583	ENST00000435531,	TTTTAGAAAGAAAGATACTGATATGCCACTGATGTGGTTTGGATGTGCGTCCCTCCACCC
ASHG19A3A013242	570.113	134.8	403.376	106.904	173.274	341.115	201.226	62.7844	256.638	87.3607	259.583	130.691	9.02766	6.99561	8.78916	7.18156	7.43454	8.2014	7.7295	6.76388	7.42381	6.30775	7.87867	6.62533	noncoding	ENST00000431336	AC097517.2	Ensembl	569	chr2	-	6779254	6790651		ACTGTGGTGGATTATCTGCAAAGATGGCCAAAATTCTCTCATCCCTGCAGGCACATACAA
ASHG19A3A031503	65.6281	98.9448	68.1393	78.0479	103.775	67.6993	47.489	47.2676	185.749	129.816	90.9191	185.108	5.91872	6.52459	6.35778	6.69476	6.72185	5.83712	5.6542	6.33903	6.97911	6.88653	6.49424	7.15247	noncoding	ENST00000468538	RP1-149M18.4	Ensembl	743	chr6	+	41373556	41374299		GTGGAAACTTTTAGACACAAACTGGCCCCTGTGTTTAAGTCATTAAAACATCTTTAAGCA
ASHG19A3A050053	171.462	79.5253	145.558	87.4959	143.348	100.229	131.448	100.538	207.271	95.1006	125.394	90.9198	7.31152	6.18164	7.40487	6.87459	7.16498	6.42176	7.11831	7.46415	7.13114	6.43178	6.91633	6.05663	noncoding	ENST00000456848	RP11-270C18.2	Ensembl	643	chr13	+	36271863	36273393		ACCTTGTTAATCTCCAGTGGTGATGAGTAACCGTTCTCTCTATCACATATCACATACTGG
ASHG19A3A000362	964.186	760.333	978.964	755.84	1077.66	755.924	896.158	638.51	2126.16	1300.62	1888.21	1449.85	9.77501	9.65578	10.0395	9.95633	10.0806	9.38258	9.90653	10.0399	10.5676	10.2709	10.6369	10.3139	noncoding	ENST00000455568	NCRNA00087	Ensembl	471	chrX	-	134229142	134232388		GGTGACCCGCCCCTTCTCTGGCCTTCTGCGTGATGGGGTCTCCATGCACTTTATTTATTT
ASHG19A3A033833	185.379	165.001	119.225	119.741	130.508	214.14	139.09	103.201	186.199	191.896	151.978	204.86	7.42002	7.31718	7.1322	7.35126	7.04075	7.52116	7.20239	7.50349	6.98167	7.45187	7.16554	7.31117	noncoding	uc003sio.1	AK024243	UCSC_knowngene	4411	chr7	+	149596	154868	ENST00000484550,	AGAGCTGTTTATATGCACGTTTCTTTGGGGGCAACTCTTCTCCATTGTCACAGATTTTTT
ASHG19A3A019378	2595.61	1434.92	2210.38	1102.5	2016.94	1315.86	2120.25	1503.94	3061.66	1816.46	2953.2	1673.03	11.2218	10.5497	11.199	10.4674	11.0467	10.1655	11.2185	11.114	11.1713	10.7363	11.3287	10.5325	noncoding	ENST00000451618	AP001476.2	Ensembl	2198	chr21	+	47456965	47459721		CACACAGCTCCTTCTGCCTCACCCACACCCCGCCAGACCCTGAGCGCTCACGAAGTCTCC
ASHG19A3A044163	115.759	47.5802	165.4	78.4008	138.613	53.5587	56.6022	27.7884	363.999	104.098	238.02	115.949	6.74541	5.39857	7.57207	6.70341	7.11934	5.49563	5.90729	5.56261	7.90468	6.56887	7.76544	6.43938	noncoding	ENST00000429250	RP11-90J7.3	Ensembl	607	chr10	+	80008496	80310446		GGGAGTCCAGCTTTCAACAAAGCCAATCTATTCAATCTCCAGACTACCCTTTGTACCAAG
ASHG19A3A039321	211.084	174.325	292.01	135.774	165.789	66.4776	236.422	31.7084	395.604	100.55	193.384	134.462	7.60244	7.40468	8.34482	7.5444	7.37185	5.80855	7.96235	5.7573	8.02521	6.52061	7.47772	6.66563	noncoding	uc004bxu.2	BC094873	UCSC_knowngene	1213	chr9	+	132105694	132106907		GCAGAACCAGGTGACTGCACTGCTGTAGACCCACCAGCGGCATTGAAAAAACCCTCACCA
ASHG19A3A018411	58.2567	74.8649	37.5337	68.7981	49.6467	62.6341	52.0364	45.9113	164.589	134.331	92.3943	236.737	5.75061	6.08858	5.56703	6.49424	5.69005	5.71768	5.78843	6.29404	6.81098	6.93202	6.51674	7.52936	noncoding	ENST00000416646	RP11-347D21.2	Ensembl	456	chr20	+	46586765	46587347	uc002xts.1,	TGTCCTCCAGCAGCTCTAGCCTGGATGCGGTCCCAGAGATAAATCATATCTCTTTAAAAA
ASHG19A3A042054	83.2673	69.7352	50.3053	74.3256	49.876	103.59	66.6187	31.5778	73.565	58.2349	74.1476	74.3812	6.27156	5.98307	5.96122	6.61643	5.69782	6.46985	6.14102	5.74904	5.71943	5.71158	6.22469	5.74501	noncoding	ENST00000417651	RP3-437I16.1	Ensembl	2148	chr1	-	29656131	29676626		TGATTCTGTCTCCGTGTACACTTCGTATCACAAATCAGGGTCTTGCCCTGGAAAACATCT
ASHG19A3A042544	56.6897	65.2169	47.4487	58.2047	62.025	63.838	38.1421	45.6822	146.403	96.2622	108.896	136.419	5.71013	5.87857	5.88064	6.23468	5.98553	5.74757	5.33314	6.28568	6.65268	6.4499	6.7325	6.68723	noncoding	NR_026795	NCRNA00202	RefSeq_NR	3650	chr10	-	27220134	27230930		TCTCAGGCTTGTTGCCTCCAGGCCCTTCTAAAATAAACTAGACAGGTGGCAGGATTTTTT
ASHG19A3A014394	192.436	120.075	216.832	116.517	124.601	121.263	103.941	70.3247	377.562	181.661	328.866	225.776	7.47705	6.82016	7.94379	7.31164	6.97882	6.69284	6.78273	6.93236	7.96086	7.36816	8.18941	7.45987	noncoding	ENST00000440802	AC097532.2	Ensembl	322	chr2	-	133043367	133051950		TGGTCTCGATGAGAGTGTGCCACGTAAGTTTCCCCCATTAAAAGTCATGAATTCAGTGGA
ASHG19A3A011709	353.455	408.571	360.417	488.427	263.432	296	374.348	111.625	465.375	494.603	256.784	233.824	8.34015	8.71223	8.63284	9.38911	8.03552	8.00099	8.63548	7.61719	8.25988	8.84572	7.86578	7.51217	noncoding	ENST00000441809	CTA-520D8.2	Ensembl	1007	chr1	-	13983805	13987033		AACTGCCCTTTATTACATGGTCACAAATAAAGTTGCAGCTAGGAAAGGGATGGGCAGAAA
ASHG19A3A009852	211.315	389.334	224.492	385.567	215.086	413.349	214.669	223.622	363.582	357.131	255.381	401.129	7.60404	8.64582	7.9873	9.06225	7.74443	8.48376	7.82101	8.61062	7.9026	8.35759	7.85626	8.34058	noncoding	uc002jgo.1	CR595591	UCSC_knowngene	607	chr17	+	66110552	66157623		TCTCTTTTTCTGTCTAAGACTCACTCCATACCAGCCTGAGCTTGGGACCATTGTTTTGCT
ASHG19A3A018098	214.011	321.01	152.289	472.037	70.4444	261.518	182.402	135.93	163.4	144.863	96.6682	191.164	7.62164	8.33904	7.46503	9.34005	6.17091	7.82168	7.59255	7.90146	6.80186	7.03756	6.57339	7.20252	noncoding	NR_026885	LOC100270804	RefSeq_NR	2034	chr20	+	18774692	18776708		GCTGACATCATTGGAAAAGTGCATCACTTAGAAAATGTATCTGTGTGTCAATTTTGTTTG
ASHG19A3A038079	211.011	144.177	215.94	101.768	142.715	193.462	152.619	96.5133	224.55	121.055	166.443	155.405	7.60162	7.09941	7.93696	7.10776	7.15826	7.36844	7.32913	7.40591	7.24481	6.78424	7.28198	6.87889	noncoding	NR_033374	LOC100289019	RefSeq_NR	3842	chr9	-	130873449	130881013		TTCCTTCTGTTTCCCCTCTTGCAGAAGGAGATCCGGTTGGCAGCTAAACCGCGCTGGGAA
ASHG19A3A047507	138.29	96.9899	44.0406	107.239	85.6592	65.329	36.3178	73.5887	207.104	183.166	160.713	247.289	7.00115	6.49186	5.782	7.1866	6.44756	5.78445	5.26006	6.99985	7.12928	7.38066	7.23473	7.59594	noncoding	ENST00000420549	RP11-147G16.1	Ensembl	671	chr1	-	82680903	82726817		AAATGGAGAGGACTGTGAGTCCAATTCCTGTTTCTCCTGCTTTTGTCAGACCAAGTAAAA
ASHG19A3A017892	186.133	103.165	126.651	283.575	148.101	531.561	81.8992	364.946	188.405	136.451	91.531	609.676	7.42589	6.58907	7.21249	8.62703	7.20842	8.85633	6.43677	9.28674	6.99836	6.95347	6.50257	8.97167	noncoding	ENST00000412500	RP5-885L7.10	Ensembl	540	chr20	-	61405479	61406764		GGGATTAGCGGAGATCCACTCTTTCATATTTAAATCTTCACAAGAGAATGAATCACTTTT
ASHG19A3A014168	369.097	261.492	379.438	277.221	353.918	367.138	326.968	270.735	883.21	411.744	465.209	471.941	8.40396	8.03458	8.70972	8.59813	8.46449	8.31014	8.42427	8.87685	9.1957	8.56434	8.65938	8.59007	noncoding	ENST00000424355	AC023672.2	Ensembl	388	chr2	-	108665655	108669211		TTCAGGGAAAAATAATCTCAGCGTAGCATCCCTGTAAGCCTGTCTCCATCTTACTTGAAG
ASHG19A3A019554	83.8219	67.8613	57.1619	56.6911	64.748	74.9218	53.3105	33.6273	74.7439	55.0782	75.2386	100.097	6.28192	5.94092	6.12886	6.19218	6.04464	5.98965	5.82367	5.84203	5.74187	5.63042	6.24321	6.20898	noncoding	ENST00000438185	LL22NC03-102D1.18	Ensembl	451	chr22	-	23035262	23035797		TCTAGGTGTGGATTCAGAACCTGCTGTTCAGGTCCCTGATGCCCTGATCCGAGGACTGCT
ASHG19A3A015408	160.831	149.745	126.934	117.762	133.194	160.712	121.659	111.414	250.141	168.979	114.512	199.967	7.2179	7.16482	7.21568	7.32721	7.06827	7.10284	7.00667	7.61474	7.38771	7.26414	6.79727	7.27335	noncoding	ENST00000431650	AC012457.2	Ensembl	466	chr2	+	25427181	25432071		AGTGTTCACCGCTAGAAGTGTTCCCTTGTCAAAGAAAGAAGCCATCCCTTGTCAGTAGAT
ASHG19A3A043536	110.775	127.715	79.0251	84.972	73.3119	121.125	86.5209	79.8782	99.7211	123.548	94.9666	126.794	6.68248	6.90947	6.56177	6.82949	6.22844	6.69133	6.5134	7.11991	6.1406	6.81585	6.5511	6.57392	noncoding	ENST00000434902	RP11-34C15.1	Ensembl	869	chr10	+	4448693	4451443		ACCCAGGGCTGTTCTGTTTCTGACTCAAGATATTGGAGCAAGCTATGCCTCTCCATGGAG
ASHG19A3A040629	317.557	395.106	279.377	339.734	298.611	403.382	276.094	124.005	473.14	562.21	244.601	232.074	8.19361	8.66535	8.29017	8.88579	8.219	8.44923	8.18699	7.76395	8.2857	9.02029	7.79924	7.50049	noncoding	uc011mgz.1	NCRNA00107	UCSC_knowngene	668	chrX	+	281384	282052	uc011nag.1,NR_027232,NR_027231,	TTATCTCAGTTGGCCTCTGAATGTTTATCCTACAGCTTCCTGCAAGCTCCAGTCTACCTT
ASHG19A3A032409	96.8101	99.6744	85.552	102.673	71.4979	108.817	70.06	79.123	115.032	111.197	85.7559	122.573	6.48562	6.53771	6.66861	7.12255	6.19184	6.53664	6.21727	7.10506	6.33042	6.66343	6.41474	6.52292	noncoding	ENST00000414126	AC073316.2	Ensembl	418	chr7	-	3236257	3237888		GAGTTTAGTTTCCAGTTGGCTTCCCTGAGGGTGTTGGATAAAATTGCAATTTAGATTCAA
ASHG19A3A032179	422.341	964.116	247.093	347.647	273.692	353.512	447.833	753.038	304.719	1059.96	258.585	408.345	8.58675	10.0121	8.11469	8.91973	8.08891	8.25481	8.89309	10.2619	7.66355	9.97668	7.87516	8.36968	noncoding	uc003qmb.2	BC043173	UCSC_knowngene	1473	chr6	+	147708803	147711601		ATGAATGTCTCTTTATGCTGAAGGGCTCTGATTGGGCAAAATAAAATACTCTAATCTCTC
ASHG19A3A015351	90.5697	90.6308	183.484	85.5314	154.071	125.213	100.611	80.5784	303.382	131.811	190.545	162.073	6.39223	6.39041	7.70672	6.839	7.26502	6.73732	6.7325	7.13329	7.65733	6.90672	7.45832	6.94477	noncoding	ENST00000420404	AC010745.2	Ensembl	839	chr2	+	16405314	16410408		GATAGACAGGCACTCCACCTAGCGAAGTACAACCATCCCAAACTTATTCCTATTACTTTT
ASHG19A3A013312	95.9618	60.6961	79.5406	36.003	73.0543	64.9339	71.7483	49.1125	191.112	74.132	109.591	128.208	6.47616	5.77087	6.57281	5.48022	6.22413	5.77473	6.25065	6.39524	7.01695	6.06979	6.74078	6.59099	noncoding	ENST00000412381	AC142119.1	Ensembl	642	chr2	-	16225343	16245963		TGAAAATGAACCAATACAAGTCCCGGCCATCATCTGATCTATTCTGAGGGATCGGGGTTA
ASHG19A3A015361	115.923	75.7234	86.8878	66.5525	81.0183	129.602	74.5187	34.2088	124.045	92.6252	88.0733	102.234	6.74741	6.10502	6.68953	6.44174	6.37153	6.78641	6.30037	5.86731	6.43398	6.39267	6.45145	6.24265	noncoding	ENST00000431697	AC106053.1	Ensembl	368	chr2	+	18966072	18969018		AAATTATCTGTTCATGTGCGTATTTCCTCCAGTAGACAATAAACTCCTTAACTCCAGGAA
ASHG19A3A009384	68.8555	85.7529	121.217	82.2064	114.584	118.278	79.8675	94.9009	209.607	172.91	154.982	240.904	5.99198	6.30591	7.15359	6.77868	6.86193	6.65353	6.39762	7.3801	7.14928	7.29941	7.19027	7.55288	noncoding	ENST00000444464	AC084809.3	Ensembl	512	chr17	+	31232679	31233602		GTGTTTTTGGCCTCCAGCTTACTTCGTGAACATAATAAAGGAAAGGCATTTTCTCTTGTG
ASHG19A3A050319	136.869	102.381	84.5543	63.9312	54.3997	146.876	61.4963	36.8366	165.538	98.7012	92.8991	97.9436	6.98674	6.576	6.65353	6.3772	5.81175	6.97115	6.02388	5.97637	6.81752	6.49297	6.52459	6.17392	noncoding	ENST00000456414	RP5-1086K13.1	Ensembl	2295	chr1	-	117035644	117041834		AATCTTAAGAGTTTCTGTTCAAGGTCAGTTTGTCTCTCTCAGACCGTGGCACCAAGGAAC
ASHG19A3A049885	382.538	338.184	591.004	326.557	530.56	452.42	413.446	309.336	995.196	487.683	722.173	696.255	8.44856	8.42479	9.31256	8.83138	9.05518	8.61725	8.78346	9.05908	9.36743	8.82095	9.2617	9.18801	noncoding	ENST00000422609	RP11-484H12.5	Ensembl	458	chr13	+	19246966	19250303	ENST00000444356,	TGAAACCTTAAACTCTTACTGATTCTTTAAACTGTCCCCATTCCACTTTTCTCTGCAGCA
ASHG19A3A018455	304.801	269.847	120.786	235.27	217.102	195.435	107.713	209.254	579.004	452.702	417.024	640.011	8.12874	8.08185	7.14954	8.36007	7.75857	7.385	6.83431	8.51338	8.58306	8.70578	8.50755	9.05277	noncoding	ENST00000421642	RP4-715N11.2	Ensembl	486	chr20	+	51288455	51307147		AATGGTTCCTGCTTTCACTATTCCAGATGTCCAGCTCTGTACCTTGCTGCTCTCCTTAAA
ASHG19A3A023197	1199	571.45	1110.05	527.364	928.095	941.121	815.099	377.32	2318.62	989.941	1736.4	1309.92	10.0986	9.21455	10.2116	9.4891	9.86495	9.69712	9.75863	9.33692	10.7118	9.88462	10.5093	10.169	noncoding	uc001czf.2	AK055150	UCSC_knowngene	1123	chr1	+	59250822	59365384		TATTCTCCCACAAAATCCAGAGCTGCCAAACACATCCTCCTCCATGAGTCTTGCTTTGTG
ASHG19A3A015084	4349.25	873.721	2870.99	1170.34	1141.75	2004	1518.34	536.702	3654.95	1022.92	2957.19	1447.65	12.0126	9.85667	11.5977	10.557	10.1695	10.7815	10.699	9.81438	11.4489	9.92578	11.3299	10.312	noncoding	ENST00000432481	AC009410.1	Ensembl	678	chr2	-	229347976	229476111		AGACTTCATCTAATGTCTCTTCGGTATGAGTGCACACTTCCTCCCTGGAGCCTTCATATA
ASHG19A3A047877	64.2161	48.8405	52.169	41.3832	53.2954	70.548	56.7591	26.0957	113.097	56.7121	56.6273	95.5544	5.88687	5.43472	6.0076	5.70202	5.78384	5.89784	5.91063	5.46956	6.30818	5.67149	5.87469	6.13298	noncoding	uc001dmk.2	BC043534	UCSC_knowngene	884	chr1	-	87819211	87837338		AACTACCACAATGCATCCTTTCCATGTGACTAACTTCGCTCATGGACCAGAATCACTGTG
ASHG19A3A009851	612.261	948.303	414.529	646.521	539.355	1186.48	788.659	1400.67	700.003	1760.7	625.244	1221.93	9.13314	9.98152	8.8307	9.74375	9.08142	10.026	9.71036	11.0203	8.85592	10.6948	9.05178	10.0656	noncoding	NR_027418	LOC651250	RefSeq_NR	11210	chr17	+	66097695	66132068		CTGACAAACCTTTGAGACTGTAAATGACCTGAGGTATACATTATCTTTACTTGAGAATAG
ASHG19A3A039791	460.067	306.85	407.859	270.357	373.008	492.316	381.4	246.022	912.206	549.177	622.954	758.14	8.70524	8.27263	8.80523	8.56601	8.53766	8.75047	8.6642	8.74057	9.24788	8.98744	9.04716	9.30933	noncoding	uc004dgk.1	AK098783	UCSC_knowngene	1961	chrX	-	45707326	45710447		ATTTTTGTCTTTTGGAGCAAATGTTTTGCCACTTTTTCCCCAGATGTCCCCGTTAGATGC
ASHG19A3A042430	318.168	194.596	184.232	137.181	159.504	293.739	163.56	101.501	253.604	197.155	187.572	217.055	8.19635	7.58014	7.71252	7.56239	7.31315	7.98932	7.43328	7.47916	7.40515	7.49468	7.44063	7.39834	noncoding	ENST00000435106	RP11-271F18.2	Ensembl	1251	chr10	-	10477911	10504248		TGCTGAAGAAGGTTCAACCAAAGAAGCCTCACATCTTTTGTTCTCCTGGCTGAAAACCAT
ASHG19A3A042362	143.573	198.411	101.149	75.621	68.9304	143.561	87.1459	65.6466	138.063	118.196	131.355	143.435	7.05445	7.61627	6.90178	6.64389	6.13726	6.93827	6.52459	6.8293	6.57031	6.74728	6.97586	6.76036	noncoding	ENST00000454470	RP11-67B16.1	Ensembl	363	chr10	-	4277751	4285835		AAGTAGCTTGTAAAAGCGTGTGAAATGCATTCACGTTGGAATCTCCTACAGGCACTTCAG
ASHG19A3A029873	589.997	428.006	612.605	375.068	526.253	477.834	570.189	354.67	684.219	387.534	523.067	479.533	9.07614	8.77532	9.36288	9.02524	9.04378	8.70697	9.23816	9.24655	8.82136	8.47299	8.81211	8.61253	noncoding	ENST00000373171	RP11-552E20.3	Ensembl	554	chr6	-	40312082	40313890	uc003opf.1,	TCTAGGCCCTCTGATCCCTCTGTAAGTCGCTATTTCCCTTATTAAATCTCTTTCTGCTGG
ASHG19A3A038913	110.241	130.209	82.0937	76.8885	109.407	143.81	93.2544	80.0682	146.422	159.708	97.329	142.095	6.6753	6.94323	6.61482	6.67073	6.79165	6.94029	6.62518	7.12295	6.65285	7.1814	6.5812	6.74704	noncoding	ENST00000446201	RP11-406A20.1	Ensembl	457	chr9	+	92740563	92749768		TAAAATCAGCCAGAAAGGTTTAGGATCCCATTTCCTGTTCTTGCATCGGCTGTCCAAGCT
ASHG19A3A012347	854.777	381.388	559.183	372.098	477.172	607.667	478.494	243.897	632.825	400.194	497.82	408.384	9.61042	8.61062	9.23783	9.01424	8.90297	9.0548	8.99029	8.72821	8.70807	8.51863	8.74599	8.36989	noncoding	ENST00000436739	RP5-858B6.1	Ensembl	311	chr1	-	230959386	230960453		TCCTGTTGGATCCCACATGTGTTTCCTCCCTGGCTTGTGGAAGAAAATGTGTTCTCCAAA
ASHG19A3A016231	1994.2	304.399	1281.33	504.425	765.038	1000.89	655.331	177.783	983.462	384.471	1071.63	431.422	10.8397	8.26153	10.4066	9.42774	9.58167	9.78988	9.44041	8.29075	9.35398	8.46267	9.80477	8.44789	noncoding	ENST00000441329	RP11-395L14.16	Ensembl	413	chr2	+	114261181	114262184	ENST00000416242,	GCGCACGCCTGACCGGAGCACCCCGCTTCACGGGGGCGTTCTGCGCGTCCTTCCTCCCCG
ASHG19A3A018719	105.66	117.326	90.5005	54.2662	47.2219	112.246	66.0712	53.8316	78.144	80.2282	45.4193	124.841	6.60977	6.78396	6.74884	6.12382	5.62935	6.57965	6.12905	6.53291	5.80442	6.18294	5.57758	6.5511	noncoding	ENST00000433303	AL035610.2	Ensembl	276	chr21	-	29535920	29542462		CTGATACCCTCAAAATTATACTCTGTTCCTGGGATTCCAGAGTCTTCTGCCACAACCAAG
ASHG19A3A046586	699.778	556.792	708.996	466.317	542.701	619.725	559.802	455.193	1984.11	1213.32	1402.37	1786.6	9.32155	9.17482	9.57037	9.32373	9.09006	9.08841	9.2097	9.57143	10.4558	10.1692	10.1894	10.6295	noncoding	uc001czt.1	AK097193	UCSC_knowngene	2344	chr1	-	61125302	61291256		ATATCTGGGTTTTCTTCTCTTTTCTCCAGCCTCTGCCTCTGAATGTGAAGGGAAACTGGA
ASHG19A3A045723	112.783	155.279	80.3664	107.274	114.051	117.281	102.848	77.1711	99.7095	88.1238	114.874	133.742	6.7099	7.22129	6.58564	7.18745	6.85564	6.6419	6.76721	7.06792	6.14036	6.31862	6.80103	6.65754	noncoding	ENST00000457746	AP006216.5	Ensembl	333	chr11	-	116683919	116684719		CAAAAGCAGCTCCTGCATGGGGACGCCGTGTCCTCCTGCTGTTATCATAGTATGCCCTGT
