# Supplementary material for: LncRNAs Expression Signatures of Renal Clear Cell Carcinoma Revealed by Microarray
Source: PLoS One. 2012 Aug 6;7(8):e42377. doi: 10.1371/journal.pone.0042377 (PMC3412851; doi:10.1371/journal.pone.0042377)
Supplement: Table S9 — Enhancer LncRNAs nearby coding gene data table. (XLS) [file pone.0042377.s009.xls]

## Sheet: 103T vs 103N
# Condition pairs: 103T vs 103N # Fold Change cut-off: 2.0 This table contains the differentially expressed enhancer-like LncRNAs and their nearby coding genes (distance < 300 kb). # Column A: seqname, the sequence identifier. # Column B: GeneSymbol, the symbol of the LncRNA. # Column C: Fold change - LncRNAs, the ratio of normalized intensities between two samples, positive value indicates up-re…
seqname	GeneSymbol	Fold change - LncRNAs	Log Fold change - LncRNAs	Absolute Fold change - LncRNAs	Regulation - LncRNAs	source	RNAlength	Chrom	Strand	txStart	txEnd	GenomeRelationship	NearbyGene	NearbyGeneSymbol	NearbyProteinName	Fold change - mRNAs	Log Fold change - mRNAs	Absolute Fold change - mRNAs	Regulation - mRNAs	NearbyGeneChrom	NearbyGeneStrand	NearbyGenetxStart	NearbyGenetxEnd
ENST00000412427	RP11-380J14.1	7.72512	2.94956	7.72512	up	Ensembl	4676	chr1	+	17516277	17524112	upstream	NM_014675	CROCC	rootletin	2.41316	1.27092	2.41316	up	chr1	+	17248444	17299474
uc001voi.1	AK123584	2.18759	1.12934	2.18759	up	UCSC_knowngene	2796	chr13	-	100143728	100148992	downstream	NM_177967	UBAC2	ubiquitin-associated domain-containing protein 2	2.10011	1.07046	2.10011	up	chr13	+	99853162	100038753
NR_024493	NCRNA00087	-3.40394	-1.76721	3.40394	down	RefSeq_NR	2808	chrX	-	134229014	134232733	downstream	NM_001170781	FAM122C	hypothetical protein LOC159091 isoform 4	2.06342	1.04504	2.06342	up	chrX	+	133941222	133945211
ENST00000442318	RP11-576D8.4	-4.02565	-2.00922	4.02565	down	Ensembl	2885	chr1	+	205425056	205438152	downstream	NM_181644	MFSD4	major facilitator superfamily domain-containing	-2.0636	-1.04516	2.0636	down	chr1	+	205538111	205572046
uc009xmf.2	LOC84856	7.48911	2.90479	7.48911	up	UCSC_knowngene	2042	chr10	+	42970938	42990784	downstream	NM_014753	BMS1	ribosome biogenesis protein BMS1 homolog	4.3547	2.12257	4.3547	up	chr10	+	43277953	43330385
ENST00000457698	RP11-66A2.2	-2.51481	-1.33045	2.51481	down	Ensembl	2042	chr1	-	232862999	232878461	upstream	NM_032324	NTPCR	cancer-related nucleoside-triphosphatase	3.09458	1.62975	3.09458	up	chr1	+	233086369	233114219
NR_026951	C17orf44	-3.17408	-1.66634	3.17408	down	RefSeq_NR	2115	chr17	-	8123948	8127361	downstream	NM_001165967	HES7	transcription factor HES-7 isoform 1	-2.57263	-1.36324	2.57263	down	chr17	-	8023907	8027410
ENST00000430364	XXbac-BPG181B23.4	-5.07153	-2.34242	5.07153	down	Ensembl	2141	chr6	+	31409443	31414750	downstream	NM_001011700	MCCD1	mitochondrial coiled-coil domain protein 1	-25.4966	-4.67224	25.4966	down	chr6	+	31496738	31498008
ENST00000430364	XXbac-BPG181B23.4	-5.07153	-2.34242	5.07153	down	Ensembl	2141	chr6	+	31409443	31414750	downstream	NM_005007	NFKBIL1	NF-kappa-B inhibitor-like protein 1 isoform 1	-2.97331	-1.57207	2.97331	down	chr6	+	31515352	31526606
ENST00000430364	XXbac-BPG181B23.4	-5.07153	-2.34242	5.07153	down	Ensembl	2141	chr6	+	31409443	31414750	downstream	NM_205840	LST1	leukocyte-specific transcript 1 protein isoform	2.43646	1.28479	2.43646	up	chr6	+	31554976	31556686
ENST00000430364	XXbac-BPG181B23.4	-5.07153	-2.34242	5.07153	down	Ensembl	2141	chr6	+	31409443	31414750	downstream	NM_019101	APOM	apolipoprotein M	-38.6787	-5.27347	38.6787	down	chr6	+	31623670	31625987
uc002zsa.1	AK094309	-3.35888	-1.74798	3.35888	down	UCSC_knowngene	2167	chr22	+	20378629	20381779	upstream	NM_022727	TRMT2A	tRNA (uracil-5-)-methyltransferase homolog A	-2.02303	-1.01652	2.02303	down	chr22	-	20099397	20104768
ENST00000415932	RP11-199O14.1	-5.84367	-2.54688	5.84367	down	Ensembl	1484	chr20	+	6427369	6509106	downstream	NM_001200	BMP2	bone morphogenetic protein 2 preproprotein	2.31776	1.21273	2.31776	up	chr20	+	6748744	6760910
uc002jix.2	AK000477	3.59	1.84398	3.59	up	UCSC_knowngene	1697	chr17	-	70380461	70588943	downstream	NM_000346	SOX9	transcription factor SOX-9	-4.85949	-2.28081	4.85949	down	chr17	+	70117160	70122560
uc001ggd.2	BC041451	-4.90785	-2.29509	4.90785	down	UCSC_knowngene	1707	chr1	-	169411876	169429907	downstream	NM_003666	BLZF1	Golgin-45	2.71178	1.43924	2.71178	up	chr1	+	169337193	169365780
ENST00000428292	RP11-18B16.2	4.55148	2.18634	4.55148	up	Ensembl	1223	chr9	+	116413235	116445135	upstream	NM_017688	BSPRY	B box and SPRY domain-containing protein	-3.55948	-1.83167	3.55948	down	chr9	+	116111811	116133513
ENST00000458351	AC020601.1	-2.62693	-1.39338	2.62693	down	Ensembl	1269	chr2	-	138636323	138683977	upstream	NM_001024074	HNMT	histamine N-methyltransferase isoform 2	2.87749	1.52481	2.87749	up	chr2	+	138721807	138725014
X91348		22.4741	4.49019	22.4741	up	RNAdb	1284	chr22	+	18958141	19018742	upstream	NM_017414	USP18	ubl carboxyl-terminal hydrolase 18	2.53919	1.34437	2.53919	up	chr22	+	18632757	18660162
ENST00000434384	AC004383.5	-2.76368	-1.46659	2.76368	down	Ensembl	724	chrX	+	133684002	133693953	downstream	NM_001170781	FAM122C	hypothetical protein LOC159091 isoform 4	2.06342	1.04504	2.06342	up	chrX	+	133941222	133945211
ENST00000433081	RP11-458D21.1	-5.19544	-2.37725	5.19544	down	Ensembl	814	chr1	-	145376124	145382397	downstream	NM_022359	PDE4DIP	myomegalin isoform 3	2.29422	1.198	2.29422	up	chr1	-	144951760	145076186
ENST00000433081	RP11-458D21.1	-5.19544	-2.37725	5.19544	down	Ensembl	814	chr1	-	145376124	145382397	upstream	NM_145277	HFE2	hemojuvelin isoform b	-2.60119	-1.37917	2.60119	down	chr1	+	145413190	145417545
ENST00000433081	RP11-458D21.1	-5.19544	-2.37725	5.19544	down	Ensembl	814	chr1	-	145376124	145382397	upstream	NM_153713	LIX1L	LIX1-like protein	3.99225	1.9972	3.99225	up	chr1	+	145477084	145499091
ENST00000437892	RP11-124L5.7	-2.68907	-1.42711	2.68907	down	Ensembl	674	chr10	+	86039746	86048751	upstream	NM_033100	CDHR1	cadherin-related family member 1 isoform 1	-2.49018	-1.31625	2.49018	down	chr10	+	85954411	85977121
ENST00000437892	RP11-124L5.7	-2.68907	-1.42711	2.68907	down	Ensembl	674	chr10	+	86039746	86048751	upstream	NM_001171971	CDHR1	cadherin-related family member 1 isoform 2	-3.24841	-1.69973	3.24841	down	chr10	+	85954411	85979376
ENST00000437892	RP11-124L5.7	-2.68907	-1.42711	2.68907	down	Ensembl	674	chr10	+	86039746	86048751	upstream	NM_001012720	RGR	RPE-retinal G protein-coupled receptor isoform	-4.7672	-2.25314	4.7672	down	chr10	+	86004808	86018944
ENST00000452402	RP11-250B2.3	2.9144	1.5432	2.9144	up	Ensembl	682	chr6	+	81153060	81175644	upstream	NM_000056	BCKDHB	2-oxoisovalerate dehydrogenase subunit beta,	-4.55185	-2.18645	4.55185	down	chr6	+	80816343	81055987
ENST00000443747	RP11-164D18.2	-2.12136	-1.08499	2.12136	down	Ensembl	566	chr20	+	58090245	58091094	downstream	NM_183246	PHACTR3	phosphatase and actin regulator 3 isoform 3	-2.19834	-1.13641	2.19834	down	chr20	+	58296264	58422766
ENST00000442865	AC007255.7	-3.8494	-1.94463	3.8494	down	Ensembl	590	chr7	-	29638410	29724871	upstream	NM_001080529	WIPF3	WAS/WASL-interacting protein family member 3	-3.01088	-1.59019	3.01088	down	chr7	+	29874340	29945791
NR_026816	PSORS1C3	8.23218	3.04128	8.23218	up	RefSeq_NR	600	chr6	-	31141511	31145676	upstream	NM_001177519	MICA	MHC class I polypeptide-related sequence A	3.14515	1.65313	3.14515	up	chr6	+	31371370	31383090
uc002jgo.1	CR595591	2.05877	1.04178	2.05877	up	UCSC_knowngene	607	chr17	+	66110552	66157623	upstream	NM_002266	KPNA2	importin subunit alpha-2	2.17628	1.12186	2.17628	up	chr17	+	66031847	66042970
uc002jgo.1	CR595591	2.05877	1.04178	2.05877	up	UCSC_knowngene	607	chr17	+	66110552	66157623	downstream	NM_016627	AMZ2	archaemetzincin-2 isoform 1	3.11979	1.64145	3.11979	up	chr17	+	66244144	66253305
ENST00000456771	RP11-540K16.2	-2.66056	-1.41173	2.66056	down	Ensembl	532	chr1	-	181159606	181160285	downstream	NM_016545	IER5	immediate early response gene 5 protein	2.33285	1.22209	2.33285	up	chr1	+	181057637	181059979
uc009wxq.1	BC039493	-5.04824	-2.33578	5.04824	down	UCSC_knowngene	538	chr1	+	181143619	181151340	upstream	NM_016545	IER5	immediate early response gene 5 protein	2.33285	1.22209	2.33285	up	chr1	+	181057637	181059979
ENST00000420389	RP1-290I10.3	-4.37827	-2.13036	4.37827	down	Ensembl	539	chr6	-	10423372	10426409	upstream	NM_145649	GCNT2	N-acetyllactosaminide	-3.09083	-1.62799	3.09083	down	chr6	+	10521567	10629601
ENST00000425609	RP11-460G11.1	-2.84394	-1.50789	2.84394	down	Ensembl	547	chr13	+	43732766	43733602	upstream	NM_033255	EPSTI1	epithelial-stromal interaction protein 1 isoform	2.77723	1.47365	2.77723	up	chr13	-	43462121	43566377
ENST00000446520	AC069394.1	-2.6824	-1.42352	2.6824	down	Ensembl	553	chr2	+	138859453	138863475	upstream	NM_001024074	HNMT	histamine N-methyltransferase isoform 2	2.87749	1.52481	2.87749	up	chr2	+	138721807	138725014
ENST00000436340	RP11-195B3.1	-4.76904	-2.2537	4.76904	down	Ensembl	463	chr10	+	3308194	3309207	upstream	NM_002627	PFKP	6-phosphofructokinase type C isoform 1	5.98105	2.5804	5.98105	up	chr10	+	3109751	3178996
ENST00000443688	RP11-390F4.3	-2.05507	-1.03919	2.05507	down	Ensembl	472	chr9	+	6718809	6719370	downstream	NM_001146694	KDM4C	lysine-specific demethylase 4C isoform 2	2.01022	1.00735	2.01022	up	chr9	+	6757640	7170920
ENST00000441942	AC002511.1	-2.33603	-1.22406	2.33603	down	Ensembl	474	chr19	+	35897486	35900395	upstream	NM_205835	LSR	lipolysis-stimulated lipoprotein receptor	-2.51632	-1.33131	2.51632	down	chr19	+	35739558	35758867
ENST00000451396	RP11-478J18.2	-2.16253	-1.11272	2.16253	down	Ensembl	476	chr1	+	214139236	214159496	downstream	NM_020197	SMYD2	N-lysine methyltransferase SMYD2	2.36017	1.23889	2.36017	up	chr1	+	214454564	214510477
ENST00000420211	RP11-422P22.1	2.79997	1.48541	2.79997	up	Ensembl	491	chr1	+	18712322	18715008	upstream	NM_032880	IGSF21	immunoglobulin superfamily member 21 precursor	8.59939	3.10423	8.59939	up	chr1	+	18434239	18704977
ENST00000417311	RP11-84P7.2	-2.37542	-1.24818	2.37542	down	Ensembl	504	chr9	+	36307038	36315276	downstream	NM_014791	MELK	maternal embryonic leucine zipper kinase	-4.43999	-2.15056	4.43999	down	chr9	+	36572904	36677679
ENST00000453810	RP11-1148L6.5	-2.02398	-1.0172	2.02398	down	Ensembl	450	chrX	-	48438161	48439545	downstream	NM_002536	TBC1D25	TBC1 domain family member 25	2.69729	1.43151	2.69729	up	chrX	+	48398074	48420997
ENST00000434300	RP5-1011O1.2	3.12837	1.64541	3.12837	up	Ensembl	396	chr1	-	192486768	192536347	upstream	NM_002922	RGS1	regulator of G-protein signaling 1	5.59962	2.48533	5.59962	up	chr1	+	192544856	192549159
ENST00000412339	RP11-390F4.10	-5.13566	-2.36055	5.13566	down	Ensembl	422	chr9	+	6704470	6707780	downstream	NM_001146694	KDM4C	lysine-specific demethylase 4C isoform 2	2.01022	1.00735	2.01022	up	chr9	+	6757640	7170920
ENST00000432272	RP13-297E16.4	-2.16482	-1.11425	2.16482	down	Ensembl	382	chrX	+	1853009	1874878	upstream	NM_004192	ASMTL	N-acetylserotonin O-methyltransferase-like	-2.9308	-1.55129	2.9308	down	chrX	-	1522031	1571870
ENST00000429099	RP11-117D22.1	-3.07855	-1.62225	3.07855	down	Ensembl	383	chr1	-	53814159	53814905	downstream	NM_002370	MAGOH	protein mago nashi homolog	2.60985	1.38397	2.60985	up	chr1	-	53692563	53704282
ENST00000421153	RP4-811H24.8	-2.54989	-1.35043	2.54989	down	Ensembl	267	chr1	+	32817121	32819143	upstream	NM_003757	EIF3I	eukaryotic translation initiation factor 3	2.14647	1.10197	2.14647	up	chr1	+	32687970	32697205
ENST00000428643	RP11-216B9.7	-2.11193	-1.07856	2.11193	down	Ensembl	334	chr9	-	131425412	131425857	downstream	NM_001003722	GLE1	nucleoporin GLE1 isoform 1	2.11462	1.0804	2.11462	up	chr9	+	131266970	131304580
ENST00000428643	RP11-216B9.7	-2.11193	-1.07856	2.11193	down	Ensembl	334	chr9	-	131425412	131425857	upstream	NM_001122821	SET	protein SET isoform 1	-4.66376	-2.22149	4.66376	down	chr9	+	131445933	131458675
ENST00000428643	RP11-216B9.7	-2.11193	-1.07856	2.11193	down	Ensembl	334	chr9	-	131425412	131425857	upstream	NM_004435	ENDOG	endonuclease G, mitochondrial precursor	-2.0276	-1.01977	2.0276	down	chr9	+	131580778	131584955
uc002jiu.1	AK094963	-4.53533	-2.18121	4.53533	down	UCSC_knowngene	3032	chr17	-	70067183	70112157	upstream	NM_000346	SOX9	transcription factor SOX-9	-4.85949	-2.28081	4.85949	down	chr17	+	70117160	70122560
ENST00000456301	RP3-341D10.4	2.4866	1.31417	2.4866	up	Ensembl	3216	chrX	-	100258820	100262962	downstream	NM_001162490	ARL13A	ADP-ribosylation factor-like protein 13A isoform	-2.61659	-1.38769	2.61659	down	chrX	+	100224696	100245820
ENST00000445225	RP11-277L2.2	2.14016	1.09772	2.14016	up	Ensembl	5730	chr1	+	149576489	149651107	upstream	NM_001024599	HIST2H2BF	histone H2B type 2-F isoform a	2.00974	1.00701	2.00974	up	chr1	-	149397113	149399229
ENST00000445225	RP11-277L2.2	2.14016	1.09772	2.14016	up	Ensembl	5730	chr1	+	149576489	149651107	downstream	NM_001034077	HIST2H4B	histone H4	3.13339	1.64772	3.13339	up	chr1	+	149804220	149804616
ENST00000419627	RP3-323P13.2	-4.83454	-2.27338	4.83454	down	Ensembl	244	chr6	-	134081322	134167089	upstream	NM_198392	TCF21	transcription factor 21	-4.9869	-2.31814	4.9869	down	chr6	+	134210258	134216675
ENST00000419627	RP3-323P13.2	-4.83454	-2.27338	4.83454	down	Ensembl	244	chr6	-	134081322	134167089	upstream	NM_003206	TCF21	transcription factor 21	-3.90341	-1.96474	3.90341	down	chr6	+	134210259	134213393
ENST00000419627	RP3-323P13.2	-4.83454	-2.27338	4.83454	down	Ensembl	244	chr6	-	134081322	134167089	upstream	NM_004865	TBPL1	TATA box-binding protein-like protein 1	2.01564	1.01124	2.01564	up	chr6	+	134274300	134308629
ENST00000453837	RP11-84A19.2	3.29879	1.72194	3.29879	up	Ensembl	2257	chr1	-	32307619	32321169	downstream	NM_022164	TINAGL1	tubulointerstitial nephritis antigen-like	-2.55609	-1.35394	2.55609	down	chr1	+	32042085	32053287
NR_026827	LOC84856	8.81684	3.14026	8.81684	up	RefSeq_NR	2322	chr10	+	42970938	42990784	downstream	NM_014753	BMS1	ribosome biogenesis protein BMS1 homolog	4.3547	2.12257	4.3547	up	chr10	+	43277953	43330385
ENST00000422732	RP11-314P12.2	-2.51707	-1.33175	2.51707	down	Ensembl	2444	chr10	-	47096453	47099716	downstream	NM_014696	GPRIN2	G protein-regulated inducer of neurite outgrowth	-2.60189	-1.37956	2.60189	down	chr10	+	46993545	47000568
uc004ebr.1	AK057701	3.64756	1.86693	3.64756	up	UCSC_knowngene	2597	chrX	-	73498208	73512435	upstream	NM_006517	SLC16A2	monocarboxylate transporter 8	-2.49641	-1.31986	2.49641	down	chrX	+	73641084	73753752
AB073661		2.63338	1.39692	2.63338	up	NRED	2686	chr22	+	31371385	31374065	downstream	NM_001031801	LIMK2	LIM domain kinase 2 isoform 1	2.08936	1.06306	2.08936	up	chr22	+	31644347	31673624
NR_024493	NCRNA00087	-3.40394	-1.76721	3.40394	down	RefSeq_NR	2808	chrX	-	134229014	134232733	downstream	NM_001078173	FAM127C	family with sequence similarity 127, member C	2.4962	1.31973	2.4962	up	chrX	-	134154533	134156566
ENST00000442318	RP11-576D8.4	-4.02565	-2.00922	4.02565	down	Ensembl	2885	chr1	+	205425056	205438152	downstream	NM_022731	NUCKS1	nuclear ubiquitous casein and cyclin-dependent	2.90008	1.53609	2.90008	up	chr1	-	205681946	205719372
NR_027341	C9orf44	2.75878	1.46403	2.75878	up	RefSeq_NR	2000	chr9	+	94903748	94921890	downstream	NM_001012267	CENPP	centromere protein P	2.15617	1.10847	2.15617	up	chr9	+	95087740	95377437
NR_024100	C21orf130	-3.24788	-1.6995	3.24788	down	RefSeq_NR	2019	chr21	-	42513426	42519991	upstream	NM_138992	BACE2	beta-secretase 2 isoform B preproprotein	2.0794	1.05617	2.0794	up	chr21	+	42539727	42648524
NR_024100	C21orf130	-3.24788	-1.6995	3.24788	down	RefSeq_NR	2019	chr21	-	42513426	42519991	upstream	NM_206964	FAM3B	cytokine-like protein 2-21 isoform b	-2.13767	-1.09604	2.13767	down	chr21	+	42688660	42729654
ENST00000430364	XXbac-BPG181B23.4	-5.07153	-2.34242	5.07153	down	Ensembl	2141	chr6	+	31409443	31414750	upstream	NM_001177519	MICA	MHC class I polypeptide-related sequence A	3.14515	1.65313	3.14515	up	chr6	+	31371370	31383090
ENST00000430364	XXbac-BPG181B23.4	-5.07153	-2.34242	5.07153	down	Ensembl	2141	chr6	+	31409443	31414750	downstream	NM_001166538	LST1	leukocyte-specific transcript 1 protein isoform	2.0284	1.02034	2.0284	up	chr6	+	31554976	31556686
ENST00000430364	XXbac-BPG181B23.4	-5.07153	-2.34242	5.07153	down	Ensembl	2141	chr6	+	31409443	31414750	downstream	NM_001145466	NCR3	natural cytotoxicity triggering receptor 3	-2.54163	-1.34576	2.54163	down	chr6	-	31556659	31560762
uc001jxd.1	AK023445	3.06004	1.61355	3.06004	up	UCSC_knowngene	1860	chr10	+	77056147	77121436	upstream	NM_001174156	SAMD8	sphingomyelin synthase-related protein 1 isoform	2.10108	1.07113	2.10108	up	chr10	+	76871392	76941881
ENST00000466530	RP3-477O4.15	3.08817	1.62675	3.08817	up	Ensembl	3965	chr20	+	34101395	34105360	upstream	NM_181468	EIF6	eukaryotic translation initiation factor 6	-2.35079	-1.23315	2.35079	down	chr20	-	33866724	33872506
ENST00000466530	RP3-477O4.15	3.08817	1.62675	3.08817	up	Ensembl	3965	chr20	+	34101395	34105360	downstream	NM_003116	SPAG4	sperm-associated antigen 4 protein	8.68011	3.11771	8.68011	up	chr20	+	34203808	34208965
AB073661		2.63338	1.39692	2.63338	up	NRED	2686	chr22	+	31371385	31374065	downstream	NM_005569	LIMK2	LIM domain kinase 2 isoform 2a	-3.50771	-1.81053	3.50771	down	chr22	+	31608249	31676066
AB073661		2.63338	1.39692	2.63338	up	NRED	2686	chr22	+	31371385	31374065	downstream	NM_016733	LIMK2	LIM domain kinase 2 isoform 2b	4.38615	2.13296	4.38615	up	chr22	+	31644347	31676066
uc001voi.1	AK123584	2.18759	1.12934	2.18759	up	UCSC_knowngene	2796	chr13	-	100143728	100148992	downstream	NM_001144072	UBAC2	ubiquitin-associated domain-containing protein 2	-3.37919	-1.75668	3.37919	down	chr13	+	99852678	100038753
ENST00000442318	RP11-576D8.4	-4.02565	-2.00922	4.02565	down	Ensembl	2885	chr1	+	205425056	205438152	upstream	NM_014858	TMCC2	transmembrane and coiled-coil domains protein 2	-2.54346	-1.34679	2.54346	down	chr1	+	205197037	205242471
ENST00000453837	RP11-84A19.2	3.29879	1.72194	3.29879	up	Ensembl	2257	chr1	-	32307619	32321169	downstream	NM_144569	SPOCD1	SPOC domain-containing protein 1	2.39081	1.2575	2.39081	up	chr1	-	32256024	32281580
ENST00000428292	RP11-18B16.2	4.55148	2.18634	4.55148	up	Ensembl	1223	chr9	+	116413235	116445135	upstream	NM_017443	POLE3	DNA polymerase epsilon subunit 3	-2.0074	-1.00533	2.0074	down	chr9	-	116169517	116173029
ENST00000428292	RP11-18B16.2	4.55148	2.18634	4.55148	up	Ensembl	1223	chr9	+	116413235	116445135	upstream	NM_144488	RGS3	regulator of G-protein signaling 3 isoform 6	-2.15382	-1.1069	2.15382	down	chr9	+	116207010	116360018
ENST00000428292	RP11-18B16.2	4.55148	2.18634	4.55148	up	Ensembl	1223	chr9	+	116413235	116445135	upstream	NM_017790	RGS3	regulator of G-protein signaling 3 isoform 3	4.42032	2.14415	4.42032	up	chr9	+	116226008	116304371
ENST00000428292	RP11-18B16.2	4.55148	2.18634	4.55148	up	Ensembl	1223	chr9	+	116413235	116445135	upstream	NM_144489	RGS3	regulator of G-protein signaling 3 isoform 5	-3.91723	-1.96983	3.91723	down	chr9	+	116356199	116360018
ENST00000453951	AC104135.4	-2.43609	-1.28457	2.43609	down	Ensembl	1266	chr2	+	75167384	75169797	upstream	NM_000189	HK2	hexokinase-2	14.6093	3.86881	14.6093	up	chr2	+	75059781	75120481
uc002rzk.2	BC043355	-2.29363	-1.19763	2.29363	down	UCSC_knowngene	1275	chr2	+	56179292	56408787	downstream	NM_001080433	CCDC85A	coiled-coil domain-containing protein 85A	11.5131	3.5252	11.5131	up	chr2	+	56411257	56613309
NR_027484	FCGR1C	10.0016	3.32216	10.0016	up	RefSeq_NR	1338	chr1	+	149369293	149378295	downstream	NM_001024599	HIST2H2BF	histone H2B type 2-F isoform a	2.00974	1.00701	2.00974	up	chr1	-	149397113	149399229
ENST00000445785	NCRNA00102	4.22196	2.07791	4.22196	up	Ensembl	1340	chrX	-	2531028	2533388	upstream	NM_001122898	CD99	CD99 antigen isoform b precursor	3.18237	1.6701	3.18237	up	chrX	+	2609227	2659350
uc010tgn.1	XTP6	-2.44034	-1.28708	2.44034	down	UCSC_knowngene	1348	chr13	+	50656413	51102670	upstream	NM_001127482	C13orf1	chronic lymphocytic leukemia deletion region	2.29888	1.20093	2.29888	up	chr13	-	50486841	50510625
AK096113		-2.52072	-1.33384	2.52072	down	misc_RNA	2617	chr1	-	214157145	214159762	upstream	NM_020197	SMYD2	N-lysine methyltransferase SMYD2	2.36017	1.23889	2.36017	up	chr1	+	214454564	214510477
ENST00000417705	RP11-54O7.3	2.65255	1.40738	2.65255	up	Ensembl	1389	chr1	-	852249	855072	upstream	NM_005101	ISG15	ubiquitin-like protein ISG15 precursor	4.86278	2.28178	4.86278	up	chr1	+	948846	949919
ENST00000417705	RP11-54O7.3	2.65255	1.40738	2.65255	up	Ensembl	1389	chr1	-	852249	855072	upstream	NM_153254	TTLL10	inactive polyglycylase TTLL10 isoform 2	-2.25398	-1.17247	2.25398	down	chr1	+	1115076	1121243
ENST00000414562	RP11-96M12.1	-2.54193	-1.34593	2.54193	down	Ensembl	2036	chr13	-	45373638	45383766	upstream	NM_018559	KIAA1704	hypothetical protein LOC55425	2.51134	1.32846	2.51134	up	chr13	+	45563686	45602404
NR_026821	FAM138B	-2.32549	-1.21754	2.32549	down	RefSeq_NR	1130	chr2	+	114334958	114336428	downstream	NM_007082	RABL2A	rab-like protein 2A	2.28688	1.19338	2.28688	up	chr2	+	114384816	114400975
NR_026821	FAM138B	-2.32549	-1.21754	2.32549	down	RefSeq_NR	1130	chr2	+	114334958	114336428	downstream	NM_025181	SLC35F5	solute carrier family 35 member F5	-2.53108	-1.33975	2.53108	down	chr2	-	114471932	114514400
ENST00000430364	XXbac-BPG181B23.4	-5.07153	-2.34242	5.07153	down	Ensembl	2141	chr6	+	31409443	31414750	downstream	NM_004847	AIF1	allograft inflammatory factor 1 isoform 2	-3.16079	-1.66028	3.16079	down	chr6	+	31582993	31584798
ENST00000430364	XXbac-BPG181B23.4	-5.07153	-2.34242	5.07153	down	Ensembl	2141	chr6	+	31409443	31414750	downstream	NM_001623	AIF1	allograft inflammatory factor 1 isoform 3	4.80128	2.26342	4.80128	up	chr6	+	31583032	31584798
ENST00000430364	XXbac-BPG181B23.4	-5.07153	-2.34242	5.07153	down	Ensembl	2141	chr6	+	31409443	31414750	downstream	NM_025259	MSH5	mutS protein homolog 5 isoform a	-2.49479	-1.31892	2.49479	down	chr6	+	31707724	31730455
uc002zsa.1	AK094309	-3.35888	-1.74798	3.35888	down	UCSC_knowngene	2167	chr22	+	20378629	20381779	upstream	NM_002882	RANBP1	ran-specific GTPase-activating protein	2.15046	1.10464	2.15046	up	chr22	+	20105023	20114704
ENST00000430562	NCRNA00103	5.43196	2.44147	5.43196	up	Ensembl	984	chrX	+	2527434	2556370	downstream	NM_001122898	CD99	CD99 antigen isoform b precursor	3.18237	1.6701	3.18237	up	chrX	+	2609227	2659350
uc003qmb.2	BC043173	2.68588	1.42539	2.68588	up	UCSC_knowngene	1473	chr6	+	147708803	147711601	upstream	NM_001127715	STXBP5	syntaxin-binding protein 5 isoform b	-2.00529	-1.00381	2.00529	down	chr6	+	147525507	147708707
ENST00000433081	RP11-458D21.1	-5.19544	-2.37725	5.19544	down	Ensembl	814	chr1	-	145376124	145382397	upstream	NM_003637	ITGA10	integrin alpha-10 precursor	-2.1395	-1.09727	2.1395	down	chr1	+	145524989	145543868
ENST00000450206	RP11-432J24.3	-4.38308	-2.13194	4.38308	down	Ensembl	1013	chr10	-	134247236	134254988	downstream	NM_173575	STK32C	serine/threonine-protein kinase 32C	2.09642	1.06793	2.09642	up	chr10	-	134020995	134121477
ENST00000457669	AP000696.2	-3.83673	-1.93988	3.83673	down	Ensembl	1133	chr21	-	38004978	38009331	downstream	NM_012130	CLDN14	claudin-14	2.05798	1.04123	2.05798	up	chr21	-	37832919	37838725
NR_027245	C18orf20	-3.1653	-1.66234	3.1653	down	RefSeq_NR	885	chr18	-	61747242	61816260	downstream	NM_001031848	SERPINB8	serpin B8 isoform b	-3.02947	-1.59907	3.02947	down	chr18	+	61637262	61653887
ENST00000445589	RP5-859D4.3	-4.13045	-2.0463	4.13045	down	Ensembl	932	chr20	-	6711904	6716783	upstream	NM_001200	BMP2	bone morphogenetic protein 2 preproprotein	2.31776	1.21273	2.31776	up	chr20	+	6748744	6760910
ENST00000433081	RP11-458D21.1	-5.19544	-2.37725	5.19544	down	Ensembl	814	chr1	-	145376124	145382397	upstream	NM_032305	POLR3GL	DNA-directed RNA polymerase III subunit	2.16143	1.11199	2.16143	up	chr1	-	145456235	145470387
ENST00000433081	RP11-458D21.1	-5.19544	-2.37725	5.19544	down	Ensembl	814	chr1	-	145376124	145382397	upstream	NM_014455	RNF115	E3 ubiquitin-protein ligase RNF115	2.73535	1.45173	2.73535	up	chr1	+	145611035	145688776
ENST00000437892	RP11-124L5.7	-2.68907	-1.42711	2.68907	down	Ensembl	674	chr10	+	86039746	86048751	downstream	NM_018999	FAM190B	granule cell antiserum positive 14	2.66703	1.41524	2.66703	up	chr10	+	86088409	86278276
ENST00000454922	AC005154.5	-4.63236	-2.21175	4.63236	down	Ensembl	752	chr7	-	30624315	30625588	upstream	NM_002047	GARS	glycyl-tRNA synthetase	2.22107	1.15125	2.22107	up	chr7	+	30634180	30673648
ENST00000454922	AC005154.5	-4.63236	-2.21175	4.63236	down	Ensembl	752	chr7	-	30624315	30625588	upstream	NM_006774	INMT	indolethylamine N-methyltransferase isoform 1	-2.34093	-1.22708	2.34093	down	chr7	+	30791750	30797218
ENST00000417298	AC100848.1	-2.31292	-1.20971	2.31292	down	Ensembl	637	chr18	+	61814442	61826528	upstream	NM_001031848	SERPINB8	serpin B8 isoform b	-3.02947	-1.59907	3.02947	down	chr18	+	61637262	61653887
ENST00000430772	NCRNA00182	-4.78713	-2.25916	4.78713	down	Ensembl	708	chrX	-	73467698	73513362	upstream	NM_006517	SLC16A2	monocarboxylate transporter 8	-2.49641	-1.31986	2.49641	down	chrX	+	73641084	73753752
ENST00000455253	AF127936.3	-5.29626	-2.40497	5.29626	down	Ensembl	743	chr21	-	16120065	16126186	downstream	NM_022136	SAMSN1	SAM domain-containing protein SAMSN-1	3.15234	1.65642	3.15234	up	chr21	-	15857548	15918664
ENST00000424605	RP11-125B21.2	-2.35992	-1.23874	2.35992	down	Ensembl	746	chr9	-	2535651	2570754	upstream	NM_133497	KCNV2	potassium voltage-gated channel subfamily V	-2.09686	-1.06823	2.09686	down	chr9	+	2717525	2730037
ENST00000442865	AC007255.7	-3.8494	-1.94463	3.8494	down	Ensembl	590	chr7	-	29638410	29724871	downstream	NM_175887	PRR15	proline-rich protein 15	-4.9577	-2.30967	4.9577	down	chr7	+	29603426	29606911
ENST00000414039	RP11-148B18.4	-5.51049	-2.46218	5.51049	down	Ensembl	592	chr1	-	94784034	94790125	upstream	NM_001993	F3	tissue factor isoform 1 precursor	-5.00524	-2.32344	5.00524	down	chr1	-	94994731	95007413
NR_026816	PSORS1C3	8.23218	3.04128	8.23218	up	RefSeq_NR	600	chr6	-	31141511	31145676	downstream	NM_001517	GTF2H4	general transcription factor IIH subunit 4	-2.51338	-1.32963	2.51338	down	chr6	+	30875976	30881880
NR_026816	PSORS1C3	8.23218	3.04128	8.23218	up	RefSeq_NR	600	chr6	-	31141511	31145676	downstream	NM_014068	PSORS1C1	psoriasis susceptibility 1 candidate 1	7.84918	2.97254	7.84918	up	chr6	+	31082607	31107869
uc002jgo.1	CR595591	2.05877	1.04178	2.05877	up	UCSC_knowngene	607	chr17	+	66110552	66157623	upstream	NM_182641	BPTF	nucleosome-remodeling factor subunit BPTF	-2.08029	-1.05678	2.08029	down	chr17	+	65821779	65980494
uc002jgo.1	CR595591	2.05877	1.04178	2.05877	up	UCSC_knowngene	607	chr17	+	66110552	66157623	downstream	NM_014960	ARSG	arylsulfatase G precursor	-3.49816	-1.8066	3.49816	down	chr17	+	66255322	66417000
ENST00000445083	AC019100.3	-2.86034	-1.51618	2.86034	down	Ensembl	611	chr2	-	108784203	108834297	downstream	NM_182588	RGPD4	ranBP2-like and GRIP domain-containing protein	2.56595	1.35949	2.56595	up	chr2	+	108443387	108509000
ENST00000445083	AC019100.3	-2.86034	-1.51618	2.86034	down	Ensembl	611	chr2	-	108784203	108834297	upstream	NM_001056	SULT1C2	sulfotransferase 1C2 isoform a	-2.0512	-1.03647	2.0512	down	chr2	+	108905094	108926371
ENST00000445083	AC019100.3	-2.86034	-1.51618	2.86034	down	Ensembl	611	chr2	-	108784203	108834297	upstream	NM_006588	SULT1C4	sulfotransferase 1C4	2.12595	1.08811	2.12595	up	chr2	+	108994420	109004270
ENST00000431336	AC097517.2	-4.08986	-2.03205	4.08986	down	Ensembl	569	chr2	-	6779254	6790651	upstream	NM_014746	RNF144A	probable E3 ubiquitin-protein ligase RNF144A	-2.41131	-1.26981	2.41131	down	chr2	+	7057522	7184309
ENST00000420211	RP11-422P22.1	2.79997	1.48541	2.79997	up	Ensembl	491	chr1	+	18712322	18715008	downstream	NM_152375	KLHDC7A	kelch domain-containing protein 7A	-3.63862	-1.86339	3.63862	down	chr1	+	18807423	18812480
ENST00000420389	RP1-290I10.3	-4.37827	-2.13036	4.37827	down	Ensembl	539	chr6	-	10423372	10426409	upstream	NM_017906	PAK1IP1	p21-activated protein kinase-interacting protein	2.499	1.32135	2.499	up	chr6	+	10695187	10709970
ENST00000432395	RP5-943J3.1	-2.4556	-1.29607	2.4556	down	Ensembl	509	chr1	+	90254472	90256051	downstream	NM_001134479	LRRC8D	leucine-rich repeat-containing protein 8D	-2.28194	-1.19026	2.28194	down	chr1	+	90286572	90401989
ENST00000446989	AL845154.2	-2.37146	-1.24577	2.37146	down	Ensembl	514	chr13	-	115095033	115099423	downstream	NM_003903	CDC16	cell division cycle protein 16 homolog	2.45674	1.29675	2.45674	up	chr13	+	115000361	115038150
ENST00000441942	AC002511.1	-2.33603	-1.22406	2.33603	down	Ensembl	474	chr19	+	35897486	35900395	downstream	NM_005306	FFAR2	free fatty acid receptor 2	-4.96594	-2.31207	4.96594	down	chr19	+	35940616	35942669
ENST00000441942	AC002511.1	-2.33603	-1.22406	2.33603	down	Ensembl	474	chr19	+	35897486	35900395	downstream	NM_007000	UPK1A	uroplakin-1a	-3.02169	-1.59536	3.02169	down	chr19	+	36157714	36169367
ENST00000420211	RP11-422P22.1	2.79997	1.48541	2.79997	up	Ensembl	491	chr1	+	18712322	18715008	downstream	NM_002584	PAX7	paired box protein Pax-7 isoform 1	-3.14814	-1.6545	3.14814	down	chr1	+	18957499	19062632
ENST00000455973	RP11-359N11.1	-2.57684	-1.3656	2.57684	down	Ensembl	470	chr6	-	14230005	14231801	downstream	NM_001165034	RNF182	E3 ubiquitin-protein ligase RNF182	-2.99399	-1.58207	2.99399	down	chr6	+	13924676	13980240
ENST00000443688	RP11-390F4.3	-2.05507	-1.03919	2.05507	down	Ensembl	472	chr9	+	6718809	6719370	downstream	NM_015061	KDM4C	lysine-specific demethylase 4C isoform 1	3.24329	1.69746	3.24329	up	chr9	+	6757640	7175648
ENST00000430449	CTA-342B11.1	-6.34082	-2.66467	6.34082	down	Ensembl	473	chr22	+	32359343	32366387	upstream	NM_014662	DEPDC5	DEP domain-containing protein 5 isoform 1	2.10725	1.07536	2.10725	up	chr22	+	32150068	32303001
ENST00000430449	CTA-342B11.1	-6.34082	-2.66467	6.34082	down	Ensembl	473	chr22	+	32359343	32366387	upstream	NM_003405	YWHAH	14-3-3 protein eta	2.75126	1.46009	2.75126	up	chr22	+	32340478	32353590
ENST00000441942	AC002511.1	-2.33603	-1.22406	2.33603	down	Ensembl	474	chr19	+	35897486	35900395	upstream	NM_021910	FXYD3	FXYD domain-containing ion transport regulator 3	-4.07048	-2.0252	4.07048	down	chr19	+	35606731	35615228
ENST00000441942	AC002511.1	-2.33603	-1.22406	2.33603	down	Ensembl	474	chr19	+	35897486	35900395	upstream	NM_139284	LGI4	leucine-rich repeat LGI family member 4	27.2672	4.76909	27.2672	up	chr19	-	35615416	35626178
ENST00000441942	AC002511.1	-2.33603	-1.22406	2.33603	down	Ensembl	474	chr19	+	35897486	35900395	upstream	NM_144779	FXYD5	FXYD domain-containing ion transport regulator 5	2.02813	1.02015	2.02813	up	chr19	+	35645671	35660788
ENST00000473370	RP1-149M18.3	-2.19383	-1.13345	2.19383	down	Ensembl	441	chr6	-	41349129	41349570	upstream	NM_005586	MDFI	myoD family inhibitor	-3.48692	-1.80196	3.48692	down	chr6	+	41606194	41621982
ENST00000398216	RP11-54O7.2	4.41177	2.14136	4.41177	up	Ensembl	443	chr1	+	849550	850351	downstream	NM_153254	TTLL10	inactive polyglycylase TTLL10 isoform 2	-2.25398	-1.17247	2.25398	down	chr1	+	1115076	1121243
ENST00000398216	RP11-54O7.2	4.41177	2.14136	4.41177	up	Ensembl	443	chr1	+	849550	850351	downstream	NM_005101	ISG15	ubiquitin-like protein ISG15 precursor	4.86278	2.28178	4.86278	up	chr1	+	948846	949919
ENST00000441329	RP11-395L14.16	-5.9718	-2.57816	5.9718	down	Ensembl	413	chr2	+	114261181	114262184	downstream	NM_007082	RABL2A	rab-like protein 2A	2.28688	1.19338	2.28688	up	chr2	+	114384816	114400975
ENST00000441329	RP11-395L14.16	-5.9718	-2.57816	5.9718	down	Ensembl	413	chr2	+	114261181	114262184	downstream	NM_025181	SLC35F5	solute carrier family 35 member F5	-2.53108	-1.33975	2.53108	down	chr2	-	114471932	114514400
ENST00000359838	RP3-337D23.3	-4.34255	-2.11854	4.34255	down	Ensembl	453	chr6	+	147480060	147502128	downstream	NM_001127715	STXBP5	syntaxin-binding protein 5 isoform b	-2.00529	-1.00381	2.00529	down	chr6	+	147525507	147708707
ENST00000419576	RP11-561O23.7	-6.08535	-2.60534	6.08535	down	Ensembl	416	chr9	+	70922308	70923361	downstream	NM_021965	PGM5	phosphoglucomutase-like protein 5	-2.24153	-1.16448	2.24153	down	chr9	+	70971814	71145977
ENST00000423187	RP11-99H8.1	-3.75066	-1.90715	3.75066	down	Ensembl	432	chr1	-	71181615	71185972	upstream	NM_198717	PTGER3	prostaglandin E2 receptor EP3 subtype isoform 7	-3.2163	-1.6854	3.2163	down	chr1	-	71318035	71513491
ENST00000412339	RP11-390F4.10	-5.13566	-2.36055	5.13566	down	Ensembl	422	chr9	+	6704470	6707780	downstream	NM_015061	KDM4C	lysine-specific demethylase 4C isoform 1	3.24329	1.69746	3.24329	up	chr9	+	6757640	7175648
ENST00000411511	RP3-462D8.2	-2.14609	-1.10171	2.14609	down	Ensembl	428	chr22	-	25675495	25678258	downstream	NM_000496	CRYBB2	beta-crystallin B2	2.30219	1.20301	2.30219	up	chr22	+	25615611	25627836
ENST00000426374	RP1-135L22.1	-2.20006	-1.13754	2.20006	down	Ensembl	387	chr6	+	21354641	21355527	downstream	NM_003107	SOX4	transcription factor SOX-4	3.13463	1.6483	3.13463	up	chr6	+	21593971	21598849
ENST00000417149	RP11-298E9.6	-2.33276	-1.22204	2.33276	down	Ensembl	390	chr10	-	3282562	3299402	downstream	NM_002627	PFKP	6-phosphofructokinase type C isoform 1	5.98105	2.5804	5.98105	up	chr10	+	3109751	3178996
ENST00000428643	RP11-216B9.7	-2.11193	-1.07856	2.11193	down	Ensembl	334	chr9	-	131425412	131425857	upstream	NM_013355	PKN3	serine/threonine-protein kinase N3	4.44504	2.1522	4.44504	up	chr9	+	131464801	131483199
ENST00000428643	RP11-216B9.7	-2.11193	-1.07856	2.11193	down	Ensembl	334	chr9	-	131425412	131425857	upstream	NM_174933	PHYHD1	phytanoyl-CoA dioxygenase domain-containing	-2.76693	-1.46829	2.76693	down	chr9	+	131683173	131704320
ENST00000425153	RP11-205K6.2	-3.18249	-1.67015	3.18249	down	Ensembl	339	chr9	+	129289896	129292622	upstream	NM_033446	FAM125B	multivesicular body subunit 12B isoform 1	3.11392	1.63873	3.11392	up	chr9	+	129089127	129269319
ENST00000435492	RP11-317P15.3	-2.46712	-1.30283	2.46712	down	Ensembl	259	chr1	+	182681996	182683679	upstream	NM_001137669	RGSL1	regulator of G-protein signaling protein-like	-2.2855	-1.19251	2.2855	down	chr1	+	182419255	182529732
ENST00000421153	RP4-811H24.8	-2.54989	-1.35043	2.54989	down	Ensembl	267	chr1	+	32817121	32819143	upstream	NM_032648	FAM167B	hypothetical protein LOC84734	4.24605	2.08612	4.24605	up	chr1	+	32712817	32714461
ENST00000421153	RP4-811H24.8	-2.54989	-1.35043	2.54989	down	Ensembl	267	chr1	+	32817121	32819143	downstream	NM_001145720	ZBTB8B	zinc finger and BTB domain-containing protein	-3.21036	-1.68273	3.21036	down	chr1	+	32930657	32953459
ENST00000437350	RP5-843L14.1	2.24282	1.16531	2.24282	up	Ensembl	298	chr20	+	55171365	55173677	upstream	NM_016407	C20orf43	hypothetical protein LOC51507	2.95597	1.56363	2.95597	up	chr20	+	55043646	55093942
ENST00000458662	RP11-122M14.3	-3.88994	-1.95975	3.88994	down	Ensembl	174	chr1	-	211889269	211898744	downstream	NM_021194	SLC30A1	zinc transporter 1	-2.60502	-1.3813	2.60502	down	chr1	-	211748380	211752099
ENST00000415471	RP11-100G15.10	-2.46786	-1.30326	2.46786	down	Ensembl	211	chr9	-	94912662	94919727	upstream	NM_001012267	CENPP	centromere protein P	2.15617	1.10847	2.15617	up	chr9	+	95087740	95377437
ENST00000412946	RP11-290D2.4	2.82359	1.49753	2.82359	up	Ensembl	225	chr13	+	45918513	45919045	upstream	NM_004128	GTF2F2	general transcription factor IIF subunit 2	2.304	1.20414	2.304	up	chr13	+	45694630	45858239
ENST00000419627	RP3-323P13.2	-4.83454	-2.27338	4.83454	down	Ensembl	244	chr6	-	134081322	134167089	upstream	NM_145176	SLC2A12	solute carrier family 2, facilitated glucose	-2.73609	-1.45211	2.73609	down	chr6	-	134308718	134373789

## Sheet: 104T vs 104N
# Condition pairs: 104T vs 104N # Fold Change cut-off: 2.0 This table contains the differentially expressed enhancer-like LncRNAs and their nearby coding genes (distance < 300 kb). # Column A: seqname, the sequence identifier. # Column B: GeneSymbol, the symbol of the LncRNA. # Column C: Fold change - LncRNAs, the ratio of normalized intensities between two samples, positive value indicates up-re…
seqname	GeneSymbol	Fold change - LncRNAs	Log Fold change - LncRNAs	Absolute Fold change - LncRNAs	Regulation - LncRNAs	source	RNAlength	Chrom	Strand	txStart	txEnd	GenomeRelationship	NearbyGene	NearbyGeneSymbol	NearbyProteinName	Fold change - mRNAs	Log Fold change - mRNAs	Absolute Fold change - mRNAs	Regulation - mRNAs	NearbyGeneChrom	NearbyGeneStrand	NearbyGenetxStart	NearbyGenetxEnd
ENST00000466530	RP3-477O4.15	3.18464	1.67113	3.18464	up	Ensembl	3965	chr20	+	34101395	34105360	downstream	NM_198398	ERGIC3	endoplasmic reticulum-Golgi intermediate	-2.00167	-1.00121	2.00167	down	chr20	+	34129777	34145405
uc003mud.2	MGC39372	2.10747	1.07551	2.10747	up	UCSC_knowngene	1251	chr6	-	2854891	2876744	upstream	NM_000904	NQO2	ribosyldihydronicotinamide dehydrogenase	-4.03766	-2.01352	4.03766	down	chr6	+	3000066	3019994
X91348		144.125	7.17118	144.125	up	RNAdb	1284	chr22	+	18958141	19018742	upstream	NM_005675	DGCR6	protein DGCR6	2.24098	1.16413	2.24098	up	chr22	+	18893735	18899601
ENST00000417705	RP11-54O7.3	-2.41822	-1.27394	2.41822	down	Ensembl	1389	chr1	-	852249	855072	upstream	NM_198576	AGRN	agrin precursor	3.42887	1.77773	3.42887	up	chr1	+	955502	991492
BC042185		2.19131	1.13179	2.19131	up	RNAdb	964	chr9	+	35646266	35647470	downstream	NM_014450	SIT1	signaling threshold-regulating transmembrane	5.01784	2.32707	5.01784	up	chr9	-	35649296	35650947
BC042185		2.19131	1.13179	2.19131	up	RNAdb	964	chr9	+	35646266	35647470	downstream	NM_001042590	TMEM8B	transmembrane protein 8B isoform a	-2.39149	-1.25791	2.39149	down	chr9	+	35829512	35854844
BC042185		2.19131	1.13179	2.19131	up	RNAdb	964	chr9	+	35646266	35647470	downstream	NM_001039792	HRCT1	histidine-rich carboxyl terminus protein 1	5.6193	2.49039	5.6193	up	chr9	+	35906188	35907138
ENST00000430562	NCRNA00103	2.83939	1.50558	2.83939	up	Ensembl	984	chrX	+	2527434	2556370	upstream	NM_001171135	ZBED1	zinc finger BED domain-containing protein 1	2.90803	1.54004	2.90803	up	chrX	-	2404454	2418580
ENST00000437892	RP11-124L5.7	-2.83928	-1.50552	2.83928	down	Ensembl	674	chr10	+	86039746	86048751	upstream	NM_014394	GHITM	growth hormone-inducible transmembrane protein	-2.18084	-1.12489	2.18084	down	chr10	+	85899184	85913311
ENST00000452402	RP11-250B2.3	-2.7276	-1.44763	2.7276	down	Ensembl	682	chr6	+	81153060	81175644	upstream	NM_000056	BCKDHB	2-oxoisovalerate dehydrogenase subunit beta,	-7.94021	-2.98918	7.94021	down	chr6	+	80816343	81055987
ENST00000447883	RP11-277L2.3	4.4776	2.16272	4.4776	up	Ensembl	561	chr1	-	149576590	149577296	upstream	NM_001040874	HIST2H2AA4	histone H2A type 2-A	6.69654	2.74341	6.69654	up	chr1	+	149822627	149823161
ENST00000457110	AC009312.1	2.23035	1.15727	2.23035	up	Ensembl	592	chr2	-	118515138	118561750	upstream	NM_006773	DDX18	ATP-dependent RNA helicase DDX18	2.70965	1.43811	2.70965	up	chr2	+	118572254	118589953
NR_026816	PSORS1C3	5.15102	2.36486	5.15102	up	RefSeq_NR	600	chr6	-	31141511	31145676	upstream	NM_005514	HLA-B	major histocompatibility complex, class I, B	2.57855	1.36656	2.57855	up	chr6	-	31321648	31324989
NR_026816	PSORS1C3	5.15102	2.36486	5.15102	up	RefSeq_NR	600	chr6	-	31141511	31145676	upstream	NM_001177519	MICA	MHC class I polypeptide-related sequence A	2.78702	1.47872	2.78702	up	chr6	+	31371370	31383090
NR_026816	PSORS1C3	5.15102	2.36486	5.15102	up	RefSeq_NR	600	chr6	-	31141511	31145676	upstream	NM_006674	HCP5	HLA class I histocompatibility antigen protein	3.0396	1.60388	3.0396	up	chr6	+	31430956	31433586
ENST00000424705	RP3-461P17.10	2.72558	1.44657	2.72558	up	Ensembl	514	chr20	+	44076041	44076982	upstream	NM_003064	SLPI	antileukoproteinase precursor	-4.32055	-2.11121	4.32055	down	chr20	-	43880878	43883206
ENST00000456771	RP11-540K16.2	-2.44859	-1.29195	2.44859	down	Ensembl	532	chr1	-	181159606	181160285	downstream	NM_016545	IER5	immediate early response gene 5 protein	5.0037	2.32299	5.0037	up	chr1	+	181057637	181059979
uc009wxq.1	BC039493	-2.01005	-1.00723	2.01005	down	UCSC_knowngene	538	chr1	+	181143619	181151340	upstream	NM_016545	IER5	immediate early response gene 5 protein	5.0037	2.32299	5.0037	up	chr1	+	181057637	181059979
NR_024373	LOC541471	9.55144	3.25572	9.55144	up	RefSeq_NR	557	chr2	-	112186889	112252692	downstream	NM_006538	BCL2L11	bcl-2-like protein 11 isoform 6	3.0974	1.63106	3.0974	up	chr2	+	111878490	111926022
ENST00000443688	RP11-390F4.3	-2.13204	-1.09223	2.13204	down	Ensembl	472	chr9	+	6718809	6719370	downstream	NM_001146694	KDM4C	lysine-specific demethylase 4C isoform 2	2.2605	1.17664	2.2605	up	chr9	+	6757640	7170920
ENST00000441942	AC002511.1	-2.1674	-1.11597	2.1674	down	Ensembl	474	chr19	+	35897486	35900395	upstream	NM_021902	FXYD1	phospholemman precursor	-2.11788	-1.08262	2.11788	down	chr19	+	35629731	35633954
ENST00000467630	AC000123.3	2.53585	1.34247	2.53585	up	Ensembl	461	chr7	-	126989886	126990347	upstream	NM_020369	FSCN3	fascin-3	-2.16628	-1.11522	2.16628	down	chr7	+	127233688	127241851
ENST00000451910	RP11-344J7.2	-3.18344	-1.67059	3.18344	down	Ensembl	394	chr6	-	43819493	43820070	downstream	NM_001025367	VEGFA	vascular endothelial growth factor A isoform c	2.91519	1.54359	2.91519	up	chr6	+	43737945	43754223
ENST00000451910	RP11-344J7.2	-3.18344	-1.67059	3.18344	down	Ensembl	394	chr6	-	43819493	43820070	upstream	NM_018426	TMEM63B	transmembrane protein 63B	-2.62058	-1.38989	2.62058	down	chr6	+	44095375	44123256
ENST00000435157	RP11-344B5.3	-2.13937	-1.09719	2.13937	down	Ensembl	395	chr9	+	132021340	132023860	upstream	NM_203434	IER5L	immediate early response gene 5-like protein	3.21912	1.68667	3.21912	up	chr9	-	131937830	131940540
ENST00000431981	RP11-112J3.16	2.64602	1.40383	2.64602	up	Ensembl	407	chr9	+	35786642	35790429	upstream	NM_014450	SIT1	signaling threshold-regulating transmembrane	5.01784	2.32707	5.01784	up	chr9	-	35649296	35650947
ENST00000431981	RP11-112J3.16	2.64602	1.40383	2.64602	up	Ensembl	407	chr9	+	35786642	35790429	upstream	NM_213674	TPM2	tropomyosin beta chain isoform 2	2.54484	1.34757	2.54484	up	chr9	-	35681989	35690053
ENST00000431981	RP11-112J3.16	2.64602	1.40383	2.64602	up	Ensembl	407	chr9	+	35786642	35790429	downstream	NM_001042589	TMEM8B	transmembrane protein 8B isoform a	-2.48306	-1.31212	2.48306	down	chr9	+	35829228	35854844
ENST00000427447	AP000569.8	2.20192	1.13876	2.20192	up	Ensembl	9124	chr21	+	35303463	35349992	downstream	NM_006933	SLC5A3	sodium/myo-inositol cotransporter	-2.19535	-1.13445	2.19535	down	chr21	+	35445869	35478561
ENST00000414562	RP11-96M12.1	-2.49753	-1.3205	2.49753	down	Ensembl	2036	chr13	-	45373638	45383766	upstream	NM_012345	NUFIP1	nuclear fragile X mental retardation-interacting	2.01188	1.00854	2.01188	up	chr13	-	45513383	45563613
ENST00000466530	RP3-477O4.15	3.18464	1.67113	3.18464	up	Ensembl	3965	chr20	+	34101395	34105360	downstream	NM_003116	SPAG4	sperm-associated antigen 4 protein	31.878	4.99449	31.878	up	chr20	+	34203808	34208965
ENST00000453837	RP11-84A19.2	-2.72606	-1.44682	2.72606	down	Ensembl	2257	chr1	-	32307619	32321169	downstream	NM_144569	SPOCD1	SPOC domain-containing protein 1	2.268	1.18142	2.268	up	chr1	-	32256024	32281580
NR_024159	DGCR9	11.5019	3.52381	11.5019	up	RefSeq_NR	2434	chr22	+	19005346	19007760	upstream	NM_005675	DGCR6	protein DGCR6	2.24098	1.16413	2.24098	up	chr22	+	18893735	18899601
NR_027484	FCGR1C	6.50809	2.70223	6.50809	up	RefSeq_NR	1338	chr1	+	149369293	149378295	downstream	NM_001024599	HIST2H2BF	histone H2B type 2-F isoform a	3.07959	1.62274	3.07959	up	chr1	-	149397113	149399229
ENST00000417705	RP11-54O7.3	-2.41822	-1.27394	2.41822	down	Ensembl	1389	chr1	-	852249	855072	upstream	NM_005101	ISG15	ubiquitin-like protein ISG15 precursor	5.13343	2.35992	5.13343	up	chr1	+	948846	949919
uc002the.2	LOC541471	11.1134	3.47423	11.1134	up	UCSC_knowngene	1583	chr2	-	111965358	112252692	downstream	NM_006538	BCL2L11	bcl-2-like protein 11 isoform 6	3.0974	1.63106	3.0974	up	chr2	+	111878490	111926022
BC042185		2.19131	1.13179	2.19131	up	RNAdb	964	chr9	+	35646266	35647470	upstream	NM_006285	TESK1	dual specificity testis-specific protein kinase	2.49109	1.31677	2.49109	up	chr9	+	35605280	35610038
BC042185		2.19131	1.13179	2.19131	up	RNAdb	964	chr9	+	35646266	35647470	downstream	NM_213674	TPM2	tropomyosin beta chain isoform 2	2.54484	1.34757	2.54484	up	chr9	-	35681989	35690053
BC042185		2.19131	1.13179	2.19131	up	RNAdb	964	chr9	+	35646266	35647470	downstream	NM_016446	TMEM8B	transmembrane protein 8B isoform b	2.23208	1.15839	2.23208	up	chr9	+	35829221	35847232
BC042185		2.19131	1.13179	2.19131	up	RNAdb	964	chr9	+	35646266	35647470	downstream	NM_001042589	TMEM8B	transmembrane protein 8B isoform a	-2.48306	-1.31212	2.48306	down	chr9	+	35829228	35854844
ENST00000411453	RP11-112L6.4	-4.75065	-2.24812	4.75065	down	Ensembl	573	chr20	+	48789126	48793096	downstream	NM_005194	CEBPB	CCAAT/enhancer-binding protein beta	5.08953	2.34753	5.08953	up	chr20	+	48807375	48809212
ENST00000423122	RP11-65J3.1	-3.1311	-1.64667	3.1311	down	Ensembl	545	chr9	+	132104121	132121817	upstream	NM_203434	IER5L	immediate early response gene 5-like protein	3.21912	1.68667	3.21912	up	chr9	-	131937830	131940540
NR_026816	PSORS1C3	5.15102	2.36486	5.15102	up	RefSeq_NR	600	chr6	-	31141511	31145676	downstream	NM_013993	DDR1	epithelial discoidin domain-containing receptor	-2.43464	-1.28371	2.43464	down	chr6	+	30852326	30867933
NR_026816	PSORS1C3	5.15102	2.36486	5.15102	up	RefSeq_NR	600	chr6	-	31141511	31145676	downstream	NM_014068	PSORS1C1	psoriasis susceptibility 1 candidate 1	8.45153	3.07921	8.45153	up	chr6	+	31082607	31107869
ENST00000447883	RP11-277L2.3	4.4776	2.16272	4.4776	up	Ensembl	561	chr1	-	149576590	149577296	upstream	NM_001034077	HIST2H4B	histone H4	4.42038	2.14417	4.42038	up	chr1	+	149804220	149804616
ENST00000447883	RP11-277L2.3	4.4776	2.16272	4.4776	up	Ensembl	561	chr1	-	149576590	149577296	downstream	NM_001024599	HIST2H2BF	histone H2B type 2-F isoform a	3.07959	1.62274	3.07959	up	chr1	-	149397113	149399229
ENST00000431336	AC097517.2	-3.04745	-1.6076	3.04745	down	Ensembl	569	chr2	-	6779254	6790651	upstream	NM_014746	RNF144A	probable E3 ubiquitin-protein ligase RNF144A	-3.57409	-1.83757	3.57409	down	chr2	+	7057522	7184309
ENST00000412500	RP5-885L7.10	2.66576	1.41455	2.66576	up	Ensembl	540	chr20	-	61405479	61406764	upstream	NM_018270	C20orf20	MRG-binding protein	3.41336	1.77119	3.41336	up	chr20	+	61427804	61431945
ENST00000412500	RP5-885L7.10	2.66576	1.41455	2.66576	up	Ensembl	540	chr20	-	61405479	61406764	upstream	NM_080750	DPH3P1	putative DPH3 homolog B	-2.17878	-1.12352	2.17878	down	chr20	+	61476475	61477543
ENST00000412500	RP5-885L7.10	2.66576	1.41455	2.66576	up	Ensembl	540	chr20	-	61405479	61406764	upstream	NM_033081	DIDO1	death-inducer obliterator 1 isoform c	2.49042	1.31639	2.49042	up	chr20	-	61509089	61569304
ENST00000423122	RP11-65J3.1	-3.1311	-1.64667	3.1311	down	Ensembl	545	chr9	+	132104121	132121817	downstream	NM_014064	METTL11A	alpha N-terminal protein methyltransferase 1A	-2.84222	-1.50702	2.84222	down	chr9	+	132388434	132397879
ENST00000424705	RP3-461P17.10	2.72558	1.44657	2.72558	up	Ensembl	514	chr20	+	44076041	44076982	downstream	NM_006103	WFDC2	WAP four-disulfide core domain protein 2	-4.76805	-2.2534	4.76805	down	chr20	+	44098393	44110172
ENST00000441942	AC002511.1	-2.1674	-1.11597	2.1674	down	Ensembl	474	chr19	+	35897486	35900395	downstream	NM_007000	UPK1A	uroplakin-1a	-3.24233	-1.69703	3.24233	down	chr19	+	36157714	36169367
ENST00000467630	AC000123.3	2.53585	1.34247	2.53585	up	Ensembl	461	chr7	-	126989886	126990347	upstream	NM_006193	PAX4	paired box protein Pax-4	-2.84781	-1.50985	2.84781	down	chr7	-	127250345	127255780
ENST00000424705	RP3-461P17.10	2.72558	1.44657	2.72558	up	Ensembl	514	chr20	+	44076041	44076982	upstream	NM_003007	SEMG1	semenogelin-1 preproprotein	-2.04227	-1.03017	2.04227	down	chr20	+	43835637	43838414
ENST00000443688	RP11-390F4.3	-2.13204	-1.09223	2.13204	down	Ensembl	472	chr9	+	6718809	6719370	downstream	NM_015061	KDM4C	lysine-specific demethylase 4C isoform 1	2.74232	1.4554	2.74232	up	chr9	+	6757640	7175648
ENST00000441942	AC002511.1	-2.1674	-1.11597	2.1674	down	Ensembl	474	chr19	+	35897486	35900395	upstream	NM_139284	LGI4	leucine-rich repeat LGI family member 4	12.9612	3.69613	12.9612	up	chr19	-	35615416	35626178
ENST00000441942	AC002511.1	-2.1674	-1.11597	2.1674	down	Ensembl	474	chr19	+	35897486	35900395	upstream	NM_021175	HAMP	hepcidin preproprotein	4.38901	2.1339	4.38901	up	chr19	+	35773409	35776045
ENST00000441942	AC002511.1	-2.1674	-1.11597	2.1674	down	Ensembl	474	chr19	+	35897486	35900395	downstream	NM_015302	HAUS5	HAUS augmin-like complex subunit 5	3.65111	1.86834	3.65111	up	chr19	+	36103645	36116251
ENST00000411511	RP3-462D8.2	-2.00732	-1.00527	2.00732	down	Ensembl	428	chr22	-	25675495	25678258	downstream	NM_000496	CRYBB2	beta-crystallin B2	3.56311	1.83314	3.56311	up	chr22	+	25615611	25627836
ENST00000431981	RP11-112J3.16	2.64602	1.40383	2.64602	up	Ensembl	407	chr9	+	35786642	35790429	upstream	NM_006285	TESK1	dual specificity testis-specific protein kinase	2.49109	1.31677	2.49109	up	chr9	+	35605280	35610038
ENST00000431981	RP11-112J3.16	2.64602	1.40383	2.64602	up	Ensembl	407	chr9	+	35786642	35790429	downstream	NM_016446	TMEM8B	transmembrane protein 8B isoform b	2.23208	1.15839	2.23208	up	chr9	+	35829221	35847232
ENST00000431981	RP11-112J3.16	2.64602	1.40383	2.64602	up	Ensembl	407	chr9	+	35786642	35790429	downstream	NM_001042590	TMEM8B	transmembrane protein 8B isoform a	-2.39149	-1.25791	2.39149	down	chr9	+	35829512	35854844
ENST00000431981	RP11-112J3.16	2.64602	1.40383	2.64602	up	Ensembl	407	chr9	+	35786642	35790429	downstream	NM_001039792	HRCT1	histidine-rich carboxyl terminus protein 1	5.6193	2.49039	5.6193	up	chr9	+	35906188	35907138
ENST00000425153	RP11-205K6.2	-2.79669	-1.48372	2.79669	down	Ensembl	339	chr9	+	129289896	129292622	upstream	NM_033446	FAM125B	multivesicular body subunit 12B isoform 1	2.54952	1.35023	2.54952	up	chr9	+	129089127	129269319
ENST00000425153	RP11-205K6.2	-2.79669	-1.48372	2.79669	down	Ensembl	339	chr9	+	129289896	129292622	downstream	NM_001174146	LMX1B	LIM homeobox transcription factor 1-beta isoform	-2.29342	-1.1975	2.29342	down	chr9	+	129376721	129463311
HIT000221891		2.25129	1.17075	2.25129	up	H-invDB	245	chr22	-	18980092	18980335	downstream	NM_005675	DGCR6	protein DGCR6	2.24098	1.16413	2.24098	up	chr22	+	18893735	18899601

## Sheet: 109T vs 109N
# Condition pairs: 109T vs 109N # Fold Change cut-off: 2.0 This table contains the differentially expressed enhancer-like LncRNAs and their nearby coding genes (distance < 300 kb). # Column A: seqname, the sequence identifier. # Column B: GeneSymbol, the symbol of the LncRNA. # Column C: Fold change - LncRNAs, the ratio of normalized intensities between two samples, positive value indicates up-re…
seqname	GeneSymbol	Fold change - LncRNAs	Log Fold change - LncRNAs	Absolute Fold change - LncRNAs	Regulation - LncRNAs	source	RNAlength	Chrom	Strand	txStart	txEnd	GenomeRelationship	NearbyGene	NearbyGeneSymbol	NearbyProteinName	Fold change - mRNAs	Log Fold change - mRNAs	Absolute Fold change - mRNAs	Regulation - mRNAs	NearbyGeneChrom	NearbyGeneStrand	NearbyGenetxStart	NearbyGenetxEnd
uc002nzf.1	AK128099	-2.08138	-1.05754	2.08138	down	UCSC_knowngene	3312	chr19	+	35896508	35907742	upstream	NM_139284	LGI4	leucine-rich repeat LGI family member 4	9.59977	3.263	9.59977	up	chr19	-	35615416	35626178
uc002nzf.1	AK128099	-2.08138	-1.05754	2.08138	down	UCSC_knowngene	3312	chr19	+	35896508	35907742	downstream	NM_015302	HAUS5	HAUS augmin-like complex subunit 5	2.58048	1.36764	2.58048	up	chr19	+	36103645	36116251
uc002nzf.1	AK128099	-2.08138	-1.05754	2.08138	down	UCSC_knowngene	3312	chr19	+	35896508	35907742	downstream	NM_007000	UPK1A	uroplakin-1a	-3.10502	-1.6346	3.10502	down	chr19	+	36157714	36169367
NR_026927	LOC115110	2.87459	1.52336	2.87459	up	RefSeq_NR	2216	chr1	-	2481358	2484284	upstream	NM_003820	TNFRSF14	tumor necrosis factor receptor superfamily	2.51851	1.33257	2.51851	up	chr1	+	2487804	2495267
X91348		118.311	6.88644	118.311	up	RNAdb	1284	chr22	+	18958141	19018742	upstream	NM_017414	USP18	ubl carboxyl-terminal hydrolase 18	2.41683	1.27312	2.41683	up	chr22	+	18632757	18660162
ENST00000433572	RP11-542K23.7	-2.52224	-1.3347	2.52224	down	Ensembl	830	chr9	+	125165685	125211256	upstream	NM_000962	PTGS1	prostaglandin G/H synthase 1 isoform 1	2.33567	1.22384	2.33567	up	chr9	+	125133228	125157981
ENST00000439014	RP11-65J3.2	2.34147	1.22741	2.34147	up	Ensembl	800	chr9	+	132200494	132201397	upstream	NM_203434	IER5L	immediate early response gene 5-like protein	2.37229	1.24628	2.37229	up	chr9	-	131937830	131940540
ENST00000428750	RP1-60O19.1	2.13091	1.09147	2.13091	up	Ensembl	805	chr6	-	107165866	107235306	upstream	NM_020381	PDSS2	decaprenyl-diphosphate synthase subunit 2	-2.87071	-1.52141	2.87071	down	chr6	-	107473760	107780779
ENST00000437892	RP11-124L5.7	-3.13203	-1.6471	3.13203	down	Ensembl	674	chr10	+	86039746	86048751	upstream	NM_033100	CDHR1	cadherin-related family member 1 isoform 1	2.25757	1.17477	2.25757	up	chr10	+	85954411	85977121
NR_026816	PSORS1C3	8.825	3.1416	8.825	up	RefSeq_NR	600	chr6	-	31141511	31145676	upstream	NM_005514	HLA-B	major histocompatibility complex, class I, B	2.78398	1.47715	2.78398	up	chr6	-	31321648	31324989
NR_026816	PSORS1C3	8.825	3.1416	8.825	up	RefSeq_NR	600	chr6	-	31141511	31145676	upstream	NM_001177519	MICA	MHC class I polypeptide-related sequence A	2.02873	1.02058	2.02873	up	chr6	+	31371370	31383090
NR_026816	PSORS1C3	8.825	3.1416	8.825	up	RefSeq_NR	600	chr6	-	31141511	31145676	upstream	NM_006674	HCP5	HLA class I histocompatibility antigen protein	4.64765	2.2165	4.64765	up	chr6	+	31430956	31433586
ENST00000424812	AC023490.1	3.08686	1.62614	3.08686	up	Ensembl	463	chr22	+	20378813	20380089	upstream	NM_002882	RANBP1	ran-specific GTPase-activating protein	2.39414	1.25951	2.39414	up	chr22	+	20105023	20114704
ENST00000443688	RP11-390F4.3	-2.38982	-1.2569	2.38982	down	Ensembl	472	chr9	+	6718809	6719370	downstream	NM_001146694	KDM4C	lysine-specific demethylase 4C isoform 2	3.01141	1.59044	3.01141	up	chr9	+	6757640	7170920
ENST00000441942	AC002511.1	-2.33127	-1.22112	2.33127	down	Ensembl	474	chr19	+	35897486	35900395	upstream	NM_205835	LSR	lipolysis-stimulated lipoprotein receptor	-2.0708	-1.05019	2.0708	down	chr19	+	35739558	35758867
ENST00000435157	RP11-344B5.3	-3.13354	-1.64779	3.13354	down	Ensembl	395	chr9	+	132021340	132023860	upstream	NM_203434	IER5L	immediate early response gene 5-like protein	2.37229	1.24628	2.37229	up	chr9	-	131937830	131940540
ENST00000445296	DAQB-12N14.5	-2.3499	-1.2326	2.3499	down	Ensembl	399	chr6	+	29497252	29499934	downstream	NM_001098478	HLA-F	HLA class I histocompatibility antigen, alpha	4.45637	2.15587	4.45637	up	chr6	+	29691116	29694303
ENST00000445296	DAQB-12N14.5	-2.3499	-1.2326	2.3499	down	Ensembl	399	chr6	+	29497252	29499934	downstream	NM_001098479	HLA-F	HLA class I histocompatibility antigen, alpha	5.45159	2.44668	5.45159	up	chr6	+	29691116	29695073
ENST00000431981	RP11-112J3.16	3.01085	1.59017	3.01085	up	Ensembl	407	chr9	+	35786642	35790429	upstream	NM_014450	SIT1	signaling threshold-regulating transmembrane	3.26125	1.70543	3.26125	up	chr9	-	35649296	35650947
ENST00000431981	RP11-112J3.16	3.01085	1.59017	3.01085	up	Ensembl	407	chr9	+	35786642	35790429	downstream	NM_001042589	TMEM8B	transmembrane protein 8B isoform a	-2.20021	-1.13764	2.20021	down	chr9	+	35829228	35854844
uc002nzf.1	AK128099	-2.08138	-1.05754	2.08138	down	UCSC_knowngene	3312	chr19	+	35896508	35907742	upstream	NM_205835	LSR	lipolysis-stimulated lipoprotein receptor	-2.0708	-1.05019	2.0708	down	chr19	+	35739558	35758867
uc003prn.1	AK124400	2.07731	1.05472	2.07731	up	UCSC_knowngene	2232	chr6	-	107165326	107193879	upstream	NM_020381	PDSS2	decaprenyl-diphosphate synthase subunit 2	-2.87071	-1.52141	2.87071	down	chr6	-	107473760	107780779
uc002qgt.1	BC131616	-2.09954	-1.07008	2.09954	down	UCSC_knowngene	2014	chr19	+	55219699	55224842	upstream	NM_021270	LAIR2	leukocyte-associated immunoglobulin-like	4.70863	2.23531	4.70863	up	chr19	+	55014012	55021900
ENST00000466530	RP3-477O4.15	2.62106	1.39015	2.62106	up	Ensembl	3965	chr20	+	34101395	34105360	downstream	NM_003116	SPAG4	sperm-associated antigen 4 protein	22.4672	4.48975	22.4672	up	chr20	+	34203808	34208965
uc001eng.1	AX747132	-2.31619	-1.21175	2.31619	down	UCSC_knowngene	1711	chr1	-	145372087	145373798	upstream	NM_153713	LIX1L	LIX1-like protein	2.50911	1.32717	2.50911	up	chr1	+	145477084	145499091
uc004bxu.2	BC094873	-2.95529	-1.5633	2.95529	down	UCSC_knowngene	1213	chr9	+	132105694	132106907	upstream	NM_203434	IER5L	immediate early response gene 5-like protein	2.37229	1.24628	2.37229	up	chr9	-	131937830	131940540
ENST00000422473	AP000688.29	2.0732	1.05186	2.0732	up	Ensembl	2336	chr21	+	37477178	37481988	downstream	NM_001236	CBR3	carbonyl reductase [NADPH] 3	4.28085	2.0979	4.28085	up	chr21	+	37507262	37518860
uc002qgt.1	BC131616	-2.09954	-1.07008	2.09954	down	UCSC_knowngene	2014	chr19	+	55219699	55224842	upstream	NM_002288	LAIR2	leukocyte-associated immunoglobulin-like	2.46257	1.30016	2.46257	up	chr19	+	55014012	55021900
uc002qgt.1	BC131616	-2.09954	-1.07008	2.09954	down	UCSC_knowngene	2014	chr19	+	55219699	55224842	upstream	NM_001081638	LILRB1	leukocyte immunoglobulin-like receptor subfamily	-2.04921	-1.03507	2.04921	down	chr19	+	55141907	55149004
uc002qgt.1	BC131616	-2.09954	-1.07008	2.09954	down	UCSC_knowngene	2014	chr19	+	55219699	55224842	upstream	NM_001081637	LILRB1	leukocyte immunoglobulin-like receptor subfamily	6.82049	2.76988	6.82049	up	chr19	+	55141967	55149004
ENST00000433572	RP11-542K23.7	-2.52224	-1.3347	2.52224	down	Ensembl	830	chr9	+	125165685	125211256	upstream	NM_080591	PTGS1	prostaglandin G/H synthase 1 isoform 2	-2.72346	-1.44544	2.72346	down	chr9	+	125133228	125157981
ENST00000436162	XXbac-B33L19.3	2.09194	1.06484	2.09194	up	Ensembl	1069	chr22	+	20325665	20350461	upstream	NM_002882	RANBP1	ran-specific GTPase-activating protein	2.39414	1.25951	2.39414	up	chr22	+	20105023	20114704
ENST00000421937	RP11-458D21.2	-2.74589	-1.45728	2.74589	down	Ensembl	666	chr1	-	145373053	145375554	upstream	NM_153713	LIX1L	LIX1-like protein	2.50911	1.32717	2.50911	up	chr1	+	145477084	145499091
NR_026816	PSORS1C3	8.825	3.1416	8.825	up	RefSeq_NR	600	chr6	-	31141511	31145676	downstream	NM_013993	DDR1	epithelial discoidin domain-containing receptor	-2.18167	-1.12543	2.18167	down	chr6	+	30852326	30867933
NR_026816	PSORS1C3	8.825	3.1416	8.825	up	RefSeq_NR	600	chr6	-	31141511	31145676	downstream	NM_014068	PSORS1C1	psoriasis susceptibility 1 candidate 1	2.32877	1.21957	2.32877	up	chr6	+	31082607	31107869
ENST00000417650	RP11-439L18.1	-3.33654	-1.73835	3.33654	down	Ensembl	554	chr6	+	143271347	143277783	downstream	NM_016108	AIG1	androgen-induced gene 1 protein	-2.12762	-1.08924	2.12762	down	chr6	+	143382022	143661441
ENST00000441942	AC002511.1	-2.33127	-1.22112	2.33127	down	Ensembl	474	chr19	+	35897486	35900395	downstream	NM_007000	UPK1A	uroplakin-1a	-3.10502	-1.6346	3.10502	down	chr19	+	36157714	36169367
ENST00000443688	RP11-390F4.3	-2.38982	-1.2569	2.38982	down	Ensembl	472	chr9	+	6718809	6719370	downstream	NM_015061	KDM4C	lysine-specific demethylase 4C isoform 1	2.70887	1.43769	2.70887	up	chr9	+	6757640	7175648
ENST00000441942	AC002511.1	-2.33127	-1.22112	2.33127	down	Ensembl	474	chr19	+	35897486	35900395	upstream	NM_139284	LGI4	leucine-rich repeat LGI family member 4	9.59977	3.263	9.59977	up	chr19	-	35615416	35626178
ENST00000441942	AC002511.1	-2.33127	-1.22112	2.33127	down	Ensembl	474	chr19	+	35897486	35900395	downstream	NM_015302	HAUS5	HAUS augmin-like complex subunit 5	2.58048	1.36764	2.58048	up	chr19	+	36103645	36116251
ENST00000230113	RP4-763G1.2	-2.13102	-1.09155	2.13102	down	Ensembl	408	chr1	+	67995312	67998012	downstream	NM_018841	GNG12	guanine nucleotide-binding protein	-2.10976	-1.07708	2.10976	down	chr1	-	68167148	68299155
ENST00000445296	DAQB-12N14.5	-2.3499	-1.2326	2.3499	down	Ensembl	399	chr6	+	29497252	29499934	downstream	NM_018950	HLA-F	HLA class I histocompatibility antigen, alpha	8.53677	3.09369	8.53677	up	chr6	+	29691116	29694303
ENST00000431981	RP11-112J3.16	3.01085	1.59017	3.01085	up	Ensembl	407	chr9	+	35786642	35790429	downstream	NM_001039792	HRCT1	histidine-rich carboxyl terminus protein 1	4.00538	2.00194	4.00538	up	chr9	+	35906188	35907138
ENST00000425153	RP11-205K6.2	-2.45897	-1.29806	2.45897	down	Ensembl	339	chr9	+	129289896	129292622	downstream	NM_001174146	LMX1B	LIM homeobox transcription factor 1-beta isoform	-2.24779	-1.16851	2.24779	down	chr9	+	129376721	129463311
uc010ypd.1	DL231926	-2.98708	-1.57873	2.98708	down	UCSC_knowngene	110	chr2	-	56210101	56210211	upstream	NM_001080433	CCDC85A	coiled-coil domain-containing protein 85A	5.21882	2.38372	5.21882	up	chr2	+	56411257	56613309

## Sheet: 110T vs 110N
# Condition pairs: 110T vs 110N # Fold Change cut-off: 2.0 This table contains the differentially expressed enhancer-like LncRNAs and their nearby coding genes (distance < 300 kb). # Column A: seqname, the sequence identifier. # Column B: GeneSymbol, the symbol of the LncRNA. # Column C: Fold change - LncRNAs, the ratio of normalized intensities between two samples, positive value indicates up-re…
seqname	GeneSymbol	Fold change - LncRNAs	Log Fold change - LncRNAs	Absolute Fold change - LncRNAs	Regulation - LncRNAs	source	RNAlength	Chrom	Strand	txStart	txEnd	GenomeRelationship	NearbyGene	NearbyGeneSymbol	NearbyProteinName	Fold change - mRNAs	Log Fold change - mRNAs	Absolute Fold change - mRNAs	Regulation - mRNAs	NearbyGeneChrom	NearbyGeneStrand	NearbyGenetxStart	NearbyGenetxEnd
ENST00000466530	RP3-477O4.15	3.57992	1.83993	3.57992	up	Ensembl	3965	chr20	+	34101395	34105360	downstream	NM_198398	ERGIC3	endoplasmic reticulum-Golgi intermediate	-5.65255	-2.4989	5.65255	down	chr20	+	34129777	34145405
ENST00000415932	RP11-199O14.1	-2.42177	-1.27606	2.42177	down	Ensembl	1484	chr20	+	6427369	6509106	downstream	NM_001200	BMP2	bone morphogenetic protein 2 preproprotein	6.97259	2.80169	6.97259	up	chr20	+	6748744	6760910
ENST00000450750	RP4-754E20__A.5	2.08242	1.05826	2.08242	up	Ensembl	951	chr22	+	43796336	43805687	upstream	NM_014507	MCAT	malonyl-CoA-acyl carrier protein transacylase,	-4.5272	-2.17862	4.5272	down	chr22	-	43528211	43539403
ENST00000450750	RP4-754E20__A.5	2.08242	1.05826	2.08242	up	Ensembl	951	chr22	+	43796336	43805687	upstream	NM_173467	MCAT	malonyl-CoA-acyl carrier protein transacylase,	-3.47029	-1.79505	3.47029	down	chr22	-	43528211	43539403
BC042185		2.61391	1.38621	2.61391	up	RNAdb	964	chr9	+	35646266	35647470	downstream	NM_014450	SIT1	signaling threshold-regulating transmembrane	4.10067	2.03586	4.10067	up	chr9	-	35649296	35650947
BC042185		2.61391	1.38621	2.61391	up	RNAdb	964	chr9	+	35646266	35647470	downstream	NM_001039792	HRCT1	histidine-rich carboxyl terminus protein 1	2.87142	1.52177	2.87142	up	chr9	+	35906188	35907138
ENST00000420549	RP11-147G16.1	3.33987	1.73979	3.33987	up	Ensembl	671	chr1	-	82680903	82726817	downstream	NM_012302	LPHN2	latrophilin-2 precursor	-2.14452	-1.10066	2.14452	down	chr1	+	82266081	82458107
NR_026816	PSORS1C3	22.2577	4.47623	22.2577	up	RefSeq_NR	600	chr6	-	31141511	31145676	upstream	NM_005514	HLA-B	major histocompatibility complex, class I, B	2.70715	1.43678	2.70715	up	chr6	-	31321648	31324989
ENST00000420389	RP1-290I10.3	-2.1743	-1.12055	2.1743	down	Ensembl	539	chr6	-	10423372	10426409	upstream	NM_016462	TMEM14C	transmembrane protein 14C	-3.52277	-1.81671	3.52277	down	chr6	+	10723147	10731362
ENST00000420211	RP11-422P22.1	3.31809	1.73035	3.31809	up	Ensembl	491	chr1	+	18712322	18715008	upstream	NM_032880	IGSF21	immunoglobulin superfamily member 21 precursor	3.99883	1.99958	3.99883	up	chr1	+	18434239	18704977
ENST00000431981	RP11-112J3.16	6.43904	2.68685	6.43904	up	Ensembl	407	chr9	+	35786642	35790429	upstream	NM_014450	SIT1	signaling threshold-regulating transmembrane	4.10067	2.03586	4.10067	up	chr9	-	35649296	35650947
ENST00000441329	RP11-395L14.16	-2.21861	-1.14966	2.21861	down	Ensembl	413	chr2	+	114261181	114262184	upstream	NM_012184	FOXD4L1	forkhead box protein D4-like 1	2.25771	1.17486	2.25771	up	chr2	+	114256660	114258727
ENST00000419576	RP11-561O23.7	-2.32872	-1.21954	2.32872	down	Ensembl	416	chr9	+	70922308	70923361	upstream	NM_199135	FOXD4L3	forkhead box protein D4-like 2	3.30427	1.72433	3.30427	up	chr9	+	70917782	70920000
ENST00000442526	RP11-517P14.2	-3.29916	-1.7221	3.29916	down	Ensembl	303	chr10	+	43916046	43917254	upstream	NM_173160	FXYD4	FXYD domain-containing ion transport regulator 4	-2.34141	-1.22738	2.34141	down	chr10	+	43867091	43871783
NR_026835	FLJ37201	2.44451	1.28954	2.44451	up	RefSeq_NR	3662	chr10	-	91451056	91457685	downstream	NM_012420	IFIT5	interferon-induced protein with	4.01376	2.00495	4.01376	up	chr10	+	91174324	91180759
ENST00000427447	AP000569.8	2.15197	1.10566	2.15197	up	Ensembl	9124	chr21	+	35303463	35349992	upstream	NM_001001132	ITSN1	intersectin-1 isoform ITSN-s	2.32747	1.21877	2.32747	up	chr21	+	35014783	35210802
ENST00000419627	RP3-323P13.2	-2.23674	-1.1614	2.23674	down	Ensembl	244	chr6	-	134081322	134167089	upstream	NM_198392	TCF21	transcription factor 21	-8.67182	-3.11633	8.67182	down	chr6	+	134210258	134216675
ENST00000419627	RP3-323P13.2	-2.23674	-1.1614	2.23674	down	Ensembl	244	chr6	-	134081322	134167089	upstream	NM_003206	TCF21	transcription factor 21	-7.73572	-2.95154	7.73572	down	chr6	+	134210259	134213393
ENST00000419627	RP3-323P13.2	-2.23674	-1.1614	2.23674	down	Ensembl	244	chr6	-	134081322	134167089	upstream	NM_004865	TBPL1	TATA box-binding protein-like protein 1	-9.06848	-3.18086	9.06848	down	chr6	+	134274300	134308629
NR_026827	LOC84856	-4.32377	-2.11229	4.32377	down	RefSeq_NR	2322	chr10	+	42970938	42990784	downstream	NM_014753	BMS1	ribosome biogenesis protein BMS1 homolog	-2.11748	-1.08235	2.11748	down	chr10	+	43277953	43330385
NR_015365	LOC553137	-3.30796	-1.72594	3.30796	down	RefSeq_NR	2491	chr6	-	107218006	107222877	downstream	NM_018292	QRSL1	glutamyl-tRNA(Gln) amidotransferase subunit A	-2.63518	-1.3979	2.63518	down	chr6	+	107077440	107116292
AB073661		-4.52902	-2.1792	4.52902	down	NRED	2686	chr22	+	31371385	31374065	downstream	NM_001031801	LIMK2	LIM domain kinase 2 isoform 1	3.37524	1.75499	3.37524	up	chr22	+	31644347	31673624
NR_027418	LOC651250	2.47936	1.30997	2.47936	up	RefSeq_NR	11210	chr17	+	66097695	66132068	upstream	NM_002266	KPNA2	importin subunit alpha-2	2.03772	1.02696	2.03772	up	chr17	+	66031847	66042970
ENST00000466530	RP3-477O4.15	3.57992	1.83993	3.57992	up	Ensembl	3965	chr20	+	34101395	34105360	downstream	NM_003116	SPAG4	sperm-associated antigen 4 protein	11.6789	3.54583	11.6789	up	chr20	+	34203808	34208965
AB073661		-4.52902	-2.1792	4.52902	down	NRED	2686	chr22	+	31371385	31374065	downstream	NM_016733	LIMK2	LIM domain kinase 2 isoform 2b	3.45369	1.78814	3.45369	up	chr22	+	31644347	31676066
ENST00000453837	RP11-84A19.2	2.91263	1.54232	2.91263	up	Ensembl	2257	chr1	-	32307619	32321169	downstream	NM_144569	SPOCD1	SPOC domain-containing protein 1	7.0718	2.82208	7.0718	up	chr1	-	32256024	32281580
uc004bxu.2	BC094873	-4.61093	-2.20506	4.61093	down	UCSC_knowngene	1213	chr9	+	132105694	132106907	upstream	NM_203434	IER5L	immediate early response gene 5-like protein	5.46596	2.45047	5.46596	up	chr9	-	131937830	131940540
uc004bxu.2	BC094873	-4.61093	-2.20506	4.61093	down	UCSC_knowngene	1213	chr9	+	132105694	132106907	downstream	NM_014064	METTL11A	alpha N-terminal protein methyltransferase 1A	-2.38636	-1.25481	2.38636	down	chr9	+	132388434	132397879
ENST00000417705	RP11-54O7.3	4.87992	2.28686	4.87992	up	Ensembl	1389	chr1	-	852249	855072	upstream	NM_005101	ISG15	ubiquitin-like protein ISG15 precursor	3.55823	1.83116	3.55823	up	chr1	+	948846	949919
ENST00000418471	RP1-212P9.3	-2.50791	-1.32648	2.50791	down	Ensembl	1085	chr1	-	29196994	29203848	downstream	NM_152304	RAB42	putative Ras-related protein Rab-42 isoform 2	6.43604	2.68617	6.43604	up	chr1	+	28918711	28921088
uc001kat.2	CR592318	2.40356	1.26517	2.40356	up	UCSC_knowngene	1146	chr10	-	81451255	81586183	downstream	NM_001164646	SFTPA1	pulmonary surfactant-associated protein A1	2.38323	1.25292	2.38323	up	chr10	+	81370694	81375199
ENST00000417705	RP11-54O7.3	4.87992	2.28686	4.87992	up	Ensembl	1389	chr1	-	852249	855072	upstream	NM_017891	C1orf159	hypothetical protein LOC54991	-2.37848	-1.25004	2.37848	down	chr1	-	1017197	1051736
ENST00000445589	RP5-859D4.3	-2.24011	-1.16357	2.24011	down	Ensembl	932	chr20	-	6711904	6716783	upstream	NM_001200	BMP2	bone morphogenetic protein 2 preproprotein	6.97259	2.80169	6.97259	up	chr20	+	6748744	6760910
BC042185		2.61391	1.38621	2.61391	up	RNAdb	964	chr9	+	35646266	35647470	upstream	NM_006285	TESK1	dual specificity testis-specific protein kinase	2.66478	1.41402	2.66478	up	chr9	+	35605280	35610038
ENST00000428750	RP1-60O19.1	2.62851	1.39425	2.62851	up	Ensembl	805	chr6	-	107165866	107235306	downstream	NM_018292	QRSL1	glutamyl-tRNA(Gln) amidotransferase subunit A	-2.63518	-1.3979	2.63518	down	chr6	+	107077440	107116292
ENST00000442865	AC007255.7	-2.08506	-1.06009	2.08506	down	Ensembl	590	chr7	-	29638410	29724871	downstream	NM_175887	PRR15	proline-rich protein 15	-7.9415	-2.98941	7.9415	down	chr7	+	29603426	29606911
ENST00000420096	Z83851.4	2.21435	1.14688	2.21435	up	Ensembl	544	chr22	+	42672360	42673057	upstream	NM_001002034	FAM109B	sesquipedalian-2	2.51441	1.33022	2.51441	up	chr22	+	42470254	42475442
ENST00000420096	Z83851.4	2.21435	1.14688	2.21435	up	Ensembl	544	chr22	+	42672360	42673057	downstream	NM_014509	SERHL2	serine hydrolase-like protein 2	2.72524	1.44638	2.72524	up	chr22	+	42949924	42970388
NR_026816	PSORS1C3	22.2577	4.47623	22.2577	up	RefSeq_NR	600	chr6	-	31141511	31145676	downstream	NM_014068	PSORS1C1	psoriasis susceptibility 1 candidate 1	15.9287	3.99356	15.9287	up	chr6	+	31082607	31107869
ENST00000420389	RP1-290I10.3	-2.1743	-1.12055	2.1743	down	Ensembl	539	chr6	-	10423372	10426409	upstream	NM_001165258	TMEM14C	transmembrane protein 14C	-2.84943	-1.51067	2.84943	down	chr6	+	10723147	10731362
ENST00000420389	RP1-290I10.3	-2.1743	-1.12055	2.1743	down	Ensembl	539	chr6	-	10423372	10426409	upstream	NM_017906	PAK1IP1	p21-activated protein kinase-interacting protein	-2.25397	-1.17247	2.25397	down	chr6	+	10695187	10709970
ENST00000420096	Z83851.4	2.21435	1.14688	2.21435	up	Ensembl	544	chr22	+	42672360	42673057	upstream	NM_033318	C22orf32	hypothetical protein LOC91689 precursor	-2.53785	-1.3436	2.53785	down	chr22	+	42475698	42480288
ENST00000441329	RP11-395L14.16	-2.21861	-1.14966	2.21861	down	Ensembl	413	chr2	+	114261181	114262184	downstream	NM_025181	SLC35F5	solute carrier family 35 member F5	-2.12919	-1.0903	2.12919	down	chr2	-	114471932	114514400
ENST00000431981	RP11-112J3.16	6.43904	2.68685	6.43904	up	Ensembl	407	chr9	+	35786642	35790429	upstream	NM_006285	TESK1	dual specificity testis-specific protein kinase	2.66478	1.41402	2.66478	up	chr9	+	35605280	35610038
ENST00000431981	RP11-112J3.16	6.43904	2.68685	6.43904	up	Ensembl	407	chr9	+	35786642	35790429	downstream	NM_001039792	HRCT1	histidine-rich carboxyl terminus protein 1	2.87142	1.52177	2.87142	up	chr9	+	35906188	35907138
ENST00000412946	RP11-290D2.4	-6.45691	-2.69084	6.45691	down	Ensembl	225	chr13	+	45918513	45919045	upstream	NM_004128	GTF2F2	general transcription factor IIF subunit 2	-6.22045	-2.63702	6.22045	down	chr13	+	45694630	45858239

## Sheet: 119T vs 119N
# Condition pairs: 119T vs 119N # Fold Change cut-off: 2.0 This table contains the differentially expressed enhancer-like LncRNAs and their nearby coding genes (distance < 300 kb). # Column A: seqname, the sequence identifier. # Column B: GeneSymbol, the symbol of the LncRNA. # Column C: Fold change - LncRNAs, the ratio of normalized intensities between two samples, positive value indicates up-re…
seqname	GeneSymbol	Fold change - LncRNAs	Log Fold change - LncRNAs	Absolute Fold change - LncRNAs	Regulation - LncRNAs	source	RNAlength	Chrom	Strand	txStart	txEnd	GenomeRelationship	NearbyGene	NearbyGeneSymbol	NearbyProteinName	Fold change - mRNAs	Log Fold change - mRNAs	Absolute Fold change - mRNAs	Regulation - mRNAs	NearbyGeneChrom	NearbyGeneStrand	NearbyGenetxStart	NearbyGenetxEnd
ENST00000412427	RP11-380J14.1	14.9789	3.90486	14.9789	up	Ensembl	4676	chr1	+	17516277	17524112	upstream	NM_014675	CROCC	rootletin	2.70932	1.43793	2.70932	up	chr1	+	17248444	17299474
NR_026790	HCG11	3.78148	1.91895	3.78148	up	RefSeq_NR	5688	chr6	+	26521933	26527610	upstream	NM_007047	BTN3A2	butyrophilin subfamily 3 member A2 isoform a	3.03731	1.60279	3.03731	up	chr6	+	26365397	26378548
NR_024493	NCRNA00087	-2.09673	-1.06814	2.09673	down	RefSeq_NR	2808	chrX	-	134229014	134232733	downstream	NM_001170781	FAM122C	hypothetical protein LOC159091 isoform 4	2.51768	1.3321	2.51768	up	chrX	+	133941222	133945211
ENST00000412266	AC006028.9	-2.55637	-1.35409	2.55637	down	Ensembl	3288	chr7	-	2757466	2762622	downstream	NM_018641	CHST12	carbohydrate sulfotransferase 12	2.11547	1.08098	2.11547	up	chr7	+	2443258	2474216
ENST00000412266	AC006028.9	-2.55637	-1.35409	2.55637	down	Ensembl	3288	chr7	-	2757466	2762622	downstream	NM_025250	TTYH3	protein tweety homolog 3	4.14839	2.05255	4.14839	up	chr7	+	2671602	2704436
uc002nzf.1	AK128099	-3.42923	-1.77788	3.42923	down	UCSC_knowngene	3312	chr19	+	35896508	35907742	upstream	NM_021910	FXYD3	FXYD domain-containing ion transport regulator 3	-2.35068	-1.23308	2.35068	down	chr19	+	35606731	35615228
uc002nzf.1	AK128099	-3.42923	-1.77788	3.42923	down	UCSC_knowngene	3312	chr19	+	35896508	35907742	upstream	NM_139284	LGI4	leucine-rich repeat LGI family member 4	16.6762	4.05972	16.6762	up	chr19	-	35615416	35626178
uc002nzf.1	AK128099	-3.42923	-1.77788	3.42923	down	UCSC_knowngene	3312	chr19	+	35896508	35907742	downstream	NM_015302	HAUS5	HAUS augmin-like complex subunit 5	2.27377	1.18509	2.27377	up	chr19	+	36103645	36116251
uc002nzf.1	AK128099	-3.42923	-1.77788	3.42923	down	UCSC_knowngene	3312	chr19	+	35896508	35907742	downstream	NM_007000	UPK1A	uroplakin-1a	-4.20468	-2.072	4.20468	down	chr19	+	36157714	36169367
NR_026951	C17orf44	-2.24865	-1.16906	2.24865	down	RefSeq_NR	2115	chr17	-	8123948	8127361	downstream	NM_001165967	HES7	transcription factor HES-7 isoform 1	-2.90085	-1.53648	2.90085	down	chr17	-	8023907	8027410
NR_026927	LOC115110	3.83103	1.93773	3.83103	up	RefSeq_NR	2216	chr1	-	2481358	2484284	upstream	NM_003820	TNFRSF14	tumor necrosis factor receptor superfamily	3.76824	1.91389	3.76824	up	chr1	+	2487804	2495267
uc001ksy.1	AX747408	-2.24864	-1.16905	2.24864	down	UCSC_knowngene	2222	chr10	-	103012577	103023307	downstream	NM_030971	SFXN3	sideroflexin-3	2.07906	1.05593	2.07906	up	chr10	+	102790995	102800998
ENST00000415932	RP11-199O14.1	-2.53268	-1.34067	2.53268	down	Ensembl	1484	chr20	+	6427369	6509106	downstream	NM_001200	BMP2	bone morphogenetic protein 2 preproprotein	6.02935	2.592	6.02935	up	chr20	+	6748744	6760910
uc001ggd.2	BC041451	-3.67604	-1.87815	3.67604	down	UCSC_knowngene	1707	chr1	-	169411876	169429907	downstream	NM_003666	BLZF1	Golgin-45	2.0422	1.03012	2.0422	up	chr1	+	169337193	169365780
ENST00000367716	RP11-296O14.3	-2.68402	-1.42439	2.68402	down	Ensembl	1815	chr1	-	173386931	173430501	upstream	NM_014458	KLHL20	kelch-like protein 20	-3.77514	-1.91653	3.77514	down	chr1	+	173684079	173755840
ENST00000366185	RP11-258C19.5	2.47352	1.30656	2.47352	up	Ensembl	1063	chrX	+	53123338	53171889	upstream	NM_022117	TSPYL2	testis-specific Y-encoded-like protein 2	2.8556	1.51379	2.8556	up	chrX	+	53111541	53117728
X91348		20.499	4.35748	20.499	up	RNAdb	1284	chr22	+	18958141	19018742	upstream	NM_017414	USP18	ubl carboxyl-terminal hydrolase 18	3.20572	1.68065	3.20572	up	chr22	+	18632757	18660162
ENST00000412593	AC114763.1	2.51424	1.33012	2.51424	up	Ensembl	826	chr2	+	139228225	139231502	downstream	NM_001001664	SPOPL	speckle-type POZ protein-like	-3.77859	-1.91785	3.77859	down	chr2	+	139259349	139330805
ENST00000433572	RP11-542K23.7	-2.02736	-1.0196	2.02736	down	Ensembl	830	chr9	+	125165685	125211256	downstream	NM_001004452	OR1J4	olfactory receptor 1J4	-2.22246	-1.15215	2.22246	down	chr9	+	125281419	125282361
ENST00000421002	RP11-380B4.2	-2.24949	-1.1696	2.24949	down	Ensembl	903	chr13	-	33451568	33485788	upstream	NM_004795	KL	klotho precursor	-2.70091	-1.43344	2.70091	down	chr13	+	33590570	33640282
ENST00000449713	AP001065.15	-2.62855	-1.39427	2.62855	down	Ensembl	912	chr21	+	45905459	45910171	downstream	NM_181688	KRTAP10-10	keratin-associated protein 10-10	-3.96139	-1.98601	3.96139	down	chr21	+	46057272	46058372
ENST00000432296	RP11-31E23.1	-2.01668	-1.01198	2.01668	down	Ensembl	930	chr1	-	198776786	198906539	downstream	NM_080921	PTPRC	receptor-type tyrosine-protein phosphatase C	-2.35173	-1.23372	2.35173	down	chr1	+	198608136	198726545
ENST00000430562	NCRNA00103	4.35263	2.12189	4.35263	up	Ensembl	984	chrX	+	2527434	2556370	upstream	NM_001171135	ZBED1	zinc finger BED domain-containing protein 1	3.46203	1.79162	3.46203	up	chrX	-	2404454	2418580
ENST00000454922	AC005154.5	-2.63793	-1.39941	2.63793	down	Ensembl	752	chr7	-	30624315	30625588	upstream	NM_032222	FAM188B	hypothetical protein LOC84182	-2.54733	-1.34898	2.54733	down	chr7	+	30811032	30932002
ENST00000439014	RP11-65J3.2	16.9947	4.08701	16.9947	up	Ensembl	800	chr9	+	132200494	132201397	upstream	NM_203434	IER5L	immediate early response gene 5-like protein	4.68279	2.22737	4.68279	up	chr9	-	131937830	131940540
ENST00000437892	RP11-124L5.7	-4.15389	-2.05446	4.15389	down	Ensembl	674	chr10	+	86039746	86048751	upstream	NM_001012720	RGR	RPE-retinal G protein-coupled receptor isoform	-2.14429	-1.1005	2.14429	down	chr10	+	86004808	86018944
ENST00000411453	RP11-112L6.4	-2.23585	-1.16083	2.23585	down	Ensembl	573	chr20	+	48789126	48793096	upstream	NM_018683	RNF114	RING finger protein 114	2.06828	1.04843	2.06828	up	chr20	+	48552913	48570422
ENST00000442865	AC007255.7	-2.75297	-1.46099	2.75297	down	Ensembl	590	chr7	-	29638410	29724871	upstream	NM_001080529	WIPF3	WAS/WASL-interacting protein family member 3	-2.3735	-1.24702	2.3735	down	chr7	+	29874340	29945791
NR_026816	PSORS1C3	18.8369	4.23549	18.8369	up	RefSeq_NR	600	chr6	-	31141511	31145676	upstream	NM_005514	HLA-B	major histocompatibility complex, class I, B	2.32767	1.21889	2.32767	up	chr6	-	31321648	31324989
NR_026816	PSORS1C3	18.8369	4.23549	18.8369	up	RefSeq_NR	600	chr6	-	31141511	31145676	upstream	NM_001177519	MICA	MHC class I polypeptide-related sequence A	3.36276	1.74964	3.36276	up	chr6	+	31371370	31383090
NR_026816	PSORS1C3	18.8369	4.23549	18.8369	up	RefSeq_NR	600	chr6	-	31141511	31145676	upstream	NM_006674	HCP5	HLA class I histocompatibility antigen protein	3.15042	1.65554	3.15042	up	chr6	+	31430956	31433586
ENST00000422253	RP5-968D22.3	-2.70706	-1.43673	2.70706	down	Ensembl	519	chr1	-	168433451	168464882	downstream	NM_152902	TIPRL	TIP41-like protein isoform 1	2.07248	1.05136	2.07248	up	chr1	+	168148170	168171351
ENST00000456771	RP11-540K16.2	-5.1397	-2.36168	5.1397	down	Ensembl	532	chr1	-	181159606	181160285	downstream	NM_016545	IER5	immediate early response gene 5 protein	5.93183	2.56848	5.93183	up	chr1	+	181057637	181059979
uc009wxq.1	BC039493	-2.35939	-1.23841	2.35939	down	UCSC_knowngene	538	chr1	+	181143619	181151340	upstream	NM_004736	XPR1	xenotropic and polytropic retrovirus receptor 1	-2.29568	-1.19892	2.29568	down	chr1	+	180601145	180859415
uc009wxq.1	BC039493	-2.35939	-1.23841	2.35939	down	UCSC_knowngene	538	chr1	+	181143619	181151340	upstream	NM_016545	IER5	immediate early response gene 5 protein	5.93183	2.56848	5.93183	up	chr1	+	181057637	181059979
ENST00000420389	RP1-290I10.3	-2.81213	-1.49166	2.81213	down	Ensembl	539	chr6	-	10423372	10426409	upstream	NM_145649	GCNT2	N-acetyllactosaminide	-2.14005	-1.09764	2.14005	down	chr6	+	10521567	10629601
ENST00000436340	RP11-195B3.1	-2.65151	-1.40682	2.65151	down	Ensembl	463	chr10	+	3308194	3309207	upstream	NM_002627	PFKP	6-phosphofructokinase type C isoform 1	12.3304	3.62414	12.3304	up	chr10	+	3109751	3178996
ENST00000443688	RP11-390F4.3	-2.47481	-1.30732	2.47481	down	Ensembl	472	chr9	+	6718809	6719370	downstream	NM_001146694	KDM4C	lysine-specific demethylase 4C isoform 2	4.42237	2.14482	4.42237	up	chr9	+	6757640	7170920
ENST00000417473	AC099344.4	-2.41575	-1.27247	2.41575	down	Ensembl	499	chr2	+	11534106	11542372	upstream	NM_152391	PQLC3	PQ-loop repeat-containing protein 3 precursor	4.3116	2.10822	4.3116	up	chr2	+	11295539	11318998
ENST00000416845	AC093159.1	-2.61896	-1.389	2.61896	down	Ensembl	424	chr2	+	62690261	62691205	downstream	NM_001142615	EHBP1	EH domain-binding protein 1 isoform 3	-3.65935	-1.87159	3.65935	down	chr2	+	62900985	63273621
ENST00000458170	RP11-69A21.2	-3.90904	-1.96681	3.90904	down	Ensembl	451	chrX	-	72027258	72028044	upstream	NM_001080851	DMRTC1B	doublesex- and mab-3-related transcription	-2.56546	-1.35922	2.56546	down	chrX	+	72064875	72068636
ENST00000435157	RP11-344B5.3	-7.73241	-2.95092	7.73241	down	Ensembl	395	chr9	+	132021340	132023860	upstream	NM_203434	IER5L	immediate early response gene 5-like protein	4.68279	2.22737	4.68279	up	chr9	-	131937830	131940540
ENST00000433761	RP1-40E16.2	-2.084	-1.05936	2.084	down	Ensembl	398	chr6	+	3056123	3056995	upstream	NM_000904	NQO2	ribosyldihydronicotinamide dehydrogenase	-2.99361	-1.58189	2.99361	down	chr6	+	3000066	3019994
ENST00000429512	AP001476.4	-2.53008	-1.33918	2.53008	down	Ensembl	415	chr21	+	47472509	47473019	downstream	NM_001849	COL6A2	collagen alpha-2(VI) chain isoform 2C2	3.6033	1.84932	3.6033	up	chr21	+	47518032	47552763
ENST00000419576	RP11-561O23.7	-3.48297	-1.80032	3.48297	down	Ensembl	416	chr9	+	70922308	70923361	upstream	NM_199135	FOXD4L3	forkhead box protein D4-like 2	4.04878	2.01749	4.04878	up	chr9	+	70917782	70920000
ENST00000412339	RP11-390F4.10	-2.5598	-1.35603	2.5598	down	Ensembl	422	chr9	+	6704470	6707780	downstream	NM_001146694	KDM4C	lysine-specific demethylase 4C isoform 2	4.42237	2.14482	4.42237	up	chr9	+	6757640	7170920
ENST00000435738	AP001476.3	-2.37017	-1.24499	2.37017	down	Ensembl	355	chr21	+	47476429	47477481	downstream	NM_058174	COL6A2	collagen alpha-2(VI) chain isoform 2C2a	2.7186	1.44286	2.7186	up	chr21	+	47518032	47549719
ENST00000429099	RP11-117D22.1	-2.85034	-1.51113	2.85034	down	Ensembl	383	chr1	-	53814159	53814905	downstream	NM_002370	MAGOH	protein mago nashi homolog	3.10541	1.63478	3.10541	up	chr1	-	53692563	53704282
ENST00000411791	FAM25E	-2.455	-1.29572	2.455	down	Ensembl	322	chr10	-	46310875	46312772	upstream	NM_001042387	PTPN20A	tyrosine-protein phosphatase non-receptor type	-2.04011	-1.02865	2.04011	down	chr10	-	46550122	46641003
ENST00000449749	AC068580.7	-2.32797	-1.21907	2.32797	down	Ensembl	338	chr11	-	1798159	1799618	upstream	NM_003282	TNNI2	troponin I, fast skeletal muscle isoform 1	2.47246	1.30595	2.47246	up	chr11	+	1860232	1862910
uc002nzf.1	AK128099	-3.42923	-1.77788	3.42923	down	UCSC_knowngene	3312	chr19	+	35896508	35907742	upstream	NM_205835	LSR	lipolysis-stimulated lipoprotein receptor	-3.0293	-1.59898	3.0293	down	chr19	+	35739558	35758867
NR_026835	FLJ37201	2.44489	1.28977	2.44489	up	RefSeq_NR	3662	chr10	-	91451056	91457685	downstream	NM_012420	IFIT5	interferon-induced protein with	6.18192	2.62806	6.18192	up	chr10	+	91174324	91180759
NR_026790	HCG11	3.78148	1.91895	3.78148	up	RefSeq_NR	5688	chr6	+	26521933	26527610	upstream	NM_003540	HIST1H4F	histone H4	-2.53002	-1.33915	2.53002	down	chr6	+	26240653	26241021
NR_026790	HCG11	3.78148	1.91895	3.78148	up	RefSeq_NR	5688	chr6	+	26521933	26527610	upstream	NM_001145008	BTN3A1	butyrophilin subfamily 3 member A1 isoform c	3.18134	1.66964	3.18134	up	chr6	+	26402464	26415444
NR_026790	HCG11	3.78148	1.91895	3.78148	up	RefSeq_NR	5688	chr6	+	26521933	26527610	upstream	NM_001145009	BTN3A1	butyrophilin subfamily 3 member A1 isoform d	3.04046	1.60429	3.04046	up	chr6	+	26402464	26415444
NR_026790	HCG11	3.78148	1.91895	3.78148	up	RefSeq_NR	5688	chr6	+	26521933	26527610	upstream	NM_006994	BTN3A3	butyrophilin subfamily 3 member A3 isoform a	-2.54708	-1.34885	2.54708	down	chr6	+	26440699	26453643
NR_024493	NCRNA00087	-2.09673	-1.06814	2.09673	down	RefSeq_NR	2808	chrX	-	134229014	134232733	downstream	NM_001170779	FAM122C	hypothetical protein LOC159091 isoform 1	2.13835	1.0965	2.13835	up	chrX	+	133941222	133988641
NR_024493	NCRNA00087	-2.09673	-1.06814	2.09673	down	RefSeq_NR	2808	chrX	-	134229014	134232733	downstream	NM_001078173	FAM127C	family with sequence similarity 127, member C	2.46342	1.30066	2.46342	up	chrX	-	134154533	134156566
NR_027341	C9orf44	-2.65984	-1.41134	2.65984	down	RefSeq_NR	2000	chr9	+	94903748	94921890	downstream	NM_001012267	CENPP	centromere protein P	2.88509	1.52861	2.88509	up	chr9	+	95087740	95377437
uc002qgt.1	BC131616	-3.15533	-1.65779	3.15533	down	UCSC_knowngene	2014	chr19	+	55219699	55224842	upstream	NM_021270	LAIR2	leukocyte-associated immunoglobulin-like	2.66261	1.41284	2.66261	up	chr19	+	55014012	55021900
uc002qgt.1	BC131616	-3.15533	-1.65779	3.15533	down	UCSC_knowngene	2014	chr19	+	55219699	55224842	upstream	NM_006866	LILRA2	leukocyte immunoglobulin-like receptor subfamily	-2.76451	-1.46702	2.76451	down	chr19	+	55085256	55099027
NR_027418	LOC651250	3.57734	1.83889	3.57734	up	RefSeq_NR	11210	chr17	+	66097695	66132068	upstream	NM_002266	KPNA2	importin subunit alpha-2	2.80337	1.48716	2.80337	up	chr17	+	66031847	66042970
NR_027418	LOC651250	3.57734	1.83889	3.57734	up	RefSeq_NR	11210	chr17	+	66097695	66132068	downstream	NM_014960	ARSG	arylsulfatase G precursor	-2.3465	-1.23051	2.3465	down	chr17	+	66255322	66417000
NR_026951	C17orf44	-2.24865	-1.16906	2.24865	down	RefSeq_NR	2115	chr17	-	8123948	8127361	downstream	NM_053051	CNTROB	centrobin isoform alpha	2.93086	1.55132	2.93086	up	chr17	+	7835472	7852896
NR_026951	C17orf44	-2.24865	-1.16906	2.24865	down	RefSeq_NR	2115	chr17	-	8123948	8127361	downstream	NM_014232	VAMP2	vesicle-associated membrane protein 2	2.96563	1.56834	2.96563	up	chr17	-	8062464	8066293
NR_026927	LOC115110	3.83103	1.93773	3.83103	up	RefSeq_NR	2216	chr1	-	2481358	2484284	downstream	NM_003036	SKI	ski oncogene	2.87349	1.5228	2.87349	up	chr1	+	2160133	2241652
ENST00000466530	RP3-477O4.15	3.39806	1.76471	3.39806	up	Ensembl	3965	chr20	+	34101395	34105360	downstream	NM_003116	SPAG4	sperm-associated antigen 4 protein	37.0081	5.20977	37.0081	up	chr20	+	34203808	34208965
AK055023		-2.09197	-1.06486	2.09197	down	misc_RNA	1974	chr10	-	72689681	72695453	downstream	NM_000281	PCBD1	pterin-4-alpha-carbinolamine dehydratase	-2.25599	-1.17376	2.25599	down	chr10	-	72643266	72648541
uc001eng.1	AX747132	-3.16648	-1.66288	3.16648	down	UCSC_knowngene	1711	chr1	-	145372087	145373798	upstream	NM_153713	LIX1L	LIX1-like protein	4.63258	2.21181	4.63258	up	chr1	+	145477084	145499091
uc004bxu.2	BC094873	-2.83747	-1.50461	2.83747	down	UCSC_knowngene	1213	chr9	+	132105694	132106907	upstream	NM_203434	IER5L	immediate early response gene 5-like protein	4.68279	2.22737	4.68279	up	chr9	-	131937830	131940540
uc002rzk.2	BC043355	-2.28549	-1.1925	2.28549	down	UCSC_knowngene	1275	chr2	+	56179292	56408787	downstream	NM_001080433	CCDC85A	coiled-coil domain-containing protein 85A	8.48665	3.0852	8.48665	up	chr2	+	56411257	56613309
AK096113		-2.31052	-1.20822	2.31052	down	misc_RNA	2617	chr1	-	214157145	214159762	upstream	NM_020197	SMYD2	N-lysine methyltransferase SMYD2	2.0381	1.02723	2.0381	up	chr1	+	214454564	214510477
AK096133		-3.132	-1.64708	3.132	down	misc_RNA	2007	chr1	+	236131937	236133945	downstream	NM_003272	GPR137B	integral membrane protein GPR137B	-2.39094	-1.25758	2.39094	down	chr1	+	236305831	236372209
uc002qgt.1	BC131616	-3.15533	-1.65779	3.15533	down	UCSC_knowngene	2014	chr19	+	55219699	55224842	upstream	NM_001081638	LILRB1	leukocyte immunoglobulin-like receptor subfamily	-2.55316	-1.35228	2.55316	down	chr19	+	55141907	55149004
uc002qgt.1	BC131616	-3.15533	-1.65779	3.15533	down	UCSC_knowngene	2014	chr19	+	55219699	55224842	upstream	NM_001081637	LILRB1	leukocyte immunoglobulin-like receptor subfamily	3.84051	1.9413	3.84051	up	chr19	+	55141967	55149004
uc002qgt.1	BC131616	-3.15533	-1.65779	3.15533	down	UCSC_knowngene	2014	chr19	+	55219699	55224842	downstream	NM_001174081	NLRP2	NACHT, LRR and PYD domains-containing protein 2	-2.59829	-1.37756	2.59829	down	chr19	+	55476651	55512510
ENST00000414562	RP11-96M12.1	-2.2715	-1.18365	2.2715	down	Ensembl	2036	chr13	-	45373638	45383766	upstream	NM_018559	KIAA1704	hypothetical protein LOC55425	2.15287	1.10626	2.15287	up	chr13	+	45563686	45602404
NR_026951	C17orf44	-2.24865	-1.16906	2.24865	down	RefSeq_NR	2115	chr17	-	8123948	8127361	upstream	NM_030808	NDEL1	nuclear distribution protein nudE-like 1 isoform	-2.90832	-1.54019	2.90832	down	chr17	+	8339178	8371481
uc001ksy.1	AX747408	-2.24864	-1.16905	2.24864	down	UCSC_knowngene	2222	chr10	-	103012577	103023307	downstream	NM_176793	MRPL43	39S ribosomal protein L43, mitochondrial isoform	2.35929	1.23835	2.35929	up	chr10	-	102741133	102747272
ENST00000430562	NCRNA00103	4.35263	2.12189	4.35263	up	Ensembl	984	chrX	+	2527434	2556370	downstream	NM_001122898	CD99	CD99 antigen isoform b precursor	2.37653	1.24886	2.37653	up	chrX	+	2609227	2659350
uc003qmb.2	BC043173	4.96962	2.31313	4.96962	up	UCSC_knowngene	1473	chr6	+	147708803	147711601	upstream	NM_001127715	STXBP5	syntaxin-binding protein 5 isoform b	-2.16527	-1.11454	2.16527	down	chr6	+	147525507	147708707
uc001eng.1	AX747132	-3.16648	-1.66288	3.16648	down	UCSC_knowngene	1711	chr1	-	145372087	145373798	downstream	NM_203458	NOTCH2NL	notch homolog 2 N-terminal-like protein	2.88868	1.53041	2.88868	up	chr1	+	145209110	145285912
ENST00000449713	AP001065.15	-2.62855	-1.39427	2.62855	down	Ensembl	912	chr21	+	45905459	45910171	downstream	NM_198699	KRTAP10-12	keratin-associated protein 10-12	2.12726	1.089	2.12726	up	chr21	+	46117086	46117959
uc004bxu.2	BC094873	-2.83747	-1.50461	2.83747	down	UCSC_knowngene	1213	chr9	+	132105694	132106907	upstream	NM_032809	FAM73B	hypothetical protein LOC84895	2.85353	1.51275	2.85353	up	chr9	+	131799252	131834351
ENST00000433572	RP11-542K23.7	-2.02736	-1.0196	2.02736	down	Ensembl	830	chr9	+	125165685	125211256	upstream	NM_080591	PTGS1	prostaglandin G/H synthase 1 isoform 2	-2.21502	-1.14732	2.21502	down	chr9	+	125133228	125157981
uc002zgn.1	BC046564	-2.07394	-1.05237	2.07394	down	UCSC_knowngene	744	chr21	-	46411186	46414001	downstream	NM_006936	SUMO3	small ubiquitin-related modifier 3 precursor	3.35007	1.74419	3.35007	up	chr21	-	46225531	46238044
NR_026821	FAM138B	-2.43314	-1.28282	2.43314	down	RefSeq_NR	1130	chr2	+	114334958	114336428	upstream	NM_012184	FOXD4L1	forkhead box protein D4-like 1	4.46905	2.15997	4.46905	up	chr2	+	114256660	114258727
ENST00000449713	AP001065.15	-2.62855	-1.39427	2.62855	down	Ensembl	912	chr21	+	45905459	45910171	upstream	NM_003307	TRPM2	transient receptor potential cation channel	2.72972	1.44875	2.72972	up	chr21	+	45773483	45862964
ENST00000445589	RP5-859D4.3	-3.2704	-1.70947	3.2704	down	Ensembl	932	chr20	-	6711904	6716783	upstream	NM_001200	BMP2	bone morphogenetic protein 2 preproprotein	6.02935	2.592	6.02935	up	chr20	+	6748744	6760910
ENST00000447028	AP003774.1	2.43247	1.28242	2.43247	up	Ensembl	672	chr11	-	64092521	64096976	downstream	NM_031471	FERMT3	fermitin family homolog 3 short form	5.57804	2.47976	5.57804	up	chr11	+	63974151	63991363
ENST00000454922	AC005154.5	-2.63793	-1.39941	2.63793	down	Ensembl	752	chr7	-	30624315	30625588	upstream	NM_006774	INMT	indolethylamine N-methyltransferase isoform 1	-2.15236	-1.10592	2.15236	down	chr7	+	30791750	30797218
ENST00000434944	C9orf44	-2.18732	-1.12916	2.18732	down	Ensembl	796	chr9	+	94914875	94920770	downstream	NM_001012267	CENPP	centromere protein P	2.88509	1.52861	2.88509	up	chr9	+	95087740	95377437
ENST00000435301	RP11-112L6.3	-2.09802	-1.06903	2.09802	down	Ensembl	733	chr20	+	48780000	48782639	upstream	NM_018683	RNF114	RING finger protein 114	2.06828	1.04843	2.06828	up	chr20	+	48552913	48570422
ENST00000435301	RP11-112L6.3	-2.09802	-1.06903	2.09802	down	Ensembl	733	chr20	+	48780000	48782639	downstream	NM_005194	CEBPB	CCAAT/enhancer-binding protein beta	6.16061	2.62307	6.16061	up	chr20	+	48807375	48809212
ENST00000455253	AF127936.3	-2.48913	-1.31564	2.48913	down	Ensembl	743	chr21	-	16120065	16126186	downstream	NM_022136	SAMSN1	SAM domain-containing protein SAMSN-1	3.18731	1.67234	3.18731	up	chr21	-	15857548	15918664
uc002zgn.1	BC046564	-2.07394	-1.05237	2.07394	down	UCSC_knowngene	744	chr21	-	46411186	46414001	downstream	NM_198699	KRTAP10-12	keratin-associated protein 10-12	2.12726	1.089	2.12726	up	chr21	+	46117086	46117959
uc002zgn.1	BC046564	-2.07394	-1.05237	2.07394	down	UCSC_knowngene	744	chr21	-	46411186	46414001	upstream	NM_015833	ADARB1	double-stranded RNA-specific editase 1 isoform	2.10909	1.07662	2.10909	up	chr21	+	46494492	46646478
ENST00000480386	RP11-357H14.4	-2.40389	-1.26537	2.40389	down	Ensembl	566	chr17	+	46706036	46712294	downstream	NM_005175	ATP5G1	ATP synthase lipid-binding protein,	-3.46648	-1.79347	3.46648	down	chr17	+	46970147	46973232
ENST00000411453	RP11-112L6.4	-2.23585	-1.16083	2.23585	down	Ensembl	573	chr20	+	48789126	48793096	downstream	NM_005194	CEBPB	CCAAT/enhancer-binding protein beta	6.16061	2.62307	6.16061	up	chr20	+	48807375	48809212
ENST00000421937	RP11-458D21.2	-3.7147	-1.89325	3.7147	down	Ensembl	666	chr1	-	145373053	145375554	downstream	NM_203458	NOTCH2NL	notch homolog 2 N-terminal-like protein	2.88868	1.53041	2.88868	up	chr1	+	145209110	145285912
ENST00000421937	RP11-458D21.2	-3.7147	-1.89325	3.7147	down	Ensembl	666	chr1	-	145373053	145375554	upstream	NM_153713	LIX1L	LIX1-like protein	4.63258	2.21181	4.63258	up	chr1	+	145477084	145499091
ENST00000447028	AP003774.1	2.43247	1.28242	2.43247	up	Ensembl	672	chr11	-	64092521	64096976	downstream	NM_003377	VEGFB	vascular endothelial growth factor B precursor	2.10247	1.07208	2.10247	up	chr11	+	64002265	64006259
ENST00000447028	AP003774.1	2.43247	1.28242	2.43247	up	Ensembl	672	chr11	-	64092521	64096976	downstream	NM_001039496	C11orf20	hypothetical protein LOC25858	2.08845	1.06243	2.08845	up	chr11	+	64067862	64072239
ENST00000442865	AC007255.7	-2.75297	-1.46099	2.75297	down	Ensembl	590	chr7	-	29638410	29724871	downstream	NM_175887	PRR15	proline-rich protein 15	-4.863	-2.28185	4.863	down	chr7	+	29603426	29606911
ENST00000414039	RP11-148B18.4	-2.95596	-1.56363	2.95596	down	Ensembl	592	chr1	-	94784034	94790125	upstream	NM_001993	F3	tissue factor isoform 1 precursor	-3.26816	-1.70848	3.26816	down	chr1	-	94994731	95007413
ENST00000423122	RP11-65J3.1	-2.35478	-1.23559	2.35478	down	Ensembl	545	chr9	+	132104121	132121817	upstream	NM_203434	IER5L	immediate early response gene 5-like protein	4.68279	2.22737	4.68279	up	chr9	-	131937830	131940540
NR_026816	PSORS1C3	18.8369	4.23549	18.8369	up	RefSeq_NR	600	chr6	-	31141511	31145676	downstream	NM_013993	DDR1	epithelial discoidin domain-containing receptor	-3.05795	-1.61256	3.05795	down	chr6	+	30852326	30867933
ENST00000411595	RP4-737E23.2	-2.00678	-1.00488	2.00678	down	Ensembl	556	chr20	+	23168764	23170944	downstream	NM_013248	NXT1	NTF2-related export protein 1	2.92025	1.54609	2.92025	up	chr20	+	23331372	23335408
NR_026816	PSORS1C3	18.8369	4.23549	18.8369	up	RefSeq_NR	600	chr6	-	31141511	31145676	downstream	NM_001517	GTF2H4	general transcription factor IIH subunit 4	-2.01285	-1.00924	2.01285	down	chr6	+	30875976	30881880
NR_026816	PSORS1C3	18.8369	4.23549	18.8369	up	RefSeq_NR	600	chr6	-	31141511	31145676	downstream	NM_014068	PSORS1C1	psoriasis susceptibility 1 candidate 1	3.37371	1.75433	3.37371	up	chr6	+	31082607	31107869
ENST00000455068	AC011286.1	-2.99663	-1.58334	2.99663	down	Ensembl	561	chr2	+	237642024	237661449	upstream	NM_024726	IQCA1	IQ and AAA domain-containing protein 1	-2.43095	-1.28152	2.43095	down	chr2	-	237232793	237416092
ENST00000431336	AC097517.2	-2.16754	-1.11606	2.16754	down	Ensembl	569	chr2	-	6779254	6790651	upstream	NM_014746	RNF144A	probable E3 ubiquitin-protein ligase RNF144A	-2.86012	-1.51608	2.86012	down	chr2	+	7057522	7184309
ENST00000447908	RP4-704D23.1	-3.03086	-1.59973	3.03086	down	Ensembl	579	chr1	-	14675449	14677518	upstream	NM_201628	KAZN	kazrin isoform E	3.12166	1.64231	3.12166	up	chr1	+	14925212	15444544
ENST00000423122	RP11-65J3.1	-2.35478	-1.23559	2.35478	down	Ensembl	545	chr9	+	132104121	132121817	upstream	NM_032809	FAM73B	hypothetical protein LOC84895	2.85353	1.51275	2.85353	up	chr9	+	131799252	131834351
ENST00000432395	RP5-943J3.1	-2.46396	-1.30098	2.46396	down	Ensembl	509	chr1	+	90254472	90256051	downstream	NM_001134479	LRRC8D	leucine-rich repeat-containing protein 8D	-3.25033	-1.70059	3.25033	down	chr1	+	90286572	90401989
ENST00000467630	AC000123.3	3.68484	1.8816	3.68484	up	Ensembl	461	chr7	-	126989886	126990347	upstream	NM_006193	PAX4	paired box protein Pax-4	-4.78417	-2.25827	4.78417	down	chr7	-	127250345	127255780
ENST00000443688	RP11-390F4.3	-2.47481	-1.30732	2.47481	down	Ensembl	472	chr9	+	6718809	6719370	downstream	NM_015061	KDM4C	lysine-specific demethylase 4C isoform 1	3.92328	1.97206	3.92328	up	chr9	+	6757640	7175648
ENST00000430449	CTA-342B11.1	-2.15631	-1.10857	2.15631	down	Ensembl	473	chr22	+	32359343	32366387	upstream	NM_003405	YWHAH	14-3-3 protein eta	4.79408	2.26126	4.79408	up	chr22	+	32340478	32353590
ENST00000429512	AP001476.4	-2.53008	-1.33918	2.53008	down	Ensembl	415	chr21	+	47472509	47473019	upstream	NM_020528	PCBP3	poly(rC)-binding protein 3 isoform 1	-3.76437	-1.91241	3.76437	down	chr21	+	47269874	47362368
ENST00000445437	RP1-172N19.1	-2.5741	-1.36407	2.5741	down	Ensembl	453	chrX	-	72001688	72002484	upstream	NM_001080851	DMRTC1B	doublesex- and mab-3-related transcription	-2.56546	-1.35922	2.56546	down	chrX	+	72064875	72068636
ENST00000359838	RP3-337D23.3	-2.6783	-1.42132	2.6783	down	Ensembl	453	chr6	+	147480060	147502128	downstream	NM_001127715	STXBP5	syntaxin-binding protein 5 isoform b	-2.16527	-1.11454	2.16527	down	chr6	+	147525507	147708707
ENST00000419576	RP11-561O23.7	-3.48297	-1.80032	3.48297	down	Ensembl	416	chr9	+	70922308	70923361	downstream	NM_021965	PGM5	phosphoglucomutase-like protein 5	-3.39958	-1.76536	3.39958	down	chr9	+	70971814	71145977
ENST00000467630	AC000123.3	3.68484	1.8816	3.68484	up	Ensembl	461	chr7	-	126989886	126990347	downstream	NM_000845	GRM8	metabotropic glutamate receptor 8 isoform a	-2.02464	-1.01766	2.02464	down	chr7	-	126078651	126883569
ENST00000433761	RP1-40E16.2	-2.084	-1.05936	2.084	down	Ensembl	398	chr6	+	3056123	3056995	upstream	NM_020135	WRNIP1	ATPase WRNIP1 isoform 1	2.32386	1.21652	2.32386	up	chr6	+	2765665	2785979
ENST00000412339	RP11-390F4.10	-2.5598	-1.35603	2.5598	down	Ensembl	422	chr9	+	6704470	6707780	downstream	NM_015061	KDM4C	lysine-specific demethylase 4C isoform 1	3.92328	1.97206	3.92328	up	chr9	+	6757640	7175648
ENST00000417149	RP11-298E9.6	-2.47378	-1.30672	2.47378	down	Ensembl	390	chr10	-	3282562	3299402	downstream	NM_002627	PFKP	6-phosphofructokinase type C isoform 1	12.3304	3.62414	12.3304	up	chr10	+	3109751	3178996
ENST00000429512	AP001476.4	-2.53008	-1.33918	2.53008	down	Ensembl	415	chr21	+	47472509	47473019	upstream	NM_001130141	PCBP3	poly(rC)-binding protein 3 isoform 2	-2.48891	-1.31551	2.48891	down	chr21	+	47269874	47362368
ENST00000429512	AP001476.4	-2.53008	-1.33918	2.53008	down	Ensembl	415	chr21	+	47472509	47473019	downstream	NM_058174	COL6A2	collagen alpha-2(VI) chain isoform 2C2a	2.7186	1.44286	2.7186	up	chr21	+	47518032	47549719
ENST00000429469	RP11-553K8.2	-2.48419	-1.31277	2.48419	down	Ensembl	363	chr1	-	198566853	198567998	upstream	NM_080921	PTPRC	receptor-type tyrosine-protein phosphatase C	-2.35173	-1.23372	2.35173	down	chr1	+	198608136	198726545
ENST00000435157	RP11-344B5.3	-7.73241	-2.95092	7.73241	down	Ensembl	395	chr9	+	132021340	132023860	upstream	NM_032809	FAM73B	hypothetical protein LOC84895	2.85353	1.51275	2.85353	up	chr9	+	131799252	131834351
ENST00000435738	AP001476.3	-2.37017	-1.24499	2.37017	down	Ensembl	355	chr21	+	47476429	47477481	upstream	NM_001130141	PCBP3	poly(rC)-binding protein 3 isoform 2	-2.48891	-1.31551	2.48891	down	chr21	+	47269874	47362368
ENST00000435738	AP001476.3	-2.37017	-1.24499	2.37017	down	Ensembl	355	chr21	+	47476429	47477481	upstream	NM_020528	PCBP3	poly(rC)-binding protein 3 isoform 1	-3.76437	-1.91241	3.76437	down	chr21	+	47269874	47362368
ENST00000435738	AP001476.3	-2.37017	-1.24499	2.37017	down	Ensembl	355	chr21	+	47476429	47477481	downstream	NM_001849	COL6A2	collagen alpha-2(VI) chain isoform 2C2	3.6033	1.84932	3.6033	up	chr21	+	47518032	47552763
ENST00000436500	RP11-514F8.2	-3.11137	-1.63755	3.11137	down	Ensembl	370	chr10	+	82409552	82413488	upstream	NM_001145719	SH2D4B	SH2 domain-containing protein 4B isoform 2	-2.09687	-1.06824	2.09687	down	chr10	+	82300574	82406316
ENST00000420156	RP4-543J13.1	-2.44985	-1.29269	2.44985	down	Ensembl	332	chr1	+	114749048	114804900	upstream	NM_020190	OLFML3	olfactomedin-like protein 3 precursor	4.36409	2.12568	4.36409	up	chr1	+	114522029	114524875
ENST00000425153	RP11-205K6.2	-3.88157	-1.95664	3.88157	down	Ensembl	339	chr9	+	129289896	129292622	upstream	NM_033446	FAM125B	multivesicular body subunit 12B isoform 1	3.87477	1.95411	3.87477	up	chr9	+	129089127	129269319
ENST00000425153	RP11-205K6.2	-3.88157	-1.95664	3.88157	down	Ensembl	339	chr9	+	129289896	129292622	downstream	NM_001174146	LMX1B	LIM homeobox transcription factor 1-beta isoform	-3.65599	-1.87026	3.65599	down	chr9	+	129376721	129463311
ENST00000452795	RP4-798A10.4	2.87271	1.52241	2.87271	up	Ensembl	342	chr1	+	16847188	16848303	upstream	NM_001114600	C1orf144	putative MAPK activating protein PM20,PM21	-2.66215	-1.41259	2.66215	down	chr1	+	16693582	16724640
ENST00000415471	RP11-100G15.10	-3.31292	-1.72811	3.31292	down	Ensembl	211	chr9	-	94912662	94919727	upstream	NM_001012267	CENPP	centromere protein P	2.88509	1.52861	2.88509	up	chr9	+	95087740	95377437

## Sheet: 120T vs 120N
# Condition pairs: 120T vs 120N # Fold Change cut-off: 2.0 This table contains the differentially expressed enhancer-like LncRNAs and their nearby coding genes (distance < 300 kb). # Column A: seqname, the sequence identifier. # Column B: GeneSymbol, the symbol of the LncRNA. # Column C: Fold change - LncRNAs, the ratio of normalized intensities between two samples, positive value indicates up-re…
seqname	GeneSymbol	Fold change - LncRNAs	Log Fold change - LncRNAs	Absolute Fold change - LncRNAs	Regulation - LncRNAs	source	RNAlength	Chrom	Strand	txStart	txEnd	GenomeRelationship	NearbyGene	NearbyGeneSymbol	NearbyProteinName	Fold change - mRNAs	Log Fold change - mRNAs	Absolute Fold change - mRNAs	Regulation - mRNAs	NearbyGeneChrom	NearbyGeneStrand	NearbyGenetxStart	NearbyGenetxEnd
NR_027418	LOC651250	2.01923	1.0138	2.01923	up	RefSeq_NR	11210	chr17	+	66097695	66132068	downstream	NM_016627	AMZ2	archaemetzincin-2 isoform 1	3.42278	1.77517	3.42278	up	chr17	+	66244144	66253305
uc009xmf.2	LOC84856	4.29666	2.10322	4.29666	up	UCSC_knowngene	2042	chr10	+	42970938	42990784	downstream	NM_014753	BMS1	ribosome biogenesis protein BMS1 homolog	4.39276	2.13513	4.39276	up	chr10	+	43277953	43330385
ENST00000415932	RP11-199O14.1	-3.32063	-1.73146	3.32063	down	Ensembl	1484	chr20	+	6427369	6509106	downstream	NM_001200	BMP2	bone morphogenetic protein 2 preproprotein	2.70677	1.43657	2.70677	up	chr20	+	6748744	6760910
ENST00000428292	RP11-18B16.2	3.01575	1.59251	3.01575	up	Ensembl	1223	chr9	+	116413235	116445135	upstream	NM_017688	BSPRY	B box and SPRY domain-containing protein	-2.02608	-1.01869	2.02608	down	chr9	+	116111811	116133513
X91348		23.6136	4.56155	23.6136	up	RNAdb	1284	chr22	+	18958141	19018742	upstream	NM_017414	USP18	ubl carboxyl-terminal hydrolase 18	2.6224	1.39089	2.6224	up	chr22	+	18632757	18660162
ENST00000433572	RP11-542K23.7	-2.55892	-1.35553	2.55892	down	Ensembl	830	chr9	+	125165685	125211256	downstream	NM_001004452	OR1J4	olfactory receptor 1J4	-2.2259	-1.15439	2.2259	down	chr9	+	125281419	125282361
ENST00000430562	NCRNA00103	3.24091	1.6964	3.24091	up	Ensembl	984	chrX	+	2527434	2556370	downstream	NM_009589	ARSD	arylsulfatase D isoform b precursor	-2.00494	-1.00356	2.00494	down	chrX	-	2831654	2847392
ENST00000433081	RP11-458D21.1	-2.32682	-1.21836	2.32682	down	Ensembl	814	chr1	-	145376124	145382397	downstream	NM_022359	PDE4DIP	myomegalin isoform 3	4.39181	2.13482	4.39181	up	chr1	-	144951760	145076186
ENST00000437892	RP11-124L5.7	-3.10714	-1.63559	3.10714	down	Ensembl	674	chr10	+	86039746	86048751	upstream	NM_001012720	RGR	RPE-retinal G protein-coupled receptor isoform	-2.12029	-1.08426	2.12029	down	chr10	+	86004808	86018944
ENST00000419796	RP11-716O23.1	-2.10951	-1.07691	2.10951	down	Ensembl	699	chr6	+	11417582	11481472	upstream	NM_001135575	LOC221710	hypothetical protein LOC221710	2.15049	1.10466	2.15049	up	chr6	+	11094265	11138969
AF088026		-3.80774	-1.92894	3.80774	down	RNAdb	703	chr1	+	173832385	173833077	upstream	NM_014458	KLHL20	kelch-like protein 20	-2.97406	-1.57243	2.97406	down	chr1	+	173684079	173755840
ENST00000411453	RP11-112L6.4	-4.21635	-2.07599	4.21635	down	Ensembl	573	chr20	+	48789126	48793096	upstream	NM_018683	RNF114	RING finger protein 114	2.94948	1.56046	2.94948	up	chr20	+	48552913	48570422
ENST00000442865	AC007255.7	-2.35323	-1.23464	2.35323	down	Ensembl	590	chr7	-	29638410	29724871	upstream	NM_001080529	WIPF3	WAS/WASL-interacting protein family member 3	-2.0187	-1.01342	2.0187	down	chr7	+	29874340	29945791
NR_027356	LOC645166	3.34298	1.74113	3.34298	up	RefSeq_NR	592	chr1	+	148928285	148951595	upstream	NM_001144032	PPIAL4E	peptidylprolyl isomerase A (cyclophilin A)-like	3.3149	1.72897	3.3149	up	chr1	+	148644010	148644795
NR_026816	PSORS1C3	10.2665	3.35987	10.2665	up	RefSeq_NR	600	chr6	-	31141511	31145676	upstream	NM_006674	HCP5	HLA class I histocompatibility antigen protein	2.16039	1.11129	2.16039	up	chr6	+	31430956	31433586
ENST00000429250	RP11-90J7.3	-2.50716	-1.32605	2.50716	down	Ensembl	607	chr10	+	80008496	80310446	upstream	NM_001142285	RPS24	40S ribosomal protein S24 isoform d	2.1646	1.1141	2.1646	up	chr10	+	79793517	79816571
ENST00000456771	RP11-540K16.2	-2.85266	-1.51231	2.85266	down	Ensembl	532	chr1	-	181159606	181160285	downstream	NM_016545	IER5	immediate early response gene 5 protein	4.16733	2.05912	4.16733	up	chr1	+	181057637	181059979
uc009wxq.1	BC039493	-2.96841	-1.56969	2.96841	down	UCSC_knowngene	538	chr1	+	181143619	181151340	upstream	NM_004736	XPR1	xenotropic and polytropic retrovirus receptor 1	-2.00206	-1.00149	2.00206	down	chr1	+	180601145	180859415
uc009wxq.1	BC039493	-2.96841	-1.56969	2.96841	down	UCSC_knowngene	538	chr1	+	181143619	181151340	upstream	NM_016545	IER5	immediate early response gene 5 protein	4.16733	2.05912	4.16733	up	chr1	+	181057637	181059979
ENST00000420389	RP1-290I10.3	-2.91642	-1.5442	2.91642	down	Ensembl	539	chr6	-	10423372	10426409	upstream	NM_016462	TMEM14C	transmembrane protein 14C	2.01263	1.00908	2.01263	up	chr6	+	10723147	10731362
ENST00000424812	AC023490.1	-2.42047	-1.27529	2.42047	down	Ensembl	463	chr22	+	20378813	20380089	upstream	NM_002882	RANBP1	ran-specific GTPase-activating protein	3.94002	1.9782	3.94002	up	chr22	+	20105023	20114704
ENST00000441942	AC002511.1	-2.04834	-1.03445	2.04834	down	Ensembl	474	chr19	+	35897486	35900395	upstream	NM_021902	FXYD1	phospholemman precursor	-4.0194	-2.00698	4.0194	down	chr19	+	35629731	35633954
ENST00000424968	RP11-373D17.1	4.70802	2.23512	4.70802	up	Ensembl	507	chr6	+	26988231	26991703	downstream	NM_005865	PRSS16	thymus-specific serine protease precursor	6.76783	2.75869	6.76783	up	chr6	+	27215501	27224399
ENST00000453810	RP11-1148L6.5	-2.00431	-1.00311	2.00431	down	Ensembl	450	chrX	-	48438161	48439545	upstream	NM_000377	WAS	wiskott-Aldrich syndrome protein	-2.67313	-1.41853	2.67313	down	chrX	+	48542185	48549817
ENST00000453810	RP11-1148L6.5	-2.00431	-1.00311	2.00431	down	Ensembl	450	chrX	-	48438161	48439545	upstream	NM_003173	SUV39H1	histone-lysine N-methyltransferase SUV39H1	2.1358	1.09477	2.1358	up	chrX	+	48555130	48567406
ENST00000429853	RP4-726N1.2	-4.91706	-2.2978	4.91706	down	Ensembl	400	chr20	+	18040136	18051652	upstream	NM_052865	C20orf72	hypothetical protein LOC92667	2.36864	1.24406	2.36864	up	chr20	+	17949761	17971762
ENST00000419576	RP11-561O23.7	-2.47962	-1.31012	2.47962	down	Ensembl	416	chr9	+	70922308	70923361	upstream	NM_199135	FOXD4L3	forkhead box protein D4-like 2	-2.09206	-1.06493	2.09206	down	chr9	+	70917782	70920000
ENST00000432272	RP13-297E16.4	-2.15975	-1.11086	2.15975	down	Ensembl	382	chrX	+	1853009	1874878	upstream	NM_004192	ASMTL	N-acetylserotonin O-methyltransferase-like	-2.48159	-1.31127	2.48159	down	chrX	-	1522031	1571870
uc001lkg.1	AK124226	-2.19595	-1.13485	2.19595	down	UCSC_knowngene	3086	chr10	+	129979399	130115990	upstream	NM_152311	CLRN3	clarin-3	2.38876	1.25626	2.38876	up	chr10	-	129676113	129691211
ENST00000419627	RP3-323P13.2	-3.59215	-1.84485	3.59215	down	Ensembl	244	chr6	-	134081322	134167089	upstream	NM_198392	TCF21	transcription factor 21	-96.6669	-6.59495	96.6669	down	chr6	+	134210258	134216675
ENST00000419627	RP3-323P13.2	-3.59215	-1.84485	3.59215	down	Ensembl	244	chr6	-	134081322	134167089	upstream	NM_003206	TCF21	transcription factor 21	-75.2648	-6.2339	75.2648	down	chr6	+	134210259	134213393
NR_026827	LOC84856	3.83494	1.93921	3.83494	up	RefSeq_NR	2322	chr10	+	42970938	42990784	downstream	NM_014753	BMS1	ribosome biogenesis protein BMS1 homolog	4.39276	2.13513	4.39276	up	chr10	+	43277953	43330385
uc001ihe.3	LOC100216001	2.37187	1.24603	2.37187	up	UCSC_knowngene	2553	chr10	-	4621443	4720262	upstream	NM_001353	AKR1C1	aldo-keto reductase family 1 member C1	2.13986	1.09752	2.13986	up	chr10	+	5005453	5020158
NR_027341	C9orf44	-2.03134	-1.02243	2.03134	down	RefSeq_NR	2000	chr9	+	94903748	94921890	downstream	NM_001012267	CENPP	centromere protein P	3.39973	1.76542	3.39973	up	chr9	+	95087740	95377437
NR_027418	LOC651250	2.01923	1.0138	2.01923	up	RefSeq_NR	11210	chr17	+	66097695	66132068	upstream	NM_002266	KPNA2	importin subunit alpha-2	2.96565	1.56835	2.96565	up	chr17	+	66031847	66042970
NR_027418	LOC651250	2.01923	1.0138	2.01923	up	RefSeq_NR	11210	chr17	+	66097695	66132068	downstream	NM_014960	ARSG	arylsulfatase G precursor	-2.0133	-1.00956	2.0133	down	chr17	+	66255322	66417000
uc001jxd.1	AK023445	2.56399	1.35839	2.56399	up	UCSC_knowngene	1860	chr10	+	77056147	77121436	upstream	NM_001174156	SAMD8	sphingomyelin synthase-related protein 1 isoform	2.18875	1.13011	2.18875	up	chr10	+	76871392	76941881
ENST00000428292	RP11-18B16.2	3.01575	1.59251	3.01575	up	Ensembl	1223	chr9	+	116413235	116445135	upstream	NM_017790	RGS3	regulator of G-protein signaling 3 isoform 3	2.39582	1.26052	2.39582	up	chr9	+	116226008	116304371
ENST00000422473	AP000688.29	2.07458	1.05282	2.07458	up	Ensembl	2336	chr21	+	37477178	37481988	downstream	NM_001236	CBR3	carbonyl reductase [NADPH] 3	2.34417	1.22908	2.34417	up	chr21	+	37507262	37518860
AK096113		-2.04513	-1.03219	2.04513	down	misc_RNA	2617	chr1	-	214157145	214159762	upstream	NM_020197	SMYD2	N-lysine methyltransferase SMYD2	2.12267	1.08588	2.12267	up	chr1	+	214454564	214510477
ENST00000417705	RP11-54O7.3	-9.10776	-3.1871	9.10776	down	Ensembl	1389	chr1	-	852249	855072	upstream	NM_005101	ISG15	ubiquitin-like protein ISG15 precursor	4.01995	2.00718	4.01995	up	chr1	+	948846	949919
ENST00000430562	NCRNA00103	3.24091	1.6964	3.24091	up	Ensembl	984	chrX	+	2527434	2556370	downstream	NM_001122898	CD99	CD99 antigen isoform b precursor	2.1204	1.08434	2.1204	up	chrX	+	2609227	2659350
ENST00000433572	RP11-542K23.7	-2.55892	-1.35553	2.55892	down	Ensembl	830	chr9	+	125165685	125211256	upstream	NM_080591	PTGS1	prostaglandin G/H synthase 1 isoform 2	-2.59216	-1.37416	2.59216	down	chr9	+	125133228	125157981
ENST00000450206	RP11-432J24.3	-2.29658	-1.19949	2.29658	down	Ensembl	1013	chr10	-	134247236	134254988	downstream	NM_173575	STK32C	serine/threonine-protein kinase 32C	3.65755	1.87088	3.65755	up	chr10	-	134020995	134121477
ENST00000445589	RP5-859D4.3	-2.22267	-1.15229	2.22267	down	Ensembl	932	chr20	-	6711904	6716783	upstream	NM_001200	BMP2	bone morphogenetic protein 2 preproprotein	2.70677	1.43657	2.70677	up	chr20	+	6748744	6760910
ENST00000433081	RP11-458D21.1	-2.32682	-1.21836	2.32682	down	Ensembl	814	chr1	-	145376124	145382397	upstream	NM_014455	RNF115	E3 ubiquitin-protein ligase RNF115	2.13729	1.09579	2.13729	up	chr1	+	145611035	145688776
ENST00000432488	RP11-16L9.4	-2.33327	-1.22235	2.33327	down	Ensembl	662	chr1	+	198985261	199045864	upstream	NM_080921	PTPRC	receptor-type tyrosine-protein phosphatase C	-2.55179	-1.35151	2.55179	down	chr1	+	198608136	198726545
ENST00000421937	RP11-458D21.2	-2.00392	-1.00283	2.00392	down	Ensembl	666	chr1	-	145373053	145375554	downstream	NM_022359	PDE4DIP	myomegalin isoform 3	4.39181	2.13482	4.39181	up	chr1	-	144951760	145076186
ENST00000421937	RP11-458D21.2	-2.00392	-1.00283	2.00392	down	Ensembl	666	chr1	-	145373053	145375554	upstream	NM_014455	RNF115	E3 ubiquitin-protein ligase RNF115	2.13729	1.09579	2.13729	up	chr1	+	145611035	145688776
ENST00000454922	AC005154.5	-2.51963	-1.33321	2.51963	down	Ensembl	752	chr7	-	30624315	30625588	upstream	NM_002047	GARS	glycyl-tRNA synthetase	6.30349	2.65615	6.30349	up	chr7	+	30634180	30673648
ENST00000429250	RP11-90J7.3	-2.50716	-1.32605	2.50716	down	Ensembl	607	chr10	+	80008496	80310446	upstream	NM_001026	RPS24	40S ribosomal protein S24 isoform c	2.63824	1.39957	2.63824	up	chr10	+	79793517	79800473
AF088026		-3.80774	-1.92894	3.80774	down	RNAdb	703	chr1	+	173832385	173833077	downstream	NM_001122770	ZBTB37	zinc finger and BTB domain-containing protein 37	-2.00778	-1.0056	2.00778	down	chr1	+	173837492	173855774
ENST00000455253	AF127936.3	-2.06529	-1.04634	2.06529	down	Ensembl	743	chr21	-	16120065	16126186	downstream	NM_022136	SAMSN1	SAM domain-containing protein SAMSN-1	5.84326	2.54677	5.84326	up	chr21	-	15857548	15918664
ENST00000411453	RP11-112L6.4	-4.21635	-2.07599	4.21635	down	Ensembl	573	chr20	+	48789126	48793096	downstream	NM_005194	CEBPB	CCAAT/enhancer-binding protein beta	3.86112	1.94902	3.86112	up	chr20	+	48807375	48809212
NR_027355	LOC645166	2.88908	1.53061	2.88908	up	RefSeq_NR	670	chr1	+	148928285	148951595	upstream	NM_001144032	PPIAL4E	peptidylprolyl isomerase A (cyclophilin A)-like	3.3149	1.72897	3.3149	up	chr1	+	148644010	148644795
ENST00000442865	AC007255.7	-2.35323	-1.23464	2.35323	down	Ensembl	590	chr7	-	29638410	29724871	downstream	NM_175887	PRR15	proline-rich protein 15	-25.5821	-4.67706	25.5821	down	chr7	+	29603426	29606911
ENST00000414039	RP11-148B18.4	-2.35125	-1.23343	2.35125	down	Ensembl	592	chr1	-	94784034	94790125	upstream	NM_001993	F3	tissue factor isoform 1 precursor	-2.58843	-1.37208	2.58843	down	chr1	-	94994731	95007413
NR_026816	PSORS1C3	10.2665	3.35987	10.2665	up	RefSeq_NR	600	chr6	-	31141511	31145676	downstream	NM_013993	DDR1	epithelial discoidin domain-containing receptor	-2.43589	-1.28445	2.43589	down	chr6	+	30852326	30867933
NR_026816	PSORS1C3	10.2665	3.35987	10.2665	up	RefSeq_NR	600	chr6	-	31141511	31145676	downstream	NM_014068	PSORS1C1	psoriasis susceptibility 1 candidate 1	9.64699	3.27008	9.64699	up	chr6	+	31082607	31107869
ENST00000455068	AC011286.1	-2.09003	-1.06353	2.09003	down	Ensembl	561	chr2	+	237642024	237661449	upstream	NM_024726	IQCA1	IQ and AAA domain-containing protein 1	-2.04728	-1.03371	2.04728	down	chr2	-	237232793	237416092
ENST00000431336	AC097517.2	-2.38392	-1.25334	2.38392	down	Ensembl	569	chr2	-	6779254	6790651	upstream	NM_014746	RNF144A	probable E3 ubiquitin-protein ligase RNF144A	-3.15229	-1.6564	3.15229	down	chr2	+	7057522	7184309
ENST00000412500	RP5-885L7.10	5.53698	2.4691	5.53698	up	Ensembl	540	chr20	-	61405479	61406764	downstream	NM_016354	SLCO4A1	solute carrier organic anion transporter family	10.3631	3.37338	10.3631	up	chr20	+	61273796	61303647
ENST00000412500	RP5-885L7.10	5.53698	2.4691	5.53698	up	Ensembl	540	chr20	-	61405479	61406764	upstream	NM_018270	C20orf20	MRG-binding protein	4.24091	2.08437	4.24091	up	chr20	+	61427804	61431945
ENST00000420389	RP1-290I10.3	-2.91642	-1.5442	2.91642	down	Ensembl	539	chr6	-	10423372	10426409	upstream	NM_017906	PAK1IP1	p21-activated protein kinase-interacting protein	2.65714	1.40987	2.65714	up	chr6	+	10695187	10709970
ENST00000441942	AC002511.1	-2.04834	-1.03445	2.04834	down	Ensembl	474	chr19	+	35897486	35900395	downstream	NM_007000	UPK1A	uroplakin-1a	-2.74097	-1.45468	2.74097	down	chr19	+	36157714	36169367
ENST00000467630	AC000123.3	2.5651	1.35902	2.5651	up	Ensembl	461	chr7	-	126989886	126990347	upstream	NM_006193	PAX4	paired box protein Pax-4	-3.25341	-1.70195	3.25341	down	chr7	-	127250345	127255780
ENST00000441942	AC002511.1	-2.04834	-1.03445	2.04834	down	Ensembl	474	chr19	+	35897486	35900395	upstream	NM_021910	FXYD3	FXYD domain-containing ion transport regulator 3	-2.39971	-1.26286	2.39971	down	chr19	+	35606731	35615228
ENST00000441942	AC002511.1	-2.04834	-1.03445	2.04834	down	Ensembl	474	chr19	+	35897486	35900395	upstream	NM_139284	LGI4	leucine-rich repeat LGI family member 4	6.09861	2.60848	6.09861	up	chr19	-	35615416	35626178
ENST00000441942	AC002511.1	-2.04834	-1.03445	2.04834	down	Ensembl	474	chr19	+	35897486	35900395	upstream	NM_021175	HAMP	hepcidin preproprotein	2.54826	1.34952	2.54826	up	chr19	+	35773409	35776045
ENST00000441942	AC002511.1	-2.04834	-1.03445	2.04834	down	Ensembl	474	chr19	+	35897486	35900395	downstream	NM_015302	HAUS5	HAUS augmin-like complex subunit 5	2.47484	1.30734	2.47484	up	chr19	+	36103645	36116251
ENST00000453810	RP11-1148L6.5	-2.00431	-1.00311	2.00431	down	Ensembl	450	chrX	-	48438161	48439545	downstream	NM_012280	FTSJ1	putative ribosomal RNA methyltransferase 1	2.03198	1.02289	2.03198	up	chrX	+	48334548	48344752
ENST00000419576	RP11-561O23.7	-2.47962	-1.31012	2.47962	down	Ensembl	416	chr9	+	70922308	70923361	downstream	NM_021965	PGM5	phosphoglucomutase-like protein 5	-2.2097	-1.14385	2.2097	down	chr9	+	70971814	71145977
ENST00000467630	AC000123.3	2.5651	1.35902	2.5651	up	Ensembl	461	chr7	-	126989886	126990347	downstream	NM_000845	GRM8	metabotropic glutamate receptor 8 isoform a	4.35889	2.12396	4.35889	up	chr7	-	126078651	126883569
ENST00000420156	RP4-543J13.1	-2.10272	-1.07226	2.10272	down	Ensembl	332	chr1	+	114749048	114804900	upstream	NM_020190	OLFML3	olfactomedin-like protein 3 precursor	-3.34567	-1.7423	3.34567	down	chr1	+	114522029	114524875
ENST00000428643	RP11-216B9.7	2.47542	1.30768	2.47542	up	Ensembl	334	chr9	-	131425412	131425857	upstream	NM_174933	PHYHD1	phytanoyl-CoA dioxygenase domain-containing	-19.1782	-4.2614	19.1782	down	chr9	+	131683173	131704320
ENST00000415471	RP11-100G15.10	-3.46636	-1.79342	3.46636	down	Ensembl	211	chr9	-	94912662	94919727	upstream	NM_001012267	CENPP	centromere protein P	3.39973	1.76542	3.39973	up	chr9	+	95087740	95377437
