# Supplementary material for: LncRNAs Expression Signatures of Renal Clear Cell Carcinoma Revealed by Microarray
Source: PLoS One. 2012 Aug 6;7(8):e42377. doi: 10.1371/journal.pone.0042377 (PMC3412851; doi:10.1371/journal.pone.0042377)
Supplement: Table S12 — Differentially Expressed mRNAs. (XLS) [file pone.0042377.s012.xls]

## Sheet: 103T vs 103N_up
# Fold Change cut-off: 2.0 # Condition pairs: 103T vs 103N # Column A: ProbeName, it represents probe name. # Column B: Fold change, positive value indicates up-regulation and negative value indicates down-regulation. # Column C: Log Fold change, log2 value of absolute fold change. Positive value indicates up-regulation and negative value indicates down-regulation. # Column D: Absolute Fold chang…
103T vs 103N 2.0 fold up regulated mRNAs
	Fold Change and Regulation				Raw Intensities		Normalized Intensities		Annotations
ProbeName	Fold change([103T] vs [103N])	Log Fold change([103T] vs [103N])	Absolute Fold change([103T] vs [103N])	Regulation([103T] vs [103N])	[103N](raw)	[103T](raw)	[103N](normalized)	[103T](normalized)	type	seqname	GeneSymbol	source	RNAlength	chrom	strand	txStart	txEnd	Xhyb	probeSeq	EntrezID	unigene	GO	ProteinAccession	product
ASHG19A3A047831	2.10122	1.07123	2.10122	up	1763.53	3348.09	10.6515	11.7227	coding	NM_001321	CSRP2	RefSeq_coding	901	chr12	-	77252495	77272799		AAGTGTTCCAGATGTGGGGATTCTGTATATGCTGCCGAGAAGATAATTGGAGCTGGAAAG	1466	Hs.530904	GO:0046872|GO:0003674|GO:0008270|GO:0030154|GO:0007275|GO:0045445|GO:0005634	NP_001312	Cysteine and glycine-rich protein 2
ASHG19A3A029765	2.1125	1.07895	2.1125	up	553.055	1001.58	8.98206	10.061	coding	NM_148919	PSMB8	RefSeq_coding	1135	chr6	-	32808496	32811816		CCAGGACACTACAGTTTCTCTATGCGATCTCCAGAGCTCGCTTTACCCCGGGGAATGCAG	5696	Hs.180062	GO:0008233|GO:0005515|GO:0004298|GO:0006977|GO:0000082|GO:0000216|GO:0016070|GO:0000084|GO:0031145|GO:0031145|GO:0006915|GO:0000075|GO:0034641|GO:0019221|GO:0044419|GO:0016071|GO:0000278|GO:0051436|GO:0051437|GO:0051603|GO:0042981|GO:0006521|GO:0051439|GO:0060337|GO:0016032|GO:0005737|GO:0005634|GO:0000502|GO:0005839	NP_683720	Proteasome (prosome, macropain) subunit, beta type, 8 (large multifunctional peptidase 7)
ASHG19A3A025431	2.89766	1.53489	2.89766	up	423.614	1048.73	8.59186	10.1267	coding	NM_016009	SH3GLB1	RefSeq_coding	6373	chr1	+	87170256	87213866		AACTTTTGGGACAATATATGATTGATGCAGGGACTGAGTTTGGCCCAGGAACAGCTTATG	51100	Hs.136309	GO:0017124|GO:0008093|GO:0008289|GO:0005515|GO:0042803|GO:0006916|GO:0006915|GO:0046847|GO:0007165|GO:0005794|GO:0000139|GO:0005737|GO:0016020|GO:0005741|GO:0005739	NP_057093	SH3-domain GRB2-like endophilin B1
ASHG19A3A013697	2.62019	1.38967	2.62019	up	2803.79	6900.21	11.3398	12.7295	coding	NM_006430	CCT4	RefSeq_coding	2349	chr2	-	62095262	62115791		AACAGAACTAAGAAACCGGCATGCCCAGGGAGAAAAAACTGCAGGCATTAATGTCCGAAA	10575	Hs.421509	GO:0005524|GO:0000166|GO:0051082|GO:0051084|GO:0044267|GO:0006457|GO:0005832|GO:0005737|GO:0005737|GO:0005856|GO:0005829|GO:0042470|GO:0005815|GO:0005730|GO:0005634	NP_006421	Chaperonin containing TCP1, subunit 4 (delta)
ASHG19A3A014892	3.19892	1.67758	3.19892	up	2004.19	5942.09	10.8461	12.5237	coding	NM_213589	RAPH1	RefSeq_coding	9615	chr2	-	204298540	204400058		GTAATGGCTTAGCACACTAGTCGTACAGTCAGTGTAAATGTTTTTCATTTACATGTTTTC	65059	Hs.471162	GO:0007160|GO:0007165|GO:0005737|GO:0005856|GO:0030175|GO:0030027|GO:0005634|GO:0005886	NP_998754	Ras association (RalGDS/AF-6) and pleckstrin homology domains 1
ASHG19A3A008639	2.51994	1.33339	2.51994	up	693.729	1539.46	9.3087	10.6421	coding	NM_001001998	EXOSC10	RefSeq_coding	2834	chr1	-	11126677	11159938		GGACACCGTGCTCCCGTCTCTCAGGCAGCGAAGTTCGATCCATCAACCAAAATCTATGAA	5394	Hs.632368	GO:0008408|GO:0003723|GO:0004532|GO:0016787|GO:0042802|GO:0000166|GO:0005515|GO:0004674|GO:0071034|GO:0006396|GO:0044237|GO:0071044|GO:0000460|GO:0071028|GO:0071035|GO:0071048|GO:0000956|GO:0000184|GO:0006139|GO:0005737|GO:0005622|GO:0000176|GO:0005730|GO:0005634|GO:0035327	NP_002676	Exosome component 10
ASHG19A3A049086	2.47465	1.30723	2.47465	up	77.9081	183.466	6.17473	7.48196	coding	NM_001109903	RNFT2	RefSeq_coding	2914	chr12	+	117176095	117291434		AAAGGGAAGCAACAGGAACTTCTGCAACTGGTTTTTATCGGAAAGATCATCCTGCCTGCA	84900	Hs.437195	GO:0046872|GO:0008270|GO:0016021|GO:0016020	NP_116203	Ring finger protein, transmembrane 2
ASHG19A3A038791	6.03737	2.59392	6.03737	up	155.342	821.595	7.16916	9.76308	coding	NM_012383	OSTF1	RefSeq_coding	1313	chr9	+	77703397	77762113		TTTGGACAACAGAGTGGGTGTTAATGGCTTAGACAAAGCTGGAAGCACTGCCTTATACTG	26578	Hs.494192	GO:0017124|GO:0042802|GO:0005515|GO:0001503|GO:0007165|GO:0005737|GO:0005622	NP_036515	Osteoclast stimulating factor 1
ASHG19A3A027388	3.13507	1.6485	3.13507	up	221.509	608.017	7.66595	9.31445	coding	NM_015146	SEPT8	RefSeq_coding	4344	chr5	-	132091696	132113067	NM_001098813,	CTATGCAAACACGTAAAAGCCATGAATGCTGGAATCCAAAACTGACGAGGTTTATTTTTT	23176	Hs.522057	GO:0005525|GO:0000166|GO:0005515|GO:0007049|GO:0005737|GO:0005856|GO:0031105	NP_055961	Septin 8
ASHG19A3A054696	11.2662	3.49392	11.2662	up	1993.47	26357.9	10.8372	14.3311	coding	NM_003946	NOL3	RefSeq_coding	1402	chr16	+	67207869	67209624		GATTCTGACCAGTGACTTACACAAAAGGCGCTCTATACATATTATAATATATTCGCTTAC	8996	Hs.513667	GO:0003723|GO:0042802|GO:0005515|GO:0008380|GO:0006916|GO:0006397|GO:0042981|GO:0005737|GO:0005829|GO:0005622|GO:0005730|GO:0005634	NP_003937	Nucleolar protein 3 (apoptosis repressor with CARD domain)
CUST_19_PI418767722	2.49864	1.32115	2.49864	up	220.028	490.2	7.65652	8.97767	coding	NM_000291	PGK1	RefSeq_coding	2439	chrX	+	77359665	77382322		ATATTGCTGAATGCAAGAAGTGGGGCAGCAGCAGTGGAGAGATGGGACAATTAGATAAAT	5230	Hs.78771	GO:0005524|GO:0000166|GO:0004618|GO:0004618|GO:0016740|GO:0005975|GO:0006094|GO:0006006|GO:0006096|GO:0016310|GO:0005737|GO:0005829	NP_000282	Phosphoglycerate kinase 1
ASHG19A3A043403	3.88596	1.95827	3.88596	up	970.058	3397.53	9.78673	11.745	coding	NM_014661	FAM53B	RefSeq_coding	5740	chr10	-	126307862	126432930		TCTCTCAGGAATTTGCTTGTTACTTGTACTGTGTAAATAAAGCTTCCTGGTTCAATACCC	9679	Hs.129195	GO:0003674|GO:0008150|GO:0005575	NP_055476	Family with sequence similarity 53, member B
ASHG19A3H0000573	2.20769	1.14254	2.20769	up	108.215	222.206	6.64615	7.78869	coding	NM_014620_Exon4-	NM_014620	HOX cluster	1180	chr12	-	54448633	54449813		ACTAATTCACATCCACTGGTTTATTATTGATCACGGGGCATTTCACATCGACACTAAAAT
ASHG19A3A047556	4.12272	2.0436	4.12272	up	605.416	2208.25	9.11636	11.16	coding	NM_018113	LMBR1L	RefSeq_coding	2358	chr12	-	49490924	49504680		ATTGCATAATCTGAGCCAGAGTTTGGGACCAGGACCTCCTGCTTTTCCATACTTAACTGT	55716	Hs.272838	GO:0004872|GO:0006897|GO:0016021|GO:0005886	NP_060583	Limb region 1 homolog (mouse)-like
ASHG19A3A042769	3.99366	1.99771	3.99366	up	4675.8	22548.1	12.1297	14.1274	coding	NM_023009	MARCKSL1	RefSeq_coding	1584	chr1	-	32799440	32801834		AAACCATTCTCTTCCACCTGGTTTTACTGTAACATTTGGAAAAGGAATAAATGTCGTCCC	65108	Hs.75061	GO:0005516|GO:0008284|GO:0016192|GO:0005886	NP_075385	MARCKS-like 1
ASHG19A3A021293	2.1521	1.10575	2.1521	up	154.42	305.772	7.16203	8.26778	coding	NM_000158	GBE1	RefSeq_coding	3118	chr3	-	81538849	81810950		TGGAGCATGCTTACTATGCCAGCTTTGGTTACCAAATCACAAGCTTCTTTGCAGCTTCCA	2632	Hs.436062	GO:0003844|GO:0043169|GO:0004553|GO:0016757|GO:0005975|GO:0006091|GO:0006006|GO:0005978|GO:0005977|GO:0005829	NP_000149	Glucan (1,4-alpha-), branching enzyme 1
ASHG19A3A050648	2.03927	1.02805	2.03927	up	838.925	1502.34	9.58167	10.6097	coding	NM_138476	MDP1	RefSeq_coding	731	chr14	-	24683159	24685241		TCTCCCAGATGATCTTCTTTGATGATGAGAGGCGGAATATTGTAGACGTCAGCAAACTGG	145553	Hs.220963	GO:0016787|GO:0046872|GO:0004725	NP_612485	Magnesium-dependent phosphatase 1
ASHG19A3A006628	5.09484	2.34904	5.09484	up	137.767	621.578	6.99561	9.34464	coding	NM_182720	CREM	RefSeq_coding	1955	chr10	+	35484054	35501885	NM_182718,	ATGGCTGTAACTGGAGATGACACAGCTGCCACTGGTGACATGCCAACTTACCAGATCCGA	1390	Hs.200250	GO:0003677|GO:0008140|GO:0005515|GO:0046983|GO:0043565|GO:0003700|GO:0030154|GO:0007275|GO:0006355|GO:0006355|GO:0007165|GO:0007283|GO:0005634	NP_898883	CAMP responsive element modulator
ASHG19A3A000644	4.03737	2.01342	4.03737	up	511.943	1808.28	8.86963	10.883	coding	NM_000995	RPL34	RefSeq_coding	918	chr4	+	109541721	109551637		TTTTTTCTTCCTCTTCCGGGGACGTTGTCTGCAGGCACTCAGAATGGTCCAGCGTTTGAC	6164	Hs.438227	GO:0003723|GO:0005515|GO:0003735|GO:0044267|GO:0031018|GO:0010467|GO:0006412|GO:0006414|GO:0006415|GO:0019058|GO:0016032|GO:0019083|GO:0005829|GO:0005829|GO:0022625|GO:0005622|GO:0005840	NP_296374	Ribosomal protein L34
ASHG19A3A033334	3.17094	1.66491	3.17094	up	10246.2	45625.1	13.2813	14.9462	coding	NM_003768	PEA15	RefSeq_coding	2474	chr1	+	160175124	160185160		TTCTGTCTGCAGTGTGCACGGCCTTGTTCTAACCCGGAATAAAGGTGATTGATTGTATTG	8682	Hs.517216	GO:0005515|GO:0006916|GO:0008643|GO:0046325|GO:0042981|GO:0043278|GO:0006810|GO:0005737|GO:0005875	NP_003759	Phosphoprotein enriched in astrocytes 15
ASHG19A3A048543	2.88947	1.5308	2.88947	up	134.552	353.733	6.96295	8.49376	coding	NM_001013635	C12orf68	RefSeq_coding	2380	chr12	+	48577365	48579709		TGTGTATTCCTTCTCAATGCTTTCCTTGGTGTTAACCTTAATAAAAAGGCGTCATCTCCC	387856	Hs.251699	GO:0005737	NP_001013657	Chromosome 12 open reading frame 68
ASHG19A3A003879	8.46919	3.08222	8.46919	up	480.51	3668.25	8.77269	11.8549	coding	NM_001223	CASP1	RefSeq_coding	1301	chr11	-	104896245	104972158	NM_001017534,	GCAGGGACGCTGGGACTCTCAGCAGCTCCTCAGGCAGTGCAGGACAACCCAGCTATGCCC	834	Hs.2490	GO:0008656|GO:0004197|GO:0008233|GO:0005515|GO:0006915|GO:0071260|GO:0043123|GO:0006508|GO:0042981|GO:0007165|GO:0005737|GO:0005829|GO:0005829|GO:0005622	NP_150637	Caspase 1, apoptosis-related cysteine peptidase (interleukin 1, beta, convertase)
ASHG19A3A051811	2.02002	1.01437	2.02002	up	667.996	1160.85	9.25115	10.2655	coding	NM_181291	WDR20	RefSeq_coding	2597	chr14	+	102606211	102690009		GTGAAGATGCCCTTTTTACCCGTTGACGTTTATTTTACGTAAAATAAACTGTTGTTTCCA	91833	Hs.36859		NP_851825	WD repeat domain 20
CUST_17_PI418767722	2.10205	1.07179	2.10205	up	5914.89	13078.9	12.435	13.5068	coding	NM_003753	EIF3D	RefSeq_coding	1949	chr22	-	36906897	36925277		GATGCTTAGTGGAATGTGTGTCTAACTTGCTCTCTGACATTTAGCAGATGAAATAAAATA	8664	Hs.55682	GO:0005515|GO:0003743|GO:0003743|GO:0044267|GO:0001732|GO:0010467|GO:0006412|GO:0006413|GO:0006413|GO:0005737|GO:0005829|GO:0005829|GO:0005852	NP_003744	Eukaryotic translation initiation factor 3, subunit D
ASHG19A3A040554	4.45678	2.156	4.45678	up	614.113	2429.01	9.13753	11.2935	coding	NM_017518	HAUS7	RefSeq_coding	1892	chrX	-	152713123	152736603	AK125219,	ATGAACTAATGGAGAAATAGAAAGTCTTCAGTGATGGCCTACGCCAAAGCACAGGATGGG	55559	Hs.170835	GO:0005515|GO:0031996|GO:0031996|GO:0007049|GO:0051301|GO:0051297|GO:0007067|GO:0051225|GO:0070652|GO:0005813|GO:0005737|GO:0005856|GO:0005874|GO:0005730|GO:0005886|GO:0005819	NP_059988	HAUS augmin-like complex, subunit 7
ASHG19A3A015424	10.4306	3.38276	10.4306	up	408.503	3866.94	8.53969	11.9224	coding	NM_002246	KCNK3	RefSeq_coding	3978	chr2	+	26915580	26954066		CTGCCTATCTGTCTTCACACTGAGAATGGCGCCCAATAAATGCTATCCACGGAGACCAGG	3777	Hs.645288	GO:0005252|GO:0005267|GO:0008022|GO:0046982|GO:0042803|GO:0005244|GO:0007420|GO:0071456|GO:0071294|GO:0090102|GO:0006811|GO:0071805|GO:0006813|GO:0051481|GO:0042493|GO:0007268|GO:0005887|GO:0005886	NP_002237	Potassium channel, subfamily K, member 3
ASHG19A3A035026	17.5948	4.13708	17.5948	up	124.144	1926.87	6.846	10.9831	coding	NM_013332	C7orf68	RefSeq_coding	1432	chr7	+	128095883	128098471		AGTTTTGTGGCGGGAAGCTTCTGCGCTGGTGCTTAGTAACCGACTTTCCTCCGGACTCCT	29923	Hs.706124	GO:0005102|GO:0035425|GO:0008284|GO:0006950|GO:0009986|GO:0005615|GO:0016021|GO:0016020|GO:0030141	NP_037464	Chromosome 7 open reading frame 68
ASHG19A3A031045	2.44382	1.28914	2.44382	up	756.526	1622.76	9.43103	10.7202	coding	NM_002810	PSMD4	RefSeq_coding	1332	chr1	+	151227196	151239952	NR_002319,ENST00000480546,	ATCCTGTCCAAGCTACATACTGTCCAACCCAAGGGCAAGATCACCTTCTGCACGGGCATC	5710	Hs.505059	GO:0005515|GO:0008270|GO:0006977|GO:0006281|GO:0000082|GO:0000216|GO:0016070|GO:0000084|GO:0031145|GO:0031145|GO:0006915|GO:0000075|GO:0034641|GO:0016071|GO:0000278|GO:0051436|GO:0051437|GO:0042981|GO:0006521|GO:0051439|GO:0016032|GO:0000502	NP_002801	Proteasome (prosome, macropain) 26S subunit, non-ATPase, 4
ASHG19A3A005947	2.5057	1.32521	2.5057	up	331.393	723.316	8.25198	9.57719	coding	NM_139322	ATRN	RefSeq_coding	3967	chr20	+	3451664	3596550		AATTTCACCTGGCCCATCAAAATTCAGGTGCAAACTGAACAATGAGGACGCATGGACACA	8455	Hs.276252	GO:0005488|GO:0004872|GO:0005529|GO:0006954|GO:0040014|GO:0006979|GO:0005737|GO:0005576|GO:0005615|GO:0005887|GO:0005886	NP_647538	Attractin
ASHG19A3A054963	3.87039	1.95248	3.87039	up	1706.89	6091.64	10.6062	12.5587	coding	NM_182705	FAM101B	RefSeq_coding	3895	chr17	-	289773	295731		TGACACCTGCCCCACTCCATTTTGCTTTGTGATGTCTTCATTTAACAATAAATTATCTGA	359845	Hs.729155		NP_874364	Family with sequence similarity 101, member B
ASHG19A3A029019	2.5332	1.34096	2.5332	up	130.488	303.969	6.91869	8.25965	coding	NM_152406	AFAP1L1	RefSeq_coding	4223	chr5	+	148651400	148721365		AGGAAGAGGAGCCCATCCATCGTAGCCTCCAACCAAGGAAGGGTGCTACAGAAAGCCAAG	134265	Hs.483793	GO:0005515	NP_689619	Actin filament associated protein 1-like 1
ASHG19A3A039469	2.17604	1.12171	2.17604	up	1512.36	2943.18	10.4336	11.5553	coding	NM_021138	TRAF2	RefSeq_coding	2298	chr9	+	139780964	139821066		GAGAGCTTGCCATCCAGCTCACGAAGACAGAGTTATTAAACCATTCAAATCTCTGTGGTC	7186	Hs.522506	GO:0005174|GO:0019899|GO:0016874|GO:0046872|GO:0005515|GO:0004871|GO:0046625|GO:0004842|GO:0008270|GO:0007250|GO:0006919|GO:0008633|GO:0006915|GO:0043623|GO:0008624|GO:0043507|GO:0051092|GO:0050870|GO:0002726|GO:0032743|GO:0051091|GO:0070534|GO:0051865|GO:0051865|GO:0006461|GO:0070207|GO:0042981|GO:0007165|GO:0033209|GO:0035631|GO:0005737|GO:0005829|GO:0005829|GO:0009898	NP_066961	TNF receptor-associated factor 2
ASHG19A3A028924	4.58516	2.19697	4.58516	up	125.775	516.938	6.86584	9.06281	coding	NM_018939	PCDHB6	RefSeq_coding	3030	chr5	+	140529838	140532866		TTACTGAAGTGTCAACACATTAGTTTGTGAGCCTCATGTAAGAACATGATGGTCTTTTTT	56130	Hs.283085	GO:0005509|GO:0016339|GO:0007155|GO:0007156|GO:0007399|GO:0007416|GO:0007268|GO:0016021|GO:0005887|GO:0005886	NP_061762	Protocadherin beta 6
ASHG19A3A001346	2.49587	1.31954	2.49587	up	559.94	1202.8	9.00144	10.321	coding	NM_001040161	C16orf13	RefSeq_coding	563	chr16	-	684428	686347		ACGTGGACCAGCGCTGCCTGGACAGGAACCCAGAATGGGGGCTTCGGGACACAGCCCTCC	84326	Hs.239500		NP_115742	Chromosome 16 open reading frame 13
ASHG19A3A020423	5.75303	2.52432	5.75303	up	9377.58	81924.9	13.1521	15.6765	coding	NM_002305	LGALS1	RefSeq_coding	586	chr22	+	38071612	38075807		AACTACATGGCAGCTGACGGTGACTTCAAGATCAAATGTGTGGCCTTTGACTGAAATCAG	3956	Hs.445351	GO:0016936|GO:0001948|GO:0030395|GO:0043236|GO:0005515|GO:0042803|GO:0004871|GO:0005529|GO:0006915|GO:0071333|GO:0071407|GO:0033555|GO:0045445|GO:0010812|GO:0010977|GO:0043123|GO:0034120|GO:0042981|GO:0048678|GO:0042493|GO:0007165|GO:0009986|GO:0005737|GO:0031012|GO:0005576|GO:0005615|GO:0005622|GO:0005634|GO:0005578	NP_002296	Lectin, galactoside-binding, soluble, 1
ASHG19A3A054762	3.5229	1.81676	3.5229	up	479.327	1471.99	8.76803	10.5848	coding	NM_000734	CD247	RefSeq_coding	1687	chr1	-	167399877	167487847		ATGACAAAATCATCTTTGTGAAGGCCTCGCAGGAAGACCCAACACATGGGACCTATAACT	919	Hs.156445	GO:0042802|GO:0005515|GO:0042803|GO:0004888|GO:0031295|GO:0050852|GO:0007166|GO:0044419|GO:0050690|GO:0050776|GO:0016032|GO:0042101|GO:0042105|GO:0005737|GO:0016021|GO:0005886|GO:0005886|GO:0005886	NP_932170	CD247 molecule
ASHG19A3A009402	2.36862	1.24404	2.36862	up	338.757	697.475	8.28116	9.5252	coding	NM_013975	LIG3	RefSeq_coding	3701	chr17	+	33307537	33332088		ATTCAGCCTGACACGCTTTGCCAGGAACAAACCTCATGTGAAAGAAAACAAAATGAATTT	3980	Hs.100299	GO:0005524|GO:0003677|GO:0003910|GO:0003909|GO:0003909|GO:0016874|GO:0046872|GO:0000166|GO:0005515|GO:0008270|GO:0006266|GO:0051103|GO:0006281|GO:0006260|GO:0033151|GO:0006284|GO:0007049|GO:0051301|GO:0007131|GO:0007283|GO:0005622|GO:0005654|GO:0005654|GO:0005634	NP_039269	Ligase III, DNA, ATP-dependent
ASHG19A3A030251	2.32113	1.21483	2.32113	up	522.383	1041.31	8.89943	10.1143	coding	NM_001170755	NBPF15	RefSeq_coding	4802	chr1	+	148558187	148596267		TATATTTCTGGCCCCCCAGTGTCAGTCCATTCATGACAAAGTTTGACCAGTCTTTGCCAA	284565	Hs.656782	GO:0005737	NP_775909	Neuroblastoma breakpoint family, member 15
ASHG19A3A036982	2.27435	1.18546	2.27435	up	235.829	476.962	7.75091	8.93636	coding	NM_178172	GPIHBP1	RefSeq_coding	2296	chr8	+	144295067	144299043		TAACTGTTCTCTTCTTTTCCTTATTAATAAAACACACAATGCCTAGCTGGGGGGTCGGAA	338328	Hs.426410	GO:0034185|GO:0035478|GO:0008035|GO:0035473|GO:0008289|GO:0071813|GO:0042632|GO:0006869|GO:0090321|GO:0051006|GO:0050821|GO:0071503|GO:0070328|GO:0031362|GO:0009897|GO:0034364|GO:0016021|GO:0005886	NP_835466	Glycosylphosphatidylinositol anchored high density lipoprotein binding protein 1
ASHG19A3A048613	5.00211	2.32254	5.00211	up	3596.53	20892.5	11.7176	14.0402	coding	NM_181711	GRASP	RefSeq_coding	1950	chr12	+	52400747	52409671		TCCACCGTTGTGCATATTGTTGCTTCTGAACCACAAACTGTATAAATGGATGGTTTTTTG	160622	Hs.407202	GO:0030306|GO:0030165|GO:0008104|GO:0007165|GO:0030054|GO:0005737|GO:0048471|GO:0005886|GO:0045211|GO:0045202	NP_859062	GRP1 (general receptor for phosphoinositides 1)-associated scaffold protein
ASHG19A3A004533	2.6814	1.42299	2.6814	up	100.485	248.914	6.53753	7.96052	coding	NM_006669	LILRB1	RefSeq_coding	2971	chr19	+	55128628	55149002		TGGTCTTTGTGCACATTTACATCAAGCTCAGCCTGGGCGGCACAGCCAGATGCGAGATGC	10859	Hs.667388	GO:0008157|GO:0004872|GO:0050776|GO:0009615|GO:0016021|GO:0005886	NP_006660	Leukocyte immunoglobulin-like receptor, subfamily B (with TM and ITIM domains), member 1
ASHG19A3A008372	5.03397	2.3317	5.03397	up	311.537	1373.64	8.16281	10.4945	coding	NM_024927	PLEKHH3	RefSeq_coding	3076	chr17	-	40819932	40829048		CCAAGGGCTACAATGGGTGTGGGTAATTTTCTAGTTTGTTTCTTAATTTATTTGTAGAAG	79990	Hs.632251	GO:0007165|GO:0005856	NP_079203	Pleckstrin homology domain containing, family H (with MyTH4 domain) member 3
ASHG19A3A037594	2.01283	1.00922	2.01283	up	1439.54	2566.03	10.361	11.3702	coding	NM_018339	RFK	RefSeq_coding	2707	chr9	-	79000432	79009444		TAGCCATTGCTTTTGAGAATCAGATAGTGTGTTGTTTAGGGGTTAATTGTGTCTATATCT	55312	Hs.37558	GO:0005524|GO:0046872|GO:0000166|GO:0008531|GO:0008531|GO:0016740|GO:0009231|GO:0006766|GO:0006767|GO:0005737|GO:0005829	NP_060809	Riboflavin kinase
ASHG19A3A034228	2.01426	1.01025	2.01426	up	213.909	385.285	7.62082	8.63107	coding	NM_020192	C7orf36	RefSeq_coding	907	chr7	+	39606002	39612480		AGGTTATAAGAAAGGTGCAGAAGTCATTTTAAACTATGGACGACTCCGAGGAACATTGAG	57002	Hs.83313		NP_064577	Chromosome 7 open reading frame 36
ASHG19A3A047474	2.21135	1.14493	2.21135	up	1681.48	3351.46	10.5796	11.7246	coding	NM_033114	ZCRB1	RefSeq_coding	1844	chr12	-	42705888	42719932		GGGTTGCATTTATTTTATTTTTGGATAAAGACTCTGCACAAAACTGTACCAGGGCAATAA	85437	Hs.496279	GO:0003723|GO:0046872|GO:0000166|GO:0008270|GO:0008380|GO:0006397|GO:0005689|GO:0005654|GO:0005634	NP_149105	Zinc finger CCHC-type and RNA binding motif 1
ASHG19A3A003761	2.10108	1.07113	2.10108	up	84.7789	170.237	6.29814	7.36927	coding	NM_001174156	SAMD8	RefSeq_coding	6782	chr10	+	76871392	76941880		ATGCTGAATTTCTTTGTCACCGAATATACACCAAGAAGCTGGAATTTCTTGCACACTTTA	142891	Hs.727615	GO:0003674|GO:0006629|GO:0006665|GO:0006686|GO:0016021|GO:0016020	NP_653261	Sterile alpha motif domain containing 8
ASHG19A3A011613	2.42166	1.276	2.42166	up	182.455	397.785	7.39991	8.67591	coding	NM_000960	PTGIR	RefSeq_coding	2103	chr19	-	47123725	47128354		TTGTCTAAATATTTAGAAGGCGGAGAAGTTCCCAGAGGCTTCTGTACAGTCAGGTCTGCT	5739	Hs.458324	GO:0004930|GO:0005085|GO:0004872|GO:0007187|GO:0007596|GO:0007267|GO:0030168|GO:0005887|GO:0005886|GO:0005886	NP_000951	Prostaglandin I2 (prostacyclin) receptor (IP)
ASHG19A3A035649	6.12366	2.6144	6.12366	up	2846.5	19988.8	11.3635	13.9779	coding	NM_018660	ZNF395	RefSeq_coding	4807	chr8	-	28203103	28243977		CCCATCTGTGAGTTTGTCTTATTGGCGCCTTTTTCCTCAGCTGTCTTCCAAGTATTATTT	55893	Hs.435535	GO:0003677|GO:0046872|GO:0008270|GO:0006355|GO:0005737|GO:0005622|GO:0005634	NP_061130	Zinc finger protein 395
ASHG19A3A028702	2.8804	1.52627	2.8804	up	690.366	1752.04	9.30163	10.8279	coding	NM_003100	SNX2	RefSeq_coding	2091	chr5	+	122110749	122165800		GTGAACAAGGCTGCCGACGCTGTCAACAAAATGACAATCAAGATGAATGAATCGGATGCA	6643	Hs.713554	GO:0008289|GO:0035091|GO:0005515|GO:0008565|GO:0007154|GO:0006897|GO:0006886|GO:0005737|GO:0031901|GO:0005768|GO:0010008|GO:0016020	NP_003091	Sorting nexin 2
ASHG19A3A026308	17.1497	4.10011	17.1497	up	188.914	2934.16	7.44975	11.5499	coding	NM_003864	SAP30	RefSeq_coding	1126	chr4	+	174292092	174298682		AGAAAAGGGAGTGATGATGATGGAGGTGATTCACCTGTTCAAGATATTGATACCCCAGAG	8819	Hs.591715	GO:0003677|GO:0046872|GO:0005515|GO:0003714|GO:0000122|GO:0000118|GO:0005634	NP_003855	Sin3A-associated protein, 30kDa
ASHG19A3A007899	2.6016	1.3794	2.6016	up	439.122	973.438	8.64345	10.0229	coding	NM_004853	STX8	RefSeq_coding	988	chr17	-	9153788	9479275		AACTCGAGAGAGACTACTTCTGGCATCCTTTAAGAATGAGGGTGCCGAACCAGATCTAAT	9482	Hs.431109	GO:0031625|GO:0006810|GO:0005783|GO:0005887|GO:0016020	NP_004844	Syntaxin 8
ASHG19A3A004343	2.05004	1.03565	2.05004	up	185.787	345.666	7.42273	8.45838	coding	NM_004875	POLR1C	RefSeq_coding	1138	chr6	+	43484790	43497114		GCCCGGGTTCGAGATCATTATATCTGTAAGAAAGATTTGCTGGCTGCGGTGGCTCACACC	9533	Hs.727715	GO:0003677|GO:0003899|GO:0005515|GO:0046983|GO:0006363|GO:0006362|GO:0006360|GO:0006361|GO:0005736|GO:0005654|GO:0005654|GO:0005634	NP_976035	Polymerase (RNA) I polypeptide C, 30kDa
ASHG19A3A002363	2.07765	1.05496	2.07765	up	219.558	407.282	7.65284	8.70779	coding	NM_001135822	FDPS	RefSeq_coding	1357	chr1	+	155278538	155290457		AGCAGGAATCCGTATCTGGGAACAGAATGAACGGAGACCAGAATTCAGATGTTTATGCCC	2224	Hs.335918	GO:0004161|GO:0004337|GO:0046872|GO:0016740|GO:0006695|GO:0044419|GO:0008299|GO:0005737|GO:0005829|GO:0005730|GO:0005634	NP_001995	Farnesyl diphosphate synthase
ASHG19A3A040556	2.24905	1.16932	2.24905	up	46.357	103.675	5.42537	6.59469	coding	NM_001135740	PNCK	RefSeq_coding	1522	chrX	-	152935189	152938743		GTAGGCCTGGGATGTGGAGGCGTGTATGCGGTGGCCTCGCTGGGAGGCGTCCGTCTGGGG	139728	Hs.436667	GO:0005524|GO:0005516|GO:0004683|GO:0000166|GO:0016740|GO:0006468|GO:0005737|GO:0005634	NP_001129212	Pregnancy up-regulated non-ubiquitously expressed CaM kinase
ASHG19A3A053825	2.55032	1.35068	2.55032	up	847.6	1879.16	9.59713	10.9478	coding	NM_001128850	RRAD	RefSeq_coding	1476	chr16	-	66955581	66959439		GCGGTAGCTATTTGTTTACATGCAGATTTTTGTAATAAAGGCTATTTCCTGATAGTCATG	6236	Hs.1027	GO:0005525|GO:0003924|GO:0005516|GO:0000166|GO:0005515|GO:0006184|GO:0030308|GO:0007165|GO:0007264|GO:0005886	NP_004156	Ras-related associated with diabetes
ASHG19A3A008821	9.85234	3.30047	9.85234	up	1549.83	16343.1	10.4718	13.7723	coding	NM_134268	CYGB	RefSeq_coding	1951	chr17	-	74523439	74533782		CTAGTTTCTGATGTTTGTAACCAGACCCAGCTGTGTCATTAAACAGACCCGTTCTTGCTG	114757	Hs.95120	GO:0020037|GO:0046872|GO:0019825|GO:0005344|GO:0004601|GO:0015671|GO:0006979|GO:0006810|GO:0005737	NP_599030	Cytoglobin
ASHG19A3A025653	2.643	1.40217	2.643	up	651.062	1512.59	9.21593	10.6181	coding	NM_001037442	RUFY3	RefSeq_coding	4435	chr4	+	71587695	71674335		GTTACTTGGTGAAGCTGAAGTTTAAGAGTTCTGGGGAAAAATAAAATCTAGTAATTCCAG	22902	Hs.7972	GO:0030154|GO:0007275|GO:0050771|GO:0007399|GO:0030175|GO:0030426	NP_055776	RUN and FYVE domain containing 3
ASHG19A3A008199	6.56607	2.71503	6.56607	up	182.011	1039.64	7.39643	10.1115	coding	NM_001032278	MMP28	RefSeq_coding	1042	chr17	-	34105509	34122640		CAAAACCCATGTAATTCCTTGATAAATTTTCAATGCAGGGCAGATAAACTGTTGCTAACA	79148	Hs.380710	GO:0005509|GO:0004222|GO:0008233|GO:0008270|GO:0008152|GO:0006508|GO:0005576|GO:0005578	NP_077278	Matrix metallopeptidase 28
ASHG19A3A043425	4.60723	2.2039	4.60723	up	421.321	1700.02	8.58243	10.7863	coding	NM_000760	CSF3R	RefSeq_coding	3003	chr1	-	36931643	36948509	NM_172313,NM_156039,NM_156038,	GGCCTTTTGTGCTTGTTTCCTATAACTTCAGTATTGTAAACTAGTTTTTGGTTTGCAGTT	1441	Hs.524517	GO:0004896|GO:0004872|GO:0007155|GO:0006952|GO:0007165|GO:0005576|GO:0005887|GO:0005886	NP_758519	Colony stimulating factor 3 receptor (granulocyte)
ASHG19A3A047318	8.80207	3.13784	8.80207	up	761.707	6173.56	9.43964	12.5775	coding	NM_003651	CSDA	RefSeq_coding	1976	chr12	-	10851677	10875953	NR_027011,	TACCACGTGGGACAGACCTTTGACCGTCGCTCACGGGTCTTACCCCATCCCAACAGAATA	8531	Hs.221889	GO:0003677|GO:0003702|GO:0003690|GO:0003730|GO:0003700|GO:0003697|GO:0003714|GO:0016564|GO:0009566|GO:0001701|GO:0008584|GO:0043066|GO:0048642|GO:0000122|GO:0031100|GO:0046622|GO:0006355|GO:0009409|GO:0007283|GO:0006351|GO:0005737|GO:0005921|GO:0005634|GO:0005844	NP_003642	Cold shock domain protein A
ASHG19A3A052530	2.40289	1.26477	2.40289	up	564.138	1170.31	9.01297	10.2777	coding	NM_001126131	POLG	RefSeq_coding	4452	chr15	-	89859536	89878026		TTTTCAGTGCAGTCGATATTGACCGGTGCCTCAGGAAGGAAGTGACCATGGATTGTAAAA	5428	Hs.706868	GO:0003677|GO:0003887|GO:0004527|GO:0016779|GO:0002020|GO:0005515|GO:0016740|GO:0006259|GO:0006261|GO:0007568|GO:0006287|GO:0006264|GO:0005760|GO:0005743|GO:0042645|GO:0005739	NP_002684	Polymerase (DNA directed), gamma
ASHG19A3A052447	2.22532	1.15402	2.22532	up	85.3334	181.029	6.30838	7.46239	coding	NM_153815	RASGRF1	RefSeq_coding	4860	chr15	-	79252290	79298002		ATGAGACAAGCTATGGTTTGCAATGTTCTGGATGTATAACCTGTTTCCAGCCTGGCCTGA	5923	Hs.459035	GO:0005088|GO:0005089|GO:0005085|GO:0032863|GO:0006915|GO:0008624|GO:0007616|GO:0048011|GO:0031175|GO:0032320|GO:0035020|GO:0046578|GO:0035023|GO:0051056|GO:0007165|GO:0007264|GO:0007268|GO:0005829|GO:0005829|GO:0005829|GO:0030426|GO:0005622|GO:0005886|GO:0005886|GO:0019717	NP_722522	Ras protein-specific guanine nucleotide-releasing factor 1
ASHG19A3A016629	3.78829	1.92155	3.78829	up	580.564	1916.15	9.05314	10.9747	coding	NM_021192	HOXD11	RefSeq_coding	1463	chr2	+	176972083	176974314		CTTCCTCTTCGGTGAATGCAGGTTATTTAAACTTTGGGAAATGTACTTTTAGTCTGTCAT	3237	Hs.421136	GO:0043565|GO:0003700|GO:0030528|GO:0009952|GO:0001658|GO:0060351|GO:0048589|GO:0009953|GO:0042733|GO:0001656|GO:0001759|GO:0007389|GO:0010720|GO:0032332|GO:0009954|GO:0006355|GO:0001501|GO:0006351|GO:0005634	NP_067015	Homeobox D11
ASHG19A3A041335	2.55312	1.35226	2.55312	up	706.902	1587.17	9.33164	10.6839	coding	NM_001080425	BEX4	RefSeq_coding	1290	chrX	+	102470019	102472120		GTCGCGGCGGCGCACCTCGCGTCAAGAATCCGGAGGAGGAGACTGCAAGGATAGGCCCAG	56271	Hs.184736	GO:0005737|GO:0005634	NP_001121160	Brain expressed, X-linked 4
ASHG19A3A003876	2.41057	1.26937	2.41057	up	3780.64	8894.08	11.7919	13.0613	coding	NM_001207	BTF3	RefSeq_coding	1021	chr5	+	72794249	72801448		CGCGGCCCCTTATTCGCTCCGACAAGATGAAAGAAACAATCATGAACCAGGAAAAACTCG	689	Hs.591768	GO:0003702|GO:0005515|GO:0006366|GO:0005634	NP_001198	Basic transcription factor 3
ASHG19A3A046538	2.02328	1.0167	2.02328	up	2091.82	3882.75	10.9108	11.9275	coding	NM_031471	FERMT3	RefSeq_coding	2558	chr11	+	63974151	63991363		AAGACCAGATGTAGCTACAGGATGATGAAACATGGTTTCAAACGAGTTCTTTCTTGTTAC	83706	Hs.180535	GO:0005178|GO:0005515|GO:0007155|GO:0033622|GO:0007159|GO:0070527|GO:0033632|GO:0030054|GO:0042995|GO:0002102	NP_848537	Fermitin family member 3
ASHG19A3A000709	2.16152	1.11205	2.16152	up	288.22	552.268	8.04887	9.16091	coding	NM_001002235	SERPINA1	RefSeq_coding	3199	chr14	-	94843084	94857029		TTGAGGAGAGCTTGAGGAGAGCAGGAAAGGACAATGCCGTCTTCTGTCTCGTGGGGCATC	5265	Hs.525557	GO:0002020|GO:0005515|GO:0004867|GO:0004867|GO:0006953|GO:0007596|GO:0006954|GO:0010951|GO:0030168|GO:0002576|GO:0030162|GO:0046687|GO:0034097|GO:0032355|GO:0001666|GO:0010288|GO:0032496|GO:0033986|GO:0014070|GO:0034014|GO:0005576|GO:0005576|GO:0005615|GO:0031093|GO:0005578	NP_001121179	Serpin peptidase inhibitor, clade A (alpha-1 antiproteinase, antitrypsin), member 1
ASHG19A3A051428	7.71183	2.94707	7.71183	up	178.584	1201.96	7.37237	10.3194	coding	NM_000956	PTGER2	RefSeq_coding	2494	chr14	+	52781015	52795320		GAACATGGTTTGACTCATCTTATATGGGAAACCATGTAGCAGTGAGTCATATCTTAATAT	5732	Hs.2090	GO:0004930|GO:0004957|GO:0004872|GO:0007186|GO:0042127|GO:0005887|GO:0005886|GO:0005886	NP_000947	Prostaglandin E receptor 2 (subtype EP2), 53kDa
ASHG19A3A033186	3.16702	1.66312	3.16702	up	98.6933	286.424	6.5134	8.17652	coding	NM_001160210	SLC25A13	RefSeq_coding	3207	chr7	-	95749532	95951459		CTTTGTTTATGGTAGCCTTTCAGCTGTTTGACAAAGCTGGCAAAGGAGAAGTAACTTTTG	10165	Hs.489190	GO:0015183|GO:0005313|GO:0015172|GO:0005488|GO:0005509|GO:0005215|GO:0006754|GO:0015813|GO:0015800|GO:0015810|GO:0005975|GO:0045333|GO:0006094|GO:0006006|GO:0043490|GO:0051592|GO:0055085|GO:0006810|GO:0005887|GO:0016020|GO:0005743|GO:0005743|GO:0005739	NP_055066	Solute carrier family 25, member 13 (citrin)
ASHG19A3A036572	2.14578	1.1015	2.14578	up	1807.11	3503.02	10.6885	11.79	coding	NM_001135694	VDAC3	RefSeq_coding	1461	chr8	+	42249345	42263413		TTGAAACATCCATAAACCTTGCTTGGACAGCTGGGAGTAACAACACCCGTTTTGGCATTG	7419	Hs.699301	GO:0000166|GO:0015288|GO:0005515|GO:0008308|GO:0015853|GO:0044070|GO:0055085|GO:0016020|GO:0005741|GO:0005739|GO:0046930	NP_005653	Voltage-dependent anion channel 3
ASHG19A3A014230	2.29079	1.19585	2.29079	up	1399.14	2834.13	10.3129	11.5087	coding	NM_080605	B3GALT6	RefSeq_coding	2793	chr1	+	1167628	1170418		AGACCCCCAACAGGAAGAGTCTAAAAATCCAGTTTGCAACCACTTCTGACCTACAAAAAA	126792	Hs.284284	GO:0008499|GO:0035250|GO:0047220|GO:0016757|GO:0006024|GO:0006486|GO:0005794|GO:0032580|GO:0005797|GO:0016021|GO:0016020	NP_542172	UDP-Gal:betaGal beta 1,3-galactosyltransferase polypeptide 6
ASHG19A3A020384	2.14809	1.10305	2.14809	up	4395.33	9550.7	12.0296	13.1326	coding	NM_002133	HMOX1	RefSeq_coding	1550	chr22	+	35777086	35790194		GTTTAACGGCACTGTGGCCTTGGTCTAACTTTTGTGTGAAATAATAAACAACATTGTCTG	3162	Hs.517581	GO:0019899|GO:0020037|GO:0004392|GO:0004392|GO:0004392|GO:0046872|GO:0016491|GO:0004630|GO:0042803|GO:0004871|GO:0008630|GO:0001525|GO:0006916|GO:0008219|GO:0006879|GO:0031670|GO:0001935|GO:0034101|GO:0007588|GO:0042167|GO:0042167|GO:0006788|GO:0007243|GO:0055072|GO:0055072|GO:0034383|GO:0002686|GO:0032764|GO:0043305|GO:0043524|GO:0043433|GO:0048662|GO:0006778|GO:0043123|GO:0045766|GO:0045768|GO:…	NP_002124	Heme oxygenase (decycling) 1
ASHG19A3A051498	2.24233	1.165	2.24233	up	168.8	344.615	7.28781	8.45281	coding	NM_153811	SLC38A6	RefSeq_coding	1662	chr14	+	61447831	61519259		TTACAAGAATAATATACCCCTAGTTGCAAGAATGAATTATTCCGGAAGACACCCTGGATG	145389	Hs.200738	GO:0006865|GO:0006811|GO:0006814|GO:0016021|GO:0016020	NP_722518	Solute carrier family 38, member 6
ASHG19A3A034142	2.22107	1.15125	2.22107	up	342.028	661.895	8.29515	9.4464	coding	NM_002047	GARS	RefSeq_coding	2759	chr7	+	30634180	30673646		ACATGGAGAATGAGATGGCCCATTATGCCTGTGACTGTTGGGATGCAGAATCCAAAACAT	2617	Hs.404321	GO:0005524|GO:0004820|GO:0004820|GO:0016874|GO:0000166|GO:0046983|GO:0008219|GO:0015966|GO:0010467|GO:0006426|GO:0045055|GO:0006418|GO:0005737|GO:0005829|GO:0005759|GO:0005739|GO:0005625|GO:0030141	NP_002038	Glycyl-tRNA synthetase
ASHG19A3A043221	2.75557	1.46235	2.75557	up	296.949	711.554	8.09254	9.55489	coding	NM_005066	SFPQ	RefSeq_coding	3073	chr1	-	35649202	35658743		AAAGGCATTGTTGAATTTGCTTCTAAGCCAGCAGCAAGAAAGGCATTTGAACGATGCAGT	6421	Hs.355934	GO:0003677|GO:0003723|GO:0000166|GO:0005515|GO:0006310|GO:0006281|GO:0008380|GO:0000380|GO:0006397|GO:0016363|GO:0005654|GO:0005634|GO:0042382	NP_005057	Splicing factor proline/glutamine-rich
ASHG19A3A003894	2.90194	1.53702	2.90194	up	3459.77	10076.7	11.6564	13.1934	coding	NM_001349	DARS	RefSeq_coding	2322	chr2	-	136664253	136743222		TACCATGCCTGACCCAAGAAATCCCAAACAGTCCAACTCTTACGATATGTTCATGAGAGG	1615	Hs.503787	GO:0005524|GO:0004046|GO:0004815|GO:0016874|GO:0003676|GO:0000166|GO:0005515|GO:0006422|GO:0010467|GO:0006461|GO:0006418|GO:0006412|GO:0005737|GO:0005829|GO:0031965|GO:0005634|GO:0005886|GO:0005625	NP_001340	Aspartyl-tRNA synthetase
ASHG19A3A001808	4.13854	2.04912	4.13854	up	652.98	2388.43	9.21996	11.2691	coding	NM_001102	ACTN1	RefSeq_coding	3743	chr14	-	69340840	69446083		TTATGATATTGGCAACGACCCCCAGGGAGAAGCAGAATTTGCCCGCATCATGAGCATTGT	87	Hs.509765	GO:0003779|GO:0005509|GO:0005178|GO:0005515|GO:0017166|GO:0007596|GO:0034329|GO:0048041|GO:0051271|GO:0030168|GO:0002576|GO:0042981|GO:0015629|GO:0005737|GO:0005829|GO:0005576|GO:0005925|GO:0005730|GO:0031093|GO:0031143|GO:0030017	NP_001123477	Actinin, alpha 1
ASHG19A3A050576	3.07201	1.61918	3.07201	up	505.849	1346.64	8.85027	10.4695	coding	NM_019852	METTL3	RefSeq_coding	1975	chr14	-	21966282	21979457		AATTATTTGGGTGAAGACAAATCAACTGCAACGCATCATTCGGACAGGCCGTACAGGTCA	56339	Hs.168799	GO:0003723|GO:0016422|GO:0008168|GO:0016740|GO:0001510|GO:0010467|GO:0006139|GO:0016607|GO:0005654|GO:0005634	NP_062826	Methyltransferase like 3
ASHG19A3A049046	5.08336	2.34578	5.08336	up	1044.12	4936.96	9.89793	12.2437	coding	NM_005475	SH2B3	RefSeq_coding	5425	chr12	+	111843751	111889426		CACATTGTGATAACATAAAGTGGATTCATCTTGTATCATTATAGGCAGAAGGTATTTGGC	10019	Hs.506784	GO:0004871|GO:0007596|GO:0030154|GO:0035162|GO:0035556|GO:0005829	NP_005466	SH2B adaptor protein 3
ASHG19A3A029689	2.43391	1.28328	2.43391	up	4590.88	11942.2	12.1017	13.385	coding	NM_002117	HLA-C	RefSeq_coding	1543	chr6	-	31236529	31239855		TGGTTGTCCTAGCTGTCCTTGGAGCTGTGGTCACCGCTATGATGTGTAGGAGGAAGAGCT	3106	Hs.654404	GO:0032393|GO:0005515|GO:0019882|GO:0002474|GO:0019221|GO:0006952|GO:0006955|GO:0060333|GO:0044419|GO:0050776|GO:0060337|GO:0042612|GO:0016021|GO:0005887|GO:0005624|GO:0005886|GO:0005886	NP_005505	Major histocompatibility complex, class I, B
ASHG19A3A040712	3.96018	1.98556	3.96018	up	78.7793	287.058	6.19395	8.17952	coding	NM_005089	ZRSR2	RefSeq_coding	1512	chrX	+	15808573	15841380		AGACTTCTATGAGGATGTGTTGCCCGAGTTCAAGAACGTGGGGAAAGTGATTCAGTTCAA	8233	Hs.171909	GO:0003723|GO:0046872|GO:0000166|GO:0030628|GO:0005515|GO:0008270|GO:0008380|GO:0000398|GO:0000245|GO:0005689|GO:0005634	NP_005080	Zinc finger (CCCH type), RNA-binding motif and serine/arginine rich 2
ASHG19A3A044118	2.23801	1.16222	2.23801	up	69.492	149.782	6.00332	7.16554	coding	NM_173540	FUT11	RefSeq_coding	2069	chr10	+	75532048	75535974		ATGAAATACCTGGCATACAAGCAACCTGGGGGCATCACCAACCAATTTCTTCTGGATAGT	170384	Hs.588854	GO:0046920|GO:0016757|GO:0006486|GO:0005794|GO:0032580|GO:0016021|GO:0016020	NP_775811	Fucosyltransferase 11 (alpha (1,3) fucosyltransferase)
ASHG19A3A047461	11.6315	3.53997	11.6315	up	193.898	1984.63	7.48769	11.0277	coding	NM_022159	ELTD1	RefSeq_coding	3619	chr1	-	79355450	79472495		AGCCGTGGTAGTTGGATTTTCGGCAGCACTAGGATACAGATATTATGGCACAACCAAAGT	64123	Hs.132314	GO:0004930|GO:0005509|GO:0046983|GO:0007186|GO:0007218|GO:0016021|GO:0005886	NP_071442	EGF, latrophilin and seven transmembrane domain containing 1
ASHG19A3A021223	2.32024	1.21428	2.32024	up	108.2	232.704	6.64571	7.85999	coding	NM_198859	PRICKLE2	RefSeq_coding	8322	chr3	-	64079526	64211131		TGTTGCCACTGCTTCGAGTCCTTGTATGCAGAATATTGTGACACCTGTGCCCAACATATA	166336	Hs.728852	GO:0046872|GO:0008270|GO:0045197|GO:0031175|GO:0016327|GO:0005737|GO:0016328|GO:0016020|GO:0031965|GO:0005634	NP_942559	Prickle homolog 2 (Drosophila)
ASHG19A3A015142	17.6286	4.13985	17.6286	up	961.982	18814.2	9.77323	13.9131	coding	NM_005737	ARL4C	RefSeq_coding	4024	chr2	-	235401687	235405693		CATCATCCTTCTCTTTTGTTTCCATAGCCTTTTATAATGCATATATGATGCTGTGAACAG	10123	Hs.111554	GO:0005525|GO:0003924|GO:0043014|GO:0000166|GO:0005515|GO:0006184|GO:0032456|GO:0007264|GO:0006810|GO:0005737|GO:0030175|GO:0005622|GO:0005634|GO:0005886	NP_005728	ADP-ribosylation factor-like 4C
ASHG19A3A054782	9.53789	3.25367	9.53789	up	115.068	953.739	6.73693	9.9906	coding	NM_020995	HPR	RefSeq_coding	1245	chr16	+	72097124	72111144	NM_005143,NM_001126102,	GTTTGAAGCTGATGGGTGCCAGCCCTGCATTGCTGAGTCAATCAATAAAGAGCTTTCTTT	3250	Hs.655361	GO:0003824|GO:0030492|GO:0004252|GO:0006508|GO:0005576|GO:0034366	NP_066275	Haptoglobin-related protein
ASHG19A3A051802	2.12485	1.08736	2.12485	up	920.593	1715.8	9.71424	10.8016	coding	NM_178587	PPP2R5C	RefSeq_coding	1623	chr14	+	102276139	102378960		GGGGGGTCTCGATTTCACTAACGTTGTATATGAAAATGTCTGCAATAAAAAGTACTTTTA	5527	Hs.368264	GO:0005515|GO:0008601|GO:0008601|GO:0006977|GO:0042771|GO:0008285|GO:0043161|GO:0007165|GO:0000775|GO:0005634|GO:0000159|GO:0000159	NP_848702	Protein phosphatase 2, regulatory subunit B', gamma
ASHG19A3A052504	2.19724	1.1357	2.19724	up	2426.11	4967.6	11.1178	12.2535	coding	NM_021077	NMB	RefSeq_coding	1046	chr15	-	85198361	85201802		TCCTGCTGTATTTCCTGCTTCCCTGTTGAATTGGTGAATAAAACCTTGCTCTTTACATAC	4828	Hs.386470	GO:0005179|GO:0007267|GO:0007218|GO:0007165|GO:0005576|GO:0005576|GO:0005625	NP_995580	Neuromedin B
ASHG19A3A008778	3.31896	1.73073	3.31896	up	448.265	1284.1	8.67032	10.4011	coding	NM_005717	ARPC5	RefSeq_coding	2000	chr1	-	183595332	183604985		AAAGGATTTGAGAGCCCGTCTGACAATAGCAGTGCTATGTTACTGCAATGGCATGAAAAG	10092	Hs.518609	GO:0003779|GO:0005515|GO:0005200|GO:0030036|GO:0006928|GO:0030833|GO:0005885|GO:0015629|GO:0042995|GO:0005737	NP_005708	Actin related protein 2/3 complex, subunit 5, 16kDa
ASHG19A3A018049	2.37654	1.24886	2.37654	up	2150.62	4761.49	10.9484	12.1973	coding	NM_005839	SRRM1	RefSeq_coding	3952	chr1	+	24969593	24999771		TATACAACTTTCAGAGCCTCTTGTATTTGGAAGGCTGGAAGGGCCCAGACTTTGGAATAG	10250	Hs.18192	GO:0003677|GO:0003723|GO:0005515|GO:0008380|GO:0000375|GO:0010467|GO:0031124|GO:0006406|GO:0000398|GO:0000398|GO:0006369|GO:0006366|GO:0071013|GO:0005829|GO:0016363|GO:0016607|GO:0005654|GO:0005634	NP_005830	Serine/arginine repetitive matrix 1
ASHG19A3A048097	2.52746	1.33769	2.52746	up	764.139	1696.72	9.44448	10.7822	coding	NM_003769	SFRS9	RefSeq_coding	1204	chr12	-	120899471	120907558		TATTTATGGAAGAAATGGTTATGATTATGGCCAGTGTCGGCTTCGTGTGGAGTTCCCCAG	8683	Hs.706889	GO:0003723|GO:0000166|GO:0008380|GO:0010467|GO:0031124|GO:0006406|GO:0006397|GO:0006376|GO:0000398|GO:0006369|GO:0006366|GO:0005654|GO:0005634	NP_003760	Serine/arginine-rich splicing factor 9
ASHG19A3A010936	2.00032	1.00023	2.00032	up	2682.21	5011.84	11.2723	12.2726	coding	NM_002096	GTF2F1	RefSeq_coding	2551	chr19	-	6379579	6393291		AAGATGATCAACGACAAAATGCACTTCTCCCTCAAGGAGTGAGGCTTGGTCCAATACATG	2962	Hs.68257	GO:0003677|GO:0003824|GO:0016251|GO:0019211|GO:0005515|GO:0016563|GO:0003713|GO:0008134|GO:0008380|GO:0010467|GO:0006370|GO:0000398|GO:0050434|GO:0009615|GO:0006368|GO:0006368|GO:0006366|GO:0006367|GO:0006367|GO:0016032|GO:0030054|GO:0005654|GO:0005654|GO:0005634|GO:0005674	NP_002087	General transcription factor IIF, polypeptide 1, 74kDa
ASHG19A3A048441	2.41832	1.27401	2.41832	up	724.598	1539	9.36626	10.6403	coding	NM_018686	CMAS	RefSeq_coding	1741	chr12	+	22199158	22218601		CAGTTGTAGATGAATGGAGAAAAGAAATGGGCCTGTGCTGGAAAGAAGTGGCATATCTTG	55907	Hs.311346	GO:0008781|GO:0016779|GO:0016740|GO:0009103|GO:0005634	NP_061156	Cytidine monophosphate N-acetylneuraminic acid synthetase
ASHG19A3A052605	2.28569	1.19263	2.28569	up	1368.58	2750.17	10.2743	11.4669	coding	NM_003090	SNRPA1	RefSeq_coding	1068	chr15	-	101821716	101835460		GCAAAGTGGAATCTATCAGCATTGTTGAAATGCTTAAGACTGCTGCTGATAATTTTGTAA	6627	Hs.528763	GO:0003723|GO:0005515|GO:0008380|GO:0010467|GO:0000398|GO:0000398|GO:0005686|GO:0071013|GO:0005654|GO:0005634|GO:0030532|GO:0005681	NP_003081	Small nuclear ribonucleoprotein polypeptide A'
ASHG19A3A045387	2.74262	1.45556	2.74262	up	1278.85	3147.46	10.1875	11.6431	coding	NM_006876	B3GNT1	RefSeq_coding	2077	chr11	-	66112843	66115161		AGTTCTTAGCTCTTGAACAGAAGCCTAAAATTCCTGGTTCTCTCAGGGCTTCGCCTTCAA	11041	Hs.8526	GO:0008532|GO:0016757|GO:0030311|GO:0005794|GO:0000139|GO:0030173|GO:0016021|GO:0016020	NP_006867	UDP-GlcNAc:betaGal beta-1,3-N-acetylglucosaminyltransferase 1
ASHG19A3A017997	4.06975	2.02494	4.06975	up	385.374	1359.97	8.45954	10.4845	coding	NM_052970	HSPA12B	RefSeq_coding	3109	chr20	+	3713355	3733756		TTATTGTGGTGGAGGCAATTATGAGGGTAGCATTTCTTTCGAGACAAAACACCCGTCTGG	116835	Hs.516854	GO:0005524|GO:0000166	NP_443202	Heat shock 70kD protein 12B
ASHG19A3A048295	35.3929	5.14539	35.3929	up	487.148	19059.9	8.79479	13.9402	coding	NM_001975	ENO2	RefSeq_coding	2423	chr12	+	7023613	7032859		AGAATGGGAAGGGTCATAGAAAGGGCCTTGACATCAGTTCCTTTGTGTGTACTCACTGAA	2026	Hs.511915	GO:0016829|GO:0000287|GO:0004634|GO:0046982|GO:0042803|GO:0005975|GO:0006094|GO:0006006|GO:0006096|GO:0042493|GO:0032355|GO:0014070|GO:0005737|GO:0005829|GO:0005626|GO:0005622|GO:0043204|GO:0000015|GO:0001917|GO:0005886|GO:0005625|GO:0019717	NP_001966	Enolase 2 (gamma, neuronal)
ASHG19A3A019309	2.37472	1.24776	2.37472	up	302.963	631.487	8.11967	9.36743	coding	NM_021075	NDUFV3	RefSeq_coding	2151	chr21	+	44313377	44329772		CAATTTGGAGACAGTTCCTGTTGAGAATAACCACGGTTTCCATGAAAAGACAGCAGCGCT	4731	Hs.473937	GO:0008137|GO:0006120|GO:0022904|GO:0006810|GO:0005737|GO:0016020|GO:0005743|GO:0005747|GO:0005747|GO:0005739|GO:0005730|GO:0005634|GO:0070469	NP_066553	NADH dehydrogenase (ubiquinone) flavoprotein 3, 10kDa
ASHG19A3A046179	3.48712	1.80204	3.48712	up	1895.04	6122.79	10.7644	12.5664	coding	NM_005013	NUCB2	RefSeq_coding	1612	chr11	+	17298285	17353069		AAAGAAGAGCTACAACGTCAGCATGATCAACTGGAGGCTCAGAAGCTGGAATATCATCAG	4925	Hs.654599	GO:0003677|GO:0005509|GO:0005793|GO:0005794|GO:0005797|GO:0005737|GO:0005829|GO:0005783|GO:0005576|GO:0005615|GO:0005640|GO:0005634|GO:0005886	NP_005004	Nucleobindin 2
ASHG19A3A030774	2.26193	1.17756	2.26193	up	386.013	752.948	8.46083	9.63839	coding	NM_019032	ADAMTSL4	RefSeq_coding	4209	chr1	+	150521897	150533410		CCTCCTGAAATGGTTCCCACCCAGAACTAATTTATTTTTTATTAAAGATGGTCATGACAA	54507	Hs.516243	GO:0004222|GO:0008233|GO:0002020|GO:0005515|GO:0030198|GO:0043065|GO:0005575|GO:0031012|GO:0005576|GO:0005614	NP_079284	ADAMTS-like 4
ASHG19A3A053304	2.62658	1.39318	2.62658	up	54.4924	139.037	5.65291	7.04609	coding	NM_000693	ALDH1A3	RefSeq_coding	3510	chr15	+	101420008	101456828		AACTGCTACAACGCCCTCTATGCACAGGCTCCATTTGGTGGCTTTAAAATGTCAGGAAAT	220	Hs.459538	GO:0070403|GO:0004029|GO:0004030|GO:0016491|GO:0042803|GO:0070324|GO:0031076|GO:0048048|GO:0060324|GO:0001822|GO:0021768|GO:0060166|GO:0002072|GO:0055114|GO:0021983|GO:0043065|GO:0042493|GO:0042574|GO:0002138|GO:0042573|GO:0005737	NP_000684	Aldehyde dehydrogenase 1 family, member A3
ASHG19A3A013073	2.70566	1.43598	2.70566	up	718.673	1703.9	9.35436	10.7903	coding	NM_153219	ZNF524	RefSeq_coding	1135	chr19	+	56111729	56114504		CCCCCAGACTAACAGACCCTTGGAGGCAGGGGCTGTGGAAATAAATCTCTGCCTGCTGGC	147807	Hs.440291	GO:0003677|GO:0046872|GO:0008270|GO:0005622|GO:0005634	NP_694951	Zinc finger protein 524
ASHG19A3A001240	2.13714	1.09568	2.13714	up	1781.19	3434.91	10.6664	11.7621	coding	NM_001035247	UFD1L	RefSeq_coding	1730	chr22	-	19437463	19466738		ATTCCCAATTATGAATTTAAACTTGGATGAAGCTGGAGGCAGATTCGTCGCTTTCTCTGG	7353	Hs.474213	GO:0005515|GO:0004843|GO:0001501|GO:0006511|GO:0005737|GO:0005829|GO:0005634	NP_005650	Ubiquitin fusion degradation 1 like (yeast)
ASHG19A3A053950	3.52852	1.81907	3.52852	up	330.469	1008.03	8.2487	10.0678	coding	NM_006324	CFDP1	RefSeq_coding	1281	chr16	-	75327608	75467387		TTTGGGGAAAATTGGTGCCAAGAAGCAGAAAATGAGCACCCTTGAGAAGTCCAAACTGGA	10428	Hs.461361	GO:0003674|GO:0006916|GO:0008150|GO:0007155|GO:0007275|GO:0042127|GO:0008360|GO:0005575	NP_006315	Craniofacial development protein 1
ASHG19A3A010052	3.57174	1.83663	3.57174	up	779.677	2458.73	9.47447	11.3111	coding	NM_001080519	BAHCC1	RefSeq_coding	10342	chr17	+	79373539	79433358		TAACGTGACGAAGGCACGATTCCTGTAAATGTGTAAACTAAGGGGATGGTTGGATTTTTT	57597	Hs.514580	GO:0003677	NP_001073988	BAH domain and coiled-coil containing 1
ASHG19A3A050897	2.53183	1.34018	2.53183	up	412.973	895.235	8.55574	9.89592	coding	NM_182526	TMEM229B	RefSeq_coding	4068	chr14	-	67936983	67982021		CCTCTGTCTCTTCCTTTTCACATTTGTGCACATAAAATATACTGGTGTTTGTGTTCCAGG	161145	Hs.509707	GO:0016021|GO:0016020	NP_872332	Transmembrane protein 229B
ASHG19A3A020486	2.33154	1.22128	2.33154	up	2236.53	4865.68	11.0089	12.2301	coding	NM_000026	ADSL	RefSeq_coding	1565	chr22	+	40742503	40762573		TTCAGTCCCATTCACTCCCAGTTGGATCATTTACTGGATCCTTCTTCTTTCACTGGTCGT	158	Hs.75527	GO:0070626|GO:0004018|GO:0004018|GO:0004018|GO:0004018|GO:0016829|GO:0006167|GO:0055086|GO:0051262|GO:0006144|GO:0006164|GO:0009168|GO:0005737|GO:0005829|GO:0005829|GO:0005739	NP_001116850	Adenylosuccinate lyase
ASHG19A3A045236	5.28871	2.40292	5.28871	up	1488.19	7277.14	10.4109	12.8138	coding	NM_022349	MS4A6A	RefSeq_coding	1432	chr11	-	59939972	59950674		TATGCTCTGCATTTGCCCCTGGTGATCTTAAAATTCGTTTGCCTTTTTAAAGCTATATTA	64231	Hs.523702	GO:0004872|GO:0016021|GO:0016020	NP_690591	Membrane-spanning 4-domains, subfamily A, member 6A
ASHG19A3A049410	2.22306	1.15255	2.22306	up	612.534	1177.63	9.13439	10.2869	coding	NM_014887	N4BP2L2	RefSeq_coding	2860	chr13	-	33091030	33112932		GCAGAAGTTACTTATTCTTTTAAGAGGTCTGCCTGGTTCTGGGAAAACAACATTGTCTCG	10443	Hs.507680	GO:0005524|GO:0003674|GO:0008150|GO:0001906|GO:0005575	NP_149102	NEDD4 binding protein 2-like 2
ASHG19A3A015912	2.0048	1.00346	2.0048	up	3171.54	5920.53	11.5186	12.5221	coding	NM_016494	RNF181	RefSeq_coding	716	chr2	+	85822836	85824831		TTTTGGAATTTGAGGAGGAGGAGACTGCCATTGAGATGCCTTGCCATCACCTTTTCCATT	51255	Hs.356187	GO:0016874|GO:0046872|GO:0008270	NP_057578	Ring finger protein 181
ASHG19A3A053212	5.277	2.39972	5.277	up	169.373	781.178	7.29208	9.69179	coding	NM_013227	ACAN	RefSeq_coding	8840	chr15	+	89346673	89418585		TATGAGATCAATTCCCTGGTGCGGTACCAGTGCACAGAGGGGTTTGTCCAGCGCCACATG	176	Hs.2159	GO:0005201|GO:0005540|GO:0005515|GO:0005529|GO:0007155|GO:0006508|GO:0001501|GO:0031012|GO:0005576|GO:0005578	NP_037359	Aggrecan
ASHG19A3A009471	2.25374	1.17232	2.25374	up	272.727	542.929	7.96328	9.13559	coding	NM_017596	KIF21B	RefSeq_coding	9895	chr1	-	200938519	200992828		CTGTTCCTAGATTGGATGTGTGTGTTCTAAGAAGTTGTCATAAATAAAACCTGAATGACC	23046	Hs.169182	GO:0005524|GO:0003777|GO:0000166|GO:0007018|GO:0005737|GO:0005856|GO:0005874	NP_060066	Kinesin family member 21B
ASHG19A3A035734	2.11697	1.082	2.11697	up	68.0691	140.026	5.97444	7.05644	coding	NM_001160224	RNF170	RefSeq_coding	2020	chr8	-	42704780	42751866		ACCTCAGAGATATTCCCAGCAGTCTCAATATCCATGGTAATGCTAATAAACTACTATTCT	81790	Hs.491626	GO:0046872|GO:0008270|GO:0016021|GO:0016020	NP_112216	Ring finger protein 170
ASHG19A3A001711	4.23912	2.08377	4.23912	up	2248.99	9204.1	11.0156	13.0993	coding	NM_001098822	TMEM91	RefSeq_coding	943	chr19	+	41882437	41889985	NM_001098825,	CGCTGCCTTCTGTCTAGCCCAGAAGACCCGCCCTAGTTGCCCCTACAGCCCTCACTGTGA	641649	Hs.709417	GO:0009607|GO:0016021|GO:0016020	NP_001092295	Transmembrane protein 91
ASHG19A3A001132	3.24057	1.69625	3.24057	up	163.125	477.146	7.24065	8.9369	coding	NM_001025367	VEGFA	RefSeq_coding	3608	chr6	+	43737945	43754221		CAAAAACGAAAGCGCAAGAAATCCCGTCCCTGTGGGCCTTGCTCAGAGCGGAGAAAGCAT	7422	Hs.73793	GO:0043498|GO:0042056|GO:0005125|GO:0050840|GO:0001968|GO:0008083|GO:0008083|GO:0008201|GO:0008201|GO:0005161|GO:0005515|GO:0046982|GO:0042803|GO:0043183|GO:0043184|GO:0005172|GO:0001525|GO:0002575|GO:0007596|GO:0071456|GO:0050930|GO:0050930|GO:0007275|GO:0043066|GO:0007399|GO:0030168|GO:0002576|GO:0048008|GO:0050918|GO:0045766|GO:0045766|GO:0043536|GO:0051781|GO:0030335|GO:0008284|GO:0051272|GO:…	NP_003367	Vascular endothelial growth factor A
ASHG19A3A006874	3.18596	1.67173	3.18596	up	301.56	834.441	8.1126	9.78433	coding	NM_199332	HOMER2	RefSeq_coding	1840	chr15	-	83517737	83621473	NM_199330,	AATCGAGACCTCAAGTAATCATTCCCAAGAATCTGGGCGTGAAACCCCATCTTCTACTCA	9455	Hs.578443	GO:0035256|GO:0005515|GO:0007216|GO:0030054|GO:0005737|GO:0005886|GO:0014069|GO:0045211|GO:0045202	NP_955364	Homer homolog 2 (Drosophila)
ASHG19A3A045780	2.93016	1.55098	2.93016	up	785.217	2004.44	9.48492	11.0359	coding	NM_015645	C1QTNF5	RefSeq_coding	3927	chr11	-	119209651	119217383		AGCCTGCAGTTTGATCTGGTGAAGAATGGCGAATCCATTGCCTCTTTCTTCCAGTTTTTC	114902	Hs.632102	GO:0005576	NP_056460	C1q and tumor necrosis factor related protein 5
ASHG19A3A018431	7.38923	2.88542	7.38923	up	164.865	1060	7.25676	10.1422	coding	NM_005985	SNAI1	RefSeq_coding	1708	chr20	+	48599526	48605418		GGGCCTGGGAGGAAGATGTTTACATTTTTAAAGGTACACTGGTATTTATATTTCAAACAT	6615	Hs.48029	GO:0019900|GO:0046872|GO:0005515|GO:0043565|GO:0016563|GO:0016564|GO:0008270|GO:0001837|GO:0031069|GO:0001707|GO:0007275|GO:0060806|GO:0000122|GO:0001649|GO:0030335|GO:0010718|GO:0010718|GO:0060707|GO:0005737|GO:0005737|GO:0005622|GO:0005634|GO:0005634	NP_005976	Snail homolog 1 (Drosophila)
ASHG19A3A021489	36.1247	5.17492	36.1247	up	199.308	6765.76	7.5261	12.701	coding	NM_001031702	SEMA5B	RefSeq_coding	4737	chr3	-	122628042	122746576		GCTACAGCAACAAAAAAGACATTGGGCTGTGGCATTATTAATTAAAGATGATATCCAGTC	54437	Hs.210870	GO:0004872|GO:0030154|GO:0007275|GO:0007399|GO:0016021|GO:0016020	NP_001026872	Sema domain, seven thrombospondin repeats (type 1 and type 1-like), transmembrane domain (TM) and short cytoplasmic domain, (semaphorin) 5B
ASHG19A3A037007	3.01595	1.59261	3.01595	up	225.233	597.771	7.69059	9.28321	coding	NM_004600	TROVE2	RefSeq_coding	3251	chr1	+	193029003	193055114	NR_033393,NM_001173524,	TTAGGTTTGAAAGGCAATTTTTGAGTAGCATATTACCAGCTAGCCAGTCACTAGGAATTT	6738	Hs.288178	GO:0003723|GO:0005515|GO:0006383|GO:0005737|GO:0005730|GO:0005634|GO:0030529	NP_004591	TROVE domain family, member 2
ASHG19A3A035320	5.39467	2.43154	5.39467	up	1795.82	9304.97	10.6786	13.1102	coding	NM_130759	GIMAP1	RefSeq_coding	1248	chr7	+	150413697	150418251		GCATCACCTTTGCAACTTTGCCAAAGCTCAGAGTTCACTTTTTAAGTTTTTAACTCATTT	55340	Hs.647087	GO:0005525|GO:0000166|GO:0030217|GO:0043029|GO:0043011|GO:0050868|GO:0043066|GO:0032689|GO:0050995|GO:0045019|GO:0032831|GO:0010524|GO:0045588|GO:0002925|GO:0045838|GO:0002729|GO:0045954|GO:0046902|GO:0001659|GO:0016021|GO:0016020|GO:0005741|GO:0005739	NP_060854	GTPase, IMAP family member 5
ASHG19A3A000663	3.48228	1.80003	3.48228	up	77.1027	248.597	6.1588	7.95884	coding	NM_001001549	GRB10	RefSeq_coding	4575	chr7	-	50657759	50800050		AGCAGTCAAATGGCAGTCAAACCCAGCTTTTGCAGGAACCCAGACACCTGCAGCTGCTGG	2887	Hs.164060	GO:0005070|GO:0005158|GO:0005158|GO:0005515|GO:0008286|GO:0048009|GO:0030178|GO:0046325|GO:0045719|GO:0046627|GO:0042326|GO:0042327|GO:0030949|GO:0032868|GO:0007165|GO:0005737|GO:0005829|GO:0005886	NP_005302	Growth factor receptor-bound protein 10
ASHG19A3A019987	3.53195	1.82047	3.53195	up	432.958	1321.9	8.62372	10.4442	coding	NM_001014440	ODF3B	RefSeq_coding	970	chr22	-	50968837	50971008		CCAACTTGCTCCATCTACGGCCGCAGAGCGGCTGGCAGTTTCTTCGAGGACCTCAGCAAG	440836	Hs.531314		NP_001014440	Outer dense fiber of sperm tails 3B
ASHG19A3A046721	6.65725	2.73493	6.65725	up	2309.34	16588.5	11.0516	13.7866	coding	NM_000803	FOLR2	RefSeq_coding	1145	chr11	+	71927818	71932993		GCTGCTCCATGGTGGGGCCAAGAGTCACTTCTAATAAACAGACTGTTTTCTAATAATTCC	2350	Hs.433159	GO:0005542|GO:0004872|GO:0015884|GO:0031225|GO:0005576|GO:0005624|GO:0005886	NP_001107008	Folate receptor 2 (fetal)
ASHG19A3A041239	2.07239	1.0513	2.07239	up	1291.64	2357.44	10.2013	11.2526	coding	NM_003022	SH3BGRL	RefSeq_coding	2090	chrX	+	80457302	80554042		TTCTTTGAAGCCAGAGAAAATAATGCAGTGTATGCCTTCTTAGGCTTGACAGCCCCACCT	6451	Hs.108029	GO:0017124|GO:0005070|GO:0005737|GO:0005634	NP_003013	SH3 domain binding glutamic acid-rich protein like
ASHG19A3A045839	4.67111	2.22377	4.67111	up	2230.05	10390.9	11.0066	13.2303	coding	NM_019055	ROBO4	RefSeq_coding	3859	chr11	-	124754114	124767831		CCTCGTACTGTTGTCACTATGAGCTTAAGAAATTTGATACCATAAAATGGTAAAGACTTG	54538	Hs.524121	GO:0004872|GO:0001525|GO:0030154|GO:0007275|GO:0030336|GO:0030334|GO:0009897|GO:0016021	NP_061928	Roundabout homolog 4, magic roundabout (Drosophila)
ASHG19A3A040194	2.64591	1.40376	2.64591	up	173.51	415.537	7.33083	8.73459	coding	NM_019007	ARMCX6	RefSeq_coding	1865	chrX	-	100870113	100872991		AGGTTTCGGCACAAGTTTCAGCGAGAGAAGGAGAAAACTGCCTTGGTTGGAACCTTGCAG	54470	Hs.83530	GO:0016021|GO:0016020	NP_061880	Armadillo repeat containing, X-linked 6
ASHG19A3A008694	2.10665	1.07495	2.10665	up	1156.49	2138.07	10.044	11.1189	coding	NM_002928	RGS16	RefSeq_coding	2432	chr1	-	182567758	182573548		GTTTCCTAGATATGAATGATGTTTGCAATCCCCATTTTCCTGTTTCAGCATGTTATATTC	6004	Hs.413297	GO:0005096|GO:0005516|GO:0004871|GO:0009968|GO:0008277|GO:0007601|GO:0005737|GO:0005624|GO:0045121|GO:0005886	NP_002919	Regulator of G-protein signaling 16
ASHG19A3A021747	3.86881	1.95189	3.86881	up	83.8109	298.406	6.28157	8.23346	coding	NM_001136537	BTBD19	RefSeq_coding	1572	chr1	+	45274153	45279801		GCCTTCCTGGCAGTGCTGGAGTTCCTATATACCAACAGTGTCAAGCTGTACCGCCACTCT	149478	Hs.729385		NP_001130009	BTB (POZ) domain containing 19
ASHG19A3A028521	2.50412	1.3243	2.50412	up	1997.26	4634.47	10.8415	12.1658	coding	NM_005654	NR2F1	RefSeq_coding	3210	chr5	+	92919042	92929778		AGCTACAAAGCATGGGAAAAAGAGACTCTTTTAGGATCAGATCTGTGAGCACGTTGGCGA	7025	Hs.519445	GO:0004879|GO:0003706|GO:0046872|GO:0043565|GO:0003700|GO:0003707|GO:0003713|GO:0008270|GO:0030900|GO:0010467|GO:0000122|GO:0001764|GO:0034339|GO:0006355|GO:0007165|GO:0006351|GO:0006351|GO:0005654|GO:0005634	NP_005645	Nuclear receptor subfamily 2, group F, member 1
ASHG19A3A023895	2.02045	1.01467	2.02045	up	763.612	1339.2	9.44356	10.4582	coding	NM_001003679	LEPR	RefSeq_coding	5227	chr1	+	65886247	66101110		CCCACAGATTCTTGATTTGTAGTTGTTTGGCAGGATTTTTCTTTGTGATATAATCACTTC	3953	Hs.723178	GO:0004896|GO:0005515|GO:0004888|GO:0007166|GO:0006112|GO:0007275|GO:0005576|GO:0016021|GO:0005886	NP_002294	Leptin receptor
ASHG19A3A010294	2.18625	1.12846	2.18625	up	262.942	509.321	7.90979	9.03825	coding	NM_004671	PIAS2	RefSeq_coding	2360	chr18	-	44392060	44497466		CCTGAGAGATGGATTTCACTTTCATACGTTAATGGATGGAGTCTACAAATCAGTGAAAAA	9063	Hs.658013	GO:0003677|GO:0003702|GO:0019789|GO:0050681|GO:0046872|GO:0005515|GO:0016563|GO:0003713|GO:0008270|GO:0030521|GO:0060766|GO:0010552|GO:0045893|GO:0016925|GO:0045667|GO:0016605|GO:0016607|GO:0005634	NP_775298	Protein inhibitor of activated STAT, 2
ASHG19A3A033122	2.70429	1.43525	2.70429	up	6867.26	22165.5	12.6562	14.0914	coding	NM_001122951	DARC	RefSeq_coding	1106	chr1	+	159175200	159176288	NM_002036,	AGCAAATCCTAGTTCTCTTCCCACCTGTCAACCTGAATTAAAGTCTACACTGCCTTTGTG	2532	Hs.153381	GO:0019957|GO:0004930|GO:0004950|GO:0004872|GO:0004888|GO:0006952|GO:0006954|GO:0016021|GO:0005886	NP_002027	Duffy blood group, chemokine receptor
ASHG19A3A016605	3.51538	1.81368	3.51538	up	1307.93	4193.78	10.2181	12.0318	coding	NM_133646	ZAK	RefSeq_coding	7194	chr2	+	173940564	174091871		CCACAGTGTATTCAGAAATCCAAGTTGGTGTCATACATTTCATTTTGATGTGAACTTTTC	51776	Hs.444451	GO:0005524|GO:0004709|GO:0042802|GO:0000287|GO:0000166|GO:0005515|GO:0004674|GO:0016740|GO:0000077|GO:0007257|GO:0000186|GO:0007049|GO:0007050|GO:0000075|GO:0008219|GO:0030154|GO:0008283|GO:0007010|GO:0007243|GO:0043065|GO:0006468|GO:0009314|GO:0006950|GO:0005737|GO:0005737|GO:0005634	NP_598407	Sterile alpha motif and leucine zipper containing kinase AZK
CUST_8_PI418767722	2.32066	1.21454	2.32066	up	36016.3	147036	15.3899	16.6044	coding	NM_021009	UBC	RefSeq_coding	2602	chr12	-	125396193	125399577		GGGTGTCTAAGTTTCCCCTTTTAAGGTTTCAACAAATTTCATTGCACTTTCCTTTCAATA	7316	Hs.520348	GO:0005515|GO:0006977|GO:0006281|GO:0000082|GO:0007249|GO:0007254|GO:0000216|GO:0002755|GO:0002755|GO:0002756|GO:0002756|GO:0016070|GO:0000084|GO:0050852|GO:0008063|GO:0000187|GO:0031145|GO:0031145|GO:0006916|GO:0006915|GO:0006915|GO:0000075|GO:0016044|GO:0016197|GO:0007173|GO:0008624|GO:0045087|GO:0016071|GO:0000278|GO:0042059|GO:0032480|GO:0051436|GO:0048011|GO:0043123|GO:0051092|GO:0051437|GO:…	NP_066289	Ubiquitin C
ASHG19A3A048409	2.37292	1.24666	2.37292	up	118.728	260.129	6.78061	8.02727	coding	NM_018179	ATF7IP	RefSeq_coding	4661	chr12	+	14518610	14651696		ATATGTTGTAAACAATGGACTAACCCTGGGATCAACAGGACCTCAGCTCACAGTGCATCA	55729	Hs.729180	GO:0016887|GO:0005515|GO:0003714|GO:0006306|GO:0044419|GO:0000122|GO:0045892|GO:0045893|GO:0045898|GO:0005634|GO:0005667	NP_060649	Activating transcription factor 7 interacting protein
ASHG19A3A006757	3.055	1.61117	3.055	up	269.642	711.663	7.94413	9.5553	coding	NM_198212	CAV2	RefSeq_coding	3144	chr7	+	116139443	116148594		CCCACCGGCTCAACTCGCATCTCAAGGATTTTAATGCCTTTTGTAAAGACCTGCCTAATG	858	Hs.212332	GO:0031748|GO:0051219|GO:0005515|GO:0042803|GO:0019905|GO:0070836|GO:0007029|GO:0007005|GO:0008285|GO:0001937|GO:0060161|GO:0051259|GO:0007088|GO:0048741|GO:0007268|GO:0048278|GO:0006906|GO:0016050|GO:0005794|GO:0000139|GO:0005901|GO:0009986|GO:0005737|GO:0005829|GO:0031234|GO:0005887|GO:0005622|GO:0005811|GO:0005624|GO:0005624|GO:0045121|GO:0005634|GO:0048471|GO:0005886|GO:0043234|GO:0030133	NP_937855	Caveolin 2
ASHG19A3A040744	2.09863	1.06945	2.09863	up	250.772	468.845	7.83978	8.90923	coding	NM_206923	YY2	RefSeq_coding	2741	chrX	+	21874104	21876845		GATGCTGTTGTTTAGTGTAATTTCTTTGCCTGTTCAGTTAAAGTAGTGCTTGCTTGTAGA	404281	Hs.673601	GO:0003677|GO:0046872|GO:0008270|GO:0005622|GO:0005634|GO:0005886	NP_996806	YY2 transcription factor
ASHG19A3A032828	2.10196	1.07174	2.10196	up	5727.13	12786.9	12.403	13.4748	coding	NM_030796	VOPP1	RefSeq_coding	2962	chr7	-	55538306	55640200		GGCTCGTTTCTCTTTTTTGTTCTCTTTTGATAGGATCCTGTTTCCTATGTGTGCAAAATA	81552	Hs.488307		NP_110423	Vesicular, overexpressed in cancer, prosurvival protein 1
ASHG19A3A013440	3.13636	1.64909	3.13636	up	131.998	375.409	6.93668	8.58577	coding	NM_014860	SUPT7L	RefSeq_coding	4261	chr2	-	27873678	27886449		ACTGATGTGGCACATGAGTATTGCCTTAAGTTTACCAAGTTGCTGCGTTTTGCTGTGGAC	9913	Hs.6232	GO:0004402|GO:0003713|GO:0043966|GO:0051457|GO:0030914|GO:0005634|GO:0005634	NP_055675	Suppressor of Ty 7 (S. cerevisiae)-like
ASHG19A3A034232	2.76536	1.46747	2.76536	up	1394.15	3474.71	10.3065	11.774	coding	NM_005402	RALA	RefSeq_coding	2818	chr7	+	39663161	39747715		GCCACTACCCGATTTGTTTATTTGCAATTTGAGCCATTTAAAGACCAATAAACTTCCTTT	5898	Hs.6906	GO:0031755|GO:0005525|GO:0003924|GO:0000166|GO:0005515|GO:0007265|GO:0031532|GO:0007049|GO:0006935|GO:0000910|GO:0044419|GO:0051665|GO:0048011|GO:0051491|GO:0017157|GO:0007165|GO:0009986|GO:0032154|GO:0005829|GO:0030139|GO:0005622|GO:0030496|GO:0005886	NP_005393	V-ral simian leukemia viral oncogene homolog A (ras related)
ASHG19A3A029555	2.19397	1.13354	2.19397	up	1946.31	3908.66	10.8014	11.9349	coding	NM_080593	HIST1H2BK	RefSeq_coding	820	chr6	-	27106072	27114619	uc002zdj.1,ENST00000464664,	AATCATGAACTCCTTCGTCAACGACATCTTCGAACGCATCGCGGGTGAGGCTTCCCGCCT	85236	Hs.437275	GO:0003677|GO:0042742|GO:0006334|GO:0005694|GO:0000786|GO:0005634	NP_542160	Histone cluster 1, H2bk
ASHG19A3A045348	2.32347	1.21628	2.32347	up	925.626	1868.93	9.72258	10.9389	coding	NM_005468	NAALADL1	RefSeq_coding	2703	chr11	-	64812296	64826009		TGCTGTGTATCCTAACTCCCTACAACAGCCCCTCAAATAAATCACATCTAGTGACTGGTA	10004	Hs.13967	GO:0004180|GO:0016805|GO:0046872|GO:0008237|GO:0008233|GO:0006508|GO:0016324|GO:0016021|GO:0005886	NP_005459	N-acetylated alpha-linked acidic dipeptidase-like 1
ASHG19A3A005934	3.68292	1.88085	3.68292	up	9103.17	47007.6	13.1029	14.9837	coding	NM_139207	NAP1L1	RefSeq_coding	4451	chr12	-	76438671	76478738		TGTGGCCTTGAGGATAACCTGCACTGGTCTACCTTCTGCTTCCCTGGAAAGGATGAATTT	4673	Hs.524599	GO:0005515|GO:0006260|GO:0006334|GO:0008284|GO:0005678|GO:0042470|GO:0005634	NP_631946	Nucleosome assembly protein 1-like 1
ASHG19A3A047947	5.27581	2.39939	5.27581	up	41.168	202.932	5.25296	7.65236	coding	NM_001111285	IGF1	RefSeq_coding	949	chr12	-	102811454	102874378		GAGGAAATGAAGAAAAGTAGGCCTGCTGGAGCTAGATGATGATGTGATGGAAATAGAAGT	3479	Hs.160562	GO:0008083|GO:0005179|GO:0005158|GO:0005159|GO:0005515|GO:0006260|GO:0007265|GO:0006916|GO:0007596|GO:0035630|GO:0006928|GO:0009441|GO:0014896|GO:0007517|GO:0045445|GO:0051450|GO:0014904|GO:0034392|GO:0048015|GO:0030168|GO:0002576|GO:0045740|GO:0045740|GO:0046579|GO:0008284|GO:0050679|GO:0048146|GO:0043193|GO:0010552|GO:0046326|GO:0045725|GO:0045821|GO:0043568|GO:0045840|GO:0045669|GO:0050731|GO:…	NP_001104755	Insulin-like growth factor 1 (somatomedin C)
ASHG19A3A039147	2.23721	1.1617	2.23721	up	90.2668	191.122	6.38842	7.55012	coding	NM_153045	C9orf91	RefSeq_coding	4413	chr9	+	117373705	117408696		AAGTCTTAAGGCTCTGTGTTAGTGATAGATGTGGCCATGGTGTAGGCAGTGCAATGTCTT	203197	Hs.522357	GO:0016021|GO:0016020	NP_694590	Chromosome 9 open reading frame 91
ASHG19A3A053536	3.02794	1.59834	3.02794	up	1011.55	2707.06	9.84638	11.4447	coding	NM_001019	RPS15A	RefSeq_coding	554	chr16	-	18794276	18801656		AGCACTCTCTGAGAGCTCCAATTTCATCCGTCTGCCATCGGCGCCATCCTGCAATCTAAG	6210	Hs.370504	GO:0003723|GO:0005515|GO:0003735|GO:0003735|GO:0044267|GO:0031018|GO:0010467|GO:0045787|GO:0008284|GO:0009615|GO:0006412|GO:0006412|GO:0006412|GO:0006414|GO:0006415|GO:0019058|GO:0016032|GO:0019083|GO:0005737|GO:0005829|GO:0005829|GO:0022627|GO:0005622|GO:0005739|GO:0005840	NP_001025180	Ribosomal protein S15a
ASHG19A3A031120	3.33867	1.73927	3.33867	up	225.9	658.114	7.6953	9.43458	coding	NM_001145009	BTN3A1	RefSeq_coding	4191	chr6	+	26402464	26415442		GTAAATAACATGATTGCCTTCTACAGCGCTAGAGATTCATTTGTTTATCCCCATTTTTCA	11119	Hs.191510	GO:0006629|GO:0016021|GO:0016020	NP_919423	Butyrophilin, subfamily 3, member A1
ASHG19A3A010904	2.44634	1.29062	2.44634	up	867.473	1852.12	9.633	10.9236	coding	NM_019107	C19orf10	RefSeq_coding	1067	chr19	-	4657565	4670415		TTGAAAGGGAAAGTGATGTCCCTCTGAAAACTGAGGAATTTGAAGTGACCAAAACAGCAG	56005	Hs.465645	GO:0005793|GO:0005576	NP_061980	Chromosome 19 open reading frame 10
ASHG19A3A045264	6.98856	2.80499	6.98856	up	515.241	3256	8.88121	11.6862	coding	NM_024060	AHNAK	RefSeq_coding	1108	chr11	-	62201015	62314332		ACTATGGTGCTCAGGTGATTATCCTTCGCTCGTTTATCCAATAAACATTTATCAAGCATC	79026	Hs.502756	GO:0005515|GO:0007399|GO:0005634	NP_076965	AHNAK nucleoprotein
ASHG19A3A049006	3.1671	1.66316	3.1671	up	836.411	2335.07	9.57475	11.2379	coding	NM_152261	C12orf23	RefSeq_coding	3386	chr12	+	107349543	107367811		GATGGGAAAAGAACACATGAATTTGTTAATAAAGCACTATGATCTGCAAACGATGGAATG	90488	Hs.257664	GO:0016021|GO:0016020	NP_689474	Chromosome 12 open reading frame 23
ASHG19A3A036936	2.10417	1.07325	2.10417	up	361.409	661.294	8.37156	9.44482	coding	NM_032205	PHF20L1	RefSeq_coding	2286	chr8	+	133787603	133837582		ACCACAAAGGAACAACTCAGGATCAGTCGTGATTGCTAAAGTATTCACTTTTATCTTTTA	51105	Hs.304362	GO:0046872|GO:0003676|GO:0008270	NP_940915	PHD finger protein 20-like 1
ASHG19A3A001698	2.02325	1.01667	2.02325	up	62.0602	123.139	5.83996	6.85663	coding	NM_001098786	C7orf68	RefSeq_coding	1318	chr7	+	128095883	128098471		TGCGCTCTGCGGCTGACGGCGCTTTTGTCTCCGGGTCCAGAGGCCTTTCAGAAGGAGAAG	29923	Hs.706124	GO:0005102|GO:0035425|GO:0008284|GO:0006950|GO:0009986|GO:0005615|GO:0016021|GO:0016020|GO:0030141	NP_037464	Chromosome 7 open reading frame 68
ASHG19A3A023775	2.15613	1.10844	2.15613	up	769.459	1447.93	9.45436	10.5628	coding	NM_198565	LRRC33	RefSeq_coding	2488	chr3	+	196366655	196388872		CACCACCGCCCAAGTTCTTTTTCCATCATTATAATTCATCCTCATTATCTTGGTAAAATA	375387	Hs.728906	GO:0016021|GO:0016020	NP_940967	Leucine rich repeat containing 33
ASHG19A3A001015	13.7789	3.78439	13.7789	up	575.405	7348.34	9.03981	12.8242	coding	NM_001014975	CFH	RefSeq_coding	1835	chr1	+	196621007	196670693		CCTACTCCCAGATGCATCCGTGTCAGCTTTACCCTCTGAACTTCTGATCGAAGGTCATCC	3075	Hs.363396	GO:0006956|GO:0006957|GO:0005576|GO:0005615	NP_001014975	Complement factor H
ASHG19A3A030395	8.51953	3.09077	8.51953	up	689.921	5444.03	9.29962	12.3904	coding	NM_002037	FYN	RefSeq_coding	2650	chr6	-	111982486	112194627		TGTCAAAACCAAAGATGTCTGGGAAATCCCTCGAGAATCCCTGCAGTTGATCAAGAGACT	2534	Hs.390567	GO:0005524|GO:0001948|GO:0042802|GO:0046872|GO:0004715|GO:0000166|GO:0005515|GO:0004713|GO:0004713|GO:0016740|GO:0031295|GO:0050852|GO:0007411|GO:0007596|GO:0006816|GO:0007631|GO:0044419|GO:0007243|GO:0007612|GO:0050900|GO:0007275|GO:0030168|GO:0006468|GO:0050690|GO:0016032|GO:0005829|GO:0005829|GO:0005768|GO:0005886	NP_694593	FYN oncogene related to SRC, FGR, YES
ASHG19A3A050197	2.40588	1.26656	2.40588	up	563.765	1170.63	9.01186	10.2784	coding	NM_001142279	RNASEH2B	RefSeq_coding	1612	chr13	+	51483891	51544594		GGCAAACCAAGTTTCAACCCTTACTTTAAAAATCTGACACTGCTTTACTCCATATCAATT	79621	Hs.306291	GO:0006401|GO:0005634|GO:0032299	NP_078846	Ribonuclease H2, subunit B
ASHG19A3A048139	3.34524	1.74211	3.34524	up	424.587	1222.11	8.59543	10.3375	coding	NM_145058	RILPL2	RefSeq_coding	1435	chr12	-	123899935	123921264		GGTTACTAGTGCCAAAAATGCTGGCAGGAACAAGGAGGAGAAGACAATCATAAAAAAGCT	196383	Hs.488173	GO:0042802|GO:0005737|GO:0005829|GO:0005886	NP_659495	Rab interacting lysosomal protein-like 2
ASHG19A3A029670	2.50355	1.32397	2.50355	up	509.526	1093.16	8.86231	10.1863	coding	NM_007243	NRM	RefSeq_coding	1433	chr6	-	30655826	30658769		TTTATTCTCTGGGTCCAGCTCCATACCCTAAATTCTGAGTTTCAGCCACTGAACTCCAAG	11270	Hs.519993	GO:0003674|GO:0008150|GO:0016021|GO:0016020|GO:0005635|GO:0005637|GO:0005634	NP_009174	Nurim (nuclear envelope membrane protein)
ASHG19A3A051504	3.13843	1.65004	3.13843	up	241.759	658.162	7.78542	9.43546	coding	NM_003082	SNAPC1	RefSeq_coding	2684	chr14	+	62229074	62263145		CTGATTCTGCATCTGGTCAAGGGCAAGTCAAAGCAACTAGGAAAAAAGAGAAGAAAGAAA	6617	Hs.179312	GO:0003677|GO:0006383|GO:0005654|GO:0005634	NP_003073	Small nuclear RNA activating complex, polypeptide 1, 43kDa
ASHG19A3A026252	2.63278	1.39659	2.63278	up	286.734	658.428	8.0399	9.43649	coding	NM_018352	C4orf43	RefSeq_coding	1923	chr4	+	164415672	164441690		TTGTGGAGAGAGAGTTGAAGATTAGGGAACCAGTGATTTTAATTATGCTACTTTTTCTTC	55319	Hs.267446		NP_060822	Chromosome 4 open reading frame 43
ASHG19A3A011347	27.2672	4.76909	27.2672	up	549.947	15989.5	8.97255	13.7416	coding	NM_139284	LGI4	RefSeq_coding	2906	chr19	-	35615416	35626178		TCTAGATGGGCGACGGAGGCAAGGACAAGACGAGTCCGAGCTCAATAAATGCGCTGTGCA	163175	Hs.65256	GO:0005576	NP_644813	Leucine-rich repeat LGI family, member 4
ASHG19A3A013673	3.09608	1.63044	3.09608	up	98.2132	279.45	6.50655	8.13699	coding	NM_001114636	FANCL	RefSeq_coding	1753	chr2	-	58386379	58468515		ATGTTATGGATGAAATCGATGAGAAGACCTGGGTACTTGAGCCAGAAAAACCTCCACGGA	55120	Hs.631890	GO:0016874|GO:0046872|GO:0004842|GO:0008270|GO:0006281|GO:0016567|GO:0005737|GO:0005654|GO:0005634	NP_060532	Fanconi anemia, complementation group L
ASHG19A3A028147	2.37383	1.24722	2.37383	up	380.942	779.701	8.44315	9.69036	coding	NM_000587	C7	RefSeq_coding	4034	chr5	+	40909598	40983039		TGAAGAGTATCTGGATGAATTTGACCCCTGTCATTGCCGGCCTTGTCAAAATGGTGGTTT	730	Hs.78065	GO:0006956|GO:0006957|GO:0006958|GO:0019835|GO:0045087|GO:0005576|GO:0005576|GO:0005579	NP_000578	Complement component 7
ASHG19A3A029416	2.75011	1.45949	2.75011	up	285.461	681.883	8.03204	9.49153	coding	NM_182966	NEDD9	RefSeq_coding	1329	chr6	-	11200606	11232915		TGTCCCCTGAATTCCTGTTTATCTTTGATTGTATGTGGGACATTGTATTTTCAGTACATT	4739	Hs.37982	GO:0005515|GO:0051017|GO:0007155|GO:0007049|GO:0051301|GO:0007010|GO:0007229|GO:0007067|GO:0040008|GO:0007165|GO:0005794|GO:0005938|GO:0030054|GO:0005737|GO:0005856|GO:0005925|GO:0030027|GO:0005634|GO:0005819	NP_892011	Neural precursor cell expressed, developmentally down-regulated 9
ASHG19A3A028834	128.787	7.00884	128.787	up	1419.87	199502	10.3361	17.345	coding	NM_000358	TGFBI	RefSeq_coding	2805	chr5	+	135364583	135399506		AAAGAGGGGATGAACTTGCAGACTCTGCGCTTGAGATCTTCAAACAAGCATCAGCGTTTT	7045	Hs.369397	GO:0050840|GO:0005178|GO:0008283|GO:0030198|GO:0007162|GO:0050896|GO:0007601|GO:0031012|GO:0005576|GO:0005615|GO:0005578	NP_000349	Transforming growth factor, beta-induced, 68kDa
ASHG19A3A004117	2.13366	1.09333	2.13366	up	81.3537	166.256	6.23812	7.33145	coding	NM_003224	ARFRP1	RefSeq_coding	2560	chr20	-	62329995	62339355		CCCAGGCCTGCTCGGCCCTCACAGGCAAAGGGGTGCGCGAGGGCATCGAGTGGATGGTGA	10139	Hs.389277	GO:0005525|GO:0003924|GO:0000166|GO:0006184|GO:0007369|GO:0007165|GO:0007264|GO:0005794|GO:0005622|GO:0005624	NP_003215	ADP-ribosylation factor related protein 1
ASHG19A3A004760	2.02179	1.01563	2.02179	up	110.616	208.874	6.67987	7.6955	coding	NM_014751	MTSS1	RefSeq_coding	5010	chr8	-	125563027	125740730		CCAGACCATCATCAGCGACATGAAGGGGAGCTATCCAGTTTGGGAAGATTTCATAAACAA	9788	Hs.336994	GO:0017124|GO:0003785|GO:0008093|GO:0005102|GO:0030036|GO:0007155|GO:0006928|GO:0046847|GO:0030035|GO:0007165|GO:0007169|GO:0015629|GO:0005737|GO:0030139|GO:0001726	NP_055566	Metastasis suppressor 1
ASHG19A3A036720	6.14843	2.62022	6.14843	up	370.046	1983.31	8.40663	11.0268	coding	NM_001444	FABP5	RefSeq_coding	662	chr8	+	82192784	82197008	ENST00000458175,ENST00000457747,ENST00000435729,ENST00000420287,	TTTTCTTGTACCCTGGGAGAGAAGTTTGAAGAAACCACAGCTGATGGCAGAAAAACTCAG	2171	Hs.408061	GO:0005504|GO:0008289|GO:0005515|GO:0005215|GO:0008544|GO:0006006|GO:0015758|GO:0006629|GO:0006656|GO:0005737	NP_001435	Fatty acid binding protein 5 (psoriasis-associated)
ASHG19A3A010308	2.39443	1.25968	2.39443	up	3338.11	7577.57	11.6021	12.8618	coding	NM_005904	SMAD7	RefSeq_coding	3103	chr18	-	46446223	46477081		CTATGGGTGTTATCACCTAGCTGAATGTTTTTCTAAAGGAGTTTATGTTCCATTAAACGA	4092	Hs.465087	GO:0070411|GO:0048185|GO:0008013|GO:0005518|GO:0010843|GO:0005515|GO:0030617|GO:0034713|GO:0031625|GO:0030509|GO:0034333|GO:0048844|GO:0034629|GO:0030514|GO:0030336|GO:0010719|GO:0010719|GO:0010553|GO:0060394|GO:0060394|GO:0033137|GO:0010801|GO:0031397|GO:0043433|GO:0010944|GO:0030512|GO:0051444|GO:0060389|GO:0045768|GO:0022409|GO:0032436|GO:0031398|GO:0050821|GO:0032925|GO:0055117|GO:0006355|GO:…	NP_005895	SMAD family member 7
ASHG19A3A029750	2.14845	1.10329	2.14845	up	8521.17	22358.3	13.0001	14.1034	coding	NM_002125	HLA-DRB5	RefSeq_coding	1171	chr6	-	32485162	32498006		GTTATTAAATTTTTCTGAAGCCCAGAGTTAAAAATCATCTGTCCACCTGGCTCCAAAGAC	3123	Hs.534322	GO:0032395|GO:0032395|GO:0031295|GO:0050852|GO:0002504|GO:0019221|GO:0006955|GO:0006955|GO:0060333|GO:0005794|GO:0042613|GO:0005783|GO:0005789|GO:0005768|GO:0016021|GO:0005887|GO:0031902|GO:0005765|GO:0016020|GO:0005886|GO:0005886|GO:0005886	NP_002115	Major histocompatibility complex, class II, DR beta 1
ASHG19A3A016726	2.99922	1.58459	2.99922	up	2877.69	8233.18	11.3766	12.9611	coding	NM_005966	NAB1	RefSeq_coding	4499	chr2	+	191513847	191557491		TTCAAGCTGTTGGTGAGGTGGGACGAATGCACTTGCTTCCTGTGGCAATAAAGATTTTCT	4664	Hs.107474	GO:0016564|GO:0014037|GO:0001958|GO:0042552|GO:0045682|GO:0006355|GO:0005634	NP_005957	NGFI-A binding protein 1 (EGR1 binding protein 1)
ASHG19A3A002868	4.55625	2.18785	4.55625	up	299.607	1181.77	8.10254	10.2904	coding	NM_001145811	SOX6	RefSeq_coding	8957	chr11	-	15987995	16430430		actctggaaaaaaaaaaaaaaTCTGCGGAGAAGAATGTCTTCCAAGCAAGCCACCTCTCC	55553	Hs.368226	GO:0003677|GO:0005515|GO:0003700|GO:0007275|GO:0007517|GO:0006355|GO:0006351|GO:0005634|GO:0005634	NP_201583	SRY (sex determining region Y)-box 6
ASHG19A3A039846	3.12523	1.64396	3.12523	up	287.485	779.171	8.04388	9.68784	coding	NM_005660	SLC35A2	RefSeq_coding	1451	chrX	-	48760458	48768917		CCAGCTCCACACTATCTCTTAGCTGAGTTTTTGCAAATAAAATGTGTTGTGTATCTTGCC	7355	Hs.21899	GO:0005459|GO:0005338|GO:0005351|GO:0072334|GO:0015785|GO:0006012|GO:0055085|GO:0005794|GO:0000139|GO:0016021|GO:0016020|GO:0005634	NP_005651	Solute carrier family 35 (UDP-galactose transporter), member A2
ASHG19A3A048467	6.2372	2.6409	6.2372	up	289.958	1599.67	8.05752	10.6984	coding	NM_177444	PPFIBP1	RefSeq_coding	971	chr12	+	27677044	27800898		CTATGTTGTGTTTGCTCTGATGCAGCAGTAAGTTTCTTGATTCATTTAGACCAGCACATT	8496	Hs.172445	GO:0005515|GO:0007155|GO:0005886	NP_803193	PTPRF interacting protein, binding protein 1 (liprin beta 1)
ASHG19A3A023776	2.13859	1.09666	2.13859	up	938.957	1763.73	9.74249	10.8391	coding	NM_002577	PAK2	RefSeq_coding	6139	chr3	+	196466727	196559516	NR_027053,	CTCTGTTCCAGAAGAGAAAAAGCCCAGGCATAAAATCATCTCCATATTCTCAGGCACAGA	5062	Hs.518530	GO:0005524|GO:0042802|GO:0000166|GO:0005515|GO:0004672|GO:0019901|GO:0004674|GO:0030296|GO:0016740|GO:0031295|GO:0050852|GO:0006915|GO:0007411|GO:0006921|GO:0044419|GO:0006469|GO:0018105|GO:0050731|GO:0061098|GO:0046777|GO:0006468|GO:0042981|GO:0050690|GO:0040008|GO:0007165|GO:0016032|GO:0005737|GO:0005829|GO:0005829|GO:0005634|GO:0048471|GO:0005886	NP_002568	P21 protein (Cdc42/Rac)-activated kinase 2
ASHG19A3A035215	3.18036	1.66919	3.18036	up	131.175	377.62	6.92686	8.59605	coding	NM_004445	EPHB6	RefSeq_coding	4044	chr7	+	142552791	142568845		ATCTCTAGATCAACAAGCAAAGGAGGTGCCAAGCCTGTTTGTCTTCATTGTGACACTGGA	2051	Hs.380089	GO:0005524|GO:0005003|GO:0000166|GO:0004672|GO:0004872|GO:0006468|GO:0007169|GO:0005576|GO:0005887|GO:0016020	NP_004436	EPH receptor B6
ASHG19A3A004323	2.97192	1.5714	2.97192	up	87.2533	241.244	6.34082	7.91222	coding	NM_004707	ATG12	RefSeq_coding	4330	chr5	-	115163894	115177548		GGAACCTGCTGGCGACACCAAGAAAAAAATTGACATTTTGCTAAAGGCTGTGGGAGACAC	9140	Hs.264482	GO:0005515|GO:0000045|GO:0006914|GO:0032480|GO:0005737|GO:0005624|GO:0034045|GO:0005625	NP_004698	ATG12 autophagy related 12 homolog (S. cerevisiae)
ASHG19A3A015370	2.11206	1.07865	2.11206	up	23063.4	84562.4	14.6433	15.722	coding	NM_004040	RHOB	RefSeq_coding	2384	chr2	+	20646834	20649200		ATGTGAAATTTTCTCTGCACCTCTGTACAGAGAATACACCTGCCCCTGTATATCCTTTTT	388	Hs.502876	GO:0019003|GO:0005525|GO:0003924|GO:0000166|GO:0005515|GO:0006184|GO:0007266|GO:0006915|GO:0007411|GO:0007596|GO:0007155|GO:0030154|GO:0008333|GO:0007275|GO:0045786|GO:0030168|GO:0045766|GO:0015031|GO:0051056|GO:0007264|GO:0006927|GO:0005829|GO:0005768|GO:0010008|GO:0005622|GO:0031902|GO:0005624|GO:0005634|GO:0005886|GO:0005886|GO:0005886|GO:0005625	NP_004031	Ras homolog gene family, member B
ASHG19A3A044496	2.36117	1.2395	2.36117	up	872.106	1807.66	9.64296	10.8825	coding	NM_052877	MED8	RefSeq_coding	1502	chr1	-	43849587	43855483		AGGGGTTGAGTCAGCAGAAGTGGACCAAAGGATTCCTCTGAATAAAGTTATTTAAATTGA	112950	Hs.301756	GO:0016455|GO:0010467|GO:0006357|GO:0016592|GO:0005654|GO:0005634	NP_963836	Mediator complex subunit 8
ASHG19A3A049049	2.60285	1.38009	2.60285	up	405.998	907.284	8.53422	9.91431	coding	NM_003668	MAPKAPK5	RefSeq_coding	2060	chr12	+	112280278	112331227		AGCCGAGGATTCCAATGTTGCCTTGGAAAAACTCCGAGATGTGATTGCTCAGTGTATTCT	8550	Hs.413901	GO:0005524|GO:0004708|GO:0000166|GO:0005515|GO:0004674|GO:0016740|GO:0006468|GO:0007165|GO:0005737|GO:0005730|GO:0005634	NP_620777	Mitogen-activated protein kinase-activated protein kinase 5
ASHG19A3A001493	2.32316	1.21609	2.32316	up	516.224	1032.27	8.88383	10.0999	coding	NM_001077208	SEC31A	RefSeq_coding	4199	chr4	-	83739814	83812400		TATGCACTGCCTCCTGGAACAACAGGTCCTCAGAATGGTTGGAATGACCCTCCAGCTTTG	22872	Hs.370024	GO:0048306|GO:0005515|GO:0048208|GO:0006888|GO:0006888|GO:0016044|GO:0044267|GO:0043687|GO:0018279|GO:0015031|GO:0051592|GO:0016192|GO:0030127|GO:0012507|GO:0005737|GO:0031410|GO:0005829|GO:0005783|GO:0005789|GO:0005768|GO:0043231|GO:0016020|GO:0048471	NP_057295	SEC31 homolog A (S. cerevisiae)
ASHG19A3A014730	7.54448	2.91542	7.54448	up	702.92	4931.46	9.32673	12.2422	coding	NM_001463	FRZB	RefSeq_coding	2775	chr2	-	183698004	183731498		CTCTTGGTGGAAGGCTCTATAGCTGAGAAGTGGAAGGATCGACTCGGTAAAAAAGTTAAG	2487	Hs.128453	GO:0030165|GO:0042813|GO:0017147|GO:0007420|GO:0030154|GO:0090103|GO:0060029|GO:0060429|GO:0008406|GO:0060056|GO:0007275|GO:0030178|GO:0030178|GO:0090090|GO:0061037|GO:0010721|GO:0030308|GO:0008285|GO:0070367|GO:0043065|GO:0045600|GO:0010551|GO:0007165|GO:0001501|GO:0001944|GO:0005737|GO:0005576|GO:0005615|GO:0016020	NP_001454	Frizzled-related protein
ASHG19A3A040566	2.64261	1.40197	2.64261	up	914.983	2122.9	9.70781	11.1098	coding	NM_003676	DEGS1	RefSeq_coding	2058	chr1	+	224370927	224381140		GTGACTTGTGTATTATCGTCATTGAGGATGTTTCACTCATGTCTGTCATTTTATAAGCAT	8560	Hs.299878	GO:0009055|GO:0005515|GO:0042284|GO:0055114|GO:0006665|GO:0006636|GO:0005783|GO:0005789|GO:0005887|GO:0016020|GO:0005624	NP_003667	Degenerative spermatocyte homolog 1, lipid desaturase (Drosophila)
ASHG19A3A028659	3.2332	1.69296	3.2332	up	264.36	738.252	7.91624	9.6092	coding	NM_001284	AP3S1	RefSeq_coding	1313	chr5	+	115177618	115249776		TGGGGGGAATGGTATTGGAGACAAATATGAATGAGATTGTTACACAAATTGATGCACAAA	1176	Hs.728956	GO:0005515|GO:0008565|GO:0005215|GO:0008286|GO:0006886|GO:0006810|GO:0016192|GO:0030119|GO:0005794|GO:0031410|GO:0030659|GO:0016020|GO:0030133	NP_001275	Adaptor-related protein complex 3, sigma 1 subunit
ASHG19A3A052240	3.44485	1.78444	3.44485	up	880.837	2697.77	9.65398	11.4384	coding	NM_015920	RPS27L	RefSeq_coding	1084	chr15	-	63445539	63449741		CATCCGTCCTTGGAAGAGGAAAAGAAAAAACATAAAAAGAAACGCCTAGTACAAAGTCCA	51065	Hs.108957	GO:0008656|GO:0046872|GO:0003735|GO:0008494|GO:0042771|GO:0006281|GO:0031571|GO:0045768|GO:0045727|GO:0006974|GO:0006412|GO:0005622|GO:0005634|GO:0005840	NP_057004	Ribosomal protein S27-like
ASHG19A3A009541	2.47343	1.30651	2.47343	up	721.239	1562.54	9.35793	10.6644	coding	NM_005854	RAMP2	RefSeq_coding	808	chr17	+	40913211	40915057		TTATAAGGATCAAATGGATCCTATCGAAAAGGATTGGTGCGACTGGGCCATGATTAGCAG	10266	Hs.514193	GO:0015026|GO:0008565|GO:0006886|GO:0015031|GO:0006898|GO:0008277|GO:0005905|GO:0005887|GO:0005764|GO:0005886|GO:0005886	NP_005845	Receptor (G protein-coupled) activity modifying protein 2
ASHG19A3A038481	2.09532	1.06717	2.09532	up	812.151	1495.05	9.5369	10.6041	coding	NM_002504	NFX1	RefSeq_coding	4629	chr9	+	33290509	33371154		TTCTTCAGGCTCCTTTAAGGCAGGTGCATTGATAGTTCCATTAGTGTGACCCTTGCATTG	4799	Hs.413074	GO:0003677|GO:0016874|GO:0046872|GO:0003700|GO:0008270|GO:0006954|GO:0044419|GO:0045347|GO:0000122|GO:0006355|GO:0006366|GO:0005634	NP_667345	Nuclear transcription factor, X-box binding 1
ASHG19A3A046899	3.04896	1.60832	3.04896	up	273.229	722.673	7.96693	9.57524	coding	NM_001166	BIRC2	RefSeq_coding	3753	chr11	+	102217965	102249394		TACTGGCCATCTAGTGTTCCAGTTCAGCCTGAGCAGCTTGCAAGTGCTGGTTTTTATTAT	329	Hs.696238	GO:0046872|GO:0047485|GO:0005515|GO:0004842|GO:0008270|GO:0006915|GO:0007166|GO:0006921|GO:0001890|GO:0043123|GO:0043161|GO:0000209|GO:0042981|GO:0035631|GO:0005737|GO:0005829|GO:0009898|GO:0005622	NP_001157	Baculoviral IAP repeat-containing 2
ASHG19A3A010347	2.77636	1.4732	2.77636	up	233.968	571.119	7.7399	9.21309	coding	NM_005570	LMAN1	RefSeq_coding	4848	chr18	-	56995057	57026508		ATATGATTATCCCTGCACAAGGGCATTTTGGAATATCTGCTGCAACTGGAGGTCTTGCAG	3998	Hs.465295	GO:0042802|GO:0005537|GO:0005515|GO:0005529|GO:0051082|GO:0006888|GO:0007596|GO:0044267|GO:0043687|GO:0018279|GO:0006457|GO:0015031|GO:0016192|GO:0012507|GO:0005793|GO:0033116|GO:0005794|GO:0000139|GO:0005783|GO:0005789|GO:0016021|GO:0016020|GO:0005792|GO:0030017	NP_005561	Lectin, mannose-binding, 1
ASHG19A3A022061	4.65852	2.21987	4.65852	up	1220.73	5281.41	10.1242	12.3441	coding	NM_139125	MASP1	RefSeq_coding	4184	chr3	-	186951870	187009810	NR_033519,	CTTTTATATCATATGCTTCACCATTCTGTAAAGGGCCTCTGCATTGTTGCTCCCATCAGG	5648	Hs.89983	GO:0005509|GO:0048306|GO:0008233|GO:0005515|GO:0042803|GO:0004252|GO:0006956|GO:0001867|GO:0001867|GO:0045087|GO:0045916|GO:0006508|GO:0005576|GO:0005576|GO:0005615	NP_624302	Mannan-binding lectin serine peptidase 1 (C4/C2 activating component of Ra-reactive factor)
ASHG19A3A049009	2.96916	1.57006	2.96916	up	239.382	619.935	7.77063	9.34069	coding	NM_007062	PWP1	RefSeq_coding	1853	chr12	+	108079589	108106257		TTAGCAAGTGCATCAGCTGACAACACTGTAATTCTGTGGGATATGTCCTTGGGGAAACCA	11137	Hs.506652	GO:0005634	NP_008993	PWP1 homolog (S. cerevisiae)
ASHG19A3A036711	3.70705	1.89027	3.70705	up	127.727	429.016	6.89042	8.78069	coding	NM_007029	STMN2	RefSeq_coding	724	chr8	+	80523379	80577224		AAGGAAAAAATGAAGGAGCTGTCCATGCTGTCACTGATCTGCTCTTGCTTTTACCCGGAA	11075	Hs.521651	GO:0005515|GO:0035556|GO:0007026|GO:0031115|GO:0010977|GO:0030182|GO:0031117|GO:0010976|GO:0030424|GO:0042995|GO:0005737|GO:0030426|GO:0016020|GO:0005624|GO:0048471|GO:0005625	NP_008960	Stathmin-like 2
ASHG19A3A048982	2.12997	1.09083	2.12997	up	102.04	202.878	6.56096	7.6518	coding	NM_013320	HCFC2	RefSeq_coding	5743	chr12	+	104458235	104500296		TAAAATGTATGTTTTTGGTGGAATGTGTGGTGCTCGCCTGGATGACCTATGGCAGCTTGA	29915	Hs.506558	GO:0003702|GO:0003713|GO:0006357|GO:0016032|GO:0005737|GO:0005634	NP_037452	Host cell factor C2
ASHG19A3A051866	2.18679	1.12881	2.18679	up	15406.6	50933.4	13.9402	15.069	coding	NM_001312	CRIP2	RefSeq_coding	1236	chr14	+	105941130	105946500		CTCACGTGGCTCACCTGCTGTTGAGCCTTGTGCTGTCAATAAACGGTTTGAGGATTGCAG	1397	Hs.534309	GO:0046872|GO:0008270|GO:0030097|GO:0008284|GO:0031012	NP_001303	Cysteine-rich protein 2
ASHG19A3A028819	3.25417	1.70229	3.25417	up	690.891	1954.66	9.30257	11.0049	coding	NM_001745	CAMLG	RefSeq_coding	2203	chr5	+	134074205	134087841		AGATTGGTGGGATGTGCTCTTCTTGCTCTTGGAGTCAGAGCTTTTGTTTGCAAATACTTG	819	Hs.529846	GO:0050839|GO:0005515|GO:0006952|GO:0007173|GO:0001881|GO:0007165|GO:0005783|GO:0016021|GO:0016020	NP_001736	Calcium modulating ligand
ASHG19A3A054574	3.19929	1.67775	3.19929	up	1055.21	3031.39	9.91619	11.5939	coding	NM_001114	ADCY7	RefSeq_coding	6138	chr16	+	50321822	50352043		TAGGTCAGTGTAAAGAAATATGATTTGAGGTGGTGCATGCAAGTAACTAGGGTTTATTCT	113	Hs.513578	GO:0005524|GO:0004016|GO:0046872|GO:0000166|GO:0007189|GO:0007202|GO:0034199|GO:0006171|GO:0071361|GO:0071377|GO:0006112|GO:0007193|GO:0035556|GO:0060135|GO:0048011|GO:0030819|GO:0007268|GO:0055085|GO:0006833|GO:0016021|GO:0005624|GO:0005886|GO:0005886|GO:0005886	NP_001105	Adenylate cyclase 7
ASHG19A3A014545	2.23397	1.15961	2.23397	up	2624.76	5482.61	11.2383	12.3979	coding	NM_002897	RBMS1	RefSeq_coding	4296	chr2	-	161128662	161350318		CCTAGGACTTGTTGTTAAACGCCAAAAGACATTTTTGAACTGTACATTTGATCAGATTGT	5937	Hs.470412	GO:0003677|GO:0003723|GO:0003690|GO:0000166|GO:0005515|GO:0003697|GO:0006260|GO:0006396|GO:0005634	NP_058520	RNA binding motif, single stranded interacting protein 1
ASHG19A3A035583	2.03825	1.02733	2.03825	up	742.336	1304.22	9.40016	10.4275	coding	NM_003974	DOK2	RefSeq_coding	1870	chr8	-	21766383	21771205		ATGGCGGCAGCTTCCTGCACCTTTCAGATTTCTTGGTGGCATTAAAGCATTTTCAGAACA	9046	Hs.71215	GO:0042802|GO:0005158|GO:0005515|GO:0007265|GO:0007596|GO:0007166|GO:0050900|GO:0007165|GO:0007169|GO:0005829	NP_003965	Docking protein 2, 56kDa
ASHG19A3A031777	2.00287	1.00207	2.00287	up	2284.16	4225.92	11.0384	12.0405	coding	NM_001127320	UBAP2L	RefSeq_coding	3410	chr1	+	154192654	154235978		CCTGCTGTTGCTTTTGATTTCTGGAAGGCATGTAGTTTCAACTTGTAACAAAAATATTTG	9898	Hs.490551	GO:0005515|GO:0007339|GO:0005671	NP_055662	Ubiquitin associated protein 2-like
ASHG19A3A053083	2.56633	1.35971	2.56633	up	106.877	253.113	6.62591	7.98562	coding	NM_015492	C15orf39	RefSeq_coding	4443	chr15	+	75494220	75504508		ACCTTCCTATAGAAAGTCTTCGTGTGTCCTAGGACTTGGCTATCGTAGAGTGGTACCTTA	56905	Hs.17936		NP_056307	Chromosome 15 open reading frame 39
ASHG19A3A025869	2.3375	1.22497	2.3375	up	210.512	441.683	7.59768	8.82265	coding	NM_024751	GSTCD	RefSeq_coding	4063	chr4	+	106629940	106768881		TAGCCCTGAGTATTTTAGTCATTTGTGCCTATAGAAAACAACATGCTCTTTTATTGTGGA	79807	Hs.161429	GO:0008649|GO:0006364|GO:0005737	NP_079027	Glutathione S-transferase, C-terminal domain containing
ASHG19A3A049140	3.37735	1.75589	3.37735	up	210.512	624.671	7.59768	9.35358	coding	NM_144668	WDR66	RefSeq_coding	3768	chr12	+	122356479	122441830		AACTCCAAAGGGAAAAAGGCCATTCGAAGAGAGGACTTCCTGAGACTGCTCGTTACTAAA	144406	Hs.709837	GO:0005509	NP_653269	WD repeat domain 66
ASHG19A3A025784	2.11054	1.07761	2.11054	up	291.909	546.093	8.06683	9.14444	coding	NM_016323	HERC5	RefSeq_coding	3525	chr4	+	89378267	89427305		AAACAGTTGAAGAAGCGCTTCAAGAAGCCATCAACAACAACAGAGGATTTGGCTGACCAG	51191	Hs.26663	GO:0016881|GO:0016874|GO:0004842|GO:0045087|GO:0032480|GO:0006464|GO:0042787|GO:0000079|GO:0009615|GO:0005737|GO:0005829|GO:0005622|GO:0048471	NP_057407	Hect domain and RLD 5
ASHG19A3A036783	2.15958	1.11075	2.15958	up	2414.75	4847.43	11.111	12.2217	coding	NM_178812	MTDH	RefSeq_coding	7667	chr8	+	98656406	98742487		CGAACACCTCAAAGTGTAACAGCAAAGCAGCCACCAGAGATTGACAAGAAAAATGAAAAG	92140	Hs.377155	GO:0051059|GO:0001085|GO:0005515|GO:0003713|GO:0031663|GO:0043066|GO:0000122|GO:0043123|GO:0051092|GO:0045766|GO:0010508|GO:0051897|GO:0070830|GO:0016324|GO:0030054|GO:0005737|GO:0005783|GO:0005789|GO:0016021|GO:0046581|GO:0016020|GO:0016604|GO:0031965|GO:0005730|GO:0005634|GO:0048471|GO:0005923	NP_848927	Metadherin
ASHG19A3A047652	2.38137	1.25179	2.38137	up	1230.87	2606.26	10.1373	11.3891	coding	NM_014311	SMUG1	RefSeq_coding	1570	chr12	-	54575251	54582757		ATGAAATTAAGAGTGAACTTCTTATGGGAGGCTGCAGCTGGATCAGAGGAAAAATCCAGT	23583	Hs.632721	GO:0019104|GO:0003677|GO:0016798|GO:0005515|GO:0017065|GO:0017065|GO:0004844|GO:0006281|GO:0006284|GO:0006284|GO:0006285|GO:0045008|GO:0008152|GO:0005730|GO:0005654|GO:0005654|GO:0005634|GO:0005625	NP_055126	Single-strand-selective monofunctional uracil-DNA glycosylase 1
ASHG19A3A001192	2.06855	1.04862	2.06855	up	446.698	791.967	8.66535	9.71396	coding	NM_001032409	OAS1	RefSeq_coding	1575	chr12	+	113344738	113357711		CCCAGTGAGCTCCTGGATTCTGCTGACCCAGCACACTCCAGGCAGCATCCACCCCACAGG	4938	Hs.524760	GO:0005524|GO:0003723|GO:0000166|GO:0016779|GO:0016740|GO:0019221|GO:0006955|GO:0060333|GO:0006139|GO:0060337|GO:0005737|GO:0005783|GO:0005792|GO:0005739|GO:0005634	NP_058132	2',5'-oligoadenylate synthetase 1, 40/46kDa
ASHG19A3A029322	3.26252	1.70599	3.26252	up	223.135	637.646	7.67691	9.3829	coding	NM_030666	SERPINB1	RefSeq_coding	1310	chr6	-	2833735	2842081		ATTTTCAGCATGCCTCTGAAGATGCAAGGAAGACCATAAACCAGTGGGTCAAAGGACAGA	1992	Hs.381167	GO:0030414|GO:0004867|GO:0004867|GO:0010951|GO:0030162|GO:0005737|GO:0005615	NP_109591	Serpin peptidase inhibitor, clade B (ovalbumin), member 1
ASHG19A3A002319	14.7174	3.87945	14.7174	up	115.785	1522.52	6.74567	10.6251	coding	NM_001135239	LDHA	RefSeq_coding	2052	chr11	+	18415935	18429765		CTTAGAACACCAAAGATTGTCTCTGGCAAAGTGGATATCTTGACCTACGTGGCTTGGAAG	3939	Hs.2795	GO:0004459|GO:0016491|GO:0005515|GO:0044262|GO:0006096|GO:0055114|GO:0006090|GO:0005737|GO:0005829	NP_005557	Lactate dehydrogenase A
ASHG19A3A011055	2.12672	1.08863	2.12672	up	84.0415	171.004	6.28651	7.37514	coding	NM_145045	CCDC151	RefSeq_coding	2176	chr19	-	11531272	11545980		TAACTATGTGCCAAACCTGCTGGGCCTCGTGGAGGAAAAGCTGCTGAAACTGCAGGCGCA	115948	Hs.124010		NP_659482	Coiled-coil domain containing 151
ASHG19A3A032817	4.73112	2.24218	4.73112	up	220.746	900.385	7.66166	9.90384	coding	NM_001080471	PEAR1	RefSeq_coding	4866	chr1	+	156863522	156886226		CAGGTAGCAGAATTTTTAAAGAAATTGAAGGTTTTGGGACATATATGTGACAGCAATAGG	375033	Hs.142003	GO:0016021|GO:0005886	NP_001073940	Platelet endothelial aggregation receptor 1
ASHG19A3A012323	4.47913	2.16322	4.47913	up	2328.99	10403.6	11.0691	13.2323	coding	NM_033025	SYDE1	RefSeq_coding	3254	chr19	+	15218213	15225789		TCCCTCTTCTTTTCCGCACCTCCATCTTTGTGGATAATAAATAAATATGCACAGGTTCTG	85360	Hs.528701	GO:0005096|GO:0005100|GO:0032862|GO:0051056|GO:0007165|GO:0007264|GO:0005829|GO:0005622	NP_149014	Synapse defective 1, Rho GTPase, homolog 1 (C. elegans)
ASHG19A3A052292	4.8053	2.26463	4.8053	up	160.505	676.797	7.21493	9.47956	coding	NM_002964	S100A8	RefSeq_coding	428	chr1	-	153362508	153363549		TACTCCCTGATAAAGGGGAATTTCCATGCCGTCTACAGGGATGACCTGAAGAAATTGCTA	6279	Hs.416073	GO:0005509|GO:0005515|GO:0002526|GO:0006935|GO:0002544|GO:0006954|GO:0045471|GO:0032496|GO:0010043|GO:0042060|GO:0005737|GO:0005856|GO:0005576|GO:0005615|GO:0005886	NP_002955	S100 calcium binding protein A8
ASHG19A3A030398	29.0579	4.86086	29.0579	up	117.001	3102.21	6.75885	11.6197	coding	NM_001105206	LAMA4	RefSeq_coding	7287	chr6	-	112429133	112575828		AATCAAGGGTCCCATTTATTTGGGAGGTGTGGCTCCTGGAAAGGCTGTGAAAAATGTTCA	3910	Hs.654572	GO:0005201|GO:0005102|GO:0001568|GO:0050873|GO:0030155|GO:0030334|GO:0045995|GO:0005605|GO:0005604|GO:0005576|GO:0005606	NP_002281	Laminin, alpha 4
ASHG19A3A001453	2.4752	1.30754	2.4752	up	231.322	508.019	7.72709	9.03463	coding	NM_001042698	ZSWIM7	RefSeq_coding	1878	chr17	-	15879876	15903006		ATTATTGATGGAGAAGAAACAAGAAGCATAAAAGGACTGCAGGAGGTGCTGTGGGTTGGA	125150	Hs.593985	GO:0046872|GO:0008270|GO:0006310|GO:0006281|GO:0005634	NP_001036163	Zinc finger, SWIM-type containing 7
ASHG19A3A000628	3.83429	1.93896	3.83429	up	311.002	1031.52	8.16027	10.0992	coding	NM_000919	PAM	RefSeq_coding	5359	chr5	+	102201526	102366806		TTCGGTGGAAAAAATCAAGGGCCTTTGGAGCAGATTCTGAACACAAACTCGAGACGAGTT	5066	Hs.369430	GO:0031418|GO:0005507|GO:0016829|GO:0046872|GO:0004598|GO:0004504|GO:0005515|GO:0009987|GO:0055114|GO:0006518|GO:0006464|GO:0005576|GO:0016021|GO:0016020|GO:0030141	NP_620177	Peptidylglycine alpha-amidating monooxygenase
ASHG19A3A011465	2.74269	1.45559	2.74269	up	988.159	2384.53	9.81192	11.2675	coding	NM_013376	SERTAD1	RefSeq_coding	1213	chr19	-	40928410	40931932		CTGATACGGGAAGAGACCCCAATCAGATTTTTCAAATTAAAGCCAGTCCTGGGAAATCTC	29950	Hs.269898	GO:0016563|GO:0008284|GO:0000079	NP_037508	SERTA domain containing 1
ASHG19A3A001081	2.87749	1.52481	2.87749	up	119.094	314.715	6.78508	8.30989	coding	NM_001024074	HNMT	RefSeq_coding	767	chr2	+	138721807	138725013		AGAAGCTGCCAGGCATAATAGGAAGATACCAGAATTGCTGTTAACAAATAAAATACTGGC	3176	Hs.42151	GO:0046539|GO:0016740|GO:0007420|GO:0006972|GO:0007585|GO:0014075|GO:0042220|GO:0051384|GO:0070555|GO:0006950|GO:0002347|GO:0005737|GO:0019717	NP_008826	Histamine N-methyltransferase
ASHG19A3A014043	6.03886	2.59428	6.03886	up	231.739	1205.45	7.7288	10.3231	coding	NM_207328	GPAT2	RefSeq_coding	2840	chr2	-	96687694	96700727		TGCTTTTTCCCTTCTTTGATGTGATAAACAAGGGGACGAGACGAGTTGTCTTTTCCCCAG	150763	Hs.348629	GO:0008415|GO:0004366|GO:0016740|GO:0006072|GO:0008152|GO:0008654|GO:0019432|GO:0016021|GO:0016020|GO:0005741|GO:0005739|GO:0005739	NP_997211	Glycerol-3-phosphate acyltransferase 2, mitochondrial
ASHG19A3A046791	3.61614	1.85445	3.61614	up	275.437	860.105	7.97882	9.83327	coding	NM_024684	C11orf67	RefSeq_coding	557	chr11	+	77532207	77583397		TAAAAGGCTCTAATACAACCTATAAGGACTGCAAAGTATGGCCAGGGGGTAGTCGGACTT	28971	Hs.503357		NP_078960	Chromosome 11 open reading frame 67
ASHG19A3A051867	3.6187	1.85547	3.6187	up	2988.47	11077.2	11.436	13.2914	coding	NM_001311	CRIP1	RefSeq_coding	480	chr14	+	105953256	105955122		TGCACCGGACCCGGAGCCGTCATGCCCAAGTGTCCCAAGTGCAACAAGGAGGTGTACTTC	1396	Hs.70327	GO:0046872|GO:0008270|GO:0008283|GO:0005737	NP_001302	Cysteine-rich protein 1 (intestinal)
ASHG19A3A051248	3.31163	1.72754	3.31163	up	3124.44	10371.6	11.4993	13.2269	coding	NM_005615	RNASE6	RefSeq_coding	1065	chr14	+	21249209	21250624		CAACTTTTGCCAAGCTTTATTGCCCTGTGTTCACAGCAATAAAACCACTTCCTGCTGCAT	6039	Hs.23262	GO:0004519|GO:0016787|GO:0003676|GO:0004522|GO:0004540|GO:0006401|GO:0006952|GO:0005576	NP_005606	Ribonuclease, RNase A family, k6
ASHG19A3A045389	2.00432	1.00312	2.00432	up	800.543	1406.12	9.51694	10.5201	coding	NM_001532	SLC29A2	RefSeq_coding	2529	chr11	-	66129992	66139291		ATGCCTTCAACTTCAACAATTGGGTGACGCTGCTGTCCCAGCTGCCCCTGCTGCTCTTCA	3177	Hs.569017	GO:0005337|GO:0015853|GO:0008283|GO:0032869|GO:0015854|GO:0035344|GO:0007595|GO:0055086|GO:0006139|GO:0015858|GO:0015858|GO:0035364|GO:0055085|GO:0015862|GO:0016323|GO:0005887|GO:0031965|GO:0005730|GO:0005634|GO:0005886	NP_001523	Solute carrier family 29 (nucleoside transporters), member 2
ASHG19A3A043617	2.57205	1.36292	2.57205	up	453.148	996.027	8.687	10.0499	coding	NM_018144	SEC61A2	RefSeq_coding	2528	chr10	+	12171639	12207403	NM_001142628,	GTCTGTTGTTGTACTCACAGCAGCAACATGAGTGTAAACAGTAGACAATAAACTTTTATT	55176	Hs.112955	GO:0015450|GO:0003674|GO:0008150|GO:0015031|GO:0055085|GO:0005783|GO:0005789|GO:0016021|GO:0016020	NP_060614	Sec61 alpha 2 subunit (S. cerevisiae)
ASHG19A3A045522	2.74344	1.45599	2.74344	up	211.585	516.832	7.60649	9.06247	coding	NM_016578	RSF1	RefSeq_coding	5138	chr11	-	77377274	77531880		ATGAAAATGCATTCCGAATCTGTGAGGGCCCAAAACAGAATTTAGGGGTGGGTGAAAGCA	51773	Hs.420229	GO:0016887|GO:0042393|GO:0046872|GO:0005515|GO:0016563|GO:0016564|GO:0008270|GO:0034080|GO:0006338|GO:0043392|GO:0045892|GO:0006334|GO:0006334|GO:0016584|GO:0050434|GO:0006352|GO:0031213|GO:0005634	NP_057662	Remodeling and spacing factor 1
ASHG19A3A036088	2.33285	1.22209	2.33285	up	1063.32	2193.95	9.92872	11.1508	coding	NM_016545	IER5	RefSeq_coding	2350	chr1	+	181057637	181059977		GTTGGGGGAGCTGATAAGGTTTTTGTACAGTATTTTCTCCTTCGTTGTATTGATTTTTGT	51278	Hs.15725		NP_057629	Immediate early response 5
ASHG19A3A027854	7.13347	2.8346	7.13347	up	659.197	4336.05	9.2337	12.0683	coding	NM_033120	NKD2	RefSeq_coding	1798	chr5	+	1009167	1038925		TTCCTGGCTCTAAGGCTCGTCTGTGTAACCCATAAAACCTGCTTTGATTCCAAAATGAGG	85409	Hs.240951	GO:0005509|GO:0005515|GO:0031625|GO:0016055|GO:0006887|GO:0006810|GO:0005737|GO:0016023|GO:0005886	NP_149111	Naked cuticle homolog 2 (Drosophila)
ASHG19A3A020249	2.30219	1.20301	2.30219	up	353.63	705.579	8.34083	9.54384	coding	NM_000496	CRYBB2	RefSeq_coding	781	chr22	+	25615611	25627836	uc003abv.2,ENST00000415709,	TGAAAACCCCAACTTCACCGGGAAGAAGATGGAAATCATAGATGACGATGTACCCAGCTT	1415	Hs.373074	GO:0042803|GO:0005212|GO:0005198|GO:0043010|GO:0050896|GO:0007601	NP_000487	Crystallin, beta B2
ASHG19A3A036191	2.47121	1.30522	2.47121	up	210.052	466.634	7.59574	8.90096	coding	NM_015193	ARC	RefSeq_coding	2985	chr8	-	143692409	143695833		CACCTTACCCCAGAGACAGACTCTTTTTGTAAGATTTTGTTAATAAAACACTGAAACTTC	23237	Hs.40888	GO:0009952|GO:0006897|GO:0007492|GO:0007612|GO:0007275|GO:0048168|GO:0001669|GO:0015629|GO:0030054|GO:0042995|GO:0005737|GO:0031410|GO:0043197|GO:0005768|GO:0005886|GO:0014069|GO:0045211|GO:0045202	NP_056008	Activity-regulated cytoskeleton-associated protein
ASHG19A3A004031	2.11616	1.08145	2.11616	up	52.1356	109.339	5.59129	6.67274	coding	NM_002452	NUDT1	RefSeq_coding	692	chr7	+	2281856	2290780		CACGCCCCCGGAAGCGGCGGTGCAGAACCCAGGGACCATGGGCGCCTCCAGGCTCTATAC	4521	Hs.534331	GO:0035539|GO:0008413|GO:0003924|GO:0016787|GO:0046872|GO:0005515|GO:0042262|GO:0006281|GO:0006184|GO:0006203|GO:0006195|GO:0006979|GO:0005737	NP_945192	Nudix (nucleoside diphosphate linked moiety X)-type motif 1
ASHG19A3A003040	6.06716	2.60102	6.06716	up	1182.09	6623.44	10.075	12.676	coding	NM_001160125	KLF6	RefSeq_coding	4555	chr10	-	3818188	3827473		AAAGCACACCAGCGGACGCACACAGGTGTTTTTCCAGGTCTGACCACCTGGCCCTGCACA	1316	Hs.4055	GO:0003677|GO:0003690|GO:0046872|GO:0003700|GO:0016563|GO:0008270|GO:0030183|GO:0045944|GO:0006355|GO:0042060|GO:0005622|GO:0005634	NP_001291	Kruppel-like factor 6
ASHG19A3A053671	2.17677	1.12219	2.17677	up	280.084	538.98	8.00266	9.12485	coding	NM_001172679	ZNF764	RefSeq_coding	2814	chr16	-	30565085	30569642		AGGTTTTCTGGAGTTGGAGAGAAAGGGTGGCAAGAGAGAAGTAAAAGTTGGTTTTATTTT	92595	Hs.132227	GO:0003677|GO:0046872|GO:0008270|GO:0006355|GO:0005622|GO:0005634	NP_219363	Zinc finger protein 764
ASHG19A3A012713	4.23846	2.08354	4.23846	up	423.629	1577.09	8.59203	10.6756	coding	NM_001042595	TMEM91	RefSeq_coding	983	chr19	+	41883168	41889985		CCAGGGGAAGGGTCTGGGACTGAGGGGATGCCTGGGTCACTGCTGCCCACTGCCTCTACA	641649	Hs.709417	GO:0009607|GO:0016021|GO:0016020	NP_001092295	Transmembrane protein 91
ASHG19A3A046509	7.59466	2.92499	7.59466	up	178.806	1189.1	7.37354	10.2985	coding	NM_000327	ROM1	RefSeq_coding	1894	chr11	+	62380212	62382590		ACATGAGAAGGCCTGGAGGCTGATTCTGATATAGACTCAATAAAGTTTTTGGATGGAAGC	6094	Hs.281564	GO:0007155|GO:0050896|GO:0007601|GO:0005887|GO:0016020	NP_000318	Retinal outer segment membrane protein 1
ASHG19A3A046891	4.46588	2.15894	4.46588	up	609.578	2413.97	9.12614	11.2851	coding	NM_032021	TMEM133	RefSeq_coding	1866	chr11	+	100862810	100864665		GTCGGATGTTAAGATATTATATTTCAGTACTAGGAGCTTCTTTGCAGTCATTAACATGAC	83935	Hs.44004	GO:0016021|GO:0016020	NP_114410	Transmembrane protein 133
ASHG19A3A004861	4.82626	2.27091	4.82626	up	75.6449	334.243	6.13413	8.40503	coding	NM_015964	TPPP3	RefSeq_coding	1055	chr16	-	67423713	67427421		CGCACACTTCAGGAGCAGCCGCGAGGGTGGCATGGCAGCGAGCACAGACATGGCTGGGCT	51673	Hs.534458	GO:0005509|GO:0015631|GO:0001578|GO:0005737|GO:0005856|GO:0005874	NP_057224	Tubulin polymerization-promoting protein family member 3
ASHG19A3A053829	3.65032	1.86802	3.65032	up	935.758	3053.56	9.73675	11.6048	coding	NM_033309	B3GNT9	RefSeq_coding	2722	chr16	-	67182005	67184902		CTGTACACACATTTGAAAAACTCACAAAATTGTCATCTATGTATCACAAGTTGCTAGACC	84752	Hs.729030	GO:0008378|GO:0016757|GO:0006486|GO:0005794|GO:0000139|GO:0016021|GO:0016020	NP_171608	UDP-GlcNAc:betaGal beta-1,3-N-acetylglucosaminyltransferase 9
ASHG19A3A052790	2.16057	1.11141	2.16057	up	1015.35	1898.94	9.85265	10.9641	coding	NM_020857	VPS18	RefSeq_coding	3922	chr15	+	41186627	41196172		AGTGATGCTAGTTGGGGCATGCTTTTGTGCACACTCTCTGGGGCTCCAGTGTGAAGGGTG	57617	Hs.23876	GO:0046872|GO:0005515|GO:0007032|GO:0007040|GO:0015031|GO:0030897|GO:0005768|GO:0031902|GO:0005765|GO:0016020	NP_065908	Vacuolar protein sorting 18 homolog (S. cerevisiae)
ASHG19A3A027764	9.80413	3.29339	9.80413	up	663.827	5997	9.24195	12.5353	coding	NM_173465	COL23A1	RefSeq_coding	3080	chr5	-	177664616	178017556		TGCCTTCCATTTCCGTGTAGATGGAGATCACTGTGTGTAATAAACCACAAGTGCGTGTCT	91522	Hs.660026	GO:0005515|GO:0016021|GO:0005886	NP_775736	Collagen, type XXIII, alpha 1
ASHG19A3A004358	3.23928	1.69567	3.23928	up	461.408	1286.99	8.71026	10.4059	coding	NM_005033	EXOSC9	RefSeq_coding	1593	chr4	+	122722471	122738175		GAAGTCTCTGATATTGGAAGCCAAGATGCTCCCATAATACTCTCAGATAGTGAAGAAGAA	5393	Hs.91728	GO:0000175|GO:0017091|GO:0003723|GO:0004532|GO:0016787|GO:0005515|GO:0016070|GO:0006396|GO:0043928|GO:0043928|GO:0006955|GO:0016071|GO:0071028|GO:0071035|GO:0000956|GO:0000288|GO:0030307|GO:0006364|GO:0005737|GO:0005829|GO:0000176|GO:0000176|GO:0005730|GO:0005730|GO:0005730|GO:0005634	NP_005024	Exosome component 9
ASHG19A3A040502	3.51681	1.81427	3.51681	up	251.381	761.339	7.84344	9.6577	coding	NM_006123	IDS	RefSeq_coding	1437	chrX	-	148568662	148586884		CTACTTCCTCTGGTTTTTACAACAGGAAATGAAATGGTATCTAAAATAAACAAGCTGTGG	3423	Hs.460960	GO:0016787|GO:0004423|GO:0046872|GO:0005764	NP_006114	Iduronate 2-sulfatase
ASHG19A3A028928	2.75102	1.45997	2.75102	up	309.027	738.159	8.14864	9.6086	coding	NM_020957	PCDHB16	RefSeq_coding	4827	chr5	+	140560979	140565795		GGCGGTATCTAGCCCTTTCTCTGTAAAATATCCCTATGTTTAATCTGTATTTCTTGCTTA	57717	Hs.147674	GO:0005509|GO:0016339|GO:0007155|GO:0007156|GO:0007416|GO:0007268|GO:0016021|GO:0005886	NP_066008	Protocadherin beta 16
ASHG19A3A013188	2.7467	1.4577	2.7467	up	544.871	1294.29	8.95655	10.4142	coding	NM_152834	TMEM18	RefSeq_coding	2138	chr2	-	667974	677439		GGGATGTTCATTTCTATAGTATTTTCAGCCCCACTGCTGGTGAATGCCATGATCATTGTG	129787	Hs.43899	GO:0016477|GO:0016021|GO:0016020|GO:0031965|GO:0005634	NP_690047	Transmembrane protein 18
ASHG19A3A045987	3.20044	1.67827	3.20044	up	1514.13	4472.32	10.4379	12.1161	coding	NM_005706	TSSC4	RefSeq_coding	1443	chr11	+	2423522	2425105		GGGTGTGGGCTGGAAGCACTGGCTCCCTGGTAGGGACAATAAAGGTTTTGGGTCTTTCTG	10078	Hs.523424		NP_005697	Tumor suppressing subtransferable candidate 4
ASHG19A3A010739	2.01099	1.00791	2.01099	up	1002.31	1765.41	9.83424	10.8421	coding	NM_004232	SOCS6	RefSeq_coding	5846	chr18	+	67956136	67997434		GTACTGAGAACACCACAGAATGAATTATCCAAAGTCCATTGATTTTAATACGTGTTTTGG	9306	Hs.44439	GO:0007259|GO:0006952|GO:0035556|GO:0009968|GO:0040008|GO:0005737	NP_004223	Suppressor of cytokine signaling 6
ASHG19A3A004527	2.96987	1.5704	2.96987	up	755.103	1947.44	9.42795	10.9984	coding	NM_001042751	STAG2	RefSeq_coding	6075	chrX	+	123095555	123236503	NM_006603,	AGACTGAACATCATCAAACACCTCTTGATTATAATCGGCGTGGCACAAGCCTAATGGAAG	10735	Hs.496710	GO:0005515|GO:0000087|GO:0051301|GO:0007126|GO:0000278|GO:0007091|GO:0000236|GO:0032876|GO:0007062|GO:0000785|GO:0005694|GO:0000775|GO:0005654|GO:0005634	NP_006594	Stromal antigen 2
ASHG19A3A002270	18.4395	4.20473	18.4395	up	108.432	1780.02	6.65023	10.855	coding	NM_001134709	DEK	RefSeq_coding	2785	chr6	-	18224399	18264799		acgacgaggaggaggaggaggaggaAAAAGGAAAGGGGCAGAAACTTTGTGAAATTGAGA	7913	Hs.484813	GO:0003677|GO:0042393|GO:0003704|GO:0016568|GO:0006357|GO:0051789|GO:0007165|GO:0019079|GO:0005634	NP_003463	DEK oncogene
ASHG19A3A053257	2.53493	1.34194	2.53493	up	230.308	517.289	7.72216	9.0641	coding	NM_013272	SLCO3A1	RefSeq_coding	5106	chr15	+	92396937	92709137		CCTGGTAAGATCATTGGATTTACAGAATACAAAAATGTACGGGATGGAATAAACCTAGAA	28232	Hs.311187	GO:0015347|GO:0005215|GO:0006811|GO:0043252|GO:0055085|GO:0016021|GO:0005886	NP_037404	Solute carrier organic anion transporter family, member 3A1
ASHG19A3A038012	2.08229	1.05817	2.08229	up	284.672	524.944	8.02791	9.08608	coding	NM_006626	ZBTB6	RefSeq_coding	4128	chr9	-	125670335	125675609		CCTGGGATGTAACTATCTTACATGTTTACATAAGAAATAATAAACTGGAGGTGGGAATGG	10773	Hs.654596	GO:0003677|GO:0046872|GO:0008270|GO:0005622|GO:0005634	NP_006617	Zinc finger and BTB domain containing 6
ASHG19A3A049045	4.59167	2.19902	4.59167	up	115.449	477.999	6.74078	8.9398	coding	NM_015267	CUX2	RefSeq_coding	6855	chr12	+	111471827	111788356		AGAAGTCAGGAGGCGGAGGCTGCTTTTCTGAGTGTTTACAAGCAATTAATTGAAGCACCA	23316	Hs.124953	GO:0043565|GO:0003700|GO:0016564|GO:0045892|GO:0006355|GO:0006351|GO:0005634	NP_056082	Cut-like homeobox 2
ASHG19A3A053510	2.3451	1.22965	2.3451	up	557.498	1127.24	8.99414	10.2238	coding	NM_173474	NTAN1	RefSeq_coding	1137	chr16	-	15131716	15149833		TGAGGTCCCCTTGATCATGAACTCCATAAAATCCTTTTCTGACCACGCTCAATGTGGAAG	123803	Hs.592045	GO:0016787|GO:0008418|GO:0008344|GO:0007613|GO:0005737|GO:0005634	NP_775745	N-terminal asparagine amidase
ASHG19A3A038163	5.3149	2.41004	5.3149	up	240.571	1093.65	7.77668	10.1867	coding	NM_021996	GBGT1	RefSeq_coding	1949	chr9	-	136028341	136039301		TTATTGCATATTGCCCTTAACGTAGCATTTCTAATACCCTGGTGTGAAGGCGCCCTAGAC	26301	Hs.495419	GO:0047277|GO:0046872|GO:0016758|GO:0005975|GO:0009247|GO:0005794|GO:0000139|GO:0016021|GO:0016020	NP_068836	Globoside alpha-1,3-N-acetylgalactosaminyltransferase 1
ASHG19A3A004311	2.31082	1.2084	2.31082	up	3475.01	7681.13	11.6667	12.8751	coding	NM_004597	SNRPD2	RefSeq_coding	767	chr19	-	46190712	46195443		GAACGGAGAGCGTAGTGACCATCATGAGCCTCCTCAACAAGCCCAAGAGTGAGATGACCC	6633	Hs.515472	GO:0005515|GO:0016070|GO:0008380|GO:0010467|GO:0034660|GO:0000398|GO:0000398|GO:0000387|GO:0000245|GO:0005689|GO:0071013|GO:0005829|GO:0005829|GO:0005654|GO:0005654|GO:0005634|GO:0030532|GO:0005681	NP_808210	Small nuclear ribonucleoprotein D2 polypeptide 16.5kDa
ASHG19A3A020191	2.06592	1.04678	2.06592	up	214.16	395.918	7.62235	8.66913	coding	NM_001178126	IGLL5	RefSeq_coding	1074	chr22	+	23229959	23238011		GGTCTGAGCCTCAGTCACTGTGTTATGTCTTCGGAACTGGGACCAAGGTCACCGTCCTAG	100423062	Hs.724927	GO:0005576	NP_001171597	Immunoglobulin lambda-like polypeptide 5
ASHG19A3A022554	2.99931	1.58463	2.99931	up	655.304	1727.16	9.22487	10.8095	coding	NM_006564	CXCR6	RefSeq_coding	1953	chr3	+	45984972	45989845		CTGCCACACAAACGTATGTAAATGTATATACCCACACACATACACACATATGTCATATAT	10663	Hs.34526	GO:0016494|GO:0004930|GO:0015026|GO:0007186|GO:0019079|GO:0005887|GO:0005886|GO:0005886	NP_006555	Chemokine (C-X-C motif) receptor 6
ASHG19A3A039022	3.3066	1.72535	3.3066	up	288.478	829.208	8.0505	9.77585	coding	NM_001855	COL15A1	RefSeq_coding	5273	chr9	+	101706137	101833068		TTTGCAAGATCTGTCCACCATTGTGAGGAAAGCAGAGAGATACAGCCTTCCCATAGTGAA	1306	Hs.409034	GO:0005488|GO:0005201|GO:0001525|GO:0007155|GO:0030154|GO:0007275|GO:0007165|GO:0005604|GO:0005582|GO:0031012|GO:0005576|GO:0005615|GO:0016021	NP_001846	Collagen, type XV, alpha 1
ASHG19A3A026382	3.60425	1.8497	3.60425	up	608.332	1911.22	9.12207	10.9718	coding	NM_181726	ANKRD37	RefSeq_coding	934	chr4	+	186317839	186321389		AATGATTGTGTTGCCGTGCTCAGACAGAAACGGAGTCTCGGAAGTGTAGAAAATACCAGT	353322	Hs.508154	GO:0005737|GO:0005634	NP_859077	Ankyrin repeat domain 37
ASHG19A3A017693	3.86903	1.95197	3.86903	up	1438.58	5150.16	10.3596	12.3115	coding	NM_006811	SERINC3	RefSeq_coding	2592	chr20	-	43127900	43150726		CCTAAATACCTTCTCTAGGTAAGACACTTGGTAGATGAGAGACGGAAGGCATTGTCAAGA	10955	Hs.272168	GO:0005515|GO:0006917|GO:0005794|GO:0016021|GO:0005886	NP_945179	Serine incorporator 3
ASHG19A3A018252	7.91323	2.98427	7.91323	up	616.88	4520.99	9.14139	12.1257	coding	NM_006404	PROCR	RefSeq_coding	1483	chr20	+	33759773	33765164		TCAGACTTGGGATGGGACGCTGATATAATAGGGTAGAAAGAAGTAACACGAAGAAGTGGT	10544	Hs.647450	GO:0004872|GO:0019882|GO:0007596|GO:0006955|GO:0042612|GO:0005813|GO:0005887|GO:0016020	NP_006395	Protein C receptor, endothelial
ASHG19A3A030521	2.56652	1.35981	2.56652	up	98.6439	234.807	6.51295	7.87276	coding	NM_007259	VPS45	RefSeq_coding	2817	chr1	+	150039341	150117504		AATCTGCTGGAGGTTTCAGAGGTTGAGCAAGAACTGGCCTGTCAAAATGACCATTCTAGT	11311	Hs.443750	GO:0003674|GO:0007596|GO:0006886|GO:0006904|GO:0016192|GO:0005794|GO:0000139|GO:0005575|GO:0005768|GO:0010008|GO:0000299|GO:0016020	NP_009190	Vacuolar protein sorting 45 homolog (S. cerevisiae)
ASHG19A3A004942	3.05124	1.6094	3.05124	up	320.3	849.587	8.20576	9.81516	coding	NM_017489	TERF1	RefSeq_coding	2960	chr8	+	73921096	73959987	ENST00000399580,	AAGCTAATTTGGATACAAGAAAAAGTGTTAGTGACAAACAGTCTGCGGTAACTGAATCCT	7013	Hs.442707	GO:0008301|GO:0003677|GO:0008656|GO:0003691|GO:0042802|GO:0008017|GO:0005515|GO:0046982|GO:0042803|GO:0010521|GO:0042162|GO:0000086|GO:0006919|GO:0001309|GO:0007049|GO:0051301|GO:0006917|GO:0007067|GO:0007094|GO:0008156|GO:0051974|GO:0032214|GO:0032211|GO:0031116|GO:0045840|GO:0045931|GO:0051260|GO:0000723|GO:0007004|GO:0007004|GO:0010834|GO:0000781|GO:0005737|GO:0005856|GO:0000783|GO:0000783|GO:…	NP_059523	Telomeric repeat binding factor (NIMA-interacting) 1
ASHG19A3A048719	2.62421	1.39188	2.62421	up	367.43	837.027	8.39671	9.78859	coding	NM_032786	ZC3H10	RefSeq_coding	2121	chr12	+	56512029	56516278		CTGAAAATCCATAGGGCAGGGCCCACTACTTTCCAAAGAAATAAAAGAACAATTATTTTT	84872	Hs.632706	GO:0046872|GO:0003676|GO:0008270	NP_116175	Zinc finger CCCH-type containing 10
ASHG19A3A040262	2.93091	1.55135	2.93091	up	358.898	907.197	8.36254	9.91389	coding	NM_002814	PSMD10	RefSeq_coding	1546	chrX	-	107327436	107334848	ENST00000436861,	TTCATATCCTTCTGTACTACAAAGCATCCACAAACATCCAAGACACTGAGGGTAACACTC	5716	Hs.522752	GO:0005515|GO:0008134|GO:0006977|GO:0000082|GO:0000216|GO:0016070|GO:0000084|GO:0031145|GO:0031145|GO:0006915|GO:0000075|GO:0034641|GO:0007253|GO:0016071|GO:0000278|GO:0043518|GO:0043409|GO:0032088|GO:0043066|GO:0043066|GO:0010553|GO:0090201|GO:0051436|GO:0030307|GO:0045737|GO:0032436|GO:0032436|GO:0031398|GO:0051437|GO:0070682|GO:0042981|GO:0006521|GO:0051439|GO:0016032|GO:0015629|GO:0005737|GO:…	NP_736606	Proteasome (prosome, macropain) 26S subunit, non-ATPase, 10
ASHG19A3A031661	2.45997	1.29864	2.45997	up	479.959	1009.74	8.77081	10.0694	coding	NM_001031623	ZNF451	RefSeq_coding	5241	chr6	+	56954827	57035098		ACTTTTTTGGTCATCTACCAGGGCATCTAAACCAAGGAACATTTATTTGGGGCTTTCAAG	26036	Hs.485628	GO:0003677|GO:0046872|GO:0005515|GO:0008270|GO:0005622|GO:0005634	NP_056370	Zinc finger protein 451
ASHG19A3A010981	2.33379	1.22267	2.33379	up	4968.44	12399.6	12.2183	13.441	coding	NM_198471	KANK3	RefSeq_coding	2801	chr19	-	8387468	8408146		GTGATAGAGCCCTGATCCACCCACTCTCTGAAACTTCTTTGCTAATAAAACATTCCTACT	256949	Hs.322473		NP_940873	KN motif and ankyrin repeat domains 3
ASHG19A3A008878	2.10304	1.07248	2.10304	up	454.005	821.536	8.68975	9.76223	coding	NM_001080395	AATK	RefSeq_coding	5327	chr17	-	79091099	79139872		GAACGCTGGTGCAATGTTTTCTTGTTCCTTGTTTTTTAAGAGAAATGAAGCTAAGACAAA	9625	Hs.514575	GO:0005524|GO:0000166|GO:0005515|GO:0004674|GO:0004713|GO:0016740|GO:0006915|GO:0006468|GO:0005737|GO:0016021|GO:0016020|GO:0005739|GO:0048471	NP_001073864	Apoptosis-associated tyrosine kinase
ASHG19A3A013178	3.00139	1.58563	3.00139	up	179.1	484.945	7.37566	8.96129	coding	NM_001821	CHML	RefSeq_coding	7082	chr1	-	241792168	241799232		CCAACGATTGGAAATGGTTAAGTAAATTTTGGTGTATTGCTAGTGCTATCACAGAATGTT	1122	Hs.654545	GO:0005096|GO:0004663|GO:0006886|GO:0043087|GO:0007601|GO:0005968	NP_001812	Choroideremia-like (Rab escort protein 2)
ASHG19A3A018708	3.76913	1.91423	3.76913	up	69.1536	241.144	5.99687	7.9111	coding	NM_177424	STX12	RefSeq_coding	3098	chr1	+	28099693	28150962		AGGGTATCTGAAAAGGAAAAGGAGAGTATTGCCAGAGCAAGAGCTGGATCTCGTCTTTCT	23673	Hs.523855	GO:0005484|GO:0005515|GO:0033344|GO:0006886|GO:0050821|GO:0016192|GO:0005794|GO:0016021|GO:0016020|GO:0045121|GO:0045335	NP_803173	Syntaxin 12
ASHG19A3A049061	3.35005	1.74418	3.35005	up	217.87	639.576	7.64421	9.38839	coding	NM_001032731	OAS2	RefSeq_coding	2123	chr12	+	113416273	113426609		AGCACATCTGCACATTCCAATTTTAATGACAGCTCCTTAGAATTTCTTATCAACGAAGAC	4939	Hs.414332	GO:0005524|GO:0003723|GO:0000166|GO:0016779|GO:0016740|GO:0019221|GO:0006955|GO:0060333|GO:0006139|GO:0060337|GO:0005783|GO:0016020|GO:0005792|GO:0005739|GO:0005634	NP_058197	2'-5'-oligoadenylate synthetase 2, 69/71kDa
ASHG19A3A028934	5.91721	2.56492	5.91721	up	248.204	1271.56	7.82553	10.3904	coding	NM_018934	PCDHB14	RefSeq_coding	2793	chr5	+	140603077	140605858		GTGGCTATAATGACGTGGAAATGTAATCTGTGTTTTCTGGTTTTTCATTTATTTGGCCAA	56122	Hs.658497	GO:0005509|GO:0016339|GO:0007155|GO:0007156|GO:0007416|GO:0007268|GO:0016021|GO:0005886	NP_061757	Protocadherin beta 14
ASHG19A3A030958	2.45395	1.2951	2.45395	up	490.707	1034.29	8.80669	10.1018	coding	NM_001718	BMP6	RefSeq_coding	3105	chr6	+	7727010	7881960		GCTGAAGTTGTGTGTACAAGACTCTTGACAGTTGTGCTTCTCTAGGAGGTTGGGTTTTTT	654	Hs.285671	GO:0070700|GO:0005125|GO:0008083|GO:0046982|GO:0030509|GO:0060395|GO:0051216|GO:0001958|GO:0001654|GO:0040007|GO:0006955|GO:0006954|GO:0001822|GO:0030539|GO:0007275|GO:0032349|GO:0030501|GO:0045666|GO:0045669|GO:0010862|GO:0045944|GO:0001501|GO:0005576|GO:0005615	NP_001709	Bone morphogenetic protein 6
ASHG19A3A006109	7.60739	2.9274	7.60739	up	132.585	882.012	6.94349	9.87089	coding	NM_148975	MS4A4A	RefSeq_coding	1543	chr11	+	60048138	60076444		GCAGACATTGCAGGCCTGAAGAAAGCACCTTTTCTGCTGCCATGACAACCATGCAAGGAA	51338	Hs.325960	GO:0004872|GO:0016021|GO:0016020	NP_683876	Membrane-spanning 4-domains, subfamily A, member 4
ASHG19A3A003389	2.0284	1.02034	2.0284	up	572.545	998.141	9.03463	10.055	coding	NM_001166538	LST1	RefSeq_coding	560	chr6	+	31554976	31556685	NR_029462,NR_029461,NM_205840,NM_205837,	AGCCTCCGTTCAAATTGATCATCATCAAAACTTATGTGGCTTTTTGACCTTTGAATAGGG	7940	Hs.436066	GO:0005515|GO:0009653|GO:0000902|GO:0016358|GO:0006955|GO:0050672|GO:0008360|GO:0005794|GO:0000139|GO:0005737|GO:0016021|GO:0016020	NP_995312	Leukocyte specific transcript 1
ASHG19A3A050086	3.00395	1.58686	3.00395	up	242.176	635.019	7.78817	9.37503	coding	NM_007187	WBP4	RefSeq_coding	2354	chr13	+	41635696	41658137		AAGTCACAGCCAAAGAAATTCTGTGATTACTGCAAGTGCTGGATAGCAGACAATAGGCCT	11193	Hs.411300	GO:0046872|GO:0003676|GO:0070064|GO:0008270|GO:0008380|GO:0006397|GO:0045292|GO:0016607|GO:0005634|GO:0005681	NP_009118	WW domain binding protein 4 (formin binding protein 21)
ASHG19A3A026459	3.95639	1.98419	3.95639	up	124.101	444.695	6.84557	8.82975	coding	NM_024830	LPCAT1	RefSeq_coding	3994	chr5	-	1461543	1524076		TAATGATTTTTCCAGAAGGAACTTGTACAAACAGGACCTGCCTAATTACCTTCAAACCTG	79888	Hs.368853	GO:0047184|GO:0047192|GO:0008415|GO:0005509|GO:0016740|GO:0008152|GO:0008654|GO:0005794|GO:0000139|GO:0005783|GO:0005783|GO:0005789|GO:0016021|GO:0016020	NP_079106	Lysophosphatidylcholine acyltransferase 1
ASHG19A3A019170	5.28581	2.40212	5.28581	up	474.285	2198.96	8.75202	11.1541	coding	NM_207585	IFNAR2	RefSeq_coding	2898	chr21	+	34602230	34636818		TAATACAGAAAGGAAACATGGCGTCGGGGAGAGGGATAAAACCTGAATGCCATATTTTAA	3455	Hs.708195	GO:0005515|GO:0019901|GO:0004872|GO:0019962|GO:0004905|GO:0007259|GO:0008283|GO:0007166|GO:0019221|GO:0006357|GO:0060338|GO:0035455|GO:0009615|GO:0060337|GO:0005576|GO:0005615|GO:0005615|GO:0005887|GO:0005886|GO:0005886	NP_997468	Interferon (alpha, beta and omega) receptor 2
ASHG19A3A032071	4.7499	2.2479	4.7499	up	162.331	677.194	7.23321	9.48111	coding	NM_005021	ENPP3	RefSeq_coding	3180	chr6	+	131958441	132068549		TTTTCTGTTTGTGGCTTTGCTAATCCATTGCCCACAGAGTCTCTTGACTGTTTCTGCCCT	5169	Hs.486489	GO:0016787|GO:0046872|GO:0003676|GO:0047429|GO:0004551|GO:0004528|GO:0030247|GO:0005044|GO:0006955|GO:0030505|GO:0009143|GO:0006796|GO:0005576|GO:0005887|GO:0016020|GO:0048471	NP_005012	Ectonucleotide pyrophosphatase/phosphodiesterase 3
ASHG19A3A040971	2.72995	1.44887	2.72995	up	1317.55	3226.87	10.2272	11.6761	coding	NM_002668	PLP2	RefSeq_coding	1049	chrX	+	49028183	49031466		ATCCTCTACCTGATCACCTCCATTGTTGTCCTTGTTGAGAGAGGAAACCACTCCAAAATC	5355	Hs.77422	GO:0019956|GO:0015075|GO:0005515|GO:0006935|GO:0019221|GO:0034220|GO:0006811|GO:0005783|GO:0005789|GO:0016021|GO:0005624|GO:0005886	NP_002659	Proteolipid protein 2 (colonic epithelium-enriched)
ASHG19A3A033248	11.8481	3.56659	11.8481	up	308.769	3325.46	8.14721	11.7138	coding	NM_024637	GAL3ST4	RefSeq_coding	2561	chr7	-	99756865	99766373		ACGTCCATTTCTCTATGAAATATTTGCTACTAGACTGTTCATTTCTCTCTGACATGTTTG	79690	Hs.44856	GO:0050656|GO:0050694|GO:0001733|GO:0050698|GO:0016740|GO:0009058|GO:0007267|GO:0009100|GO:0009311|GO:0030166|GO:0006790|GO:0005794|GO:0032580|GO:0016021|GO:0016020|GO:0005624	NP_078913	Galactose-3-O-sulfotransferase 4
ASHG19A3A043333	2.58367	1.36942	2.58367	up	241.231	548.506	7.78229	9.15171	coding	NM_025015	HSPA12A	RefSeq_coding	5739	chr10	-	118430703	118502085		TCAAAATCAAACGCCCTGCAGCCTGGGTTGACTTAATGATTGCGTTTGAGTCTCGCAAAA	259217	Hs.648448	GO:0005524|GO:0000166	NP_079291	Heat shock 70kDa protein 12A
ASHG19A3A003014	2.93414	1.55294	2.93414	up	226.179	584.663	7.6973	9.25024	coding	NM_001159676	SYNCRIP	RefSeq_coding	6805	chr6	-	86317502	86351169		TGCCCAACAACAAAGAGGCCGCGGGGGAAAAGGGGTCGAGGCCGGTCCTGACCTGTTACA	10492	Hs.571177	GO:0003723|GO:0000166|GO:0008143|GO:0005515|GO:0070934|GO:0006396|GO:0008380|GO:0044419|GO:0000398|GO:0070937|GO:0071013|GO:0005737|GO:0005783|GO:0071204|GO:0005792|GO:0005654|GO:0005634|GO:0030529	NP_006363	Synaptotagmin binding, cytoplasmic RNA interacting protein
ASHG19A3A049469	5.68953	2.50831	5.68953	up	141.739	705.487	7.03496	9.54327	coding	NM_005780	LHFP	RefSeq_coding	2180	chr13	-	39917029	40177356		AAGATGGCATCCAGCCTGACTTGTACTGGAGTAATCTGGGCTTTGCTGTCTTTTCTTTGT	10186	Hs.507798	GO:0003677|GO:0016021|GO:0016020	NP_005771	Lipoma HMGIC fusion partner
ASHG19A3A005299	2.60176	1.37949	2.60176	up	1140.95	2642.21	10.026	11.4055	coding	NM_022734	METT11D1	RefSeq_coding	1729	chr14	+	21457964	21465192		TGCTCACAGCCCGCCGGCACGGCAGGGATTTGTATCGTTGTGCCCGTGTCAGCTCCTGGG	64745	Hs.512693	GO:0005507|GO:0008168|GO:0016740|GO:0006412|GO:0005739|GO:0005840	NP_073571	Methyltransferase 11 domain containing 1
ASHG19A3A027447	2.60837	1.38315	2.60837	up	232.91	536.4	7.7345	9.11765	coding	NM_006513	SARS	RefSeq_coding	1942	chr1	+	109756539	109780785		AGTCTCACAAATCAAAAAAGTCCGACTCCTCATTGATGAAGCCATCCTGAAGTGTGACGC	6301	Hs.531176	GO:0005524|GO:0003723|GO:0016874|GO:0000166|GO:0005515|GO:0004828|GO:0010467|GO:0006434|GO:0006418|GO:0008033|GO:0006412|GO:0005737|GO:0005829	NP_006504	Seryl-tRNA synthetase
ASHG19A3A004600	2.14453	1.10066	2.14453	up	347.468	650.521	8.31578	9.41644	coding	NM_007262	PARK7	RefSeq_coding	979	chr1	+	8021713	8045341		CCGCAGGAAGAGGCGCGGGGTGCAGGCTTGTAAACATATAACATAAAAATGGCTTCCAAA	11315	Hs.419640	GO:0003729|GO:0008233|GO:0004601|GO:0051920|GO:0005515|GO:0042803|GO:0008344|GO:0006914|GO:0070301|GO:0051583|GO:0042743|GO:0051899|GO:0060081|GO:0007005|GO:0060548|GO:0032091|GO:0043526|GO:0050821|GO:0060765|GO:0050727|GO:0042493|GO:0006979|GO:0007338|GO:0030424|GO:0005737|GO:0005829|GO:0005739|GO:0005634	NP_009193	Parkinson disease (autosomal recessive, early onset) 7
ASHG19A3A001392	2.61032	1.38422	2.61032	up	78.2088	193.133	6.18327	7.5675	coding	NM_001042370	TROVE2	RefSeq_coding	2091	chr1	+	193029003	193060904		CGGCTTTGATACTGGAGCTCTGGATCCTTGCAAAATACCCTACTAAATAAATCATTTTAG	6738	Hs.288178	GO:0003723|GO:0005515|GO:0006383|GO:0005737|GO:0005730|GO:0005634|GO:0030529	NP_004591	TROVE domain family, member 2
ASHG19A3A051668	2.53685	1.34304	2.53685	up	633.796	1404.59	9.17599	10.519	coding	NM_013231	FLRT2	RefSeq_coding	7185	chr14	+	85996487	86094269		CGCACACTTTGTTAATGACAAACTTCACTCTACACTATACAGTACCTTGTTGATATATTC	23768	Hs.729001	GO:0030674|GO:0005057|GO:0008150|GO:0007155|GO:0005887|GO:0016020|GO:0005578	NP_037363	Fibronectin leucine rich transmembrane protein 2
ASHG19A3A054272	2.84109	1.50645	2.84109	up	670.444	1681.35	9.2569	10.7633	coding	NM_024109	C16orf68	RefSeq_coding	1570	chr16	+	8715526	8740077		AGGCGCGGCGTCTCGACTGTTCTTAGAGTGTATTTCTAGTAAAATCAGAAGCTCACCAAA	79091	Hs.306380		NP_077014	Chromosome 16 open reading frame 68
ASHG19A3A045916	3.315	1.72901	3.315	up	9462.69	43269.7	13.1663	14.8953	coding	NM_006435	IFITM2	RefSeq_coding	738	chr11	+	308106	309409		CACGCTTTTCTACAATGGCATTCAATAAAGTGTATATGTTTCTGGTGCTGCTGTGACTTC	10581	Hs.709321	GO:0005515|GO:0019221|GO:0006955|GO:0045087|GO:0009607|GO:0009615|GO:0060337|GO:0016021|GO:0005886	NP_006426	Interferon induced transmembrane protein 2 (1-8D)
ASHG19A3A016140	2.12595	1.08811	2.12595	up	320.299	601.107	8.20555	9.29366	coding	NM_006588	SULT1C4	RefSeq_coding	1664	chr2	+	108994420	109004270		AACGGGCACCGACTCATCAACGATTTCCTTTCCTCGAAATGAAAATCCCATCCTTAGGAT	27233	Hs.312644	GO:0008146|GO:0008146|GO:0016740|GO:0050427|GO:0051923|GO:0006805|GO:0005575|GO:0005737|GO:0005829	NP_006579	Sulfotransferase family, cytosolic, 1C, member 4
ASHG19A3A005464	2.88915	1.53065	2.88915	up	1376.73	3575.15	10.2831	11.8137	coding	NM_031372	HNRPDL	RefSeq_coding	3510	chr4	-	83344348	83351378		ATACTAAAGGAGAACATTGGAGAAAACAGGAGGAGATGTTAAAGTAACCCATCTTGCAGG	9987	Hs.527105	GO:0003677|GO:0003723|GO:0003690|GO:0000166|GO:0008143|GO:0005515|GO:0003697|GO:0006396|GO:0005737|GO:0030530|GO:0005634	NP_112740	Heterogeneous nuclear ribonucleoprotein D-like
ASHG19A3A042614	6.62018	2.72687	6.62018	up	602.905	3630.2	9.11107	11.8379	coding	NM_001024628	NRP1	RefSeq_coding	2478	chr10	-	33486546	33623833	NM_003873,	AATGTGATGACGACCAGGCCAACTGCCACAGTGGAACAGGTGATGACTTCCAGCTCACAG	8829	Hs.131704	GO:0019838|GO:0042802|GO:0005515|GO:0004872|GO:0017154|GO:0005021|GO:0007411|GO:0007413|GO:0007155|GO:0030154|GO:0016477|GO:0007267|GO:0016358|GO:0060666|GO:0007507|GO:0007275|GO:0048843|GO:0007399|GO:0009887|GO:0001569|GO:0008284|GO:0009611|GO:0007165|GO:0048010|GO:0030424|GO:0009986|GO:0005576|GO:0030426|GO:0016021|GO:0043025|GO:0005886|GO:0005886	NP_003864	Neuropilin 1
ASHG19A3A050578	2.22913	1.15648	2.22913	up	1293.99	2551.56	10.2047	11.3611	coding	NM_005407	SALL2	RefSeq_coding	4931	chr14	-	21989233	22005337		TGTCAAGAACAGACGGGAGATATTAGTGTCTTTCCCTCTATCATTAAAGGTGTTTTAACC	6297	Hs.416358	GO:0003677|GO:0046872|GO:0003700|GO:0008270|GO:0006355|GO:0006351|GO:0005622|GO:0005634	NP_005398	Sal-like 2 (Drosophila)
ASHG19A3A049903	3.20474	1.68021	3.20474	up	92.2855	273.648	6.42275	8.10296	coding	NM_017520	MPHOSPH8	RefSeq_coding	4281	chr13	+	20207787	20247598		AAAGAAAGGAGAAACACCAGAGACGAAACGGATACTTGGGCATACATTGCTGCAGAAGGT	54737	Hs.728885	GO:0003682|GO:0003674|GO:0007049|GO:0006333|GO:0000785|GO:0005737|GO:0005634	NP_059990	M-phase phosphoprotein 8
ASHG19A3A022602	2.30916	1.20737	2.30916	up	814.29	1662.48	9.54036	10.7477	coding	NM_015696	GPX7	RefSeq_coding	1246	chr1	+	53068042	53074722		CAGCCGATGATAATCCAGGCCAAAGGTTTAGTTGTTGTTATTTCCTCTGTATTATTTTCT	2882	Hs.43728	GO:0004602|GO:0016491|GO:0055114|GO:0006979|GO:0005576	NP_056511	Glutathione peroxidase 7
ASHG19A3A027804	9.86566	3.30242	9.86566	up	269.718	2348.77	7.94479	11.2472	coding	NM_182925	FLT4	RefSeq_coding	5857	chr5	-	180028506	180076624		TCGAAAATATTTAACAAGAGATAATAATAAATCTGATGCCGGTCTTTGTGTGTGTTGCGG	2324	Hs.646917	GO:0005524|GO:0000166|GO:0005515|GO:0004872|GO:0004714|GO:0005021|GO:0008284|GO:0006468|GO:0007169|GO:0048010|GO:0048010|GO:0048010|GO:0005887|GO:0005886	NP_891555	Fms-related tyrosine kinase 4
CUST_55_PI426249100	2.99123	1.58074	2.99123	up	4012.25	12727.8	11.8887	13.4694	coding	NM_014213_Exon2+	NM_014213	HOX cluster	983	chr2	+	176988661	176989644	nc-HOXD8-19-,NM_014213,	TGCCCGAGGACCAGTTGTAAATGTTACTGCTTCCTACTAATAAATGCTGACCTGATCAAA
ASHG19A3A044001	3.87516	1.95426	3.87516	up	812.953	2796.34	9.53834	11.4926	coding	NM_032199	ARID5B	RefSeq_coding	7948	chr10	+	63661442	63856703		GATTCATTCAGTGGTGTTAAGGATTCCAACAACAATTCCGATGGCAAAGCCGTTGCCAAG	84159	Hs.535297	GO:0003677|GO:0016564|GO:0060325|GO:0010761|GO:0001822|GO:0035264|GO:0048644|GO:0045892|GO:0006807|GO:0060021|GO:0048008|GO:0009791|GO:0048705|GO:0005622|GO:0005634	NP_115575	AT rich interactive domain 5B (MRF1-like)
ASHG19A3A042019	2.40714	1.26732	2.40714	up	3213.39	7232.01	11.5396	12.8069	coding	NM_001008	RPS4Y1	RefSeq_coding	910	chrY	+	2709622	2734995		CACTTAAAGCGTGTTGCAGCGCCGAAGCATTGGATGCTTGACAAACTAACGGGTGTATTT	6192	Hs.282376	GO:0003723|GO:0019843|GO:0003735|GO:0044267|GO:0031018|GO:0010467|GO:0007275|GO:0006412|GO:0006412|GO:0006414|GO:0006415|GO:0019058|GO:0016032|GO:0019083|GO:0005829|GO:0005829|GO:0022627|GO:0005622|GO:0005844|GO:0005840	NP_000999	Ribosomal protein S4, Y-linked 1
ASHG19A3A037914	5.63852	2.49532	5.63852	up	2561.41	15311.1	11.1977	13.693	coding	NM_004672	MAP3K6	RefSeq_coding	4333	chr1	-	27681669	27693337		ACCACAGGCACCCAAGCACTACCAGACAAAGCGTATTAAACAGAACACTTTTGAACCTTT	9064	Hs.194694	GO:0005524|GO:0004709|GO:0000287|GO:0000166|GO:0004674|GO:0016740|GO:0007257|GO:0006468|GO:0007165	NP_004663	Mitogen-activated protein kinase kinase kinase 6
ASHG19A3A039287	2.11462	1.0804	2.11462	up	1137.93	2111.8	10.0212	11.1016	coding	NM_001003722	GLE1	RefSeq_coding	3350	chr9	+	131266970	131304579		GTACTCTTGAGTGGCCTGAAGTGACCCATTCTATGAATTGTTAATTAAGGTGCCAAAAAA	2733	Hs.522418	GO:0005515|GO:0006406|GO:0016973|GO:0015031|GO:0055085|GO:0005737|GO:0005643|GO:0005634	NP_001490	GLE1 RNA export mediator homolog (yeast)
ASHG19A3A044038	2.16131	1.11191	2.16131	up	210.548	407.946	7.59781	8.70972	coding	NM_018237	CCAR1	RefSeq_coding	3858	chr10	+	70480970	70551307	uc.285+,	ACAGTTCCAGCTCATGTGGAGACAGTGGTTTTATTTTTCCCGGATGTTTGGCATTGCCTT	55749	Hs.49853	GO:0005509|GO:0003676|GO:0005515|GO:0008380|GO:0006915|GO:0007049|GO:0010467|GO:0000398|GO:0005737|GO:0005654|GO:0048471	NP_060707	Cell division cycle and apoptosis regulator 1
ASHG19A3A045546	2.33627	1.2242	2.33627	up	1175.91	2424.74	10.0672	11.2914	coding	NM_021825	CCDC90B	RefSeq_coding	1585	chr11	-	82972505	82997377		AATCATACAGGATTTTGTGGGTATTGGTTGAATATTTGTAAACCATTCCCTAGCCTACAT	60492	Hs.368866	GO:0016021|GO:0016020|GO:0005739	NP_068597	Coiled-coil domain containing 90B
ASHG19A3A051730	2.008	1.00576	2.008	up	401.31	697.186	8.51881	9.52457	coding	NM_001085	SERPINA3	RefSeq_coding	1629	chr14	+	95078713	95090389		AGAACATCTTCTTCATGAGCAAAGTCACCAATCCCAAGCAAGCCTAGAGCTTGCCATCAA	12	Hs.534293	GO:0003677|GO:0030414|GO:0005515|GO:0004867|GO:0004867|GO:0006953|GO:0006954|GO:0030277|GO:0010951|GO:0019216|GO:0030162|GO:0005576|GO:0005576|GO:0005622|GO:0005634	NP_001076	Serpin peptidase inhibitor, clade A (alpha-1 antiproteinase, antitrypsin), member 3
ASHG19A3A052977	2.64824	1.40504	2.64824	up	673.883	1571.3	9.26469	10.6697	coding	NM_015042	ZNF609	RefSeq_coding	8618	chr15	+	64791618	64978264		TTAAAGGGTGGTATACTCTGAAACACAGCCCAACCAAACCATTGTTTGGCCGCTTTCTCT	23060	Hs.727636	GO:0046872|GO:0008270|GO:0005622|GO:0005634	NP_055857	Zinc finger protein 609
ASHG19A3A014051	2.60359	1.3805	2.60359	up	1283.39	2986.97	10.1917	11.5722	coding	NM_017849	TMEM127	RefSeq_coding	4223	chr2	-	96916313	96931732		TTCAGGGAGCAGCCCATTTAGGTCTCTTTTGTTGTTGTTAGGGAGAATACACATCTTTCT	55654	Hs.164303	GO:0003674|GO:0032007|GO:0008285|GO:0005737|GO:0016021|GO:0005886	NP_060319	Transmembrane protein 127
ASHG19A3A051616	2.69087	1.42807	2.69087	up	312.808	732.601	8.16815	9.59622	coding	NM_014239	EIF2B2	RefSeq_coding	1557	chr14	+	75469611	75476293		TTCAGCTTCCATTATGCCCAACTCCAGTCCAACATCATTGAGGCGATTAATGAGCTGCTA	8892	Hs.409137	GO:0005524|GO:0005525|GO:0005085|GO:0005085|GO:0005515|GO:0003743|GO:0044237|GO:0044267|GO:0051716|GO:0007417|GO:0010467|GO:0042552|GO:0014003|GO:0001541|GO:0006446|GO:0006446|GO:0009749|GO:0009408|GO:0009408|GO:0043434|GO:0006412|GO:0006413|GO:0005737|GO:0005829|GO:0005851	NP_055054	Eukaryotic translation initiation factor 2B, subunit 2 beta, 39kDa
ASHG19A3A008806	2.50249	1.32336	2.50249	up	214.16	479.588	7.62255	8.94591	coding	NM_173547	TRIM65	RefSeq_coding	3429	chr17	-	73885041	73893054		TGATTTTGCTTGTATTTCCGGAAGTGGGGTTGCTGGGTCATAGGGCAGGTGTAATTTTTT	201292	Hs.189823	GO:0046872|GO:0008270|GO:0005622	NP_775818	Tripartite motif-containing 65
ASHG19A3A001501	2.58938	1.37261	2.58938	up	195.176	456.142	7.49629	8.8689	coding	NM_001077394	DPH5	RefSeq_coding	1828	chr1	-	101455179	101491362		ATCAAAGAATACGAGGAGAAGAACCAGCAGTTACCGAGGAGACACTTTGTGTTGGCTTAG	51611	Hs.440776	GO:0004164|GO:0008168|GO:0016740|GO:0008152|GO:0017183|GO:0005575	NP_057042	DPH5 homolog (S. cerevisiae)
ASHG19A3A011073	2.80729	1.48918	2.80729	up	123.349	318.613	6.83815	8.32733	coding	NM_145276	ZNF563	RefSeq_coding	2786	chr19	-	12428305	12444534		CCCCCTGGGCATACATAAATCGACACATGCCAAGTCCTTTTTTAAAAATGACATATTTGG	147837	Hs.663510	GO:0003677|GO:0046872|GO:0008270|GO:0006355|GO:0005622|GO:0005634	NP_660319	Zinc finger protein 563
ASHG19A3A018406	9.62822	3.26727	9.62822	up	204.304	1752.57	7.56155	10.8288	coding	NM_001006665	RPS6KA1	RefSeq_coding	3112	chr1	+	26872342	26901520		CGTCTGCGGCTCTGGGCCCTGATCCCCTGGCTTCCCAGGAAGCAGCGGCCCAGGATCAGC	6195	Hs.149957	GO:0005524|GO:0043027|GO:0016301|GO:0000287|GO:0000166|GO:0005515|GO:0004674|GO:0002755|GO:0002755|GO:0002756|GO:0002756|GO:0008063|GO:0007411|GO:0045087|GO:0007243|GO:0043154|GO:0048011|GO:0016310|GO:0006468|GO:0007165|GO:0051403|GO:0007268|GO:0034130|GO:0034134|GO:0034138|GO:0034142|GO:0002224|GO:0005829|GO:0005654|GO:0005654	NP_002944	Ribosomal protein S6 kinase, 90kDa, polypeptide 1
ASHG19A3A036381	2.0968	1.06819	2.0968	up	438.062	787.31	8.6374	9.70559	coding	NM_016353	ZDHHC2	RefSeq_coding	4012	chr8	+	17013835	17080240		TGTTAACCAGGATCCTGAACAAGCATCTACTCCTGCAGGGCTGAATTCCACAGCTAAAAA	51201	Hs.726197	GO:0008415|GO:0046872|GO:0016740|GO:0008270|GO:0016021|GO:0016020	NP_057437	Zinc finger, DHHC-type containing 2
ASHG19A3A045141	6.25381	2.64474	6.25381	up	391.445	2153.41	8.48	11.1247	coding	NM_004476	FOLH1	RefSeq_coding	2653	chr11	-	49168187	49230222	NM_153696,	CATGTTTCTGGAAAGAGCATTTATTGATCCATTAGGGTTACCAGACAGGCCTTTTTATAG	2346	Hs.654487	GO:0004180|GO:0016805|GO:0046872|GO:0008237|GO:0008233|GO:0006760|GO:0006508|GO:0005737|GO:0005887|GO:0016020|GO:0005624|GO:0005634|GO:0005886	NP_004467	Folate hydrolase (prostate-specific membrane antigen) 1
ASHG19A3A044397	3.09789	1.63129	3.09789	up	4402.82	14913	12.0311	13.6624	coding	NM_030971	SFXN3	RefSeq_coding	3129	chr10	+	102790995	102800997		AACCGCCCCCAGTGATAACATCTGTGAAGCCAGCCATTACTCAATAAACTGCAAACTTGT	81855	Hs.283844	GO:0008324|GO:0006826|GO:0055085|GO:0016021|GO:0016020|GO:0031966|GO:0005739	NP_112233	Sideroflexin 3
ASHG19A3A013433	2.62693	1.39338	2.62693	up	626.178	1438.43	9.15866	10.552	coding	NM_015662	IFT172	RefSeq_coding	5430	chr2	-	27667240	27712571		ATTTAAGCGGCCAGGGAAGGCTGCTAACAAGGACAACTGGAATAAATTCCTTATGGCCAT	26160	Hs.127401	GO:0005488|GO:0042384|GO:0007368|GO:0009953|GO:0007275|GO:0001841|GO:0016485|GO:0007224|GO:0005929	NP_056477	Intraflagellar transport 172 homolog (Chlamydomonas)
ASHG19A3A005102	2.00831	1.00598	2.00831	up	80.0216	155.224	6.21423	7.22021	coding	NM_019554	S100A4	RefSeq_coding	564	chr1	-	153516095	153518282		TCAGCGCTTCTTCTTTCTTGGTTTGGTGCTTCTGAGATGTGGGCTTGCACACGCTGTTGC	6275	Hs.654444	GO:0050786|GO:0005509|GO:0048306|GO:0042802|GO:0005515|GO:0001837|GO:0043123|GO:0043005|GO:0005634|GO:0048471	NP_062427	S100 calcium binding protein A4
ASHG19A3A029132	2.68788	1.42647	2.68788	up	98.8118	245.589	6.51445	7.94092	coding	NM_017785	CCDC99	RefSeq_coding	2683	chr5	+	169010637	169031779		AAGAAATGTGTGAAACTCATAGGAGTTCCCGCTGACGCTGAGGCCTTAAGTGAAAGAAGT	54908	Hs.368710	GO:0043515|GO:0005515|GO:0000087|GO:0051301|GO:0000132|GO:0000278|GO:0007080|GO:0000236|GO:0034501|GO:0000940|GO:0005737|GO:0005856|GO:0005829|GO:0005815|GO:0005634|GO:0000922	NP_060255	Coiled-coil domain containing 99
ASHG19A3A040646	3.18237	1.6701	3.18237	up	6706.79	25486.6	12.6252	14.2953	coding	NM_001122898	CD99	RefSeq_coding	1207	chrX	+	2609227	2659348	NM_002414,	TTTCCCATGGGATGTGAAAGGCTGGCCATTATTAAGTCCCTGTAACTCAAATGTCAACCC	4267	Hs.653349	GO:0007155|GO:0005737|GO:0005887|GO:0005886	NP_002405	CD99 molecule
ASHG19A3A021576	7.3163	2.87111	7.3163	up	1799.89	13565.3	10.6803	13.5514	coding	NM_015103	PLXND1	RefSeq_coding	6977	chr3	-	129274055	129325582		ATATATTAAAAAACGTATCATGCACCAACTGTGAATAGCTGCCGCTTGCGCAGAGGACCC	23129	Hs.301685	GO:0004872|GO:0017154|GO:0007411|GO:0060666|GO:0007275|GO:0001569|GO:0007165|GO:0016021|GO:0005622|GO:0005886	NP_055918	Plexin D1
ASHG19A3A026203	7.2517	2.85832	7.2517	up	1686.16	12419.2	10.5858	13.4441	coding	NM_001130683	GUCY1A3	RefSeq_coding	9328	chr4	+	156588148	156658212		CCTCCTGTCTCAGAAGCTTGTTAGTTATTGTGCCACCTAAATATTGTAATAAAAGTGTTT	2982	Hs.24258	GO:0005525|GO:0004383|GO:0020037|GO:0000166|GO:0004872|GO:0008015|GO:0007596|GO:0006182|GO:0035556|GO:0007263|GO:0030168|GO:0005737|GO:0008074	NP_001124159	Guanylate cyclase 1, soluble, alpha 3
ASHG19A3A031079	2.39587	1.26055	2.39587	up	86.4553	195.49	6.32866	7.5892	coding	NM_006998	SCGN	RefSeq_coding	1492	chr6	+	25652428	25702006		TGTTCTTATCTGAGGATGAAAACTTTCTTCTGCTCTTTCGCCGGGAAAACCCACTGGACA	10590	Hs.116428	GO:0005509|GO:0008150|GO:0005737|GO:0031410|GO:0005576|GO:0016020|GO:0030658	NP_008929	Secretagogin, EF-hand calcium binding protein
ASHG19A3A036436	3.42201	1.77484	3.42201	up	1022.17	3142.12	9.86268	11.6375	coding	NM_001013842	C8orf58	RefSeq_coding	2075	chr8	+	22457121	22461660		TTCAAAGCCAGTGCTCAGCTTCTCTGCTCCGTACTAGCGTTTACAGGTCTTAATTCAAAC	541565	Hs.553539		NP_775957	Chromosome 8 open reading frame 58
ASHG19A3A042653	2.22594	1.15442	2.22594	up	1240.57	2446.14	10.1494	11.3038	coding	NM_080391	PTP4A2	RefSeq_coding	2158	chr1	-	32373792	32403988		TAAAAACCAAATTTCGTGAAGAGCCAGGTTGCTGTGTTGCAGTGCATTGTGTTGCAGGAT	8073	Hs.470477	GO:0016787|GO:0004727|GO:0005515|GO:0006470|GO:0005737|GO:0005769|GO:0005886	NP_536316	Protein tyrosine phosphatase type IVA, member 2
ASHG19A3A002832	2.63277	1.39658	2.63277	up	858.976	1966.95	9.61846	11.015	coding	NM_001145463	YIF1B	RefSeq_coding	2880	chr19	-	38794199	38806606		GGTGCTGCGTAGCCATCTTTGTGTTCATGTTTCCCCTTTTGCCGGGCGCGGTGGCTCATG	90522	Hs.280741	GO:0016021|GO:0016020	NP_291035	Yip1 interacting factor homolog B (S. cerevisiae)
ASHG19A3A053494	3.52844	1.81903	3.52844	up	317.081	962.989	8.19051	10.0095	coding	NM_015659	RSL1D1	RefSeq_coding	5137	chr16	-	11928054	11945442		GACGAAATCCCACAGCTGGTACCAATAGGAAAGAAGACTCCAGCTAATGAAAAAGTAGAG	26156	Hs.401842	GO:0003723|GO:0005515|GO:0003735|GO:0006396|GO:0032880|GO:0006412|GO:0005622|GO:0015934|GO:0005730|GO:0005634	NP_056474	Ribosomal L1 domain containing 1
ASHG19A3A015008	2.6828	1.42374	2.6828	up	314.389	733.529	8.176	9.59974	coding	NM_022453	RNF25	RefSeq_coding	1566	chr2	-	219528587	219536781		TTGGGGATGGGAGGGAGGCAATAAAGATATTTGGCCTTCTTTGGCTTTCTTTGCTTAGCA	64320	Hs.471403	GO:0051059|GO:0016874|GO:0046872|GO:0005515|GO:0004842|GO:0008270|GO:0051092|GO:0016567|GO:0005829|GO:0005634	NP_071898	Ring finger protein 25
ASHG19A3A020386	3.06299	1.61494	3.06299	up	229.401	615.842	7.71521	9.33015	coding	NM_014310	RASD2	RefSeq_coding	3047	chr22	+	35937351	35950043		TGTATATACAAGTACACACAGATGTACACACAGATGTACACATGCTCCAGCCCCAGCTCT	23551	Hs.474711	GO:0005525|GO:0003924|GO:0000166|GO:0043548|GO:0031624|GO:0006184|GO:0007626|GO:0031397|GO:0051897|GO:0033235|GO:0043949|GO:0007165|GO:0007264|GO:0001963|GO:0005622|GO:0005886	NP_055125	RASD family, member 2
ASHG19A3A038024	2.10136	1.07132	2.10136	up	2224.75	4349.97	11.0018	12.0731	coding	NM_002799	PSMB7	RefSeq_coding	1012	chr9	-	127115744	127177721		CTCACCTCTACAGCATCTATCCTCATGGATCAACTGATAAGTTGCCTTATGTCACCATGG	5695	Hs.213470	GO:0008233|GO:0004298|GO:0006977|GO:0000082|GO:0000216|GO:0016070|GO:0000084|GO:0031145|GO:0031145|GO:0006915|GO:0000075|GO:0034641|GO:0044419|GO:0016071|GO:0000278|GO:0051436|GO:0051437|GO:0051603|GO:0042981|GO:0006521|GO:0051439|GO:0016032|GO:0005737|GO:0005634|GO:0000502|GO:0005839	NP_002790	Proteasome (prosome, macropain) subunit, beta type, 7
ASHG19A3A004652	4.76011	2.25099	4.76011	up	1191.86	5261.34	10.0867	12.3377	coding	NM_012385	NUPR1	RefSeq_coding	884	chr16	-	28548661	28550495		TATAGCCTGGCCCATTCCTACCTCGGAGGTGGAGGCCGGAAAGGTCGCACCAAGAGAGAA	26471	Hs.513463	GO:0003674|GO:0016049|GO:0006917|GO:0005634	NP_036517	Nuclear protein, transcriptional regulator, 1
ASHG19A3A041057	4.40852	2.14029	4.40852	up	679.188	2666.75	9.27708	11.4174	coding	NM_001039705	TRO	RefSeq_coding	4665	chrX	+	54947248	54957861		TATTGTTGGCTTCAGCGGTGGACCAAGCACTGGTGTTGGCTTCTGCAGTGGACCAAGCAC	7216	Hs.633653	GO:0007155|GO:0007566|GO:0007156|GO:0005887|GO:0005886	NP_808224	Trophinin
ASHG19A3A004091	2.7653	1.46743	2.7653	up	6287.88	20298.2	12.5314	13.9988	coding	NM_002970	SAT1	RefSeq_coding	1089	chrX	+	23801274	23804325		CCGAAAGAGCACTGGACTCCGGAAGGACACAGCATTGTTGGTTTTGCCATGTACTATTTT	6303	Hs.28491	GO:0008415|GO:0004145|GO:0005515|GO:0019809|GO:0016740|GO:0034641|GO:0008152|GO:0006596|GO:0006595|GO:0042127|GO:0005737|GO:0005829|GO:0005622|GO:0005625	NP_002961	Spermidine/spermine N1-acetyltransferase 1
ASHG19A3A022679	39.8311	5.31582	39.8311	up	249.092	9699.31	7.83165	13.1475	coding	NM_153703	PODN	RefSeq_coding	3019	chr1	+	53527884	53551173		TTCAGGCCTGTGGGGGAAGTTCCGGGTGCCTTTATTTTTTATTCTTTTCTAAGGAAAAAA	127435	Hs.729189	GO:0005518|GO:0030336|GO:0008285|GO:0005737|GO:0005576|GO:0005615|GO:0005578	NP_714914	Podocan
CUST_16_PI426249100	2.08013	1.05668	2.08013	up	437.946	782.198	8.63703	9.69371	coding	NM_018953_Exon2+	NM_018953	HOX cluster	1081	chr12	+	54428061	54429142	NR_003084,NM_018953,	TGACTCTGGGTCCTTCCTGAAACTATATTTTGTCATATCAAATAAAGAGAGAACAGGACT
ASHG19A3A025963	2.47828	1.30934	2.47828	up	762.809	1664.09	9.44159	10.7509	coding	NM_133477	SYNPO2	RefSeq_coding	7311	chr4	+	119809995	119982393		ACAATTATACACATTGGAAAGGGCCAACCTATTAGGGCTCAAGTATGTATATGCAAAAAA	171024	Hs.655519	GO:0071889|GO:0003779|GO:0051371|GO:0030018|GO:0005737|GO:0005634	NP_597734	Synaptopodin 2
ASHG19A3A013679	2.13491	1.09418	2.13491	up	297.722	562.607	8.09645	9.19063	coding	NM_022893	BCL11A	RefSeq_coding	5946	chr2	-	60684328	60780633		TTTGGCAGTTGTCTGCATTAACCTGTTCATACACCCATTTTGTCCCTTTATTGAAAAAAT	53335	Hs.370549	GO:0046872|GO:0003676|GO:0003714|GO:0008270|GO:0030183|GO:0030217|GO:0030097|GO:0016925|GO:0005737|GO:0005622|GO:0005634	NP_612569	B-cell CLL/lymphoma 11A (zinc finger protein)
ASHG19A3A015849	3.56854	1.83533	3.56854	up	706.528	2213.56	9.33107	11.1664	coding	NM_032118	WDR54	RefSeq_coding	1223	chr2	+	74648884	74652881		ACAAGTGCATCTATATGAGGCCACTACAGGAAATCTACATGTCCAGATCAATGCCCATGC	84058	Hs.643480		NP_115494	WD repeat domain 54
ASHG19A3A020681	2.33024	1.22048	2.33024	up	2529.36	5499.24	11.1813	12.4018	coding	NM_006112	PPIE	RefSeq_coding	1307	chr1	+	40204529	40219378		CTACCAGTGTGGCTCTTACGTGTTTTCTTTGCTAAAATAAACCCTAGTTCTTATATTGCT	10450	Hs.524690	GO:0003723|GO:0016018|GO:0016853|GO:0000166|GO:0003755|GO:0005515|GO:0008380|GO:0000398|GO:0006457|GO:0071013|GO:0005634	NP_982281	Peptidylprolyl isomerase E (cyclophilin E)
ASHG19A3A017635	2.77568	1.47284	2.77568	up	156.707	391.377	7.17955	8.65239	coding	NM_015474	SAMHD1	RefSeq_coding	3189	chr20	-	35520226	35580246		TATGCCGCAAGACAATATTTTGTTCAGTGGTGTGCAGACAGAAATTTCACCAAGCCGCAG	25939	Hs.580681	GO:0016787|GO:0051607|GO:0006955|GO:0045088|GO:0005622|GO:0005634	NP_056289	SAM domain and HD domain 1
ASHG19A3A033922	2.91623	1.5441	2.91623	up	1300.15	3418.94	10.2101	11.7542	coding	NM_015622	C7orf28A	RefSeq_coding	1834	chr7	+	5938340	5965601	NM_198097,	TCACTTCCGTGCACCCGGATTTAATGAAGATTCTCGGTGACATCAACAGTGACTTTACCA	51622	Hs.530000	GO:0005765|GO:0016020	NP_056437	CCZ1 vacuolar protein trafficking and biogenesis associated homolog (S. cerevisiae)
ASHG19A3A049829	3.03231	1.60042	3.03231	up	3001.83	8740.5	11.4424	13.0428	coding	NM_003749	IRS2	RefSeq_coding	7014	chr13	-	110406185	110438914		GCATTGTATTTAGTCTGTATTGATCATGGATGCCCTCCTTAATAGCCATATGCAATAAAA	8660	Hs.442344	GO:0005158|GO:0005515|GO:0019901|GO:0004871|GO:0007420|GO:0032869|GO:0008543|GO:0006006|GO:0008286|GO:0008286|GO:0055088|GO:0030879|GO:0002903|GO:0033673|GO:0010748|GO:0048011|GO:0048015|GO:0030890|GO:0030335|GO:0008284|GO:0032000|GO:0046326|GO:0010907|GO:0045725|GO:0045725|GO:0032024|GO:0002053|GO:0019216|GO:0009749|GO:0007165|GO:0005737|GO:0005829|GO:0005829|GO:0005886	NP_003740	Insulin receptor substrate 2
ASHG19A3A003870	2.85629	1.51414	2.85629	up	168.275	433.128	7.28336	8.7975	coding	NM_001184720	GYG1	RefSeq_coding	2000	chr3	+	148709194	148745455	ENST00000460864,ENST00000426437,	TCAAAGACACCTGCTCATATGTAAATGTGGAAGATGTCTCAGGAGCCATATCACATCTGT	2992	Hs.477892	GO:0005536|GO:0008466|GO:0046872|GO:0005515|GO:0016757|GO:0005975|GO:0006006|GO:0005978|GO:0005980|GO:0005829|GO:0005829|GO:0005625	NP_004121	Glycogenin 1
ASHG19A3A009212	3.37143	1.75336	3.37143	up	3636.19	12917.2	11.7328	13.4861	coding	NM_001040078	LGALS9C	RefSeq_coding	1743	chr17	+	18380098	18398258	NR_024043,NM_009587,NM_002308,	GACTGGCTCCTTTCCCAGTGTCCTTAAAATAAAGAAATGAAAATGCTTGTTGGCACATTC	654346	Hs.462402	GO:0005529	NP_001035167	Lectin, galactoside-binding, soluble, 9C
ASHG19A3A047903	2.31848	1.21318	2.31848	up	1681.91	3522.61	10.5811	11.7943	coding	NM_018838	NDUFA12	RefSeq_coding	600	chr12	-	95365111	95397511		GCGAAGGTTGGTACATTAGTGGGGGAAGACAAATATGGAAACAAATACTATGAAGACAAC	55967	Hs.506374	GO:0008137|GO:0003954|GO:0009055|GO:0022904|GO:0007585|GO:0006979|GO:0006810|GO:0016020|GO:0005743|GO:0005747|GO:0005739|GO:0070469	NP_061326	NADH dehydrogenase (ubiquinone) 1 alpha subcomplex, 12
ASHG19A3A019382	5.96733	2.57709	5.96733	up	11669.8	102145	13.4532	16.0303	coding	NM_001849	COL6A2	RefSeq_coding	3455	chr21	+	47518032	47552763		GACCTACCTGGCCCCTGAGCTCTGGAGCAAGCCCTGACCCAATAAAGGCTTTGAACCCAT	1292	Hs.420269	GO:0005201|GO:0005515|GO:0030674|GO:0007411|GO:0016337|GO:0030198|GO:0031012|GO:0005576|GO:0005615|GO:0016020|GO:0005578	NP_478055	Collagen, type VI, alpha 2
ASHG19A3A009229	3.14902	1.6549	3.14902	up	188.647	530.126	7.44765	9.10255	coding	NM_007148	RNF112	RefSeq_coding	3252	chr17	+	19314490	19320587		CTAGGCTATGAAACTTACAGGGTATGGGTGGGCACATTATCCTTTATTTTATGAAAAATA	7732	Hs.189482	GO:0005525|GO:0003924|GO:0046872|GO:0008270	NP_009079	Ring finger protein 112
ASHG19A3A029098	2.07062	1.05007	2.07062	up	5847.48	12773.5	12.4226	13.4726	coding	NM_003314	TTC1	RefSeq_coding	1407	chr5	+	159436179	159492549		ACAGCTAACGAGGCTGCCTCCAGCATTTCCTGATTTCCTCTGTGGTAATAAAAGCTTTCT	7265	Hs.519718	GO:0005515|GO:0051082|GO:0006457	NP_003305	Tetratricopeptide repeat domain 1
ASHG19A3A047907	2.27598	1.18649	2.27598	up	477.331	926.986	8.76289	9.94938	coding	NM_001514	GTF2B	RefSeq_coding	1651	chr1	-	89318321	89357301		AAACAAGTACAGATGGCAGCTACACATATAGCCCGTAAAGCTGTGGAACTGGACTTGGTT	2959	Hs.481852	GO:0003677|GO:0016251|GO:0046872|GO:0005515|GO:0046966|GO:0008134|GO:0030528|GO:0003743|GO:0008270|GO:0010467|GO:0044419|GO:0006355|GO:0006368|GO:0006366|GO:0006367|GO:0006367|GO:0016032|GO:0005654|GO:0005654|GO:0005634	NP_001505	General transcription factor IIB
ASHG19A3A029744	3.99225	1.9972	3.99225	up	88.7184	324.573	6.36249	8.35969	coding	NM_153713	LIX1L	RefSeq_coding	1467	chr1	+	145477084	145499090		AATACAGGGATTGGTGCCTTCCGATTCATGCTGGAATCCAACAAGGGCAAATCAATGTTG	128077	Hs.632435	GO:0003674|GO:0008150|GO:0005575	NP_714924	Lix1 homolog (mouse)-like
ASHG19A3A039631	4.00237	2.00086	4.00237	up	178.204	632.693	7.3689	9.36976	coding	NM_003916	AP1S2	RefSeq_coding	2283	chrX	-	15843929	15873100		GAGTCTTCATGTACTTCATTAAAAAATAACATGGATTCCATACTGAGAGCCTATCTACAC	8905	Hs.653504	GO:0008565|GO:0016044|GO:0006897|GO:0006886|GO:0006892|GO:0050690|GO:0016032|GO:0030119|GO:0005794|GO:0000139|GO:0005905|GO:0031410|GO:0030659|GO:0005829|GO:0005829|GO:0005765|GO:0016020	NP_003907	Adaptor-related protein complex 1, sigma 2 subunit
ASHG19A3A011035	2.17548	1.12134	2.17548	up	7226.32	17975.1	12.735	13.8563	coding	NM_007065	CDC37	RefSeq_coding	1693	chr19	-	10501808	10514271		TGTCTGTGTCTTCTATTTGGCAAACAGCAATGATCTTCCAATAAAAGATTTCAGATGCTC	11140	Hs.160958	GO:0031072|GO:0005515|GO:0051082|GO:0006605|GO:0000079|GO:0060334|GO:0060338|GO:0005737	NP_008996	Cell division cycle 37 homolog (S. cerevisiae)
ASHG19A3A020447	2.47812	1.30924	2.47812	up	659.587	1427.29	9.23432	10.5436	coding	NM_006855	KDELR3	RefSeq_coding	1705	chr22	+	38864082	38879444		CCCCATCTTTGTCTTGAAACAAAAACTGTTTTAAGACGTCTACGTTGAATTATTCAGAGA	11015	Hs.528305	GO:0046923|GO:0004872|GO:0006621|GO:0015031|GO:0016192|GO:0005783|GO:0005789|GO:0016021|GO:0016020	NP_057839	KDEL (Lys-Asp-Glu-Leu) endoplasmic reticulum protein retention receptor 3
ASHG19A3A005129	3.24644	1.69886	3.24644	up	960.072	2755.22	9.77043	11.4693	coding	NM_020161	C2orf83	RefSeq_coding	2008	chr2	-	228474806	228498036		TGATCTTGGACCTCCCAGCTTCCAGAACTTATTAAGTCCATCTGAGAAACTAGAGCCTTG	56918	Hs.283092	GO:0005542|GO:0008518|GO:0006810|GO:0016020	NP_064546	Chromosome 2 open reading frame 83
ASHG19A3A050975	72.2492	6.17491	72.2492	up	776.319	79655.7	9.46849	15.6434	coding	NM_002632	PGF	RefSeq_coding	1758	chr14	-	75408539	75422291		TCCCTGCAGGGCCATCTGACTGCCAAGCCAGATTCTCTTGAATAAAGTATTCTAGTGTGG	5228	Hs.252820	GO:0008083|GO:0008201|GO:0001525|GO:0030154|GO:0007267|GO:0007275|GO:0051781|GO:0008284|GO:0007165|GO:0048010|GO:0005576|GO:0016020	NP_002623	Placental growth factor
ASHG19A3A040457	2.28816	1.19418	2.28816	up	209.683	430.34	7.59234	8.78652	coding	NM_001164803	RBMX	RefSeq_coding	2071	chrX	-	135951352	135962939		TATGGTCGTGGAGTGCTGATTGATTCACAGTAGATAAAGCTGGCAGTAAGAAATGCTAAG	27316	Hs.380118	GO:0003723|GO:0000166|GO:0005515|GO:0008380|GO:0010467|GO:0000398|GO:0000398|GO:0071013|GO:0030530|GO:0005654|GO:0005634	NP_002130	RNA binding motif protein, X-linked
ASHG19A3A001090	7.08561	2.82489	7.08561	up	184.694	1141.05	7.41568	10.2406	coding	NM_001024466	SOD2	RefSeq_coding	918	chr6	-	160100150	160114353		AAGTACCAGGAGGCGTTGGCCAAGGGGGAGTTGCTGGAAGCCATCAAACGTGACTTTGGT	6648	Hs.487046	GO:0030145|GO:0030145|GO:0046872|GO:0016491|GO:0005515|GO:0004784|GO:0004784|GO:0001315|GO:0043066|GO:0008285|GO:0043524|GO:0055114|GO:0032364|GO:0051289|GO:0008217|GO:0006357|GO:0001836|GO:0019430|GO:0000303|GO:0006801|GO:0006801|GO:0003069|GO:0005759|GO:0005739	NP_001019637	Superoxide dismutase 2, mitochondrial
ASHG19A3A043623	4.65573	2.21901	4.65573	up	206.699	840.746	7.57603	9.79504	coding	NM_153498	CAMK1D	RefSeq_coding	2242	chr10	+	12391582	12871731		TTCCACTCTTCTCAGTGTAGGTAACCGTCTATGGTGTGTTTTTTCATTAATGACAAAAAA	57118	Hs.659517	GO:0005524|GO:0005516|GO:0004683|GO:0000166|GO:0016740|GO:0006468|GO:0042981|GO:0005954|GO:0005737|GO:0005634	NP_705718	Calcium/calmodulin-dependent protein kinase ID
ASHG19A3A001742	3.43042	1.77838	3.43042	up	126.085	389.88	6.86877	8.64715	coding	NM_001099672	C8orf59	RefSeq_coding	963	chr8	-	86126287	86132643		CTGTTGGCGTTCAAAAGCATTGCTGTTTCAACAATGGCCAAGAACAAATTAAGAGGGCCG	401466	Hs.443072		NP_001093143	Chromosome 8 open reading frame 59
ASHG19A3A045240	2.20704	1.14211	2.20704	up	318.92	620.296	8.19962	9.34173	coding	NM_016582	SLC15A3	RefSeq_coding	2134	chr11	-	60704554	60719257		CTGCTCTGCAGAAGATGGCGCTGGGGATGTTCTTTGGTTTTACCTCCGTCATTGTGGCAG	51296	Hs.237856	GO:0015333|GO:0015293|GO:0005215|GO:0006811|GO:0006857|GO:0015031|GO:0055085|GO:0016021|GO:0005765|GO:0016020	NP_057666	Solute carrier family 15, member 3
ASHG19A3A008378	2.60348	1.38044	2.60348	up	199.189	468.026	7.52507	8.90551	coding	NM_003766	BECN1	RefSeq_coding	2143	chr17	-	40962149	40976310		TTATGCCCAGACGCAGCTGGATAAGCTGAAGAAAACCAACGTCTTTAATGCAACCTTCCA	8678	Hs.716464	GO:0005515|GO:0006916|GO:0000045|GO:0006914|GO:0006968|GO:0000910|GO:0008285|GO:0016239|GO:0009615|GO:0005794|GO:0005737|GO:0016023|GO:0016020|GO:0043234|GO:0005802	NP_003757	Beclin 1, autophagy related
ASHG19A3A000973	2.03737	1.02671	2.03737	up	238.056	431.205	7.76395	8.79065	coding	NM_001012762	CTU2	RefSeq_coding	1681	chr16	+	88772890	88781784		CTGCCGCGTGAACATGAAGGACTTGGGCCTGGGGCTTGCAGGAGATCCGGGACTGTCTGA	348180	Hs.592074	GO:0005515|GO:0008033|GO:0034227|GO:0002098|GO:0005737|GO:0043234|GO:0005625	NP_001012780	Cytosolic thiouridylase subunit 2 homolog (S. pombe)
ASHG19A3A028921	3.45537	1.78884	3.45537	up	66.4357	213.413	5.93825	7.72709	coding	NM_018937	PCDHB3	RefSeq_coding	3173	chr5	+	140480233	140483405		ATAGACTAATATGGGTAATTACCCTTTGGTTTATCTAAAGTGTGTTCATGATGACTGAGG	56132	Hs.674730	GO:0005509|GO:0016339|GO:0007155|GO:0007156|GO:0007399|GO:0007416|GO:0007268|GO:0016021|GO:0005887|GO:0005886	NP_061760	Protocadherin beta 3
ASHG19A3A031280	3.14515	1.65313	3.14515	up	742.16	2035.1	9.39957	11.0527	coding	NM_001177519	MICA	RefSeq_coding	1369	chr6	+	31371370	31383090	NM_000247,	GCTGGTGCTTCAGAGTCATTGGCAGACATTCCATGTTTCTGCTGTTGCTGCTGGCTGCTG	100507436	Hs.130838	GO:0030881|GO:0046703|GO:0019882|GO:0019835|GO:0042742|GO:0051607|GO:0046629|GO:0002418|GO:0006974|GO:0009408|GO:0002223|GO:0042612|GO:0009986|GO:0005737|GO:0005615|GO:0005887|GO:0005886	NP_001170990	MHC class I polypeptide-related sequence A
ASHG19A3A047914	2.87626	1.5242	2.87626	up	1604	4244.67	10.5206	12.0448	coding	NM_000895	LTA4H	RefSeq_coding	2060	chr12	-	96394610	96429365		TTTGGCGCTAAAGATGGCAACTGAACAAGGAAGAATGAAGTTTACCCGGCCCTTATTCAA	4048	Hs.524648	GO:0004301|GO:0004463|GO:0046872|GO:0008237|GO:0008233|GO:0005515|GO:0008270|GO:0060509|GO:0042446|GO:0006954|GO:0019370|GO:0006692|GO:0006508|GO:0043434|GO:0010043|GO:0005737|GO:0005829|GO:0005730|GO:0005634	NP_000886	Leukotriene A4 hydrolase
ASHG19A3A028277	3.41915	1.77364	3.41915	up	406.015	1195.5	8.53447	10.3081	coding	NM_181506	LRRC70	RefSeq_coding	2290	chr5	+	61874561	61877275		TGACTGTAAAGGAACCAATGTGAAGAGTGGTGTTTCCTGAGCAAACGGTGACTTAAAAAA	100130733	Hs.721348	GO:0008565|GO:0006610|GO:0016021|GO:0016020	NP_852607	Leucine rich repeat containing 70
ASHG19A3A037765	2.24108	1.16419	2.24108	up	74.3154	160.429	6.10631	7.2705	coding	NM_001077181	CDC14B	RefSeq_coding	5131	chr9	-	99262396	99329203		GCTTTGGAGTCATGAGCCGGGAGGGCGCGGGGGCAGCTTTGGTAGCCGAGGTGATCAAAG	8555	Hs.40582	GO:0016787|GO:0005515|GO:0004722|GO:0004725|GO:0008138|GO:0006281|GO:0031572|GO:0051488|GO:0006470|GO:0006470|GO:0005730|GO:0005654|GO:0005634	NP_201588	CDC14 cell division cycle 14 homolog B (S. cerevisiae)
ASHG19A3A027154	3.31911	1.73079	3.31911	up	473.025	1353.11	8.74758	10.4784	coding	NM_018343	RIOK2	RefSeq_coding	3980	chr5	-	96496571	96519005		ACAAGAACTCTGAGTATCACTTCTTCAGGCAGTGCTGTAAGCTGTTCAACAATTCCTCCA	55781	Hs.27021	GO:0005524|GO:0016301|GO:0000166|GO:0004674|GO:0006468	NP_060813	RIO kinase 2 (yeast)
ASHG19A3A005620	2.77723	1.47365	2.77723	up	198.969	496.422	7.5235	8.99715	coding	NM_033255	EPSTI1	RefSeq_coding	1529	chr13	-	43462121	43566377		GAATATGAATAGCGGTAACAGCTGGGGTATATGAGAAAATATTGACTCCTATCTGGCCTT	94240	Hs.546467		NP_150280	Epithelial stromal interaction 1 (breast)
ASHG19A3A008139	2.04681	1.03337	2.04681	up	195.492	362.035	7.49779	8.53117	coding	NM_000386	BLMH	RefSeq_coding	2417	chr17	-	28575222	28619074		TACAACAACCAGCCCATTGACTTCCTGAAAAAGATGGTTGCTGCCTCCATCAAAGATGGA	642	Hs.371914	GO:0004177|GO:0004180|GO:0004197|GO:0008234|GO:0008233|GO:0005515|GO:0006508|GO:0042493|GO:0009636|GO:0005737|GO:0005634|GO:0005625	NP_000377	Bleomycin hydrolase
ASHG19A3A054580	22.4984	4.49175	22.4984	up	247.121	5147.69	7.81906	12.3108	coding	NM_003617	RGS5	RefSeq_coding	5927	chr1	-	163112088	163172963		TAAGAAGTTGTACTTAAAGCGGAGGAGCTAAGCCACCTGCCAAAATGTGCAAAGGACTTG	8490	Hs.24950	GO:0005096|GO:0004871|GO:0009968|GO:0008277|GO:0005737|GO:0005886	NP_003608	Regulator of G-protein signaling 5
ASHG19A3A004416	3.39591	1.7638	3.39591	up	1360.58	4190.39	10.2665	12.0303	coding	NM_005594	NACA	RefSeq_coding	1102	chr12	-	57106210	57119066		ACTGCTTCACAGGATCCAGAAAAGGAAATGCCCGGCGAAGCCACAGAAACCGTCCCTGCT	4666	Hs.505735	GO:0003677|GO:0044419|GO:0015031|GO:0006412|GO:0005737|GO:0005854|GO:0005634	NP_005585	Nascent polypeptide-associated complex alpha subunit
ASHG19A3A036501	2.86801	1.52005	2.86801	up	1946.32	5195.51	10.8016	12.3217	coding	NM_015344	LEPROTL1	RefSeq_coding	2721	chr8	+	29952921	29965586		CTGTCTCTGATTTCTAGGCTAGTTACTTGAGATATGAATTTTCCATAGAATATGCACTGA	23484	Hs.146585	GO:0016021|GO:0016020	NP_056159	Leptin receptor overlapping transcript-like 1
ASHG19A3A012960	2.83425	1.50297	2.83425	up	170.329	434.924	7.29951	8.80247	coding	NM_144684	ZNF480	RefSeq_coding	4742	chr19	+	52800425	52829172		TTGGAGCAAAGGAGGGAGCCCTGGTCTGGTGAGAGTGAAGTGAAAATAGCAAAAAATTCA	147657	Hs.729317	GO:0046872|GO:0003676|GO:0008270|GO:0006355|GO:0005622|GO:0005634	NP_653285	Zinc finger protein 480
ASHG19A3A024069	3.96993	1.98911	3.96993	up	1532.6	5666.1	10.4563	12.4454	coding	NM_001085400	RELL1	RefSeq_coding	3622	chr4	-	37612256	37687999		CAAGTGTATTTTTAACTGTCTGGTTTGTACTTTTATGACTTTTGTACTACCAAAGCGGAG	768211	Hs.283378	GO:0005737|GO:0016021|GO:0015630|GO:0005886	NP_001078869	RELT-like 1
CUST_51_PI426249100	3.07282	1.61956	3.07282	up	692.938	1854.53	9.30695	10.9265	coding	NM_021192_Exon2+	NM_021192	HOX cluster	680	chr2	+	176973634	176974314	NM_021192,	CTTCCTCTTCGGTGAATGCAGGTTATTTAAACTTTGGGAAATGTACTTTTAGTCTGTCAT
ASHG19A3A018314	2.4269	1.27912	2.4269	up	158.201	349.127	7.19387	8.47299	coding	NM_003286	TOP1	RefSeq_coding	3734	chr20	+	39657461	39753124		ATGTGATTTTACCCAGATGAGCCAGTATTTCAAAGCCCAGACGGAAGCTCGGAAACAGAT	7150	Hs.472737	GO:0005524|GO:0003677|GO:0003918|GO:0003917|GO:0031490|GO:0003682|GO:0000166|GO:0005515|GO:0006260|GO:0006265|GO:0006268|GO:0040016|GO:0044419|GO:0016310|GO:0012501|GO:0042493|GO:0005737|GO:0000228|GO:0005730|GO:0005654|GO:0005634|GO:0043204	NP_003277	Topoisomerase (DNA) I
ASHG19A3A029772	2.19191	1.13219	2.19191	up	4004.21	8568.72	11.8829	13.0151	coding	NM_033554	HLA-DPA1	RefSeq_coding	1157	chr6	-	33032793	33041378		TTATAGACCCCACAACATGCGCCCTGAAGACAGAATGTTCCATATCAGAGCTGTGATCTT	3113	Hs.347270	GO:0032395|GO:0031295|GO:0050852|GO:0002504|GO:0019221|GO:0006955|GO:0060333|GO:0005794|GO:0042613|GO:0005783|GO:0005789|GO:0005768|GO:0010008|GO:0005887|GO:0005765|GO:0005886|GO:0005886	NP_291032	Major histocompatibility complex, class II, DP alpha 1
ASHG19A3A015493	2.92107	1.5465	2.92107	up	86.3686	234.846	6.3267	7.8732	coding	NM_017735	TTC27	RefSeq_coding	2945	chr2	+	32853128	33046116		TATTTGGCCTTGGAAGACTATCAAGGTTCAGCAAAGGCATTTCAGCGCTGTGTGACTCTA	55622	Hs.468125	GO:0003674|GO:0005515|GO:0008150|GO:0005575	NP_060205	Tetratricopeptide repeat domain 27
ASHG19A3A027386	3.06018	1.61362	3.06018	up	53.221	156.734	5.62081	7.23442	coding	NM_007054	KIF3A	RefSeq_coding	6257	chr5	-	132028324	132073265		CTTTGATGAAACTAGAAAGACCACGAACTTCAAAGGGGAAAGCAAGGCCAAAGACAGGGA	11127	Hs.43670	GO:0005524|GO:0000166|GO:0008574|GO:0005515|GO:0007596|GO:0007018|GO:0006996|GO:0072383|GO:0005813|GO:0005737|GO:0005856|GO:0005829|GO:0016939|GO:0005876	NP_008985	Kinesin family member 3A
ASHG19A3A053674	2.11756	1.08241	2.11756	up	620.859	1134.51	9.14948	10.2319	coding	NM_138447	ZNF689	RefSeq_coding	2724	chr16	-	30614700	30621682		AATTTGGGGGAGCTGCATGGTACCAGGGGTTTATTGGGTTGCAGATATATAAATGCCCTA	115509	Hs.454685	GO:0003677|GO:0046872|GO:0008270|GO:0006355|GO:0005622|GO:0005634	NP_612456	Zinc finger protein 689
ASHG19A3A008146	2.01334	1.00959	2.01334	up	236.947	424.127	7.75592	8.76551	coding	NM_024683	C17orf42	RefSeq_coding	1357	chr17	-	29226000	29233286		TCACCGGAAAACCGGTTCCTGAGAAAGCTCCTCAAACCAGACATAGAAAGAGAAAGACTT	79736	Hs.317340	GO:0030337|GO:0008821|GO:0003676|GO:0005515|GO:0006259|GO:0006264|GO:0006119|GO:0006390|GO:0005759|GO:0042645|GO:0030529	NP_078959	Chromosome 17 open reading frame 42
ASHG19A3A049678	2.26825	1.18158	2.26825	up	245.756	493.924	7.80923	8.99081	coding	NM_017744	ST7L	RefSeq_coding	4552	chr1	-	113066141	113162040	NM_138728,NM_138727,	AGGGAACTAAATGGAGCCCTGACTGCACCAAATAAAGTTCTCATTTTGCTGCTTGTTCCA	54879	Hs.201921	GO:0005488|GO:0016021|GO:0016020	NP_620057	Suppression of tumorigenicity 7 like
ASHG19A3A026920	3.10916	1.63653	3.10916	up	1131.35	3162.49	10.0133	11.6498	coding	NM_020978	AMY2B	RefSeq_coding	2215	chr1	+	104097321	104122147	NM_001008221,NM_001008219,NM_001008218,NM_000699,ENST00000440059,	TTAATCCAGACACTACTTGTGGCAATGACTGGGTCTGTGAACATCGATGGCGCCAAATAA	280	Hs.484588	GO:0004556|GO:0016798|GO:0046872|GO:0005975|GO:0007586|GO:0005576	NP_066188	Amylase, alpha 2B (pancreatic)
ASHG19A3A009688	2.49292	1.31784	2.49292	up	92.1006	214.473	6.41799	7.73583	coding	NM_138281	DLX4	RefSeq_coding	2012	chr17	+	48046561	48052322		ATTGGAGCTTGAGCTTCACACCACCAGCTTCCAGAGATTAAAGTTTGTACAAAACATTGC	1748	Hs.591167	GO:0005515|GO:0043565|GO:0003700|GO:0030528|GO:0007275|GO:0006355|GO:0006351|GO:0006351|GO:0005634	NP_612138	Distal-less homeobox 4
ASHG19A3A033350	4.17362	2.0613	4.17362	up	177.612	653.366	7.36357	9.42487	coding	NM_005746	NAMPT	RefSeq_coding	4593	chr7	-	105888733	105925638		TTTACATAGGACGCCAGCAGGGAATTTTGTTACACTGGAGGAAGGAAAAGGAGACCTTGA	10135	Hs.489615	GO:0005125|GO:0047280|GO:0004516|GO:0004514|GO:0016757|GO:0009435|GO:0019674|GO:0060612|GO:0007267|GO:0008286|GO:0006769|GO:0008284|GO:0051770|GO:0019363|GO:0007165|GO:0006766|GO:0006767|GO:0005737|GO:0005829	NP_005737	Nicotinamide phosphoribosyltransferase
ASHG19A3A002860	2.85862	1.51532	2.85862	up	142.946	369.921	7.04807	8.56339	coding	NM_001145725	LYAR	RefSeq_coding	1486	chr4	-	4269430	4291748		GTCCGACCTGGGAGGCTGGGGCTCAGAGAGCAATGTTTGCTGTCTTCCATTGGAGTGACT	55646	Hs.425427	GO:0046872|GO:0005515|GO:0005730|GO:0005634	NP_060286	Ly1 antibody reactive homolog (mouse)
ASHG19A3A039110	5.66957	2.50324	5.66957	up	211.686	1039.49	7.60707	10.1103	coding	NM_001017998	GNG10	RefSeq_coding	1245	chr9	+	114423860	114432524		AGCGCCCTGCAGCGCTTGGTAGAGCAGCTCAAGTTGGAGGCTGGCGTGGAGAGGATCAAG	2790	Hs.534196	GO:0003924|GO:0004871|GO:0007186|GO:0006184|GO:0071377|GO:0006112|GO:0007165|GO:0007268|GO:0005834|GO:0005886|GO:0005886	NP_001185593	Guanine nucleotide binding protein (G protein), gamma 10
ASHG19A3A054518	4.25885	2.09046	4.25885	up	399.629	1494.06	8.51284	10.6033	coding	NM_000632	ITGAM	RefSeq_coding	4742	chr16	+	31271287	31344211		ATTGTGTTTTGAGGTTTCCTTCAGACAGATTCCAGGCGATGTGCAAGTGTATGCACGTGT	3684	Hs.172631	GO:0001948|GO:0043395|GO:0008201|GO:0001846|GO:0004872|GO:0050798|GO:0007596|GO:0007155|GO:0045123|GO:0007229|GO:0007159|GO:0050900|GO:0030593|GO:0009897|GO:0016021|GO:0008305|GO:0005634|GO:0005886	NP_001139280	Integrin, alpha M (complement component 3 receptor 3 subunit)
ASHG19A3A045255	3.258	1.70399	3.258	up	95.0776	284.249	6.46296	8.16694	coding	NM_013402	FADS1	RefSeq_coding	4432	chr11	-	61567102	61584529		TGACACAGATGAACCATATTCCCATGCACATTGATCATGACCGGAACATGGACTGGGTTT	3992	Hs.503546	GO:0000248|GO:0020037|GO:0016491|GO:0005515|GO:0007568|GO:0019369|GO:0007267|GO:0044255|GO:0009267|GO:0022900|GO:0046456|GO:0008654|GO:0045595|GO:0032868|GO:0007584|GO:0014070|GO:0006950|GO:0009744|GO:0033189|GO:0006810|GO:0006636|GO:0005783|GO:0005789|GO:0016021|GO:0016020|GO:0005624|GO:0005792|GO:0005634	NP_037534	Fatty acid desaturase 1
ASHG19A3A003059	2.95494	1.56313	2.95494	up	731.604	1875.11	9.37962	10.9427	coding	NM_001160246	RPAIN	RefSeq_coding	1362	chr17	+	5322960	5336340		AGGAAATTCAACAGGAGCTGATCAACCAAGGCCTGTGATACTTGGGCTGTGATCCTCTAG	84268	Hs.462086	GO:0046872|GO:0032403|GO:0006310|GO:0006281|GO:0006261|GO:0006606|GO:0009411|GO:0016605|GO:0016605|GO:0005737|GO:0005737|GO:0005730|GO:0005634	NP_001153739	RPA interacting protein
ASHG19A3A047558	3.90182	1.96415	3.90182	up	5819	27798.7	12.4185	14.3827	coding	NM_006009	TUBA1A	RefSeq_coding	1677	chr12	-	49578584	49582861		CTTTGTTACAGACCCAAGCTGTCCATTTCTGTGATGGGTTTTGAATAAAGTATTCCCTGT	7846	Hs.654422	GO:0005525|GO:0003924|GO:0000166|GO:0019904|GO:0005198|GO:0051084|GO:0000086|GO:0044267|GO:0007018|GO:0000278|GO:0006457|GO:0051258|GO:0005737|GO:0005856|GO:0005829|GO:0005874	NP_006000	Tubulin, alpha 1a
ASHG19A3A004849	2.65226	1.40722	2.65226	up	133.86	325.105	6.95588	8.3631	coding	NM_015874	RBPJ	RefSeq_coding	2316	chr4	+	26322447	26433278		GGAAGATGGCGCCTGTTGTGACAGGGAAATTTGGTGAGCGGCCTCCACCTAAACGACTTA	3516	Hs.479396	GO:0003677|GO:0005515|GO:0000150|GO:0003700|GO:0006310|GO:0007368|GO:0010467|GO:0007507|GO:0045892|GO:0022008|GO:0007221|GO:0001756|GO:0002040|GO:0006351|GO:0005737|GO:0005730|GO:0005654|GO:0005634	NP_976029	Recombination signal binding protein for immunoglobulin kappa J region
ASHG19A3A026200	3.53899	1.82334	3.53899	up	57.4018	191.19	5.72743	7.55077	coding	NM_001130684	GUCY1A3	RefSeq_coding	4573	chr4	+	156588814	156653500		AGCAGGGCTGGAGGCGGTGGCGGGCTTCAGGGCAACTTCACCCGGCCGGCTGCGGCGTGG	2982	Hs.24258	GO:0005525|GO:0004383|GO:0020037|GO:0000166|GO:0004872|GO:0008015|GO:0007596|GO:0006182|GO:0035556|GO:0007263|GO:0030168|GO:0005737|GO:0008074	NP_001124159	Guanylate cyclase 1, soluble, alpha 3
ASHG19A3A033774	2.64208	1.40168	2.64208	up	489.707	1108.28	8.80299	10.2047	coding	NM_198285	WDR86	RefSeq_coding	2056	chr7	-	151078206	151107124		AAGTGACTTTTTACAGAAGCCACTGAACCTGGTTATTTTGGCAAATCGTCCGTCTCGAGG	349136	Hs.647083		NP_938026	WD repeat domain 86
ASHG19A3A015459	2.60593	1.3818	2.60593	up	108.971	262.315	6.65811	8.0399	coding	NM_004899	BRE	RefSeq_coding	1893	chr2	+	28113556	28561765		AGGGCCTCCTTGGAGGGCCTCAGAGGGAGAGAGAACTGCTCAGTAATTTTGATCACTTTG	9577	Hs.258314	GO:0000268|GO:0031593|GO:0005515|GO:0005164|GO:0031572|GO:0006915|GO:0016568|GO:0006302|GO:0045739|GO:0045768|GO:0006974|GO:0010212|GO:0007165|GO:0070531|GO:0070552|GO:0005737|GO:0000152|GO:0005634	NP_954664	Brain and reproductive organ-expressed (TNFRSF1A modulator)
ASHG19A3A015700	2.60046	1.37877	2.60046	up	818.885	1853.06	9.54562	10.9244	coding	NM_152392	AHSA2	RefSeq_coding	3059	chr2	+	61404554	61414685		AAAGCTATGGCAACCCAGGAATTGACTGTCAAAAGAAAACTGAGTGGGAATACCCTGCAG	130872	Hs.655602	GO:0001671|GO:0051087|GO:0006950|GO:0005737	NP_689605	AHA1, activator of heat shock 90kDa protein ATPase homolog 2 (yeast)
ASHG19A3A044301	6.92815	2.79247	6.92815	up	135.84	823.912	6.97562	9.7681	coding	NM_002729	HHEX	RefSeq_coding	1772	chr10	+	94449680	94455406		TTTTTAATAAGTAACTTGACTATAAAATAAAGCCGTCCGTGGGACGACTGACCTCGTTGC	3087	Hs.118651	GO:0008301|GO:0017025|GO:0003682|GO:0008190|GO:0016565|GO:0010843|GO:0010843|GO:0005515|GO:0042803|GO:0070491|GO:0043565|GO:0003700|GO:0008134|GO:0016564|GO:0030183|GO:0071103|GO:0009952|GO:0007049|GO:0030154|GO:0008283|GO:0061009|GO:0035050|GO:0048568|GO:0007492|GO:0030900|GO:0061010|GO:0030097|GO:0061011|GO:0061017|GO:0070365|GO:0022027|GO:0006406|GO:0002009|GO:0007275|GO:0002573|GO:0016525|GO:…	NP_002720	Hematopoietically expressed homeobox
ASHG19A3A018425	2.99103	1.58064	2.99103	up	937.319	2477.87	9.74028	11.3209	coding	NM_017895	DDX27	RefSeq_coding	2711	chr20	+	47835831	47860612		AAAGGAAACAGTTGGGCTTGCCCCACCAGAGACGAGGAGGAAACTTTAAATCTAAATCCA	55661	Hs.65234	GO:0005524|GO:0008026|GO:0004386|GO:0016787|GO:0003676|GO:0000166|GO:0005515|GO:0005634	NP_060365	DEAD (Asp-Glu-Ala-Asp) box polypeptide 27
ASHG19A3A039496	4.0432	2.0155	4.0432	up	354.431	1244.65	8.34406	10.3596	coding	NM_017723	C9orf167	RefSeq_coding	4069	chr9	+	140172279	140177092		GGCTGGTAATAAACGAGGCCACAAATCATGCTTGTTAATAAATTGTGTGGTTCAAATCTG	54863	Hs.495541	GO:0005524|GO:0017111|GO:0000166|GO:0051085|GO:0016021|GO:0016020	NP_060193	Chromosome 9 open reading frame 167
ASHG19A3A013132	2.25664	1.17418	2.25664	up	214.562	433.562	7.62459	8.79876	coding	NM_006959	ZNF17	RefSeq_coding	2678	chr19	+	57922528	57933307		GGGAAAGACTTCACACAGAAATCTACTCTGATTTAGCACTGGGACCTACGTTTTAAAAAA	7565	Hs.729403	GO:0003677|GO:0046872|GO:0008270|GO:0006355|GO:0005622|GO:0005634	NP_008890	Zinc finger protein 17
ASHG19A3A001859	3.22839	1.69081	3.22839	up	108.207	320.532	6.64584	8.33666	coding	NM_001107	ACYP1	RefSeq_coding	621	chr14	-	75519929	75530736		GGTGTTTTTCCGTAAGCATACTCAGGCTGAGGGTAAAAAGCTGGGATTGGTAGGCTGGGT	97	Hs.18573	GO:0003998|GO:0016787|GO:0006796	NP_982355	Acylphosphatase 1, erythrocyte (common) type
ASHG19A3A020100	2.52423	1.33584	2.52423	up	472.958	1020.85	8.74721	10.0831	coding	NM_007310	COMT	RefSeq_coding	2035	chr22	+	19950069	19957496	NM_001135162,NM_001135161,NM_000754,	CCAGACCTGAGTGGCAGAAAGCAAAAAGTTCCTTTGCTGCTTTAATTTTTAAATTTTCTT	1312	Hs.370408	GO:0008171|GO:0016206|GO:0000287|GO:0008168|GO:0005515|GO:0016740|GO:0042420|GO:0008210|GO:0007565|GO:0007612|GO:0032259|GO:0048609|GO:0045963|GO:0048662|GO:0042136|GO:0042135|GO:0050668|GO:0042493|GO:0032496|GO:0014070|GO:0048265|GO:0007268|GO:0006805|GO:0005737|GO:0005829|GO:0016021|GO:0043231|GO:0005624|GO:0005792|GO:0005739|GO:0005886|GO:0005625	NP_009294	Catechol-O-methyltransferase
ASHG19A3A022608	2.09803	1.06903	2.09803	up	792.491	1451.87	9.49706	10.5661	coding	NM_173546	KLHDC8B	RefSeq_coding	1993	chr3	+	49209067	49213918		AGGACACACATATGCTTACACCTACCTTTATCACCATTCGTTCATGAATCATGCCTAGCT	200942	Hs.13781	GO:0005737	NP_775817	Kelch domain containing 8B
ASHG19A3A040611	3.38914	1.76092	3.38914	up	1520.89	4808.7	10.4467	12.2077	coding	NM_001018024	MTCP1NB	RefSeq_coding	1042	chrX	-	154289901	154299547		GTCAGCTACAAAAGTTAATGAATATGCCATCTATGCAGAACAGGCAGAAATATAAACACA	100272147	Hs.6917	GO:0008283|GO:0005739	NP_001018024	Mature T-cell proliferation 1 neighbor
ASHG19A3A026981	4.7232	2.23976	4.7232	up	281.996	1150.57	8.01421	10.254	coding	NM_018268	WDR41	RefSeq_coding	2608	chr5	-	76728068	76788332		TCATGCTCAGAAGATGGCAGTGTACGCATTTGGGAGTTAAGAGAAAAACAGCAGCTTGCA	55255	Hs.482573		NP_060738	WD repeat domain 41
ASHG19A3A008555	2.19941	1.13711	2.19941	up	5990.99	13981.1	12.4562	13.5933	coding	NM_032595	PPP1R9B	RefSeq_coding	4071	chr17	-	48211101	48227877		TATATATATGTATGTATTGTTCCCGGTTTTGTACGGACCATGCCCTCTGTCAGGTCGTCC	84687	Hs.514323	GO:0003779|GO:0005515|GO:0008157|GO:0004864|GO:0008380|GO:0007050|GO:0030154|GO:0016477|GO:0007275|GO:0030308|GO:0007399|GO:0001560|GO:0042127|GO:0007096|GO:0030054|GO:0005737|GO:0005856|GO:0043197|GO:0030175|GO:0030027|GO:0005654|GO:0005634|GO:0000164|GO:0032587|GO:0045202	NP_115984	Protein phosphatase 1, regulatory (inhibitor) subunit 9B
ASHG19A3A027650	2.33155	1.22129	2.33155	up	556.601	1115.38	8.99131	10.2126	coding	NM_001130864	PWWP2A	RefSeq_coding	3394	chr5	-	159518347	159546452		CGTTTAAGGTATCTGTTTGCAGGTCAGAAAATGAGAAAATGTAATTGTGTAATGCTCTGA	114825	Hs.728994		NP_443159	PWWP domain containing 2A
ASHG19A3A044974	2.11727	1.0822	2.11727	up	428.134	779.348	8.60704	9.68925	coding	NM_005897	IPP	RefSeq_coding	3269	chr1	-	46164408	46216485		GATGTTGTAATGGGCTATACAGTCCAGCAGGCAGTATGCACCTAGAAATTTCTCCCTTTT	3652	Hs.699548	GO:0003779|GO:0015629|GO:0005737	NP_005888	Intracisternal A particle-promoted polypeptide
ASHG19A3A002151	2.00726	1.00523	2.00726	up	253.264	453.681	7.85509	8.86032	coding	NM_001130101	NR1H3	RefSeq_coding	1540	chr11	+	47279496	47290400		CTTTTCTGACCGGCTTCGAGTCACGGTGATGCTTCTGGAGACATCTCGGAGGTACAACCC	10062	Hs.438863	GO:0003677|GO:0015485|GO:0004879|GO:0046872|GO:0010843|GO:0010843|GO:0005515|GO:0003700|GO:0003707|GO:0032810|GO:0003713|GO:0008270|GO:0043277|GO:0071222|GO:0010467|GO:0010887|GO:0032369|GO:0010745|GO:0048550|GO:0032270|GO:0010875|GO:0010875|GO:2000189|GO:0032376|GO:0045723|GO:0043193|GO:0010552|GO:0010552|GO:0051006|GO:0010870|GO:0034145|GO:0010867|GO:0042752|GO:0034339|GO:0006355|GO:0032570|GO:…	NP_005684	Nuclear receptor subfamily 1, group H, member 3
ASHG19A3A001954	2.31249	1.20945	2.31249	up	228.178	471.511	7.70764	8.91709	coding	NM_001123377	PARK7	RefSeq_coding	921	chr1	+	8021713	8045341		GCGTTCATTTTCAGCCTGGTGTGGGGCTTGTAAACATATAACATAAAAATGGCTTCCAAA	11315	Hs.419640	GO:0003729|GO:0008233|GO:0004601|GO:0051920|GO:0005515|GO:0042803|GO:0008344|GO:0006914|GO:0070301|GO:0051583|GO:0042743|GO:0051899|GO:0060081|GO:0007005|GO:0060548|GO:0032091|GO:0043526|GO:0050821|GO:0060765|GO:0050727|GO:0042493|GO:0006979|GO:0007338|GO:0030424|GO:0005737|GO:0005829|GO:0005739|GO:0005634	NP_009193	Parkinson disease (autosomal recessive, early onset) 7
ASHG19A3A052534	6.32724	2.66158	6.32724	up	117.266	652.867	6.76158	9.42316	coding	NM_198525	KIF7	RefSeq_coding	4575	chr15	-	90171200	90198682		GGTTTAAATGGTCTTATGTATATAGGGGAAACTGGGAGACTTTAGGATCTTAAAAAACCA	374654	Hs.513134	GO:0005524|GO:0003777|GO:0000166|GO:0005515|GO:0007018|GO:0045879|GO:0045880|GO:0005929	NP_940927	Kinesin family member 7
ASHG19A3A035509	4.41525	2.1425	4.41525	up	318.621	1226.27	8.19867	10.3412	coding	NM_031439	SOX7	RefSeq_coding	3219	chr8	-	10581278	10588022		GCGCAGTCCAGAGCATGTATGAATAATCTCATAAAACAGTATCACAGACATTAAGCTAAA	83595	Hs.709543	GO:0010843|GO:0003700|GO:0003705|GO:0016564|GO:0001706|GO:0008285|GO:0043280|GO:0045893|GO:0060828|GO:0006357|GO:0006351|GO:0005737|GO:0005634	NP_113627	SRY (sex determining region Y)-box 7
ASHG19A3A001898	6.49411	2.69913	6.49411	up	224.365	1264.13	7.6844	10.3835	coding	NM_012410	SEZ6L2	RefSeq_coding	3359	chr16	-	29882481	29910580	NM_001114100,	CTCCTGGACAACCGAAAACTGGAAGTGACCCAGACCACAGATCCATCACGGCAGCTGGAA	26470	Hs.6314	GO:0005783|GO:0005789|GO:0016021|GO:0005886	NP_963869	Seizure related 6 homolog (mouse)-like 2
ASHG19A3A030713	2.42726	1.27933	2.42726	up	247.2	529.171	7.81954	9.09886	coding	NM_004425	ECM1	RefSeq_coding	2161	chr1	+	150480486	150486264		TTGGACAATATCAAGAACATCTGCCACCTGAGGCGCTTCCGCTCTGTGCCACGCAACCTG	1893	Hs.81071	GO:0043236|GO:0002020|GO:0008022|GO:0005515|GO:0004871|GO:0031214|GO:0030502|GO:0010466|GO:0001503|GO:0043123|GO:0045766|GO:0001938|GO:0007165|GO:0005576|GO:0005578	NP_073155	Extracellular matrix protein 1
ASHG19A3A040379	41.152	5.36289	41.152	up	231.73	9148.68	7.72862	13.0915	coding	NM_017413	APLN	RefSeq_coding	3238	chrX	-	128779237	128788933		GAACACTTTCAGGACTTTTTAGCCAGTTTGCCTTTCTTGAAAAATGTTATGTTTTCAGCA	8862	Hs.303084	GO:0031704|GO:0005179|GO:0005102|GO:0042756|GO:0006955|GO:0007595|GO:0045776|GO:0045906|GO:0051461|GO:0008284|GO:0051466|GO:0031652|GO:0042327|GO:0045909|GO:0050878|GO:0043576|GO:0002026|GO:0007165|GO:0005576|GO:0005576|GO:0005615|GO:0048471	NP_059109	Apelin
ASHG19A3A022928	33.0042	5.04458	33.0042	up	86.7468	2587.24	6.33258	11.3772	coding	NM_018004	TMEM45A	RefSeq_coding	1564	chr3	+	100211462	100296285		TTCCTTGTTCGGAACAATGTACTTCTGGAGCTATTGCGGTCAAGTCTCATTCTGCTTCAG	55076	Hs.658956	GO:0016021|GO:0016020	NP_060474	Transmembrane protein 45A
ASHG19A3A018474	2.95597	1.56363	2.95597	up	253.425	651.573	7.85607	9.41971	coding	NM_016407	C20orf43	RefSeq_coding	1654	chr20	+	55043646	55093942		TTCTGATAATCCTGCCTGGGAAGGGGATAAAGGAAACACTAAAGGTGACAAGCACGATGA	51507	Hs.517134	GO:0003674|GO:0008150|GO:0005575	NP_057491	Chromosome 20 open reading frame 43
ASHG19A3A049138	2.48368	1.31248	2.48368	up	130.771	298.69	6.92231	8.23479	coding	NM_001178003	WDR66	RefSeq_coding	3470	chr12	+	122356462	122409972		CACACCTTAACAAACATTCATTACAGGAGGAAAATAAAGGACTTTTGTCTCCAATCTTTG	144406	Hs.709837	GO:0005509	NP_653269	WD repeat domain 66
ASHG19A3A049365	28.0989	4.81244	28.0989	up	121.767	3124.61	6.81882	11.6313	coding	NM_001159920	FLT1	RefSeq_coding	6499	chr13	-	28959687	29069265		GCTTGCATTTGGGAAGGGAATGGAGAAAGGAAAGAACCAATAAAGCTTTCAAAGTTCAAG	2321	Hs.594454	GO:0005524|GO:0019838|GO:0042802|GO:0000166|GO:0004872|GO:0016740|GO:0004714|GO:0005021|GO:0000186|GO:0030154|GO:0007565|GO:0030522|GO:0007275|GO:0001569|GO:0030335|GO:0008284|GO:0048661|GO:0030949|GO:0006940|GO:0001666|GO:0002040|GO:0007169|GO:0048010|GO:0048010|GO:0005794|GO:0005737|GO:0005576|GO:0005615|GO:0005887|GO:0005730|GO:0005634|GO:0005886|GO:0005886|GO:0005886	NP_002010	Fms-related tyrosine kinase 1 (vascular endothelial growth factor/vascular permeability factor receptor)
ASHG19A3A001707	2.95299	1.56218	2.95299	up	103.65	281.021	6.58405	8.14623	coding	NM_001098812	SEPT8	RefSeq_coding	4076	chr5	-	132091696	132113067		TGAGGAAGGACAAGGACAAGAAGAAAGCCAGTGGCTGGTCTTCCATTTACAGTGTCACTA	23176	Hs.522057	GO:0005525|GO:0000166|GO:0005515|GO:0007049|GO:0005737|GO:0005856|GO:0031105	NP_055961	Septin 8
ASHG19A3A016590	2.39257	1.25856	2.39257	up	446.979	912.813	8.66633	9.92489	coding	NM_001378	DYNC1I2	RefSeq_coding	2602	chr2	+	172543981	172604919		AATACTTAAGGCCCCTGGGTTGACTGGGTTCTTTGTTTTATCTACCGGCTTCTGCTTTAC	1781	Hs.546250	GO:0003777|GO:0005515|GO:0032403|GO:0000086|GO:0007018|GO:0000278|GO:0006810|GO:0005737|GO:0005856|GO:0005829|GO:0030286|GO:0005874	NP_001369	Dynein, cytoplasmic 1, intermediate chain 2
ASHG19A3A050288	2.0932	1.06571	2.0932	up	220.164	411.192	7.65733	8.72304	coding	NM_006346	PIBF1	RefSeq_coding	3114	chr13	+	73356229	73590589		TTTTTCCTACGGCTATGGTGCTAATGTTCCCACAACAGCCAAAAGACGACTAAAGCAAAG	10464	Hs.441926		NP_006337	Progesterone immunomodulatory binding factor 1
ASHG19A3A024628	3.4669	1.79364	3.4669	up	391.756	1167.97	8.48163	10.2753	coding	NM_004582	RABGGTB	RefSeq_coding	1526	chr1	+	76251885	76260764		TCAAGTAAATTCTGATTTACTTGGCTGGTGGCTTTGTGAACGACAATTACCCTCAGGCGG	5876	Hs.78948	GO:0004663|GO:0046872|GO:0004659|GO:0005515|GO:0016740|GO:0006464|GO:0007601	NP_004573	Rab geranylgeranyltransferase, beta subunit
ASHG19A3A027707	3.01491	1.59211	3.01491	up	320.076	842.04	8.20442	9.79654	coding	NM_138369	BOD1	RefSeq_coding	1934	chr5	-	173034147	173043666		CAAAACTTAACCACATCTTCAGGCCACAAATAGAACGAGCAATTCATGAGTTCCTGGCGG	91272	Hs.425091	GO:0007049|GO:0051301|GO:0007067|GO:0000777|GO:0005737|GO:0005856|GO:0005815	NP_612378	Biorientation of chromosomes in cell division 1
ASHG19A3A000753	2.03775	1.02698	2.03775	up	130.822	247.237	6.9231	7.95008	coding	NM_001003704	MTP18	RefSeq_coding	960	chr22	+	30821719	30825041		ATGCCATTGACAAAGGCAAGAAGGCTGGAGAGGTCGGTGGATTTCCTCCTGGACTCCAGC	51537	Hs.713636	GO:0004089|GO:0008270|GO:0006915|GO:0015976|GO:0016021|GO:0016020|GO:0005743|GO:0005739	NP_057582	Mitochondrial fission process 1
ASHG19A3A024173	2.59385	1.37509	2.59385	up	122.206	291.098	6.82506	8.20015	coding	NM_000232	SGCB	RefSeq_coding	4295	chr4	-	52886860	52904485		TAAAAGCACAGTAGGAGGAAGGCGAAATGAAAATTTGGTCATCACTGGCAACAACCAGCC	6443	Hs.438953	GO:0007010|GO:0007517|GO:0005737|GO:0005856|GO:0016010|GO:0005887|GO:0016012|GO:0042383	NP_000223	Sarcoglycan, beta (43kDa dystrophin-associated glycoprotein)
ASHG19A3A006465	2.10011	1.07046	2.10011	up	397.122	722.033	8.50264	9.5731	coding	NM_177967	UBAC2	RefSeq_coding	2610	chr13	+	99853162	100038751		TCACGCAGTCAAGAACGACTTCCAGCCTGGCACCTGTGTTTGCTCTGTTTGTACCATTTT	337867	Hs.508545	GO:0016021|GO:0016020	NP_808882	UBA domain containing 2
ASHG19A3A033982	3.6566	1.8705	3.6566	up	117.984	387.845	6.7703	8.6408	coding	NM_005738	ARL4A	RefSeq_coding	3162	chr7	+	12726960	12730556		TCCCTGCGTAGAAACGCCTGCCAATGCTTTCTCATTTGGACCCAGACTCCAGATCGGGAG	10124	Hs.245540	GO:0005525|GO:0000166|GO:0005515|GO:0050873|GO:0007264|GO:0005737|GO:0005622|GO:0005730|GO:0005634|GO:0005886	NP_997625	ADP-ribosylation factor-like 4A
ASHG19A3A052468	3.18356	1.67064	3.18356	up	318.821	881.643	8.19922	9.86986	coding	NM_032246	MEX3B	RefSeq_coding	3398	chr15	-	82334127	82338361		GTTCAGACAAATCTTCTAGATCTGCTTCACCCAGCATATTTTCTATTCAGTGATATAAAG	84206	Hs.104744	GO:0003723|GO:0005509|GO:0008270|GO:0046777|GO:0006468|GO:0005737|GO:0000932|GO:0005634	NP_115622	Mex-3 homolog B (C. elegans)
ASHG19A3A040223	2.17523	1.12117	2.17523	up	133.262	267.679	6.94993	8.0711	coding	NM_080879	RAB40A	RefSeq_coding	1354	chrX	-	102754681	102774417		TCACGGGAACCATGCTGCTTGGGAATGTGTGTGATGCCTTCTGTCAATAAAAACACATTA	142684	Hs.706904	GO:0005525|GO:0000166|GO:0015031|GO:0007264|GO:0005886	NP_543155	RAB40A, member RAS oncogene family
ASHG19A3A023624	2.10632	1.07473	2.10632	up	39.7452	84.0489	5.19835	6.27307	coding	NM_182537	HTR3D	RefSeq_coding	1486	chr3	+	183749331	183757156		AGATCAAAAATCATTATTGCCACATGGACCAGCCTTGGAAGTGAACAAGGAGAGGGTGGT	200909	Hs.448004	GO:0005230|GO:0005216|GO:0004872|GO:0034220|GO:0055085|GO:0016021|GO:0005886	NP_872343	5-hydroxytryptamine (serotonin) receptor 3 family member D
ASHG19A3A045915	2.875	1.52356	2.875	up	363.475	899.252	8.37753	9.90109	coding	NM_025092	ATHL1	RefSeq_coding	3270	chr11	+	289137	295687		TTGCCAAAAAGGAACTTTTCATGTCATGCAGTTGAGGGGACTTAGTCTCAATCCCAGGCT	80162	Hs.353181	GO:0016798|GO:0005975	NP_079368	ATH1, acid trehalase-like 1 (yeast)
ASHG19A3A039861	3.11456	1.63903	3.11456	up	279.702	753.713	8.00011	9.63914	coding	NM_015698	GPKOW	RefSeq_coding	1669	chrX	-	48970345	48980079		ATGATAATTGAAGATGTCCTAAGCCCAGATACCTGTGTATGTCGGACAGATGAAGGCCGA	27238	Hs.503666	GO:0003674|GO:0003676|GO:0008150|GO:0005622|GO:0005730|GO:0005634	NP_056513	G patch domain and KOW motifs
ASHG19A3A026945	4.89511	2.29134	4.89511	up	146.195	634.291	7.08222	9.37356	coding	NM_000699	AMY2A	RefSeq_coding	1660	chr1	+	104159998	104168393	ENST00000440059,	TTCGTACCTTCTGACAGAGCGCTTGTCTTTGTGGATAACCATGACAATCAACGAGGACAT	279	Hs.654437	GO:0004556|GO:0004556|GO:0005509|GO:0031404|GO:0016798|GO:0016052|GO:0005975|GO:0044245|GO:0005576|GO:0005615	NP_000690	Amylase, alpha 2A (pancreatic)
ASHG19A3A043977	19.6649	4.29755	19.6649	up	236.151	4253.35	7.7527	12.0502	coding	NM_014571	HEYL	RefSeq_coding	4131	chr1	-	40089103	40105348		CATTGAGCACAGGGCCTGGTCCATAGTTGGCGTTCAATAAATACTTGTTGAAGAAGTGAA	26508	Hs.472566	GO:0003677|GO:0003700|GO:0030528|GO:0007219|GO:0007275|GO:0007399|GO:0006355|GO:0006351|GO:0005634	NP_055386	Hairy/enhancer-of-split related with YRPW motif-like
ASHG19A3A009908	2.46574	1.30202	2.46574	up	182.012	404.868	7.39654	8.69857	coding	NM_007261	CD300A	RefSeq_coding	1911	chr17	+	72462521	72480931		AACCAGATTCAGATTACAGTGTGATAAGGAAGACATAGGCTTTTGTCCTGCCTCGCCATC	11314	Hs.9688	GO:0004872|GO:0007155|GO:0016021|GO:0005886	NP_009192	CD300a molecule
ASHG19A3A052274	4.00195	2.0007	4.00195	up	125.781	455.416	6.86601	8.86671	coding	NM_005707	PDCD7	RefSeq_coding	2866	chr15	-	65409717	65426174		AAAGAATGGTGGACATTCTACGGGCTTTGGAGAAATTGAGGAAACTGAGGAAAGAGGCTG	10081	Hs.458596	GO:0008380|GO:0006915|GO:0006917|GO:0051384|GO:0005689|GO:0005634	NP_005698	Programmed cell death 7
ASHG19A3A015929	2.27733	1.18734	2.27733	up	754.092	1504.94	9.42487	10.6122	coding	NM_001078170	RGPD2	RefSeq_coding	5528	chr2	+	87140934	87239859	NR_028063,NM_182588,NM_181453,NM_005054,NM_001164463,NM_001144013,NM_001123363,NM_001024457,	ATAAATACGATGTTGCAGCTCAGCCCTGAAGAAAAGGGAAAACTTGCTGCGGTTGCTCAA	400966	Hs.728970	GO:0005488|GO:0046907	NP_001019628	RANBP2-like and GRIP domain containing 1
ASHG19A3A002584	2.11517	1.08078	2.11517	up	85.9664	174.014	6.32075	7.40153	coding	NM_001142599	P4HA2	RefSeq_coding	2252	chr5	-	131528305	131563556	NM_001142598,	GAGCGGGAAGGTCCTGGCCCAGAGCAGTGTGACACTTCCCTCTGTGACCATGAAACTCTG	8974	Hs.519568	GO:0031418|GO:0009055|GO:0005506|GO:0046872|GO:0016705|GO:0016702|GO:0004656|GO:0005515|GO:0055114|GO:0018401|GO:0005783|GO:0005788	NP_004190	Prolyl 4-hydroxylase, alpha polypeptide II
ASHG19A3A039277	2.1735	1.12002	2.1735	up	1513.38	2948.55	10.4362	11.5562	coding	NM_001040011	C9orf119	RefSeq_coding	1004	chr9	+	131038424	131051267		CAGTGATACTTGTGTAGGGGTACATGTACTTTATTTGTCAATAAACGTATCTGTACACTG	375757	Hs.259594	GO:0005515|GO:0000724|GO:0032798|GO:0005634	NP_001035100	Chromosome 9 open reading frame 119
ASHG19A3A004238	3.92843	1.97395	3.92843	up	610.605	2114.83	9.12945	11.1034	coding	NM_004125	DNAJC25-GNG10	RefSeq_coding	1470	chr9	+	114393665	114432508		ATCCTGTGCTTTACTCTGAAGACTCGAGAGAAGTTTGCTGAGGAATGCCTTCAAGCACAA	2790	Hs.534196	GO:0003924|GO:0004871|GO:0007186|GO:0006184|GO:0071377|GO:0006112|GO:0007165|GO:0007268|GO:0005834|GO:0005886|GO:0005886	NP_001185593	Guanine nucleotide binding protein (G protein), gamma 10
ASHG19A3A052716	2.06262	1.04448	2.06262	up	1682.38	3113.25	10.582	11.6265	coding	NM_017582	UBE2Q1	RefSeq_coding	3223	chr1	-	154521050	154531120		AATACAGTCTGACAAGAGCACAGCAGTCCTACAAGTCCTTGGTGCAGATCCACGAAAAAA	55585	Hs.607928	GO:0005524|GO:0016881|GO:0016874|GO:0000166|GO:0005515|GO:0004842|GO:0043687	NP_060052	Ubiquitin-conjugating enzyme E2Q family member 1
ASHG19A3A006857	4.64724	2.21637	4.64724	up	112.572	472.971	6.70721	8.92359	coding	NM_199185	NPM1	RefSeq_coding	1362	chr5	+	170814707	170837887		GCTGAAGAAAAAGCGCCAGTGAAGAAAGGACAAGAATCCTTCAAGAAACAGGAAAAAACT	4869	Hs.557550	GO:0051059|GO:0003723|GO:0030957|GO:0042393|GO:0005515|GO:0046982|GO:0042803|GO:0043023|GO:0043024|GO:0003713|GO:0051082|GO:0034080|GO:0006281|GO:0006916|GO:0007569|GO:0007098|GO:0044419|GO:0006886|GO:0008285|GO:0010826|GO:0006913|GO:0006913|GO:0006334|GO:0006334|GO:0051092|GO:0008104|GO:0051259|GO:0032071|GO:0060699|GO:0006950|GO:0042255|GO:0007165|GO:0005813|GO:0005737|GO:0005730|GO:0005654|GO:…	NP_954654	Nucleophosmin (nucleolar phosphoprotein B23, numatrin)
ASHG19A3A024333	4.73569	2.24357	4.73569	up	194.853	807.743	7.49435	9.73793	coding	NM_002089	CXCL2	RefSeq_coding	1234	chr4	-	74962763	74964997		CTCTGTGTTAGAGCAGAGAGGTTTCGATATTTATTGATGTTTTCACAAAGAACAGGAAAA	2920	Hs.75765	GO:0008009|GO:0006935|GO:0006955|GO:0006954|GO:0002237|GO:0005576|GO:0005576|GO:0005615|GO:0005625	NP_002080	Chemokine (C-X-C motif) ligand 2
ASHG19A3A005441	5.63812	2.49521	5.63812	up	243.323	1178.27	7.79333	10.2885	coding	NM_030984	TBXAS1	RefSeq_coding	1919	chr7	+	139528951	139720123		AGCCCGGAGACCTTCAACCCTGAAAGGTACCGCTGCAGCTAGAATCCAAATCTGCCCTAG	6916	Hs.520757	GO:0009055|GO:0020037|GO:0016853|GO:0046872|GO:0004497|GO:0004796|GO:0030644|GO:0006633|GO:0042446|GO:0055114|GO:0045907|GO:0001516|GO:0006692|GO:0006805|GO:0005783|GO:0005788|GO:0005789|GO:0016021|GO:0016020|GO:0005792	NP_112246	Thromboxane A synthase 1 (platelet)
ASHG19A3A051871	4.54751	2.18508	4.54751	up	290.328	1143	8.05892	10.244	coding	NM_000396	CTSK	RefSeq_coding	1702	chr1	-	150768686	150780812		AATGCCTTCCAATATGTGCAGAAGAACCGGGGTATTGACTCTGAAGATGCCTACCCATAT	1513	Hs.632466	GO:0004197|GO:0008234|GO:0008233|GO:0005515|GO:0006508|GO:0005764	NP_000387	Cathepsin K
ASHG19A3A018184	14.56	3.86393	14.56	up	105.483	1348.68	6.60761	10.4715	coding	NM_032609	COX4I2	RefSeq_coding	684	chr20	+	30225690	30232800		AGTGGAAGACAGTGATGGGTTGTGTCTTCTTCTTCATTGGATTCGCAGCTCTGGTGATTT	84701	Hs.277101	GO:0004129|GO:0045333|GO:0006091|GO:0055114|GO:0016020|GO:0005743|GO:0005751|GO:0005739	NP_115998	Cytochrome c oxidase subunit IV isoform 2 (lung)
ASHG19A3A009706	2.14382	1.10018	2.14382	up	2547.61	5069.08	11.1902	12.2904	coding	NM_022167	XYLT2	RefSeq_coding	3567	chr17	+	48423392	48438511		GCCTGAAGCTCAGCGTGAAGTCTGAAATATGCAACAGAAGAAATATATCTCTATCTCTCT	64132	Hs.463416	GO:0008375|GO:0030158|GO:0016757|GO:0006024|GO:0005794|GO:0000139|GO:0005575|GO:0005783|GO:0005789|GO:0016021|GO:0016020	NP_071450	Xylosyltransferase II
ASHG19A3A009586	12.1155	3.59878	12.1155	up	193.812	2083.09	7.48676	11.0855	coding	NM_016438	HIGD1B	RefSeq_coding	654	chr17	+	42925278	42927840		TACCGGCTGAGGTCTCGTGGTTCCACCAAGATGTCCATACACCTGATTCACACCCGAGTG	51751	Hs.287963	GO:0016021|GO:0016020	NP_057522	HIG1 hypoxia inducible domain family, member 1B
ASHG19A3A049831	7.15332	2.83861	7.15332	up	731.027	4839	9.37778	12.2164	coding	NM_001845	COL4A1	RefSeq_coding	6549	chr13	-	110801310	110959496		AATAGATGACCCACAGTGTCCTTCTGGGACCAAAATTCTTTACCACGGGTACTCTTTGCT	1282	Hs.17441	GO:0005201|GO:0048407|GO:0005515|GO:0001525|GO:0007411|GO:0030855|GO:0005581|GO:0005587|GO:0005576|GO:0005576	NP_001836	Collagen, type IV, alpha 1
ASHG19A3A036920	7.3106	2.86999	7.3106	up	1686.43	12542.3	10.5862	13.4562	coding	NM_001159542	POU5F1B	RefSeq_coding	1599	chr8	+	128427856	128429439	NM_203289,NM_002701,NM_001173531,	GCTCTTGATTTTAATCCCACATCATGTATCACTTTTTTCTTAAATAAAGAAGCCTGGGAC	5462	Hs.450254	GO:0043565|GO:0003700|GO:0030528|GO:0006355|GO:0006351|GO:0005634	NP_001153014	POU class 5 homeobox 1B
ASHG19A3A052263	2.2743	1.18542	2.2743	up	348.629	689.713	8.3214	9.50683	coding	NM_002537	OAZ2	RefSeq_coding	1936	chr15	-	64979772	64995462		TCCAGCCAGAGCCTGTTTGTAGAAATCCCAGATGGATTATTAGCTGATGGGAGCAAAGAA	4947	Hs.74563	GO:0008073|GO:0005515|GO:0034641|GO:0006595|GO:0006521|GO:0005829|GO:0005634	NP_002528	Ornithine decarboxylase antizyme 2
ASHG19A3A032604	6.24512	2.64273	6.24512	up	269.205	1470.49	7.9416	10.5843	coding	NM_175061	JAZF1	RefSeq_coding	3210	chr7	-	27870195	28220437		CAGAGGTTTGTTTTAGAACTGAAGGCAATTTAATCAAAATTCCTGTCAAGAAAAGCTGCT	221895	Hs.368944	GO:0046872|GO:0003676|GO:0003714|GO:0008270|GO:0000122|GO:0005622|GO:0005634|GO:0017053	NP_778231	JAZF zinc finger 1
ASHG19A3A024180	2.03172	1.0227	2.03172	up	317.306	571.491	8.19206	9.21476	coding	NM_152540	SCFD2	RefSeq_coding	3204	chr4	-	53739151	54232242		TCTTTGTGGTAGGTGGGGTCACAGTCTCTGAAGTGAAAATGGTCAAAGATCTTGTGGCAT	152579	Hs.302287	GO:0003674|GO:0008150|GO:0015031|GO:0006904|GO:0016192|GO:0005575	NP_689753	Sec1 family domain containing 2
ASHG19A3A017467	3.89247	1.96069	3.89247	up	288.288	963.174	8.04943	10.0101	coding	NM_000361	THBD	RefSeq_coding	4048	chr20	-	23026270	23030301		TATAGGATCATTTGTTGGAATGAATTAAATAAACCCTTCCTGGGGCATCTGGCGAATCCC	7056	Hs.2030	GO:0005509|GO:0005515|GO:0004872|GO:0004888|GO:0007596|GO:0009790|GO:0007565|GO:0050900|GO:0030195|GO:0051918|GO:0010544|GO:0010165|GO:0051591|GO:0032496|GO:0009986|GO:0005615|GO:0005887|GO:0005886|GO:0005886	NP_000352	Thrombomodulin
ASHG19A3A024968	2.59826	1.37755	2.59826	up	683.12	1561.23	9.28592	10.6635	coding	NM_017867	C4orf27	RefSeq_coding	1233	chr4	-	170650619	170679093		GAATGTGATTATGGCATGGGGCTTGAATTGGGAATGGATCTCTTTTGCTATGGCTCACAT	54969	Hs.406756	GO:0005634	NP_060337	Chromosome 4 open reading frame 27
ASHG19A3A006377	9.99167	3.32073	9.99167	up	123.874	1076.05	6.84362	10.1644	coding	NM_173452	FCN3	RefSeq_coding	1026	chr1	-	27695602	27701315		AAGATGGGCCCCAAGGGTGAGCCAGGCCCCAGAAACTGCCGGGAGCTGTTGAGCCAGGGC	8547	Hs.333383	GO:0005515|GO:0005102|GO:0005529|GO:0001867|GO:0007165|GO:0005576|GO:0005615	NP_775628	Ficolin (collagen/fibrinogen domain containing) 3 (Hakata antigen)
ASHG19A3A049133	2.23844	1.16249	2.23844	up	1394.87	2758.19	10.3081	11.4706	coding	NM_032790	ORAI1	RefSeq_coding	1496	chr12	+	122064454	122079946		TCCAGCATTGAGTGTGTACATGTGTGTGTGACACATAAATATACTCATAAGGACACCTCC	84876	Hs.55148	GO:0005216|GO:0005515|GO:0015279|GO:0007596|GO:0006811|GO:0030168|GO:0051928|GO:0051924|GO:0005887|GO:0005886	NP_116179	ORAI calcium release-activated calcium modulator 1
ASHG19A3A016595	2.34023	1.22665	2.34023	up	97.9494	213.616	6.50177	7.72842	coding	NM_001024215	FBLIM1	RefSeq_coding	1521	chr1	+	16090993	16101715		CTGGGTGCTGGGCCAGAGTTTCCTGTCTACTGGTTTATTATAAAGAATATTACAGGGCTG	54751	Hs.530101	GO:0046872|GO:0008270|GO:0007155|GO:0034329|GO:0008360|GO:0005938|GO:0030054|GO:0005737|GO:0005856|GO:0005829|GO:0005925|GO:0043231	NP_060026	Filamin binding LIM protein 1
ASHG19A3A004285	2.69221	1.42879	2.69221	up	520.539	1205.5	8.89455	10.3233	coding	NM_004428	EFNA1	RefSeq_coding	1590	chr1	+	155100348	155107384		GAGGTTGAAGGTGACTGTCAGTGGCAAAATCACTCACAGTCCTCAGGCCCATGACAATCC	1942	Hs.516664	GO:0046875|GO:0005515|GO:0005102|GO:0000187|GO:0003180|GO:0007267|GO:0003199|GO:0048013|GO:0003183|GO:0010719|GO:0010553|GO:0030182|GO:0014028|GO:0045765|GO:0050770|GO:0043535|GO:0046658|GO:0005576|GO:0005887|GO:0005886	NP_872626	Ephrin-A1
ASHG19A3A038071	2.12808	1.08955	2.12808	up	2204.4	4345.47	10.9822	12.0718	coding	NM_003863	DPM2	RefSeq_coding	1561	chr9	-	130697373	130700763		AAGCCCCAGGGCTGGCCCGTTTGGGACAGCTGACCAATAAACACTGATGGTGTGTTTGTC	8818	Hs.108973	GO:0004582|GO:0005515|GO:0006501|GO:0006506|GO:0044267|GO:0006488|GO:0009059|GO:0043687|GO:0016254|GO:0018279|GO:0035269|GO:0031647|GO:0033185|GO:0005783|GO:0005789|GO:0005789|GO:0000506|GO:0030176|GO:0016021|GO:0016020	NP_003854	Dolichyl-phosphate mannosyltransferase polypeptide 2, regulatory subunit
ASHG19A3A008351	2.6032	1.38028	2.6032	up	2658.69	6414.1	11.2562	12.6365	coding	NM_006455	SC65	RefSeq_coding	2619	chr17	-	39958205	39968451		AGAGTCTAGTGGTTCCAGGGCCCTGACCAGTAGGTGCTCAATAAATGTTTGTTGTTGAAT	10609	Hs.446459	GO:0005488|GO:0007130|GO:0005694|GO:0000794|GO:0005730|GO:0005634|GO:0000795	NP_006446	Leprecan-like 4
ASHG19A3A022786	2.33296	1.22216	2.33296	up	652.965	1319	9.21966	10.4418	coding	NM_006407	ARL6IP5	RefSeq_coding	2135	chr3	+	69134089	69155237		TTATCTCCATGTTTGGAGGAGTCATGGTCTTTGTGTTTGGCATTACTTTTCCTTTGCTGT	10550	Hs.518060	GO:0008022|GO:0015813|GO:0051051|GO:0005737|GO:0005783|GO:0005789|GO:0016021|GO:0016020	NP_006398	ADP-ribosylation-like factor 6 interacting protein 5
ASHG19A3A038353	2.01022	1.00735	2.01022	up	234.655	420.283	7.74443	8.75178	coding	NM_001146694	KDM4C	RefSeq_coding	4616	chr9	+	6757640	7170918		GTCTGCAGTGATAGAGTCACTATAGATTATTTGGTTATTTTGGAAAAACCAAGGGTTTTC	23081	Hs.709425	GO:0050681|GO:0019899|GO:0032454|GO:0032454|GO:0046872|GO:0003676|GO:0016491|GO:0016702|GO:0008270|GO:0016568|GO:0033169|GO:0033169|GO:0055114|GO:0008284|GO:0034339|GO:0000790|GO:0005634	NP_055876	Lysine (K)-specific demethylase 4C
ASHG19A3A037782	2.52957	1.33889	2.52957	up	127.158	295.727	6.88137	8.22026	coding	NM_199005	ZNF322B	RefSeq_coding	2374	chr9	-	99959536	99961910	NM_024639,	AATAGTTTTTTAGATACCCAGAAGCTTGTTCTGGGAGAAGCTAGGGCGGGTCAGAGTAGA	387328	Hs.530271	GO:0003677|GO:0046872|GO:0008270|GO:0005622|GO:0005634	NP_945356	Zinc finger protein 322B
ASHG19A3A001264	2.18697	1.12894	2.18697	up	132.564	267.988	6.94323	8.07217	coding	NM_001037639	PARL	RefSeq_coding	1273	chr3	-	183547173	183602693		TATTTCACATCGAATCCAGCCTCAAGTGTTATTTCCAATTTTGTCAGTTACGTGGGTAAA	55486	Hs.478469	GO:0008233|GO:0004252|GO:0016021|GO:0016020|GO:0005743|GO:0005739|GO:0005634	NP_061092	Presenilin associated, rhomboid-like
ASHG19A3A043481	4.49677	2.16889	4.49677	up	88.7806	362.209	6.36388	8.53277	coding	NM_001143764	SYCE1	RefSeq_coding	1309	chr10	-	135368347	135379138		ACTCTGCCTCTTGGTCTGGGCCAGAGGTACATCACAGGTTTTCAATAAATGCTTCCTTAA	93426	Hs.553795	GO:0007049|GO:0051301|GO:0007126|GO:0007128|GO:0000801|GO:0005694|GO:0005634	NP_570140	Synaptonemal complex central element protein 1
ASHG19A3A048457	2.39939	1.26267	2.39939	up	180.614	390.11	7.38514	8.64781	coding	NM_005086	SSPN	RefSeq_coding	4547	chr12	+	26348505	26387706		ATGGCGAGCATCAGCTCCTCCCTGCTAGTCAGGGACACTCCATTTTGGGCTGGGATCATT	8082	Hs.183428	GO:0007155|GO:0006936|GO:0030054|GO:0016010|GO:0005887|GO:0045211|GO:0042383|GO:0045202|GO:0030133	NP_005077	Sarcospan (Kras oncogene-associated gene)
ASHG19A3A009356	5.73706	2.52031	5.73706	up	97.8053	503.533	6.49974	9.02005	coding	NM_018404	ADAP2	RefSeq_coding	2757	chr17	+	29248753	29286209		TAAAAGCCCCAAAGCTGTCATCAGCATTAAGGACTTGAATGCCACCTTCCAGACAGAGAA	55803	Hs.514063	GO:0008060|GO:0005096|GO:0043533|GO:0046872|GO:0005547|GO:0043325|GO:0005546|GO:0005515|GO:0030674|GO:0008270|GO:0007507|GO:0032312|GO:0005737|GO:0005740|GO:0005886	NP_060874	ArfGAP with dual PH domains 2
ASHG19A3A048233	2.29195	1.19658	2.29195	up	1545.59	3201.75	10.4678	11.6643	coding	NM_003324	TULP3	RefSeq_coding	3106	chr12	+	3000032	3050306	BC019618,	CTGTGCAAACACTTTGTCATTATCAAGAGAGATGGCAGTATTGACCATTTAGTTTAGTTA	7289	Hs.655333	GO:0005546|GO:0007186|GO:0007420|GO:0060434|GO:0021953|GO:0031076|GO:0042733|GO:0048702|GO:0001701|GO:0060173|GO:0007275|GO:0021914|GO:0001843|GO:0021915|GO:0006355|GO:0060831|GO:0005929|GO:0035085|GO:0005737|GO:0005576|GO:0005634|GO:0005886	NP_003315	Tubby like protein 3
ASHG19A3A008251	27.305	4.77109	27.305	up	42.1019	997.308	5.28307	10.0542	coding	NM_020405	PLXDC1	RefSeq_coding	6271	chr17	-	37219555	37307902		CATGCATTTTTATCTACTGTCTGAGGACATACAATAAATCTGAGAAAGTCTATGCTGTCA	57125	Hs.125036	GO:0003674|GO:0001525|GO:0030054|GO:0005575|GO:0005737|GO:0005576|GO:0016021|GO:0005886|GO:0005923	NP_065138	Plexin domain containing 1
ASHG19A3A050769	3.14106	1.65125	3.14106	up	660.048	1811.8	9.23541	10.8867	coding	NM_020921	NIN	RefSeq_coding	10293	chr14	-	51186481	51297839		GAACATTGGTTTGTGAAGGAAAAACAGATTATCTAAAGCCATCTCTATGTTTCTGTTCAG	51199	Hs.310429	GO:0005525|GO:0005509|GO:0000166|GO:0005515|GO:0051642|GO:0005813|GO:0005737|GO:0005856|GO:0005874	NP_891991	Ninein (GSK3B interacting protein)
ASHG19A3A021838	2.1469	1.10225	2.1469	up	412.339	760.035	8.55196	9.65421	coding	NM_020307	CCNL1	RefSeq_coding	2625	chr3	-	156865587	156878482		AGAAGCCAAATTAAAAGCAAAGGGATTGAATCCGGATGGAACTCCAGCCCTTTCAACCCT	57018	Hs.4859	GO:0016607|GO:0005634	NP_064703	Cyclin L1
ASHG19A3A004296	3.0335	1.60098	3.0335	up	349.229	912.218	8.3232	9.92418	coding	NM_004499	HNRNPAB	RefSeq_coding	1696	chr5	+	177631507	177638183		AGCGGAGGTGGTGGTGGAGGTGGAGGTCAGGGTAGTACAAACTACGGCAAGAGCCAGCGA	3182	Hs.591731	GO:0003688|GO:0003723|GO:0003729|GO:0000166|GO:0005515|GO:0043565|GO:0003700|GO:0001837|GO:0045892|GO:0043193|GO:0006351|GO:0005737|GO:0005634|GO:0030529	NP_112556	Heterogeneous nuclear ribonucleoprotein A/B
ASHG19A3A004933	2.46392	1.30095	2.46392	up	423.728	894.264	8.59285	9.89381	coding	NM_016951	CKLF	RefSeq_coding	689	chr16	+	66586471	66599970	NM_001040138,	GAAGTGGTTATTTTGGCCTTTGCTTGATATTATCAACTCACTGGTAACAACAGTATTCAT	51192	Hs.15159	GO:0008009|GO:0008283|GO:0006935|GO:0048247|GO:0048246|GO:0030593|GO:0032940|GO:0005576|GO:0005615|GO:0016021|GO:0016020	NP_857592	Chemokine-like factor
ASHG19A3A045636	2.09077	1.06403	2.09077	up	658.905	1187.52	9.23324	10.2973	coding	NM_032299	DCUN1D5	RefSeq_coding	12732	chr11	-	102921412	102962944		ATGTTAGCTCTTCTGCTTGGGAGGACATGGCCACTGTTTTCAGTATTTTACCAGTACCTG	84259	Hs.503716	GO:0003674|GO:0008150|GO:0005575	NP_115675	DCN1, defective in cullin neddylation 1, domain containing 5 (S. cerevisiae)
ASHG19A3A012526	2.2254	1.15406	2.2254	up	176.14	356.338	7.35142	8.50549	coding	NM_005499	UBA2	RefSeq_coding	2682	chr19	+	34919267	34960797		ATCAGGTATCTGTTGACAATGGACAAACTATGGCGGAAAAGGAAACCTCCAGTTCCGTTG	10054	Hs.631580	GO:0005524|GO:0019948|GO:0008047|GO:0016874|GO:0046872|GO:0000166|GO:0005515|GO:0046982|GO:0008134|GO:0006464|GO:0016925|GO:0005634	NP_005490	Ubiquitin-like modifier activating enzyme 2
CUST_18_PI418767722	2.59378	1.37505	2.59378	up	443.484	981.093	8.65603	10.0311	coding	NM_000754	COMT	RefSeq_coding	2304	chr22	+	19929262	19957496	NM_007310,NM_001135162,NM_001135161,	CCAGACCTGAGTGGCAGAAAGCAAAAAGTTCCTTTGCTGCTTTAATTTTTAAATTTTCTT	1312	Hs.370408	GO:0008171|GO:0016206|GO:0000287|GO:0008168|GO:0005515|GO:0016740|GO:0042420|GO:0008210|GO:0007565|GO:0007612|GO:0032259|GO:0048609|GO:0045963|GO:0048662|GO:0042136|GO:0042135|GO:0050668|GO:0042493|GO:0032496|GO:0014070|GO:0048265|GO:0007268|GO:0006805|GO:0005737|GO:0005829|GO:0016021|GO:0043231|GO:0005624|GO:0005792|GO:0005739|GO:0005886|GO:0005625	NP_009294	Catechol-O-methyltransferase
ASHG19A3A041212	2.17719	1.12247	2.17719	up	213.622	417.865	7.6183	8.74077	coding	NM_016500	CXorf26	RefSeq_coding	1214	chrX	+	75392770	75398033		ATGGTACTTTGCTGCGACTAGATTGTTCTCAGGGCTACACTGAGGAAAACACCATCTTTG	51260	Hs.370100	GO:0003674|GO:0008150|GO:0005575	NP_057584	Chromosome X open reading frame 26
ASHG19A3A017174	3.55043	1.828	3.55043	up	137.96	443.121	6.9981	8.8261	coding	NM_016183	MRTO4	RefSeq_coding	2273	chr1	+	19578074	19586621		TTGTTCTATTTGTATTTCATGAAAGCAGTTCTGAATGAGAGTAAATCAGCTTCAGGGTGT	51154	Hs.463797	GO:0042254|GO:0005622|GO:0031965|GO:0005730|GO:0005634	NP_057267	MRNA turnover 4 homolog (S. cerevisiae)
ASHG19A3A045841	2.60985	1.38397	2.60985	up	490.467	1095.5	8.80544	10.1894	coding	NM_002370	MAGOH	RefSeq_coding	698	chr1	-	53692563	53704207		AAACCAATCTAGACTGAATATTGGTGTGGACATGGGGGGTGGGTGGGAGTAGAAAATTTT	4116	Hs.421576	GO:0003723|GO:0005515|GO:0008380|GO:0010467|GO:0031124|GO:0006406|GO:0000398|GO:0000398|GO:0000184|GO:0006417|GO:0006369|GO:0006366|GO:0006810|GO:0071013|GO:0005737|GO:0005829|GO:0035145|GO:0016607|GO:0005654|GO:0005634	NP_002361	Mago-nashi homolog, proliferation-associated (Drosophila)
ASHG19A3A039468	2.2329	1.15892	2.2329	up	998.463	1931.78	9.82831	10.9872	coding	NM_206920	MAMDC4	RefSeq_coding	3669	chr9	+	139746818	139755249		TATGCTGAGGCCTGGGCGTTCCCTGCCCTGTGCTGACTCTGTTGCTCTGTGAATAAACAC	158056	Hs.376780	GO:0015031|GO:0016021|GO:0016020	NP_996803	MAM domain containing 4
ASHG19A3A050554	2.25236	1.17144	2.25236	up	177.088	361.753	7.35828	8.52972	coding	NM_017807	OSGEP	RefSeq_coding	1547	chr14	-	20915216	20923198		ATCTTTGGGGAAACCATCGATATTGCAGTGGGTAATTGTCTGGATCGTTTTGCTCGAGTG	55644	Hs.525196	GO:0046872|GO:0004222|GO:0008233|GO:0005515|GO:0006508	NP_060277	O-sialoglycoprotein endopeptidase
ASHG19A3A054207	2.91809	1.54502	2.91809	up	737.346	1864.48	9.38998	10.935	coding	NM_016333	SRRM2	RefSeq_coding	9379	chr16	+	2802329	2821411		ACAGCAAATTCAGGAAAAAGTGGCGACCTTTCGACTCATGTTGCTGGAGAAGGATGTGAA	23524	Hs.433343	GO:0070742|GO:0003723|GO:0047485|GO:0005515|GO:0008380|GO:0000398|GO:0015030|GO:0071013|GO:0016607|GO:0005634	NP_057417	Serine/arginine repetitive matrix 2
ASHG19A3A044379	3.5267	1.81832	3.5267	up	163.361	516.517	7.24328	9.0616	coding	NM_001146289	LEPRE1	RefSeq_coding	2715	chr1	-	43212005	43232755		TAAATGGGGACTTCGATGGCGGAAACTTTTATTTCACTGAACTGGATGCCAAGACCGTGA	64175	Hs.720014	GO:0031418|GO:0005488|GO:0005506|GO:0046872|GO:0003674|GO:0016705|GO:0016702|GO:0019797|GO:0008285|GO:0055114|GO:0005575|GO:0005783|GO:0005576|GO:0005578	NP_071751	Leucine proline-enriched proteoglycan (leprecan) 1
ASHG19A3A020149	2.36747	1.24334	2.36747	up	99.9013	220.135	6.52923	7.77258	coding	NM_001128635	RIMBP3B	RefSeq_coding	5429	chr22	+	21738039	21743446	NM_001128633,	TGTGTTAAACTGATGGTAGTCCTTAAGCGTCCCCTAGGCTCTGAAAGTAGCAGGACTTAA	440804	Hs.568257		NP_001122107	RIMS binding protein 3B
ASHG19A3A035868	3.43581	1.78065	3.43581	up	416.289	1232.36	8.56655	10.3472	coding	NM_153225	C8orf84	RefSeq_coding	3804	chr8	-	73976778	74005507		TTATAACTACCTCTGCATTCAACAAGGAGAGAACACGACAAGCTACGTCTCCACACTGGT	157869	Hs.439040	GO:0030247|GO:0005044|GO:0006955|GO:0031012|GO:0005576	NP_694957	Chromosome 8 open reading frame 84
ASHG19A3A032131	4.81182	2.26658	4.81182	up	305.777	1280.99	8.13209	10.3987	coding	NM_004952	EFNA3	RefSeq_coding	1782	chr1	+	155051347	155060006		CCTGGGCCTTTTTCAAGTGCTTTGGCTGTGACTTTCATACTCTGCTCTTAGTCTAAAAAA	1944	Hs.516656	GO:0046875|GO:0005005|GO:0007267|GO:0031225|GO:0005887|GO:0005886	NP_004943	Ephrin-A3
ASHG19A3A046687	7.42705	2.89279	7.42705	up	188.986	1229.04	7.4506	10.3434	coding	NM_018043	ANO1	RefSeq_coding	4811	chr11	+	69924407	70035649		CTGTAGCTCAAAGGTGGAGGGAGTTTATTAGTTAACCAAATATCGTTGAGAGGAATTTAA	55107	Hs.503074	GO:0005229|GO:0005216|GO:0006821|GO:0006811|GO:0007275|GO:0060438|GO:0034707|GO:0005737|GO:0016021|GO:0005886	NP_060513	Anoctamin 1, calcium activated chloride channel
ASHG19A3A038010	2.74908	1.45895	2.74908	up	2210.33	5671.59	10.9872	12.4462	coding	NM_001100588	RC3H2	RefSeq_coding	3991	chr9	-	125611731	125667562		TGGGGGCATCCATTTCCTGTGGACTCTTTGATACTTCAAGCCCTCTTGCATTAGCATTAT	54542	Hs.533499	GO:0003677|GO:0046872|GO:0008270|GO:0008150|GO:0009986|GO:0005737|GO:0012505|GO:0016020|GO:0005624|GO:0048471	NP_061323	Ring finger and CCCH-type domains 2
ASHG19A3A051445	3.5646	1.83374	3.5646	up	6408.23	27878.1	12.5576	14.3913	coding	NM_002306	LGALS3	RefSeq_coding	1017	chr14	+	55595934	55612147	NR_003225,	AACTGGGGAAGGGAAGAAAGACAGTCGGTTTTCCCATTTGAAAGTGGGAAACCATTCAAA	3958	Hs.531081	GO:0019863|GO:0005515|GO:0005529|GO:0030154|GO:0030198|GO:0045087|GO:0001501|GO:0005737|GO:0031012|GO:0005743|GO:0005634|GO:0005886|GO:0005578	NP_002297	Lectin, galactoside-binding, soluble, 3
ASHG19A3A014193	4.39485	2.13582	4.39485	up	165.609	642.966	7.26211	9.39793	coding	NM_033514	LIMS3	RefSeq_coding	1200	chr2	-	111222628	111230619		TTCCATTTGGGACATGACTGATGTGCTTCAGTCTTTGTATAATAAATGCATCTTCGCCAC	96626	Hs.535619	GO:0046872|GO:0008270|GO:0005737	NP_277049	LIM and senescent cell antigen-like domains 3
ASHG19A3A048832	3.31221	1.72779	3.31221	up	88.0487	269.613	6.35251	8.08031	coding	NM_002392	MDM2	RefSeq_coding	7369	chr12	+	69201970	69239211		ATGTGCAATACCAACATGTCTGTACCTACTGATGGTGCTGTAACCACCTCACAGATTCCA	4193	Hs.484551	GO:0017163|GO:0019899|GO:0042802|GO:0016874|GO:0046872|GO:0002039|GO:0005515|GO:0004842|GO:0004842|GO:0008270|GO:0006977|GO:0000075|GO:0045184|GO:0044419|GO:0043518|GO:0043066|GO:0071157|GO:0000122|GO:0048011|GO:0048015|GO:0008284|GO:0045931|GO:0032436|GO:0006461|GO:0031648|GO:0034504|GO:0016567|GO:0016567|GO:0042787|GO:0042176|GO:0007268|GO:0007089|GO:0005737|GO:0005829|GO:0030666|GO:0005626|GO:…	NP_002383	Mdm2 p53 binding protein homolog (mouse)
ASHG19A3A053790	2.40375	1.26529	2.40375	up	142.345	314.011	7.04124	8.30652	coding	NM_033212	CCDC102A	RefSeq_coding	2450	chr16	-	57546091	57570477		CCTGACGCTGAACCAGAGCTCAGGAATGTCAAGTAACTTAATAAATGAGTGAATGTGAAG	92922	Hs.644611		NP_149989	Coiled-coil domain containing 102A
ASHG19A3A047978	2.8531	1.51253	2.8531	up	79.7181	212.537	6.20844	7.72097	coding	NM_012406	PRDM4	RefSeq_coding	4225	chr12	-	108126643	108154914		ATGGGTCACATGGGTATGAAGCCCCACAAGTGTGATTTCTGTAGCAAGGCTTTTAGTGAT	11108	Hs.506655	GO:0003677|GO:0003702|GO:0005123|GO:0046872|GO:0008270|GO:0008283|GO:0071363|GO:0031670|GO:0045786|GO:0030308|GO:0048011|GO:0007165|GO:0006366|GO:0005737|GO:0005622|GO:0005634	NP_036538	PR domain containing 4
ASHG19A3A004090	2.18289	1.12624	2.18289	up	929.776	1781.2	9.72964	10.8559	coding	NM_002961	S100A4	RefSeq_coding	512	chr1	-	153516097	153518282		TCAGCGCTTCTTCTTTCTTGGTTTGATCCTGACTGCTGTCATGGCGTGCCCTCTGGAGAA	6275	Hs.654444	GO:0050786|GO:0005509|GO:0048306|GO:0042802|GO:0005515|GO:0001837|GO:0043123|GO:0043005|GO:0005634|GO:0048471	NP_062427	S100 calcium binding protein A4
ASHG19A3A049058	2.26997	1.18268	2.26997	up	1811.75	3737.86	10.6956	11.8783	coding	NM_002534	OAS1	RefSeq_coding	1470	chr12	+	113344738	113355829		GAGGGTTTCTGGAATTTTCACATCCCTTGTCCAGAATTCATTCCCCTAAGAGTAATAATA	4938	Hs.524760	GO:0005524|GO:0003723|GO:0000166|GO:0016779|GO:0016740|GO:0019221|GO:0006955|GO:0060333|GO:0006139|GO:0060337|GO:0005737|GO:0005783|GO:0005792|GO:0005739|GO:0005634	NP_058132	2',5'-oligoadenylate synthetase 1, 40/46kDa
ASHG19A3A006630	4.94275	2.30531	4.94275	up	139.192	608.197	7.00964	9.31496	coding	NM_182724	CREM	RefSeq_coding	1663	chr10	+	35484829	35501885	NM_182721,	CAGGAGTTGTCTGGCCAGCTTAGTGCTGCCACTGGTGACATGCCAACTTACCAGATCCGA	1390	Hs.200250	GO:0003677|GO:0008140|GO:0005515|GO:0046983|GO:0043565|GO:0003700|GO:0030154|GO:0007275|GO:0006355|GO:0006355|GO:0007165|GO:0007283|GO:0005634	NP_898883	CAMP responsive element modulator
ASHG19A3A017937	3.19725	1.67683	3.19725	up	4329.7	15092.3	12.0013	13.6782	coding	NM_018419	SOX18	RefSeq_coding	1718	chr20	-	62679080	62680979		CATTTTTGAAGCACCTGCTCCTTTTCTTGCAGTGTATTTTCTACAACCAGATTGTATTAA	54345	Hs.8619	GO:0003702|GO:0010843|GO:0003700|GO:0016563|GO:0001525|GO:0001568|GO:0043534|GO:0035050|GO:0060956|GO:0060214|GO:0061028|GO:0022405|GO:0001942|GO:0001947|GO:0001701|GO:0001946|GO:0060836|GO:0045892|GO:0003151|GO:0010552|GO:0045893|GO:0001944|GO:0001570|GO:0005634	NP_060889	SRY (sex determining region Y)-box 18
ASHG19A3A022454	3.04402	1.60598	3.04402	up	351.78	921.689	8.33251	9.93849	coding	NM_015873	VILL	RefSeq_coding	2787	chr3	+	38035077	38048675		ACTCTGACTTCCAAGATATCTTTGGGAAATCCAAGGAGGAATTCTACAGCATGGCCACGT	50853	Hs.103665	GO:0003779|GO:0005200|GO:0051693|GO:0007010|GO:0015629	NP_056957	Villin-like
ASHG19A3A031154	2.18189	1.12558	2.18189	up	1072.51	2058.46	9.9416	11.0672	coding	NM_003521	HIST1H2BM	RefSeq_coding	446	chr6	+	27782821	27783266		ATCTCTTCCAAGGCTATGGGAATCATGAACTCCTTCGTCAACGACATCTTTGAGCGTATC	8342	Hs.182432	GO:0003677|GO:0006334|GO:0005694|GO:0000786|GO:0005634	NP_003512	Histone cluster 1, H2bm
ASHG19A3A005725	2.25949	1.176	2.25949	up	55.1099	122.343	5.67108	6.84707	coding	NM_080594	RNPS1	RefSeq_coding	1963	chr16	-	2303120	2318114		AAAGCAGGAGGAGGTGGCGGCGGCGGGAAGATGCTGCTCTTTGGCGTAAATTGCAATCGA	10921	Hs.355643	GO:0003723|GO:0000166|GO:0005515|GO:0008380|GO:0010467|GO:0031124|GO:0006406|GO:0000398|GO:0000184|GO:0006369|GO:0006366|GO:0005737|GO:0005829|GO:0016607|GO:0005654|GO:0005634	NP_542161	RNA binding protein S1, serine-rich domain
ASHG19A3A047374	2.2992	1.20113	2.2992	up	15559.9	54666.5	13.9611	15.1622	coding	NM_000900	MGP	RefSeq_coding	661	chr12	-	15034826	15038828		GAGAAATGCAAATACCTTCATATCCCCTCAGCAGAGATGGAGAGCTAAAGTCCAAGAGAG	4256	Hs.365706	GO:0005509|GO:0048306|GO:0005201|GO:0008147|GO:0048754|GO:0001502|GO:0030154|GO:0030324|GO:0007275|GO:0001503|GO:0006461|GO:0030500|GO:0051592|GO:0009725|GO:0009612|GO:0007584|GO:0005783|GO:0031012|GO:0005576|GO:0005615|GO:0043234|GO:0005578	NP_001177768	Matrix Gla protein
ASHG19A3A018038	2.66745	1.41546	2.66745	up	1304.42	3123.38	10.2144	11.6299	coding	NM_001136204	RCC2	RefSeq_coding	3968	chr1	-	17733251	17765057	NM_018715,	GGTCTTCCAGCTCAGGAAAAAGAATTTGAAAGAGGCTTAGCGTGAAGGGGAATCAAAGAG	55920	Hs.380857	GO:0000087|GO:0051301|GO:0000278|GO:0000236|GO:0000775|GO:0005737|GO:0005856|GO:0005829|GO:0005874|GO:0005730|GO:0005634|GO:0005819	NP_061185	Regulator of chromosome condensation 2
ASHG19A3A032654	2.45878	1.29794	2.45878	up	281.026	605.567	8.00865	9.30659	coding	NM_203288	RP9	RefSeq_coding	1184	chr7	-	33134411	33149002		GGTGACAAAGAATGCCCTTTCTTTATCAAAGGCAACCAAAAGTTAGAGCAGTTCAGAGTG	6100	Hs.326805	GO:0046872|GO:0003676|GO:0005515|GO:0008270|GO:0008380|GO:0050896|GO:0007601|GO:0005634	NP_976033	Retinitis pigmentosa 9 (autosomal dominant)
ASHG19A3A013305	3.72385	1.8968	3.72385	up	82.6823	282.886	6.26163	8.15843	coding	NM_014812	CEP170	RefSeq_coding	7204	chr1	-	243287730	243418708		TATACCATTGAGTTAGAGAATCCCAACAGTGAGGAAGTGGAAGCAAGAAAAATGATTGAC	9859	Hs.533635	GO:0005814|GO:0005737|GO:0005856|GO:0005874|GO:0005819	NP_055627	Centrosomal protein 170kDa
ASHG19A3A049102	4.53298	2.18046	4.53298	up	300.244	1177.46	8.10532	10.2858	coding	NM_001136534	TMEM233	RefSeq_coding	1573	chr12	+	120031263	120079363		CTCCATCATCATTGGCCTTCTCATCATCGGCATTTCTTGTGCAGTTCACTTCACAAGGAA	387890	Hs.530965	GO:0009607|GO:0016021|GO:0016020	NP_001130006	Transmembrane protein 233
ASHG19A3A031596	3.05684	1.61204	3.05684	up	105.484	295.488	6.60768	8.21973	coding	NM_001010870	TDRD6	RefSeq_coding	8977	chr6	+	46655611	46672054		ATAGTGAACCCTGAGAATGTCTGGAATGGCATACCCAAATTGGATAAGAGTCCACCTGAG	221400	Hs.656983	GO:0003676|GO:0030154|GO:0007281|GO:0007275|GO:0007283|GO:0043186|GO:0033391|GO:0005737|GO:0005783	NP_001161831	Tudor domain containing 6
ASHG19A3A001492	2.76192	1.46567	2.76192	up	545.734	1300.83	8.95868	10.4244	coding	NM_001077206	SEC31A	RefSeq_coding	3902	chr4	-	83739814	83812400		GTACCACCTTATCCACAGCCACAGCGTCCTCAGAATGGTTGGAATGACCCTCCAGCTTTG	22872	Hs.370024	GO:0048306|GO:0005515|GO:0048208|GO:0006888|GO:0006888|GO:0016044|GO:0044267|GO:0043687|GO:0018279|GO:0015031|GO:0051592|GO:0016192|GO:0030127|GO:0012507|GO:0005737|GO:0031410|GO:0005829|GO:0005783|GO:0005789|GO:0005768|GO:0043231|GO:0016020|GO:0048471	NP_057295	SEC31 homolog A (S. cerevisiae)
ASHG19A3A011256	2.4474	1.29125	2.4474	up	456.033	950.92	8.69427	9.98552	coding	NM_004720	LPAR2	RefSeq_coding	1803	chr19	-	19734467	19739039		AATTGAAGCAGTCCACGGGGAGGGGATGATACAAGGAGTAAACCTTTCTTTACACTCTGA	9170	Hs.122575	GO:0004930|GO:0030274|GO:0030165|GO:0008289|GO:0001619|GO:0005515|GO:0004872|GO:0007186|GO:0000187|GO:0007202|GO:0007204|GO:0043410|GO:0035025|GO:0009986|GO:0030139|GO:0005887|GO:0005886|GO:0005886	NP_004711	Lysophosphatidic acid receptor 2
ASHG19A3A040756	2.73841	1.45334	2.73841	up	4946.7	14871.4	12.2077	13.661	coding	NM_006406	PRDX4	RefSeq_coding	921	chrX	+	23685644	23704513		TCAGTGGATGAGACACTACGTTTGGTTCAAGCATTCCAGTACACTGACAAACACGGAGAA	10549	Hs.83383	GO:0016491|GO:0008379|GO:0007252|GO:0045454|GO:0055114|GO:0005737|GO:0005576|GO:0005615|GO:0005739	NP_006397	Peroxiredoxin 4
ASHG19A3A007059	24.2067	4.59733	24.2067	up	533.23	13236.5	8.92658	13.5239	coding	NM_212474	FN1	RefSeq_coding	7912	chr2	-	216225180	216300791		CCCCTGATTGGAAGGAAAAAGACAGGACAAGAAGCTCTCTCTCAGACAACCATCTCATGG	2335	Hs.203717	GO:0005518|GO:0005201|GO:0008201|GO:0005515|GO:0006953|GO:0001525|GO:0007596|GO:0007155|GO:0016477|GO:0050900|GO:0018149|GO:0030168|GO:0002576|GO:0008360|GO:0009611|GO:0034446|GO:0005793|GO:0031012|GO:0031012|GO:0005576|GO:0005576|GO:0005576|GO:0005615|GO:0005577|GO:0031093|GO:0005578	NP_997647	Fibronectin 1
ASHG19A3A023315	2.00501	1.00361	2.00501	up	274.985	490.793	7.97656	8.98017	coding	NM_014245	RNF7	RefSeq_coding	1599	chr3	+	141457050	141465242		GTTAATGAGGGAAAATGTTTACCAGTGTAGCATTGGATCAAAAAGTTTATCACACAGTGT	9616	Hs.134623	GO:0019788|GO:0005507|GO:0046872|GO:0005515|GO:0008270|GO:0006916|GO:0008631|GO:0045116|GO:0051775|GO:0005737|GO:0005634	NP_899060	Ring finger protein 7
ASHG19A3A028198	5.90069	2.56088	5.90069	up	736.737	3954.2	9.38876	11.9496	coding	NM_181501	ITGA1	RefSeq_coding	4811	chr5	+	52084135	52249484		TCATCCTGCTGAGTGCTTTTGCCGGATTGTTGCTGTTAATGCTGCTCATTTTAGCACTGT	53918	Hs.644352	GO:0004519|GO:0016787|GO:0046872|GO:0005515|GO:0007049|GO:0051301|GO:0008283|GO:0051276|GO:0006412|GO:0005737|GO:0005634	NP_057030	Pelota homolog (Drosophila)
ASHG19A3A046417	2.59062	1.37329	2.59062	up	3713.57	9605.09	11.7637	13.137	coding	NM_001032295	SERPING1	RefSeq_coding	1832	chr11	+	57365704	57382326	NM_000062,	AATCTGAGTTTGGTGATCCTGGTACCCCAGAACCTGAAACATCGTCTTGAAGACATGGAA	710	Hs.384598	GO:0030414|GO:0005515|GO:0004867|GO:0008015|GO:0007596|GO:0007597|GO:0006958|GO:0045087|GO:0001869|GO:0010951|GO:0030168|GO:0002576|GO:0005576|GO:0005576|GO:0005615|GO:0031093	NP_001027466	Serpin peptidase inhibitor, clade G (C1 inhibitor), member 1
ASHG19A3A023333	6.77892	2.76106	6.77892	up	560.815	3441.2	9.00415	11.7652	coding	NM_004267	CHST2	RefSeq_coding	3046	chr3	+	142838667	142841810		CGAGGAGGCATTCTTCTAAAGCAGACTTTTGTGTAAAAAGCAAAGGTTACATGTGAGTAT	9435	Hs.8786	GO:0001517|GO:0008146|GO:0016740|GO:0006044|GO:0005975|GO:0006954|GO:0007275|GO:0006790|GO:0005794|GO:0016021|GO:0031228|GO:0016020|GO:0005802	NP_004258	Carbohydrate (N-acetylglucosamine-6-O) sulfotransferase 2
ASHG19A3A015396	2.35576	1.23619	2.35576	up	368.114	751.277	8.39897	9.63516	coding	NM_001145710	LOC375190	RefSeq_coding	1386	chr2	+	24346349	24392506		ATAATCCAAGTGCCAAAGAGGCCATCTCTGAAGGGTATTTTTCTTCCTTGAGCCTCAGCA	375190	Hs.710370		NP_001139182	Hypothetical protein LOC375190
ASHG19A3A030769	5.23357	2.3878	5.23357	up	347.3	1603.24	8.31491	10.7027	coding	NM_001024465	SOD2	RefSeq_coding	1035	chr6	-	160100150	160114353	NM_000636,	ATATCAATCATAGCATTTTCTGGACAAACCTCAGCCCTAACGGTGGTGGAGAACCCAAAG	6648	Hs.487046	GO:0030145|GO:0030145|GO:0046872|GO:0016491|GO:0005515|GO:0004784|GO:0004784|GO:0001315|GO:0043066|GO:0008285|GO:0043524|GO:0055114|GO:0032364|GO:0051289|GO:0008217|GO:0006357|GO:0001836|GO:0019430|GO:0000303|GO:0006801|GO:0006801|GO:0003069|GO:0005759|GO:0005739	NP_001019637	Superoxide dismutase 2, mitochondrial
ASHG19A3A006860	2.08652	1.0611	2.08652	up	392.95	708.698	8.48807	9.54917	coding	NM_199194	BRE	RefSeq_coding	1860	chr2	+	28113481	28561765	NM_199191,	ATGGAAATGAAATGGCCAAAAGAGCAAAGGCTTATTTCAAAACCTTTGTCCCTCAGTTCC	9577	Hs.258314	GO:0000268|GO:0031593|GO:0005515|GO:0005164|GO:0031572|GO:0006915|GO:0016568|GO:0006302|GO:0045739|GO:0045768|GO:0006974|GO:0010212|GO:0007165|GO:0070531|GO:0070552|GO:0005737|GO:0000152|GO:0005634	NP_954664	Brain and reproductive organ-expressed (TNFRSF1A modulator)
ASHG19A3A037557	2.5578	1.3549	2.5578	up	5493.12	15446	12.347	13.7019	coding	NM_001206	KLF9	RefSeq_coding	5208	chr9	-	72999514	73029573		CGGATAGATTGAGATGTTCTTTCACATCAGATGATCTGTAACACTGTAAGATACTGATCT	687	Hs.150557	GO:0003677|GO:0046872|GO:0003700|GO:0030528|GO:0008270|GO:0007566|GO:0050847|GO:0006357|GO:0006351|GO:0005622|GO:0005634	NP_001197	Kruppel-like factor 9
ASHG19A3A003011	2.28617	1.19293	2.28617	up	75.8316	166.19	6.13753	7.33047	coding	NM_001159651	BOD1	RefSeq_coding	1737	chr5	-	173034147	173043666		AATGGTCTGAGGCAGAGTGTGGTTCAAATACGCCAGACACCTTTTGAAAGCTAATTTTTG	91272	Hs.425091	GO:0007049|GO:0051301|GO:0007067|GO:0000777|GO:0005737|GO:0005856|GO:0005815	NP_612378	Biorientation of chromosomes in cell division 1
ASHG19A3A017665	4.33726	2.11678	4.33726	up	1379.99	5501.52	10.2869	12.4037	coding	NM_005461	MAFB	RefSeq_coding	3378	chr20	-	39314518	39317876		CTGCCGCAACAGAAATTGTTTTTATTTCATGTAAAATAAGGGATCAATTTCAAACCCTGC	9935	Hs.169487	GO:0005515|GO:0043565|GO:0003700|GO:0008134|GO:0035284|GO:0042472|GO:0045647|GO:0045944|GO:0007585|GO:0021571|GO:0021572|GO:0007379|GO:0007423|GO:0005634|GO:0005667	NP_005452	V-maf musculoaponeurotic fibrosarcoma oncogene homolog B (avian)
ASHG19A3A031940	2.95127	1.56134	2.95127	up	1063.34	2793.94	9.92915	11.4905	coding	NM_032194	RPF2	RefSeq_coding	1078	chr6	+	111303290	111346793		CTAAGCAAACTACAAACCAGGAAAATGAAGGGGTTGAAGAAGCGACCTGCAGAAAGGATA	84154	Hs.372265	GO:0005515|GO:0005730|GO:0005634	NP_115570	Ribosome production factor 2 homolog (S. cerevisiae)
ASHG19A3A009679	3.25759	1.70381	3.25759	up	941.666	2719.98	9.74563	11.4494	coding	NM_002507	NGFR	RefSeq_coding	3420	chr17	+	47572654	47592382		GCCCTCCTGAAACTTACACACAAAACGTTAAGTGATGAACATTAAATAGCAAAGAAAGAA	4804	Hs.415768	GO:0003824|GO:0005035|GO:0048406|GO:0005515|GO:0004872|GO:0004871|GO:0004888|GO:0006916|GO:0006915|GO:0007411|GO:0030154|GO:0007417|GO:0016048|GO:0031069|GO:0008624|GO:0031293|GO:0007275|GO:0050771|GO:0045786|GO:0040037|GO:0051799|GO:0048635|GO:0021675|GO:0048011|GO:0050772|GO:0048146|GO:0042488|GO:0050770|GO:0010468|GO:0009611|GO:0043588|GO:0009986|GO:0005737|GO:0005829|GO:0005768|GO:0005576|GO:…	NP_002498	Nerve growth factor receptor
ASHG19A3A041279	8.84874	3.14547	8.84874	up	98.5444	761.182	6.51156	9.65703	coding	NM_013347	RPA4	RefSeq_coding	1560	chrX	+	96138906	96140446		TGTGTTGGAGCTTCTTTTTCCAAAAGAAAAACTAGTTGCAGTCAGGGAGCCAGCGAAAAG	29935	Hs.659349	GO:0003676|GO:0003697|GO:0000077|GO:0033260|GO:0006270|GO:0000082|GO:0000216|GO:0000278|GO:0006289|GO:0005662|GO:0005654|GO:0005634	NP_037479	Replication protein A4, 30kDa
ASHG19A3A001807	2.91902	1.54548	2.91902	up	67.179	185.725	5.95575	7.50123	coding	NM_001101677	SOHLH1	RefSeq_coding	1425	chr9	-	138585256	138591374		TGCTGACTGCTGGTCCCAGCTCGTGGCCGGGGTCTCTGGAGGGTCGAGGAGGCAGTGGCC	402381	Hs.120464	GO:0003677|GO:0030528|GO:0030154|GO:0007275|GO:0048477|GO:0007283|GO:0005737|GO:0005634	NP_001095147	Spermatogenesis and oogenesis specific basic helix-loop-helix 1
ASHG19A3A030979	3.06621	1.61645	3.06621	up	225.359	606.327	7.69224	9.3087	coding	NM_024575	TNFAIP8L2	RefSeq_coding	1248	chr1	+	151129104	151132225		CAGGAAGAAGGGGCTAGGGCAGGGGAGATTCTCATAGGGGAAATAAAACTACTAAAATAT	79626	Hs.709522	GO:0045087	NP_078851	Tumor necrosis factor, alpha-induced protein 8-like 2
ASHG19A3A001758	2.20417	1.14024	2.20417	up	356.541	682.303	8.35238	9.49262	coding	NM_001099782	GGT5	RefSeq_coding	2401	chr22	-	24615622	24641110		GGTTCCGGCACCACCCCCTCACCTGTGAGTGGAGACAGGGTGGGTGGAGCTCCCGGAAGG	2687	Hs.437156	GO:0008415|GO:0003840|GO:0016740|GO:0006520|GO:0006750|GO:0006749|GO:0042446|GO:0019370|GO:0006692|GO:0016021|GO:0005886	NP_004112	Gamma-glutamyltransferase 5
ASHG19A3A038008	3.77955	1.91822	3.77955	up	189.841	635.679	7.45817	9.37639	coding	NM_005388	PDCL	RefSeq_coding	2774	chr9	-	125580622	125590840		GGGTGGAATGTATTGAAAATTATTAGAAGCAGGGAAGTATTGTTAGTCTAGCTTATTTCC	5082	Hs.271749	GO:0050896|GO:0007165|GO:0007601	NP_005379	Phosducin-like
ASHG19A3A011226	8.96254	3.16391	8.96254	up	415.093	3354.63	8.5623	11.7262	coding	NM_004750	CRLF1	RefSeq_coding	1824	chr19	-	18704036	18717660		CTAGGGCCCCTCCAAAAGAGTCCTTTTAAATAAATGAGCTATTTAGGTGCTGTGATTGTG	9244	Hs.114948	GO:0019955|GO:0004872|GO:0001657|GO:0005576|GO:0005615	NP_004741	Cytokine receptor-like factor 1
ASHG19A3A031018	4.76799	2.25338	4.76799	up	326.15	1356.18	8.2294	10.4828	coding	NM_013262	MYLIP	RefSeq_coding	3086	chr6	+	16129316	16148476		TTTGACGGTCACCAAGGAATCTGGGAACAGCATCGTGCTCTTGTTTAAAATGATCAGCAC	29116	Hs.484738	GO:0008092|GO:0016874|GO:0046872|GO:0005515|GO:0004842|GO:0008270|GO:0006928|GO:0042632|GO:0010989|GO:0007399|GO:0045732|GO:0031648|GO:0016567|GO:0042787|GO:0032803|GO:0005737|GO:0005856|GO:0019898|GO:0005622	NP_037394	Myosin regulatory light chain interacting protein
ASHG19A3A051359	2.53765	1.34349	2.53765	up	515.987	1129.49	8.88329	10.2268	coding	NM_001030055	ARHGAP5	RefSeq_coding	9604	chr14	+	32546494	32628932		AAGTTCTTGAACTATTTTACCAGCTTTAACTTTGGGGCTCTTAGTTTCTTTTCTCCAGAT	394	Hs.592313	GO:0005525|GO:0005096|GO:0003924|GO:0005100|GO:0042169|GO:0006184|GO:0007266|GO:0007155|GO:0051056|GO:0007165|GO:0007264|GO:0005737|GO:0005829|GO:0005622|GO:0016020	NP_001164	Rho GTPase activating protein 5
ASHG19A3A003289	10.0464	3.32861	10.0464	up	2294.33	27414.2	11.0435	14.3721	coding	NM_001165415	LDHA	RefSeq_coding	1957	chr11	+	18415935	18429765		TAAAGATAAGGAACAGTGGAAAGAGTGCAGATACACTTTGGGGGATCCAAAAGGAGCTGC	3939	Hs.2795	GO:0004459|GO:0016491|GO:0005515|GO:0044262|GO:0006096|GO:0055114|GO:0006090|GO:0005737|GO:0005829	NP_005557	Lactate dehydrogenase A
ASHG19A3A013591	2.65231	1.40725	2.65231	up	123.775	301.528	6.84269	8.24995	coding	NM_173074	PIGF	RefSeq_coding	1162	chr2	-	46808413	46844251		ATAGATCTCTCCATGTACCCTGCAGGGGGCTTGGTACTGTGAAATGAGTAACTTAATCCT	5281	Hs.468415	GO:0004307|GO:0006501|GO:0006506|GO:0044267|GO:0043687|GO:0016254|GO:0005783|GO:0005789|GO:0005789|GO:0016021|GO:0016020	NP_775097	Phosphatidylinositol glycan anchor biosynthesis, class F
ASHG19A3A028920	3.53238	1.82064	3.53238	up	160.164	507.814	7.21262	9.03327	coding	NM_018936	PCDHB2	RefSeq_coding	2733	chr5	+	140474236	140476962		GAGGTGTCTCCTTTTATTAGAAAGTAACCATCTTATTCCAATTCTATGCATGTTACTGGT	56133	Hs.533023	GO:0005509|GO:0016339|GO:0007155|GO:0007156|GO:0007399|GO:0007416|GO:0007268|GO:0016021|GO:0005887|GO:0005886	NP_061759	Protocadherin beta 2
ASHG19A3A040872	2.4645	1.30129	2.4645	up	139.751	316.1	7.01542	8.31671	coding	NM_001097579	GPR34	RefSeq_coding	1938	chrX	+	41548225	41556529		GACATAAGAACTACACATGAGGAATATGTCATTTAGCACTTTCACTTTTTGATCTCCACA	2857	Hs.495989	GO:0004930|GO:0030165|GO:0042043|GO:0008022|GO:0032403|GO:0045028|GO:0004872|GO:0007186|GO:0006886|GO:0005737|GO:0030425|GO:0005887|GO:0005624|GO:0005886|GO:0043234|GO:0005625	NP_005291	G protein-coupled receptor 34
ASHG19A3A055025	8.58676	3.10211	8.58676	up	150.049	1127.45	7.12215	10.2243	coding	NM_032294	CAMKK1	RefSeq_coding	3583	chr17	-	3763624	3796337	NM_172206,	CAAGCGATGAGCAAACTCTATAAGAGTGTTTTAAAAATTAACTTCCCAGGAAGTGAGTTA	84254	Hs.8417	GO:0005524|GO:0005516|GO:0004683|GO:0000166|GO:0016740|GO:0006468|GO:0007268|GO:0005737|GO:0005829|GO:0005634	NP_757344	Calcium/calmodulin-dependent protein kinase kinase 1, alpha
ASHG19A3A002858	2.63053	1.39535	2.63053	up	126.138	304.996	6.86932	8.26467	coding	NM_001145721	HOMER3	RefSeq_coding	1428	chr19	-	19040009	19051161		TGAGGAGACTCAGCAGAAGGTGCAGACCCGCAATGCGGAGTTGGAGCACCAGCTGCGGGC	9454	Hs.720208	GO:0008022|GO:0005515|GO:0019904|GO:0007216|GO:0006605|GO:0030054|GO:0005575|GO:0005737|GO:0005886|GO:0014069|GO:0045211|GO:0045202	NP_004829	Homer homolog 3 (Drosophila)
ASHG19A3A001039	7.0105	2.80952	7.0105	up	768.497	4981.93	9.45234	12.2619	coding	NM_001017534	CARD16	RefSeq_coding	695	chr11	-	104912052	104916051	NM_001223,	TGGCAGAGACGCTGGGACTCTCAGCAGCTCTTCAGGCAGTGCAGGACAACCCAGCTATGC	114769	Hs.348365	GO:0004869|GO:0030414|GO:0042981|GO:0005622	NP_443121	Caspase recruitment domain family, member 16
ASHG19A3A008463	2.06891	1.04887	2.06891	up	745.989	1335.19	9.40656	10.4554	coding	NM_016632	ARL17A	RefSeq_coding	877	chr17	-	44376500	44439163		CACTTTACATATGGATTCTAAAACAATCCTCTGCATGTCTACACTTGCACATAATGCAAA	641522	Hs.720602	GO:0005525|GO:0000166|GO:0015031|GO:0016192|GO:0005794		ADP-ribosylation factor-like 17B
ASHG19A3A041280	3.28362	1.71529	3.28362	up	270.852	765.703	7.95088	9.66617	coding	NM_007309	DIAPH2	RefSeq_coding	3782	chrX	+	95939661	96724836		GTGCTGTTTTAAACAGGATTGGGTGATGGTACAACATGACTTTTTAAGATAATCAAGTAG	1730	Hs.226483	GO:0017048|GO:0003779|GO:0005488|GO:0005102|GO:0030036|GO:0030154|GO:0016043|GO:0000910|GO:0007292|GO:0007275|GO:0048477|GO:0005794|GO:0005737|GO:0005829|GO:0005769|GO:0043231|GO:0005739|GO:0005730	NP_009293	Diaphanous homolog 2 (Drosophila)
ASHG19A3A010792	2.52347	1.33541	2.52347	up	256.79	570.065	7.87484	9.21025	coding	NM_001136263	C2CD4C	RefSeq_coding	3124	chr19	-	405443	409170		CTCCCCAGCTGTGTTTGTTTATAAATGCTGTTTATAGTGCAATAAAGGTGTTTCGGGAAT	126567	Hs.223770		NP_001129735	C2 calcium-dependent domain containing 4C
ASHG19A3A031130	2.23575	1.16076	2.23575	up	155.902	320.204	7.17359	8.33434	coding	NM_013375	ABT1	RefSeq_coding	2255	chr6	+	26597179	26600275		AATCACATTATGATCTTGACAGGTGCACTTTACTGGGGAGAATAAAAAGGACCATACGGT	29777	Hs.254406	GO:0003677|GO:0003723|GO:0016251|GO:0000166|GO:0005515|GO:0003713|GO:0021522|GO:0006366|GO:0005730|GO:0005634|GO:0005667	NP_037507	Activator of basal transcription 1
ASHG19A3A014711	2.73877	1.45353	2.73877	up	141.354	352.227	7.03196	8.48549	coding	NM_020943	CWC22	RefSeq_coding	3279	chr2	-	180809603	180871780	CR616945,	ATAGCAGTTCAGAGTCTTCCAGTGAAGAGAGCGACTCTTCATCCATCAGTAGTCATAGCT	57703	Hs.311363	GO:0003723|GO:0005515|GO:0016070|GO:0008380|GO:0000398|GO:0048024|GO:0071013|GO:0005634|GO:0005681	NP_065994	CWC22 spliceosome-associated protein homolog (S. cerevisiae)
ASHG19A3A023999	2.06644	1.04715	2.06644	up	2874.59	5574.18	11.3754	12.4226	coding	NM_017741	DCAF16	RefSeq_coding	4548	chr4	-	17802279	17812381		TCACTTCGAAAGGAAGCCTTTCCCCAGCTTGGCAGCTGAATAAACCAATAGCTTTGTACA	54876	Hs.614787	GO:0016567|GO:0080008	NP_060211	DDB1 and CUL4 associated factor 16
ASHG19A3A021720	2.04594	1.03276	2.04594	up	712.062	1255.72	9.34123	10.374	coding	NM_021105	PLSCR1	RefSeq_coding	2228	chr3	-	146232967	146262628		TTCCTGTCCCAAATCAGCCAGTGTATAATCAGCCAGTATATAATCAGCCAGTTGGAGCTG	5359	Hs.130759	GO:0017124|GO:0005509|GO:0017128|GO:0005515|GO:0017121|GO:0030168|GO:0009615|GO:0016021|GO:0005886	NP_066928	Phospholipid scramblase 1
ASHG19A3A011452	2.38533	1.25419	2.38533	up	50.2502	118.178	5.54157	6.79577	coding	NM_001005851	ZNF780B	RefSeq_coding	8664	chr19	-	40534167	40562115		TAGAGCAAGAGAAAGAGCCCTGGATTGTTGTAAGTAAAGAAACAAGCAGATGGTATCCAG	163131	Hs.101139	GO:0003677|GO:0046872|GO:0008270|GO:0006355|GO:0005622|GO:0005634	NP_001005851	Zinc finger protein 780B
ASHG19A3A010357	2.41123	1.26977	2.41123	up	1552.31	3391.06	10.4736	11.7434	coding	NM_000633	BCL2	RefSeq_coding	6492	chr18	-	60790578	60986613		CTTTGTTTGTGTTGTTGGAAAAAGTCACATTGCCATTAAACTTTCCTTGTCTGTCTAGTT	596	Hs.150749	GO:0051434|GO:0042802|GO:0002020|GO:0005515|GO:0046982|GO:0042803|GO:0051721|GO:0043565|GO:0016563|GO:0008134|GO:0001782|GO:0002326|GO:0042100|GO:0050853|GO:0043375|GO:0000082|GO:0033077|GO:0043029|GO:0002360|GO:0007015|GO:0008633|GO:0008633|GO:0006916|GO:0006915|GO:0070059|GO:0031103|GO:0001662|GO:0001658|GO:0007569|GO:0008219|GO:0000902|GO:0016337|GO:0021747|GO:0051607|GO:0048589|GO:0048546|GO:…	NP_000648	B-cell CLL/lymphoma 2
ASHG19A3A026450	3.81071	1.93006	3.81071	up	1030.57	3554.58	9.87652	11.8066	coding	NM_017734	PALMD	RefSeq_coding	2601	chr1	+	100111430	100160096		ATATCTCTGAAAGAGCAAGAAGAAAGCTTAGGCAGCCCTGTCCACCATTCCCCATTTGAT	54873	Hs.483993	GO:0008360|GO:0005737|GO:0016020	NP_060204	Palmdelphin
ASHG19A3A006971	7.12944	2.83379	7.12944	up	663.775	4355.31	9.24138	12.0752	coding	NM_203416	CD163	RefSeq_coding	4148	chr12	-	7623411	7656414		TGATCTGGACCTAATGAATTCCTCAGGAGGCCATTCTGAGCCACACTGAAAAGGAAAATG	9332	Hs.504641	GO:0005515|GO:0005044|GO:0006953|GO:0006954|GO:0005576|GO:0005887|GO:0005886	NP_981961	CD163 molecule
ASHG19A3A038939	2.15617	1.10847	2.15617	up	85.8291	176.603	6.31811	7.42658	coding	NM_001012267	CENPP	RefSeq_coding	3428	chr9	+	95087740	95377435		ATAGATGAAGATGGGAAGGTTTTTCCAAAGCTGGATCTTCTCACCAAAGTCCCACAGCGA	401541	Hs.713775	GO:0034080|GO:0000087|GO:0000278|GO:0000236|GO:0006334|GO:0000775|GO:0005829|GO:0005654|GO:0005634	NP_001012267	Centromere protein P
ASHG19A3A035451	3.01319	1.59129	3.01319	up	387.256	998.172	8.46392	10.0552	coding	NM_207332	ERICH1	RefSeq_coding	1836	chr8	-	614200	681226		AATCCACCAAAGAAAGTGACCTCTGAGAAAGTGAGCCAGAAACATGCTGAGCCTTTGACA	157697	Hs.655310		NP_997215	Glutamate-rich 1
ASHG19A3A053797	2.60613	1.38191	2.60613	up	420.2	933.601	8.57861	9.96052	coding	NM_013242	C16orf80	RefSeq_coding	1308	chr16	-	58147496	58163296		TTACTTCTCAGACAGACTCTACTCAGAAGATGAGCTGCCGGCAGAGTTCAAACTGTATCT	29105	Hs.532755	GO:0007275	NP_037374	Chromosome 16 open reading frame 80
ASHG19A3A016593	2.44894	1.29216	2.44894	up	201.63	445.997	7.5418	8.83396	coding	NM_199227	MAP1D	RefSeq_coding	1550	chr2	+	172864803	172945586		ACAGTGATCTTTGTATCTGAACTTTGCACGTCTGCCGAAAAATCCGAACCTGTTGACTGG	254042	Hs.298250	GO:0004177|GO:0046872|GO:0008235|GO:0008233|GO:0031365|GO:0009987|GO:0018206|GO:0006508|GO:0005739	NP_954697	Methionyl aminopeptidase type 1D (mitochondrial)
ASHG19A3A028756	2.67435	1.41919	2.67435	up	51.5866	135.088	5.57905	6.99824	coding	NM_001046	SLC12A2	RefSeq_coding	6891	chr5	+	127419482	127525379		AATCTTCGCCTTTGCCAACGCTGTTGCAGTTGCTATGTATGTGGTTGGATTTGCAGAAAC	6558	Hs.162585	GO:0051739|GO:0008511|GO:0015293|GO:0005215|GO:0015696|GO:0050910|GO:0006811|GO:0006813|GO:0006814|GO:0070634|GO:0030321|GO:0055085|GO:0006810|GO:0016324|GO:0016323|GO:0005887|GO:0005624|GO:0005886	NP_001037	Solute carrier family 12 (sodium/potassium/chloride transporters), member 2
ASHG19A3A007072	2.34798	1.23142	2.34798	up	48.8251	113.369	5.49904	6.73046	coding	NM_213647	FGFR4	RefSeq_coding	3084	chr5	+	176513920	176525124		GGGCGCGGAGTCACGCAGGCTCGAGGAAGGCAGTTGGTGGGAAGTCCAGCTTGGGTCCCT	2264	Hs.165950	GO:0005524|GO:0017134|GO:0005007|GO:0000166|GO:0004713|GO:0004872|GO:0016740|GO:0008543|GO:0008543|GO:0008543|GO:0008286|GO:0008284|GO:0006468|GO:0005887|GO:0005886|GO:0005886	NP_998812	Fibroblast growth factor receptor 4
ASHG19A3A004499	2.3435	1.22866	2.3435	up	314.017	644.59	8.17443	9.4031	coding	NM_006433	GNLY	RefSeq_coding	751	chr2	+	85921413	85925874		GCAGCCATGCTCCTGGGCAACCCAGGTCTGGTCTTCTCTCGTCTGAGCCCTGAGTACTAC	10578	Hs.105806	GO:0006968|GO:0042742|GO:0050832|GO:0031640|GO:0005576|GO:0005615	NP_036615	Granulysin
ASHG19A3A003589	3.11867	1.64093	3.11867	up	100.668	287.272	6.54022	8.18115	coding	NM_001171632	NOSTRIN	RefSeq_coding	1863	chr2	+	169659099	169721849		AGGTCACATCTGTTCTTCAGCAAAGTTGTGTTAGCAGTGCCTGGGCCTGGGCCTCAGAGG	115677	Hs.189780	GO:0005515|GO:0006897|GO:0046209|GO:0050999|GO:0005737|GO:0016023|GO:0005856|GO:0005886|GO:0005886	NP_443178	Nitric oxide synthase trafficker
ASHG19A3A035581	18.8036	4.23294	18.8036	up	161.754	2739.59	7.22767	11.4606	coding	NM_021020	LZTS1	RefSeq_coding	5459	chr8	-	20103676	20112803		CTTTTGACAGCTTCATTTTATTTTTGACGTCACTTTTTGGCCATGTAAACTATTTGTGGC	11178	Hs.521432	GO:0003677|GO:0005515|GO:0003700|GO:0007049|GO:0048814|GO:0006355|GO:0006386|GO:0006385|GO:0006383|GO:0005794|GO:0016324|GO:0030054|GO:0042995|GO:0005737|GO:0043197|GO:0005730|GO:0005654|GO:0005634|GO:0005886|GO:0014069|GO:0045211|GO:0045202	NP_066300	Leucine zipper, putative tumor suppressor 1
ASHG19A3A025928	2.05326	1.03792	2.05326	up	243.369	445.32	7.79368	8.8316	coding	NM_007358	MTF2	RefSeq_coding	4144	chr1	+	93544791	93604636	NM_001164392,	GCGGTCTCCTTTACGTCGAAACCAAAAGACCCCAACATCCTTGACCAAGCTGTCTTTACA	22823	Hs.31016	GO:0003677|GO:0046872|GO:0008270|GO:0005634	NP_031384	Metal response element binding transcription factor 2
ASHG19A3A000751	2.15555	1.10806	2.15555	up	97.8455	197.73	6.50074	7.6088	coding	NM_001003701	ATP5J	RefSeq_coding	1217	chr21	-	27096791	27107965		AAACGGCGGCCCATAATGCATTGCGATGGCGGAATCAGCATGATTCTTCAGAGGCTCTTC	522	Hs.246310	GO:0016887|GO:0015078|GO:0022857|GO:0005215|GO:0006200|GO:0006811|GO:0042776|GO:0042776|GO:0022904|GO:0006810|GO:0016020|GO:0005743|GO:0005753|GO:0000276|GO:0005739	NP_001676	ATP synthase, H+ transporting, mitochondrial Fo complex, subunit F6
ASHG19A3A012374	2.63784	1.39936	2.63784	up	2756.81	6812.02	11.3139	12.7132	coding	NM_138401	FAM125A	RefSeq_coding	1216	chr19	+	17530911	17536140		ATTTGTGTCAAAACCCTCTGGGGTCCGGAGGCTGTGCGGGTGTCCTCCTGGCAATAAACA	93343	Hs.515243	GO:0017124|GO:0015031|GO:0005737|GO:0005856|GO:0005768|GO:0031902|GO:0016020|GO:0005815|GO:0005634	NP_612410	Family with sequence similarity 125, member A
ASHG19A3A005868	3.54871	1.82729	3.54871	up	49.6514	168.179	5.52284	7.35013	coding	NM_138554	TLR4	RefSeq_coding	5667	chr9	+	120466459	120479764		AGAAAGCTGGGAGCCCTGCGTGGAGGTGGTTCCTAATATTACTTATCAATGCATGGAGCT	7099	Hs.174312	GO:0001530|GO:0001530|GO:0001875|GO:0043548|GO:0005515|GO:0004872|GO:0004888|GO:0007249|GO:0007252|GO:0002755|GO:0002755|GO:0002756|GO:0042088|GO:0008063|GO:0000187|GO:0071222|GO:0071223|GO:0071260|GO:0050829|GO:0042742|GO:0016046|GO:0032497|GO:0006955|GO:0016064|GO:0045087|GO:0002758|GO:0060729|GO:0031663|GO:0042116|GO:0002282|GO:0070373|GO:0032689|GO:0032700|GO:0032707|GO:0032715|GO:0045671|GO:…	NP_612564	Toll-like receptor 4
ASHG19A3A009724	2.07125	1.0505	2.07125	up	1616.86	3009.67	10.533	11.5835	coding	NM_016424	LUC7L3	RefSeq_coding	3525	chr17	+	48796925	48830070		GGCCAACACTTTCTCATAAAAATTGGCCTTTTACATGTTGTCTAATTATCATTTTTCCCC	51747	Hs.130293	GO:0003677|GO:0003729|GO:0005515|GO:0008380|GO:0006915|GO:0006397|GO:0006950|GO:0005925|GO:0016607|GO:0005730|GO:0005634|GO:0005886	NP_057508	LUC7-like 3 (S. cerevisiae)
ASHG19A3A054459	2.00329	1.00237	2.00329	up	6248.55	13224.5	12.5198	13.5222	coding	NM_001083613	TMEM219	RefSeq_coding	1019	chr16	+	29973350	29984373		TTTTAGAAAAAGTGAAGAGCTGGAATGTGGGGGAAAATAAAAAGCTTTTTTGCCCAGTGG	124446	Hs.460574	GO:0016021|GO:0016020	NP_919256	Transmembrane protein 219
ASHG19A3A049562	2.28363	1.19133	2.28363	up	737.665	1468.28	9.39116	10.5825	coding	NM_032565	EBPL	RefSeq_coding	988	chr13	-	50234810	50265623		CCTGGATGGGTCTCTGGCATTGTTCCTCATTTATGCCATAGTCAAAGAAAAATATTACCG	84650	Hs.433278	GO:0047750|GO:0016125|GO:0005783|GO:0005789|GO:0016021|GO:0016020	NP_115954	Emopamil binding protein-like
ASHG19A3A024675	2.77305	1.47147	2.77305	up	94.0653	242.486	6.44846	7.91993	coding	NM_198179	QRFPR	RefSeq_coding	2347	chr4	-	122249796	122302181		TGGCTCTCTTTGCTGTGTGCTGGGCACCATTCCATGTTGTCCATATGATGATTGAATACA	84109	Hs.368977	GO:0004930|GO:0004983|GO:0004872|GO:0007186|GO:0016021|GO:0005886|GO:0005886	NP_937822	Pyroglutamylated RFamide peptide receptor
ASHG19A3A014754	11.9397	3.57769	11.9397	up	599.205	6644.47	9.10144	12.6791	coding	NM_006287	TFPI	RefSeq_coding	3927	chr2	-	188328959	188419219		GTGGGGGAAATGAAAACAATTTTACTTCCAAACAAGAATGTCTGAGGGCATGTAAAAAAG	7035	Hs.516578	GO:0004866|GO:0004867|GO:0007596|GO:0007598|GO:0010951|GO:0005576|GO:0005615|GO:0005886	NP_006278	Tissue factor pathway inhibitor (lipoprotein-associated coagulation inhibitor)
ASHG19A3A009040	4.5937	2.19966	4.5937	up	209.157	837.088	7.5892	9.78886	coding	NM_001002914	KCTD11	RefSeq_coding	3081	chr17	+	7255207	7258260		GGGCACACATTATTTCTCACTGGTCATGATTTACAAGAAGAAAAATAAAACTGCTTTTGG	147040	Hs.592112	GO:0005249|GO:0007049|GO:0030154|GO:0007275|GO:0007399|GO:0006813|GO:0042127|GO:0040008|GO:0016020|GO:0008076	NP_001002914	Potassium channel tetramerisation domain containing 11
ASHG19A3A019180	5.62027	2.49064	5.62027	up	211.591	1030.31	7.60663	10.0973	coding	NM_005704	PTPRU	RefSeq_coding	5609	chr1	+	29563046	29653315		GTGCTTTTTTGTTTCTTTTGTTATTTTTGGTTGGGTGGGTGGGAAGGTCTCTTTAAAATG	10076	Hs.19718	GO:0008013|GO:0016787|GO:0005515|GO:0004725|GO:0004725|GO:0004872|GO:0005001|GO:0060070|GO:0007155|GO:0030154|GO:0016337|GO:0030336|GO:0008285|GO:0006470|GO:0034394|GO:0007185|GO:0005911|GO:0005887|GO:0005886	NP_573439	Protein tyrosine phosphatase, receptor type, U
ASHG19A3A048074	3.29774	1.72148	3.29774	up	114.013	343.019	6.72383	8.44531	coding	NM_016281	TAOK3	RefSeq_coding	4399	chr12	-	118587606	118810750		AAATTGTCGTTTCTTCAAGCGGAAAATAATGATCAAGCGGCACGAGGTGGAGCAGCAGAA	51347	Hs.644420	GO:0005524|GO:0000166|GO:0004860|GO:0004674|GO:0016740|GO:0000165|GO:0046329|GO:0046330|GO:0046777|GO:0006468|GO:0005737|GO:0005739|GO:0005886	NP_057365	TAO kinase 3
ASHG19A3A013803	2.43537	1.28414	2.43537	up	243.645	523.455	7.79574	9.07988	coding	NM_152792	ASPRV1	RefSeq_coding	2216	chr2	-	70187225	70189397		CCATTGTGCCTTATGCCAATAATTCAATTGCTGCAAACACCAATAAAGATTGATTCATGG	151516	Hs.516253	GO:0004190|GO:0008233|GO:0051605|GO:0043588|GO:0016021|GO:0016020	NP_690005	Aspartic peptidase, retroviral-like 1
ASHG19A3A017072	2.34454	1.22931	2.34454	up	154.491	331.029	7.16257	8.39188	coding	NM_138402	SP140L	RefSeq_coding	2668	chr2	+	231191893	231268445		ACATTTCCATTCCTTGAGGGCCTCCGCGATCGGGAACTCATCACAAATAAAATGTTTGAA	93349	Hs.589661	GO:0003677|GO:0005488|GO:0046872|GO:0008270|GO:0005634	NP_612411	SP140 nuclear body protein-like
ASHG19A3A006762	2.74279	1.45564	2.74279	up	526.67	1250.27	8.90971	10.3653	coding	NM_198234	RNASE1	RefSeq_coding	891	chr14	-	21269515	21271036		TTCCATCTCTCTCAGACACCAAGCTGCAGATCCAGGTCACCACCTAGAGGGGAGGAAGAC	6035	Hs.78224	GO:0004519|GO:0016787|GO:0003676|GO:0004522|GO:0005515|GO:0005576	NP_937878	Ribonuclease, RNase A family, 1 (pancreatic)
ASHG19A3A043519	5.98105	2.5804	5.98105	up	1534.05	8725.84	10.4571	13.0375	coding	NM_002627	PFKP	RefSeq_coding	2628	chr10	+	3109751	3178995		AAACTACACCACCGACTTCATTTACCAGCTGTATTCAGAAGAGGGCAAAGGCGTGTTTGA	5214	Hs.26010	GO:0003872|GO:0003872|GO:0005524|GO:0016301|GO:0046872|GO:0000166|GO:0005515|GO:0016740|GO:0005975|GO:0006006|GO:0006096|GO:0006096|GO:0005945|GO:0005737|GO:0005829	NP_002618	Phosphofructokinase, platelet
ASHG19A3A052348	2.50856	1.32686	2.50856	up	8470.75	25949.2	12.9873	14.3141	coding	NM_080388	S100A16	RefSeq_coding	1085	chr1	-	153579366	153585514		ATAAAGGCTGGATTTGGAGTTTGTATCCCCTGGTCCCTCTGGGATGCTCATTAAAACCTT	140576	Hs.515714	GO:0005509|GO:0042803|GO:0051592|GO:0005737|GO:0005829|GO:0005730|GO:0005634	NP_525127	S100 calcium binding protein A16
ASHG19A3A017166	3.07149	1.61894	3.07149	up	363.967	958.435	8.37976	9.99869	coding	NM_001137550	LRRFIP1	RefSeq_coding	4109	chr2	+	238536223	238690288		CCGTAAGGAGTGAACGGGATGATCTTAGAGAAGAAGTAGTCATGCTGAAAGAGGAATTAA	9208	Hs.471779	GO:0003677|GO:0003725|GO:0005515|GO:0016564|GO:0006357|GO:0005737|GO:0005856|GO:0005634	NP_004726	Leucine rich repeat (in FLII) interacting protein 1
ASHG19A3A053469	3.3286	1.73492	3.3286	up	147.776	445.835	7.09863	8.83355	coding	NM_003470	USP7	RefSeq_coding	5412	chr16	-	8985950	9057341		ACCTGTTAGAAGAATGTAAAAAGGCCGTGGAGCTTGGGGAGAAAGCATCAGGGAAACTTA	7874	Hs.386939	GO:0004197|GO:0002039|GO:0008233|GO:0008022|GO:0005515|GO:0042803|GO:0008134|GO:0031625|GO:0004221|GO:0004843|GO:0004843|GO:0006917|GO:0044419|GO:0007275|GO:0016579|GO:0016579|GO:0031647|GO:0051090|GO:0006511|GO:0016605|GO:0005737|GO:0005634	NP_003461	Ubiquitin specific peptidase 7 (herpes virus-associated)
ASHG19A3A015266	3.80879	1.92933	3.80879	up	787.124	2664.66	9.48763	11.417	coding	NM_004285	H6PD	RefSeq_coding	9117	chr1	+	9294862	9331392		GTGGAAACAATGGAAACTTACAGATGCCTGCCTGGGATGATGAGGCACATTCAGAACAAA	9563	Hs.463511	GO:0017057|GO:0050661|GO:0005488|GO:0047936|GO:0004345|GO:0016787|GO:0016491|GO:0005975|GO:0006006|GO:0055114|GO:0006098|GO:0005783|GO:0005788|GO:0005792	NP_004276	Hexose-6-phosphate dehydrogenase (glucose 1-dehydrogenase)
ASHG19A3A029715	2.1924	1.13251	2.1924	up	3725.02	7906.64	11.7694	12.9019	coding	NM_021177	LSM2	RefSeq_coding	907	chr6	-	31765175	31774743		ATGTGATTCATTTGGGGATGGAAGGAATCTGTCCCGCATCGGGAATAAAATTTATGATGC	57819	Hs.103106	GO:0003723|GO:0017070|GO:0005515|GO:0019901|GO:0016070|GO:0008380|GO:0043928|GO:0010467|GO:0016071|GO:0000398|GO:0000398|GO:0000398|GO:0000288|GO:0071013|GO:0005829|GO:0005654|GO:0005634	NP_067000	LSM2 homolog, U6 small nuclear RNA associated (S. cerevisiae)
ASHG19A3A017071	2.11083	1.07781	2.11083	up	195.026	372.961	7.49555	8.57336	coding	NM_007237	SP140	RefSeq_coding	3270	chr2	+	231090444	231177931	NM_138402,	TAAAATCAAGAAAAGGCTGAATGAGCACGGTTACCCCCAAGTGGAGGGGTTTGTACAAGA	11262	Hs.632549	GO:0003677|GO:0005488|GO:0046872|GO:0003700|GO:0008270|GO:0006952|GO:0006351|GO:0005737|GO:0005635|GO:0005730|GO:0005654|GO:0005634	NP_009168	SP140 nuclear body protein
ASHG19A3A026273	2.08883	1.0627	2.08883	up	333.648	613.765	8.26274	9.32544	coding	NM_001161521	KLHL2	RefSeq_coding	3014	chr4	+	166131170	166244307	NM_007246,ENST00000508691,	ATTTCTGCTCATAGAGTGGTGCTGGCCGCCTGTAGTCCTTATTTTCATGCCATGTTTACA	11275	Hs.388668	GO:0003779|GO:0005215|GO:0006886|GO:0015629|GO:0005737|GO:0005856	NP_009177	Kelch-like 2, Mayven (Drosophila)
ASHG19A3A022058	4.51021	2.1732	4.51021	up	146.521	588.168	7.08533	9.25853	coding	NM_052969	RPL39L	RefSeq_coding	735	chr3	-	186838740	186857263	CD048049,	TATTTGGAGAGAAGCAAGCATCTTTGCCTCTTTGGAGTAGGAAATTCAGACTTGAAAAAG	116832	Hs.647900	GO:0003735|GO:0007283|GO:0006412|GO:0022625|GO:0005622|GO:0005840	NP_443201	Ribosomal protein L39-like
ASHG19A3A027405	2.04721	1.03366	2.04721	up	805.607	1444.93	9.52481	10.5585	coding	NM_002715	PPP2CA	RefSeq_coding	2643	chr5	-	133532148	133561950		TCTATAGATACACTGGATCATATCAGAGCACTTGATCGCCTACAAGAAGTTCCCCATGAG	5515	Hs.105818	GO:0016787|GO:0046872|GO:0004721|GO:0008022|GO:0005515|GO:0008380|GO:0006672|GO:0000188|GO:0006917|GO:0007126|GO:0007498|GO:0030308|GO:0010719|GO:0042518|GO:0071902|GO:0006470|GO:0006275|GO:0030111|GO:0030155|GO:0045595|GO:0040008|GO:0010033|GO:0019932|GO:0000775|GO:0005737|GO:0005829|GO:0016020|GO:0015630|GO:0005739|GO:0005634|GO:0005886|GO:0000159|GO:0000159|GO:0005625|GO:0000922	NP_002706	Protein phosphatase 2, catalytic subunit, alpha isozyme
ASHG19A3A045572	2.90049	1.5363	2.90049	up	815.168	2070.52	9.54217	11.0785	coding	NM_001114173	CTSC	RefSeq_coding	6099	chr11	-	88053981	88070941		TTGTTCATGCAGCTGGGAACTGTGGGGATATATGATTTGCCACATCTGAGGAACAAACTG	1075	Hs.128065	GO:0004197|GO:0008233|GO:0006955|GO:0006508|GO:0005764	NP_680475	Cathepsin C
ASHG19A3A015860	4.50789	2.17245	4.50789	up	721.981	2894.57	9.36029	11.5327	coding	NM_001381	DOK1	RefSeq_coding	1908	chr2	+	74781859	74784662		CCTGGATCCTTACTCCTGCATTGTTCTTTGCCAGAGACCTATTTAAAAATTTTAAAATTC	1796	Hs.103854	GO:0005158|GO:0007265|GO:0007166|GO:0008543|GO:0008286|GO:0007243|GO:0007165|GO:0007169|GO:0005737|GO:0005829|GO:0005829|GO:0048471	NP_001372	Docking protein 1, 62kDa (downstream of tyrosine kinase 1)
ASHG19A3A003755	2.28673	1.19329	2.28673	up	51.9958	117.188	5.58944	6.78273	coding	NM_001174122	ZFYVE27	RefSeq_coding	2680	chr10	+	99496877	99520663		GTGATGGTGTTCGATACTTGCTCAGGTTCTATGGGGCTCTTCTGGGCACAGTCTGCATGC	118813	Hs.523194	GO:0046872|GO:0008270|GO:0008219|GO:0016021|GO:0016020	NP_653189	Zinc finger, FYVE domain containing 27
ASHG19A3A009813	2.70926	1.4379	2.70926	up	439.118	1019.79	8.64333	10.0812	coding	NM_001178057	ACE	RefSeq_coding	3141	chr17	+	61562177	61575739		CCTGCATTGGAGGGAGTGTCATTTTAAGGGACATTTTTATGACTTTTATGTGTATGTTTA	1636	Hs.298469	GO:0003779|GO:0031711|GO:0004180|GO:0031404|GO:0008144|GO:0046872|GO:0008237|GO:0008237|GO:0008233|GO:0008241|GO:0008241|GO:0005515|GO:0008270|GO:0002005|GO:0050482|GO:0001974|GO:0060218|GO:0042447|GO:0042447|GO:0001822|GO:0032943|GO:0043171|GO:0006508|GO:0008217|GO:0002019|GO:0014910|GO:0003081|GO:0019229|GO:0042312|GO:0005768|GO:0009897|GO:0005576|GO:0005615|GO:0016021|GO:0005624|GO:0005886	NP_690043	Angiotensin I converting enzyme (peptidyl-dipeptidase A) 1
ASHG19A3A011469	3.46369	1.79231	3.46369	up	245.847	735.826	7.80987	9.60218	coding	NM_004756	NUMBL	RefSeq_coding	3561	chr19	-	41171813	41196556		ACCTGATGTGGCAACGTTTTACAGTCTTGCTATTGTTTCTTGAGTCCTTTAATCTATAAG	9253	Hs.326953	GO:0005515|GO:0034332|GO:0007409|GO:0019221|GO:0030900|GO:0021670|GO:0007275|GO:0007399|GO:0021849|GO:0007405|GO:0050775|GO:0050769|GO:0019538|GO:0005737	NP_004747	Numb homolog (Drosophila)-like
ASHG19A3A052910	2.6395	1.40027	2.6395	up	489.802	1107.5	8.80343	10.2037	coding	NM_004855	PIGB	RefSeq_coding	2227	chr15	+	55611132	55647845		GAGTTTCATGATGATGCATCATTGCCTACTCACTTGATCACCTTCAGCATTTTGGAAGAG	9488	Hs.612814	GO:0004376|GO:0000030|GO:0016757|GO:0006501|GO:0006506|GO:0044267|GO:0043687|GO:0016254|GO:0005783|GO:0005789|GO:0005789|GO:0016021|GO:0031227|GO:0016020	NP_004846	Phosphatidylinositol glycan anchor biosynthesis, class B
ASHG19A3A011662	6.43158	2.68517	6.43158	up	1046.37	6214.94	9.90222	12.5874	coding	NM_017805	RASIP1	RefSeq_coding	3311	chr19	-	49223842	49243970		AAAGCTTTCTGGGAGTTGTAGTTCTTATCCCGCGTGGAATGTTGGGAGATTGAGTTTTCG	54922	Hs.233955	GO:0007165|GO:0005794|GO:0005795|GO:0005737|GO:0048471	NP_060275	Ras interacting protein 1
ASHG19A3A042489	3.95071	1.98211	3.95071	up	209.942	723.275	7.59465	9.57676	coding	NM_012425	RSU1	RefSeq_coding	3769	chr10	-	16632618	16859453		AGCCCGAGGTGGACATGAGTGACCGGGGCATCTCCAACATGCTGGATGTCAACGGCCTCT	6251	Hs.524161	GO:0005515|GO:0034329|GO:0007165|GO:0005829	NP_689937	Ras suppressor protein 1
ASHG19A3A006179	3.81646	1.93224	3.81646	up	128.031	443.03	6.89335	8.82559	coding	NM_152854	CD40	RefSeq_coding	1554	chr20	+	44746905	44758384		TTCGAAAAATGTCACCCTTGGACAAGGTCCCCAGGATCGGCTGAGAGCCCTGGTGGTGAT	958	Hs.472860	GO:0019899|GO:0005515|GO:0004872|GO:0004871|GO:0042100|GO:0071260|GO:0002768|GO:0006954|GO:0030168|GO:0030890|GO:0043123|GO:2000353|GO:0032735|GO:0048304|GO:0006461|GO:0050776|GO:0051023|GO:0007165|GO:0035631|GO:0009897|GO:0005576|GO:0005887|GO:0009898|GO:0043231|GO:0005886	NP_690593	CD40 molecule, TNF receptor superfamily member 5
ASHG19A3A029711	2.00569	1.0041	2.00569	up	11382.6	28775.4	13.4227	14.4268	coding	NM_001288	CLIC1	RefSeq_coding	1265	chr6	-	31698359	31704341		GTCAGATTTTTATTGTGGGGTGGGATGAGTAGGACAACATATTTCAGTAATAAAATACAG	1192	Hs.414565	GO:0005254|GO:0005515|GO:0005247|GO:0005244|GO:0006821|GO:0006821|GO:0006811|GO:0007165|GO:0006810|GO:0005903|GO:0034707|GO:0005737|GO:0016021|GO:0005624|GO:0005635|GO:0031965|GO:0005634|GO:0005886|GO:0005625	NP_001279	Chloride intracellular channel 1
ASHG19A3A019779	3.05259	1.61004	3.05259	up	2507.28	7101.37	11.1654	12.7754	coding	NM_014550	CARD10	RefSeq_coding	3912	chr22	-	37886400	37915210		TAACGGGCCTTTTTCACTTAGAAGCTGCACATTATGGAGCATTAAACACTTTTGTCATAG	29775	Hs.57973	GO:0005515|GO:0030159|GO:0007250|GO:0006461|GO:0042981|GO:0032449|GO:0005737|GO:0005622	NP_055365	Caspase recruitment domain family, member 10
ASHG19A3A036186	5.3082	2.40822	5.3082	up	245.373	1117.57	7.80727	10.2155	coding	NM_005293	GPR20	RefSeq_coding	1528	chr8	-	142366588	142377365		CAGAAGGAGTTCCTCAGAAAAAAGGGCACAGTGGATTCCATTGATTAGAAGGATGAGATG	2843	Hs.188859	GO:0004930|GO:0004872|GO:0007186|GO:0005887|GO:0005886	NP_005284	G protein-coupled receptor 20
ASHG19A3A047904	2.14206	1.099	2.14206	up	279.9	529.945	8.00182	9.10082	coding	NM_003297	NR2C1	RefSeq_coding	4029	chr12	-	95414059	95467404		AACTCTGCATTGATGGATACGAATATGCCTACCTGAAGGCAATAGTACTCTTCAGTCCAG	7181	Hs.108301	GO:0003677|GO:0042826|GO:0046872|GO:0042803|GO:0004872|GO:0043565|GO:0003700|GO:0003707|GO:0016564|GO:0008270|GO:0010467|GO:0000122|GO:0034339|GO:0006355|GO:0043401|GO:0016605|GO:0005654|GO:0005634	NP_003288	Nuclear receptor subfamily 2, group C, member 1
ASHG19A3A050156	2.14029	1.09781	2.14029	up	1081.17	2034.95	9.95428	11.0521	coding	NM_001164213	LRCH1	RefSeq_coding	4731	chr13	+	47127295	47327173		CCAGCTGACAGTATCGTCAGTGGACAGAATGTATATAGTGCAAATATCCTTCCTTTTATT	23143	Hs.507971		NP_055931	Leucine-rich repeats and calponin homology (CH) domain containing 1
ASHG19A3A008886	2.15805	1.10973	2.15805	up	211.826	410.003	7.60796	8.71768	coding	NM_178520	TMEM105	RefSeq_coding	3317	chr17	-	79285073	79304474		TTTTCAGTGGCTGGTGTGCCCTGGGCTGGTCACCTCTGCATTTTGCTCTGCTGGGAGTTT	284186	Hs.364191	GO:0016021|GO:0016020	NP_848615	Transmembrane protein 105
ASHG19A3A020901	2.69831	1.43205	2.69831	up	2775.82	7024.39	11.3243	12.7564	coding	NM_033027	CSRNP1	RefSeq_coding	3188	chr3	-	39183343	39195102		CTTGTGGGAACACCTTGTACCTGAGCTTACAGGTACCAATAAAGAGGCTTTATTTTTAGC	64651	Hs.370950	GO:0003677|GO:0003674|GO:0003700|GO:0006915|GO:0060325|GO:0060021|GO:0048008|GO:0045944|GO:0009791|GO:0006355|GO:0048705|GO:0006351|GO:0005575|GO:0005634	NP_149016	Cysteine-serine-rich nuclear protein 1
ASHG19A3A012800	2.21137	1.14494	2.21137	up	1204.04	2356.02	10.1064	11.2514	coding	NM_006509	RELB	RefSeq_coding	2287	chr19	+	45504711	45541452		TTGAAGGTGGGGGGTAGGTTGGTTGTTCAGAGTCTTCCCAATAAAGATGAGTTTTTGAGC	5971	Hs.654402	GO:0003677|GO:0005515|GO:0003700|GO:0003714|GO:0045063|GO:0019882|GO:0043011|GO:0010628|GO:0006355|GO:0006351|GO:0005829|GO:0005634	NP_006500	V-rel reticuloendotheliosis viral oncogene homolog B
ASHG19A3A009974	2.46541	1.30183	2.46541	up	252.759	549.241	7.85189	9.15372	coding	NM_024311	MFSD11	RefSeq_coding	2538	chr17	+	74733782	74775336		ATCTTGGGCTTTCTGTATTCTGAAGACAGCGCCCCAGCATTTGCCATCTTCAAGTTTGTT	79157	Hs.73965	GO:0003674|GO:0008150|GO:0005575|GO:0016021|GO:0016020	NP_077287	Major facilitator superfamily domain containing 11
ASHG19A3A020727	2.83626	1.50399	2.83626	up	76.1034	201.945	6.14182	7.64581	coding	NM_001007074	RPL32	RefSeq_coding	1787	chr3	-	12876444	12881949		TATTCTGCCAGCTTCGGAAAGGGAGGGAAAGCAAGCCTGGCAGAGGCACCCATTCCATTC	6161	Hs.265174	GO:0005515|GO:0003735|GO:0044267|GO:0031018|GO:0010467|GO:0006412|GO:0006414|GO:0006415|GO:0019058|GO:0016032|GO:0019083|GO:0005829|GO:0005829|GO:0005622|GO:0005840	NP_001007075	Ribosomal protein L32
ASHG19A3A006284	2.48188	1.31143	2.48188	up	342.189	738.014	8.29593	9.60736	coding	NM_170775	KCNN2	RefSeq_coding	1457	chr5	+	113769226	113832196		gagaccaagaacccaccaattccggacgcaGTACCATGATCAACAGGATGTTACTAGCAA	3781	Hs.98280	GO:0005516|GO:0005216|GO:0016286|GO:0006811|GO:0006813|GO:0016021|GO:0016020	NP_740721	Potassium intermediate/small conductance calcium-activated channel, subfamily N, member 2
ASHG19A3A017275	2.56578	1.3594	2.56578	up	5698.35	16145.4	12.3963	13.7557	coding	NM_022760	FAM113A	RefSeq_coding	1999	chr20	-	2815970	2821332		GTCTGCTATGCCTGGTATTGTTCTTGTCCATTGCTGTCACCAATAAAGGCATGGAAGAAC	64773	Hs.29341	GO:0016787|GO:0005515	NP_073597	Family with sequence similarity 113, member A
ASHG19A3A015643	2.53935	1.34446	2.53935	up	281.534	625.502	8.01129	9.35575	coding	NM_006873	STON1	RefSeq_coding	5822	chr2	+	48807762	48826025		GACCATGACCTCTTTGCATATCCTGGAAAAATGACATCATCAAAGTATAGTTGATAATGT	11037	Hs.44385	GO:0006886|GO:0030100|GO:0030131|GO:0005737|GO:0016020	NP_006864	Stonin 1
ASHG19A3A018262	8.68011	3.11771	8.68011	up	340.284	2642.53	8.28836	11.4061	coding	NM_003116	SPAG4	RefSeq_coding	1452	chr20	+	34203808	34208965		TTCCTTGGGGAAATTCACCTTCGATGTTGAGAAATCGGAGATTCAGACTTTCCACCTGCA	6676	Hs.123159	GO:0042802|GO:0005198|GO:0007283|GO:0005929|GO:0005737|GO:0005856|GO:0035086|GO:0019861|GO:0016021|GO:0016020|GO:0005874	NP_003107	Sperm associated antigen 4
ASHG19A3A009164	2.66858	1.41607	2.66858	up	79.4252	198.777	6.20363	7.61971	coding	NM_004278	PIGL	RefSeq_coding	1163	chr17	+	16120508	16229572		AAGCCTTGAAGGGTTTTCAGATCCAAGGAACAAAGGGGAAAATAGACAAAGGAGTGCAGA	9487	Hs.499793	GO:0000225|GO:0000225|GO:0016787|GO:0006501|GO:0006506|GO:0044267|GO:0043687|GO:0016254|GO:0005783|GO:0005789|GO:0016021|GO:0016020	NP_004269	Phosphatidylinositol glycan anchor biosynthesis, class L
ASHG19A3A054530	2.13552	1.09459	2.13552	up	89.5352	182.02	6.37623	7.47082	coding	NM_001130913	ZNF720	RefSeq_coding	2789	chr16	+	31724549	31772885		ATGGATATGGGAGCTGTGGCCCTCAGAATTTAAACTTAAGGAAAGAGTGGGAAAGTGAGG	124411	Hs.528826	GO:0003676|GO:0006355|GO:0005622	NP_001124385	Zinc finger protein 720
ASHG19A3A050663	2.25224	1.17136	2.25224	up	624.746	1210.76	9.15615	10.3275	coding	NM_006871	RIPK3	RefSeq_coding	1940	chr14	-	24805227	24809242		ATAGCGGGAAATAAAGCACCTTCCAAGCTTGCCTCCAAGAGTTACGAGTTAAGGAAGAGT	11035	Hs.268551	GO:0005524|GO:0004704|GO:0000166|GO:0005515|GO:0004672|GO:0004674|GO:0003713|GO:0016740|GO:0007249|GO:0006915|GO:0008624|GO:0006464|GO:0006468|GO:0007165|GO:0005737|GO:0005622	NP_006862	Receptor-interacting serine-threonine kinase 3
ASHG19A3A036533	3.67989	1.87966	3.67989	up	77.4939	263.596	6.16592	8.04559	coding	NM_025069	ZNF703	RefSeq_coding	2174	chr8	+	37553300	37556396		TTTATTTACTATAATGTTAGCTTACAAGCTGGGAATATAAGTGCATTAACGGCCCACATG	80139	Hs.726062	GO:0046872|GO:0003676|GO:0005515|GO:0016566|GO:0008270|GO:0034333|GO:0060644|GO:0034111|GO:0030335|GO:0008284|GO:0010718|GO:0033601|GO:0060828|GO:0051726|GO:0017015|GO:0005737|GO:0005622|GO:0005634	NP_079345	Zinc finger protein 703
ASHG19A3A019327	2.01156	1.00831	2.01156	up	1170.32	2059.11	10.0602	11.0685	coding	NM_003683	RRP1	RefSeq_coding	1820	chr21	+	45209417	45223983		TGAAACTCTGCCTGCAGCAGGACTGGCCGCCCCTGCTGTGGGGGGTTCAGAAAATAAAAT	8568	Hs.110757	GO:0006364|GO:0005730|GO:0005634|GO:0030688	NP_003674	Ribosomal RNA processing 1 homolog (S. cerevisiae)
ASHG19A3A002335	2.04203	1.03001	2.04203	up	479.592	842.784	8.76956	9.79956	coding	NM_001135653	PABPC4	RefSeq_coding	3230	chr1	-	40026484	40042521		CTCCCTACTACCACTCAGAGAGTCGGGTCTGAGTGCCCGGACCGCTTGGCTATGGACTTT	8761	Hs.169900	GO:0003723|GO:0000166|GO:0008143|GO:0017130|GO:0008266|GO:0005515|GO:0006401|GO:0006396|GO:0007596|GO:0006412|GO:0005737|GO:0030529	NP_003810	Poly(A) binding protein, cytoplasmic 4 (inducible form)
ASHG19A3A019535	2.3216	1.21512	2.3216	up	148.176	316.566	7.10319	8.31832	coding	NM_138957	MAPK1	RefSeq_coding	1499	chr22	-	22123319	22221970		AGGCGCTGCCTTTTGTTTCTAGAATATTATGTTCCTCAAGGTCCATTATTTTGTATTCTT	5594	Hs.431850	GO:0005524|GO:0003677|GO:0004707|GO:0008353|GO:0016301|GO:0016301|GO:0031435|GO:0000166|GO:0019902|GO:0001784|GO:0005515|GO:0004674|GO:0008134|GO:0050853|GO:0070371|GO:0000189|GO:0000165|GO:0002755|GO:0002755|GO:0002756|GO:0002756|GO:0007265|GO:0050852|GO:0008063|GO:0000187|GO:0000186|GO:0007411|GO:0007596|GO:0007049|GO:0006935|GO:0019858|GO:0007173|GO:0006917|GO:0045087|GO:0008286|GO:0044419|GO:…	NP_620407	Mitogen-activated protein kinase 1
ASHG19A3A002263	2.32465	1.21702	2.32465	up	649.953	1305.61	9.21284	10.4299	coding	NM_001134486	GBP5	RefSeq_coding	3958	chr1	-	89724635	89738544		gagaccaagaacccaccaattccggacacGGCAAAGTAACATCCTAGACATGGCTTTAGA	115362	Hs.513726	GO:0005525|GO:0003924|GO:0000166|GO:0005886	NP_443174	Guanylate binding protein 5
ASHG19A3A039740	2.91158	1.5418	2.91158	up	73.8738	201.041	6.09714	7.63894	coding	NM_001034853	RPGR	RefSeq_coding	4718	chrX	-	38143701	38186788		CTGGTATGTGTTATATGCCCTCAATGTATTCACTGACTGTTCTGTAATTTCAGTTTGTCT	6103	Hs.61438	GO:0005085|GO:0005515|GO:0006886|GO:0050896|GO:0007601|GO:0005794|GO:0001750	NP_001030025	Retinitis pigmentosa GTPase regulator
ASHG19A3A020960	2.04183	1.02986	2.04183	up	1121.24	1985.37	9.99869	11.0286	coding	NM_020696	KIAA1143	RefSeq_coding	5157	chr3	-	44790238	44803173		AGCCAGGGTTTTTTCCCCTAATTTGTATCATTGCTATATGTGTTATTGTACCAAACTACA	57456	Hs.728923		NP_065747	KIAA1143
ASHG19A3A009055	2.13577	1.09476	2.13577	up	5894.51	13260.4	12.4324	13.5271	coding	NM_003809	TNFSF12	RefSeq_coding	1407	chr17	+	7452374	7461206		GAAACAAGACAAGCTCCTCCCTTGAGAATTCCCTGTGGATTTTTAAAACAGATATTATTT	8741	Hs.54673	GO:0005125|GO:0005515|GO:0005102|GO:0005164|GO:0016070|GO:0006955|GO:0016071|GO:0008284|GO:0048298|GO:0007165|GO:0005576|GO:0005615|GO:0016020|GO:0005654	NP_742085	Tumor necrosis factor (ligand) superfamily, member 13
ASHG19A3A008825	3.90921	1.96688	3.90921	up	176.34	611.02	7.35308	9.31996	coding	NM_001008529	MXRA7	RefSeq_coding	1936	chr17	-	74675652	74707056		CACTTCCCTGTAGCAAGTTCCTTAGGTCCTGAGCCACAAATATTCTTGCAAATCCTTTTG	439921	Hs.250723	GO:0016021|GO:0016020	NP_940932	Matrix-remodelling associated 7
ASHG19A3A010313	2.00772	1.00556	2.00772	up	212.601	382.439	7.61247	8.61803	coding	NM_000985	RPL17	RefSeq_coding	942	chr18	-	47014858	47018906		CAGCTGTTCGAATCATCTGATATTTATACTGAATGAGTTACTGTAAGTACGTATTGACAG	6139	Hs.374588	GO:0003735|GO:0044267|GO:0031018|GO:0010467|GO:0006412|GO:0006414|GO:0006415|GO:0019058|GO:0016032|GO:0019083|GO:0005829|GO:0005829|GO:0005622|GO:0015934	NP_001186274	Ribosomal protein L17
ASHG19A3A026186	6.47998	2.69599	6.47998	up	109.376	626.949	6.66383	9.35982	coding	NM_005141	FGB	RefSeq_coding	3628	chr4	+	155484131	155492236		TGTCTCAGCTCAAATGGAATATTGTCGCACCCCATGCACTGTCAGTTGCAATATTCCTGT	2244	Hs.300774	GO:0051087|GO:0043499|GO:0005515|GO:0030674|GO:0005102|GO:0007596|GO:0030168|GO:0002576|GO:0051258|GO:0051592|GO:0007165|GO:0005938|GO:0009897|GO:0005576|GO:0005576|GO:0005576|GO:0005615|GO:0005577|GO:0005886|GO:0031091|GO:0031093|GO:0005625	NP_005132	Fibrinogen beta chain
ASHG19A3A016806	2.97646	1.5736	2.97646	up	457.59	1165.31	8.69878	10.2724	coding	NM_001127184	CFLAR	RefSeq_coding	1360	chr2	+	201980815	202006323		CTTGGAAATTGTTCCATGTGATTAACATGGAACTGCCTCTACTTAATCATTCTGAATGAT	8837	Hs.390736	GO:0004197|GO:0005515|GO:0006916|GO:0008624|GO:0044419|GO:0043123|GO:0006508|GO:0042981|GO:0031265	NP_003870	CASP8 and FADD-like apoptosis regulator
ASHG19A3A033844	2.23816	1.16231	2.23816	up	1788.63	3629.39	10.6747	11.837	coding	NM_017802	HEATR2	RefSeq_coding	3424	chr7	+	766337	826116		AGTGGGTAGTGTTACCGGAAGCCATTGTGTTCACACGGGGGAAATGCCGTATATATTTTT	54919	Hs.535896	GO:0005515	NP_060272	HEAT repeat containing 2
ASHG19A3A001724	2.92359	1.54774	2.92359	up	1162.91	3037.56	10.0492	11.5969	coding	NM_003919	SGCE	RefSeq_coding	1709	chr7	-	94214535	94285521	NM_001099401,	AGGGAAAAGAGAAACATGCAAACACCAGACATCCAACTGGTCCATCACAGTGCTATTCAG	8910	Hs.371199	GO:0005509|GO:0007160|GO:0007517|GO:0005737|GO:0005856|GO:0016010|GO:0005887|GO:0016012|GO:0042383	NP_003910	Sarcoglycan, epsilon
ASHG19A3A021618	9.13305	3.1911	9.13305	up	92.9563	746.233	6.43162	9.62271	coding	NM_025041	C3orf36	RefSeq_coding	1683	chr3	-	133646989	133648656		TAAAATCCCCAAATCCATTAAAAGTGACTTCAGAGGTCCCAGATAGGGACCAACATTTGT	80111	Hs.287691		NP_079317	Chromosome 3 open reading frame 36
ASHG19A3A011027	2.01471	1.01057	2.01471	up	692.884	1201.38	9.30659	10.3172	coding	NM_001130823	DNMT1	RefSeq_coding	5425	chr19	-	10244022	10305755		TAGCCCCAGGATTACAAGGAAAAGCACCAGGCAAACCACCATCACATCTCATTTTGCAAA	1786	Hs.202672	GO:0003886|GO:0003677|GO:0009008|GO:0046872|GO:0005515|GO:0008134|GO:0016564|GO:0016740|GO:0008270|GO:0090116|GO:0006306|GO:0016568|GO:0016458|GO:0010216|GO:0051573|GO:0000122|GO:0010628|GO:0051571|GO:0042127|GO:0005721|GO:0005634|GO:0005657	NP_001370	DNA (cytosine-5-)-methyltransferase 1
ASHG19A3A039857	2.39251	1.25852	2.39251	up	2776.78	6207.25	11.3258	12.5843	coding	NM_007213	PRAF2	RefSeq_coding	1263	chrX	-	48928819	48931662		AGGGAATGGGGCGTATATGTTAGTGTTGCTGCAACAATAAAGCCTGTTGCATCTCTCATG	11230	Hs.29595	GO:0015813|GO:0015031|GO:0005768|GO:0010008|GO:0016021|GO:0016020	NP_009144	PRA1 domain family, member 2
ASHG19A3A047829	2.20546	1.14108	2.20546	up	1124.83	2187.95	10.0037	11.1448	coding	NM_024685	BBS10	RefSeq_coding	3583	chr12	-	76738265	76742222		AAACAGTGCTGTATTTACTCCAAGTATTCAGAAGTGCTTGTTGAACAAAACAGTGTTATC	79738	Hs.96322	GO:0005524|GO:0000166|GO:0044267|GO:0045494|GO:0050896|GO:0001895|GO:0035058|GO:0005929	NP_078961	Bardet-Biedl syndrome 10
ASHG19A3A030981	3.283	1.71501	3.283	up	65.5186	200.061	5.91694	7.63195	coding	NM_024041	SCNM1	RefSeq_coding	858	chr1	+	151138516	151141612		ACAGTCGTGATGTCTTTCAAGAGGGAAGGAGACGATTGGAGTCAACTCAATGTGCTCAAA	79005	Hs.432360	GO:0046872|GO:0005515|GO:0008380|GO:0006397|GO:0005634	NP_076946	Sodium channel modifier 1
ASHG19A3A050490	2.95853	1.56488	2.95853	up	85.1218	234.21	6.30442	7.8693	coding	NM_152324	C13orf16	RefSeq_coding	736	chr13	+	111973014	111996593		AAATGGTACAGCAGGTGCACTGTTAACAGTGTGATGGAATGACCACCCAAAGAGAAAAAA	121793	Hs.210677	GO:0016021|GO:0016020	NP_689537	Chromosome 13 open reading frame 16
ASHG19A3A018913	2.25709	1.17447	2.25709	up	513.009	994.386	8.87303	10.0475	coding	NM_001040424	PRDM15	RefSeq_coding	6654	chr21	-	43218386	43299582		TATTTCCTGTCACATCAGGTTGTATGATGACGAATAAAAGGTGCTGTGACCCGTGTTTTC	63977	Hs.473893	GO:0003677|GO:0046872|GO:0008270|GO:0006355|GO:0005622|GO:0005634	NP_071398	PR domain containing 15
ASHG19A3A004320	6.87953	2.78231	6.87953	up	182.825	1092.02	7.40258	10.1849	coding	NM_004684	SPARCL1	RefSeq_coding	2956	chr4	-	88394489	88450655		TCTGGGTCCAGCCCCTTACTTAAAGATCTGGAAAGCATGAAGACTGGGCTTTTTTTCCTA	8404	Hs.62886	GO:0005509|GO:0007165|GO:0005576|GO:0005615|GO:0005578	NP_004675	SPARC-like 1 (hevin)
ASHG19A3A018435	3.21452	1.6846	3.21452	up	4501.52	16081.4	12.0671	13.7517	coding	NM_005194	CEBPB	RefSeq_coding	1837	chr20	+	48807375	48809212		GAAAAGAGGCGTCTGTATATTTTGGGAATCTTTTCCGTTTCAAGCATTAAGAACACTTTT	1051	Hs.517106	GO:0003677|GO:0005515|GO:0046982|GO:0042803|GO:0043565|GO:0003700|GO:0003705|GO:0016563|GO:0008134|GO:0006953|GO:0006916|GO:0050873|GO:0001892|GO:0006955|GO:0006917|GO:0006954|GO:0060644|GO:0033598|GO:0030182|GO:0045944|GO:0045408|GO:0006355|GO:0032496|GO:0006366|GO:0006351|GO:0005737|GO:0016363|GO:0005634	NP_005185	CCAAT/enhancer binding protein (C/EBP), beta
ASHG19A3A054308	2.15445	1.10732	2.15445	up	141.057	279.413	7.02937	8.13669	coding	NM_016561	BFAR	RefSeq_coding	3060	chr16	+	14726667	14763092		AGCTGGGCCCTTGGGCATCTCTTTACAGGGAAAGGTTTTTATCTGAACGAGTAAATGGAA	51283	Hs.435556	GO:0046872|GO:0005198|GO:0008270|GO:0006916|GO:0006915|GO:0005783|GO:0005789|GO:0005887|GO:0016020|GO:0005624	NP_057645	Bifunctional apoptosis regulator
ASHG19A3A051109	2.16143	1.11199	2.16143	up	642.149	1195.75	9.19702	10.309	coding	NM_032305	POLR3GL	RefSeq_coding	1191	chr1	-	145456235	145470387		ATTACAATTCTGCTCCCCAAGAGGCCCCCTAAGACCACAGAAGATAAGGAGGAAACAATA	84265	Hs.591456		NP_115681	Polymerase (RNA) III (DNA directed) polypeptide G (32kD)-like
ASHG19A3A035616	3.51419	1.81319	3.51419	up	171.983	540.575	7.31692	9.13011	coding	NM_006158	NEFL	RefSeq_coding	3602	chr8	-	24808470	24814131		AGAATACCAAGACCTCCTCAACGTGAAGATGGCTTTGGATATTGAGATTGCAGCTTACAG	4747	Hs.521461	GO:0042802|GO:0008022|GO:0005515|GO:0005200|GO:0008089|GO:0019896|GO:0045109|GO:0033693|GO:0033693|GO:0008090|GO:0007268|GO:0033596|GO:0030424|GO:0005829|GO:0005883	NP_006149	Neurofilament, light polypeptide
ASHG19A3A045130	2.19441	1.13383	2.19441	up	399.492	756.495	8.51189	9.64572	coding	NM_001172640	CELF1	RefSeq_coding	7682	chr11	-	47487490	47510576		TGTTCATTTACCTCAGTATTACCGTGTTCATTTTTGTCCTCGTGCTACAGTTAGCTCCCT	10658	Hs.595333	GO:0042835|GO:0003723|GO:0003729|GO:0000166|GO:0005515|GO:0031369|GO:0000900|GO:0016246|GO:0009790|GO:0007281|GO:0006397|GO:0006376|GO:0040018|GO:0043484|GO:0007286|GO:0005737|GO:0005634|GO:0030529|GO:0005625	NP_941989	CUGBP, Elav-like family member 1
ASHG19A3A006060	2.85845	1.51523	2.85845	up	190.255	489.327	7.46148	8.97671	coding	NM_147134	NFX1	RefSeq_coding	3548	chr9	+	33290509	33348719		ACTCAGAAGTGGTGCATGGGCAAGCATGAGcagtcccactactgggcgtctacccagaag	4799	Hs.413074	GO:0003677|GO:0016874|GO:0046872|GO:0003700|GO:0008270|GO:0006954|GO:0044419|GO:0045347|GO:0000122|GO:0006355|GO:0006366|GO:0005634	NP_667345	Nuclear transcription factor, X-box binding 1
ASHG19A3A047723	2.88446	1.5283	2.88446	up	94.5708	252.583	6.45485	7.98315	coding	NM_145064	STAC3	RefSeq_coding	1643	chr12	-	57637241	57644969		GGGGGCGAGGGAGGGCGAACTGTCGAATGTTGCGAATTTATTAAACTTTTGACAAAACTT	246329	Hs.417595	GO:0042802|GO:0046872|GO:0035556	NP_659501	SH3 and cysteine rich domain 3
ASHG19A3A031810	2.11108	1.07798	2.11108	up	181.938	349.364	7.39599	8.47397	coding	NM_012381	ORC3L	RefSeq_coding	2528	chr6	+	88299842	88377166		TAAGTCTTATTGTGAAAACCACCTTGGCAGCACAGCTAAGAGAATAGAGGAGTTCCTGGC	23595	Hs.410228	GO:0003677|GO:0003688|GO:0005515|GO:0006260|GO:0000082|GO:0000216|GO:0000084|GO:0000075|GO:0000278|GO:0005664|GO:0005654|GO:0005654|GO:0005634|GO:0000808	NP_862820	Origin recognition complex, subunit 3
ASHG19A3A046309	3.01837	1.59377	3.01837	up	201.679	543.255	7.54208	9.13585	coding	NM_003713	PPAP2B	RefSeq_coding	3310	chr1	-	56960432	57045257		GGAGCCGGGGCCGACCCGCCACTATCCGCAGCAGCCTCGGCCAGGAGGCGACCCGGGCGC	8613	Hs.405156	GO:0016787|GO:0042577|GO:0008195|GO:0004721|GO:0005515|GO:0042392|GO:0001568|GO:0044329|GO:0044328|GO:0044330|GO:0001702|GO:0008354|GO:0034109|GO:0006629|GO:0001933|GO:0006644|GO:0051091|GO:0050821|GO:0030111|GO:0006665|GO:0005794|GO:0005912|GO:0005789|GO:0016021|GO:0016020|GO:0005886	NP_003704	Phosphatidic acid phosphatase type 2B
ASHG19A3A003935	5.10957	2.3532	5.10957	up	113.81	521.715	6.72155	9.07475	coding	NM_001734	C1S	RefSeq_coding	2763	chr12	+	7167979	7178333		CACTTGCTCCTACCAGCTTCTGAAGGCTCCAAAGTCCGGAGGTGCAGAAAGCCAGGACCA	716	Hs.458355	GO:0005509|GO:0008233|GO:0004252|GO:0006956|GO:0006958|GO:0010001|GO:0045087|GO:0006508|GO:0051591|GO:0005576|GO:0005576	NP_958850	Complement component 1, s subcomponent
ASHG19A3A035670	3.1424	1.65187	3.1424	up	217.842	602.287	7.64408	9.29595	coding	NM_002095	GTF2E2	RefSeq_coding	1560	chr8	-	30436031	30515738		GGAGGAATTCTTTTAGAAGACATAGAAGAAGCACTGCCCAATTCCCAGAAAGCTGTCAAG	2961	Hs.77100	GO:0003677|GO:0003702|GO:0005515|GO:0010467|GO:0006368|GO:0006366|GO:0006367|GO:0006367|GO:0016032|GO:0005654|GO:0005654|GO:0005634|GO:0005673	NP_002086	General transcription factor IIE, polypeptide 2, beta 34kDa
ASHG19A3A014473	2.9102	1.54112	2.9102	up	270.728	681.75	7.95008	9.4912	coding	NM_005168	RND3	RefSeq_coding	2683	chr2	-	151324711	151344180		AATCAGAACGTGAAATGCAAGATAGTTGTGGTGGGAGACAGTCAGTGTGGAAAAACTGCG	390	Hs.6838	GO:0005525|GO:0003924|GO:0000166|GO:0006184|GO:0030036|GO:0007155|GO:0007264|GO:0005794|GO:0000139|GO:0005622|GO:0016020	NP_005159	Rho family GTPase 3
ASHG19A3A046430	2.26726	1.18095	2.26726	up	1934.67	4036.2	10.7947	11.9756	coding	NM_053023	ZFP91	RefSeq_coding	5233	chr11	+	58346586	58388513		CTTTCATGGGAGAGACAGGTAGTTACCTGAATATAGGTTGAAAAGGTTATGTAAAAAGAA	1270	Hs.524920	GO:0005127|GO:0005125|GO:0008083|GO:0005138|GO:0005515|GO:0048143|GO:0030154|GO:0070120|GO:0040007|GO:0060081|GO:0007275|GO:0048644|GO:0043524|GO:0046533|GO:0007399|GO:0048666|GO:0043526|GO:0046427|GO:0043410|GO:0048680|GO:0030307|GO:0008284|GO:0046887|GO:0014068|GO:0042517|GO:0051291|GO:0060075|GO:0046668|GO:0007165|GO:0030424|GO:0032838|GO:0005737|GO:0005829|GO:0005615|GO:0043231|GO:0043025|GO:…	NP_000605	Ciliary neurotrophic factor
ASHG19A3A020333	2.08936	1.06306	2.08936	up	149.4	287.025	7.11625	8.17931	coding	NM_001031801	LIMK2	RefSeq_coding	2914	chr22	+	31644347	31673623		AAGCTTGAGGAGAAATTGTGAAGCTACACAGTATTTGTTTTCTAATACCTCTTGTCATTC	3985	Hs.474596	GO:0005524|GO:0046872|GO:0000166|GO:0004674|GO:0016740|GO:0008270|GO:0016310|GO:0006468|GO:0005737|GO:0005737|GO:0005739|GO:0005634	NP_057952	LIM domain kinase 2
ASHG19A3A054662	3.38085	1.75739	3.38085	up	74.5476	233.966	6.11067	7.86806	coding	NM_001130487	NDRG4	RefSeq_coding	3581	chr16	+	58497993	58547522		GACCAGGTGGCGGCGGGTGCCTTTTTGGGGGTGCGCGGCCATGCAATTGGTGGATTTTTT	65009	Hs.322430	GO:0030154|GO:0016049|GO:0007275|GO:0006950|GO:0005737	NP_075061	NDRG family member 4
ASHG19A3A047364	2.65131	1.4067	2.65131	up	173.919	418.121	7.33537	8.74207	coding	NM_024829	PLBD1	RefSeq_coding	1951	chr12	-	14656596	14720791		AAACGGCAGCCTAAAGGTTTTTAAGAGATGGGACATGGGACATTGCTCCGCTCTTATCAA	79887	Hs.131933	GO:0016787|GO:0016042|GO:0005576	NP_079105	Phospholipase B domain containing 1
ASHG19A3A004134	4.10981	2.03907	4.10981	up	1121.28	4211.64	9.99898	12.038	coding	NM_003332	TYROBP	RefSeq_coding	608	chr19	-	36395305	36399211		CCTGTCCAGGCCCAGGCCCAGAGCGATTGCAGTTGCTCTACGGTGAGCCCGGGCGTGCTG	7305	Hs.515369	GO:0005515|GO:0005057|GO:0007411|GO:0034329|GO:0006968|GO:0035556|GO:0050776|GO:0007165|GO:0005887|GO:0005886|GO:0005886	NP_937758	TYRO protein tyrosine kinase binding protein
ASHG19A3A034956	2.35294	1.23446	2.35294	up	798.707	1661.66	9.51274	10.7472	coding	NM_016200	NAA38	RefSeq_coding	12520	chr7	+	117824085	117844091		CTCTTCACAGGGGGTAGAACAAGTGGTACTAGGATTATACATTGTAAGAGGTGACAACGT	51691	Hs.655046	GO:0003723|GO:0017070|GO:0005515|GO:0008380|GO:0000398|GO:0005634|GO:0030529	NP_057284	N(alpha)-acetyltransferase 38, NatC auxiliary subunit
ASHG19A3A054731	2.7202	1.44371	2.7202	up	74.327	191.172	6.10678	7.55049	coding	NM_004555	NFATC3	RefSeq_coding	4005	chr16	+	68119374	68260837		TTTATATCTGACTTGGAACACCAGCCATCAGGTTCAGCAGAGAAATGGCCTAACCACAGT	4775	Hs.436585	GO:0003677|GO:0003700|GO:0006954|GO:0006357|GO:0006366|GO:0005737|GO:0005730|GO:0005634|GO:0005886	NP_775188	Nuclear factor of activated T-cells, cytoplasmic, calcineurin-dependent 3
ASHG19A3A025539	2.12816	1.0896	2.12816	up	423.291	774.033	8.59007	9.67967	coding	NM_018475	TMEM165	RefSeq_coding	1983	chr4	+	56262089	56292342		TGATAAGACATTTTTTATAGCAGCCATCATGGCAATGCGCTATAACCGCCTGACCGTGCT	55858	Hs.479766	GO:0016021|GO:0016020	NP_060945	Transmembrane protein 165
ASHG19A3A051966	2.12346	1.08642	2.12346	up	1261.89	2363.8	10.1698	11.2562	coding	NM_020154	C15orf24	RefSeq_coding	1075	chr15	-	34376225	34394053		TTATTGATATTTGTGCTTCTGCCTAAAGTGGTCAACACAAGTGATCCTGACATGAGACGG	56851	Hs.160565	GO:0030246|GO:0004180|GO:0017076|GO:0008150|GO:0005737|GO:0016021|GO:0016020	NP_064539	Chromosome 15 open reading frame 24
ASHG19A3A001781	2.01423	1.01023	2.01423	up	191.783	351.082	7.47152	8.48175	coding	NM_001100424	SPATS2L	RefSeq_coding	6128	chr2	+	201170984	201346982		TCAAAGGCACTTCGTGGGGTCACAGGCCCAAATATTGAGAAATCAGTGAAGGATTTGCAA	26010	Hs.120323		NP_056350	Spermatogenesis associated, serine-rich 2-like
ASHG19A3A003531	4.1978	2.06963	4.1978	up	60.1876	233.768	5.79723	7.86687	coding	NM_006307	SRPX	RefSeq_coding	1920	chrX	-	38008588	38080177	NM_001170752,NM_001170750,	TGGAGCGGCCGGCCAGCCTCCTGTGTGGATATGGAACCTCCTAGAATCAAGTGCCCAAGT	8406	Hs.15154	GO:0007155|GO:0009986|GO:0016020	NP_006298	Sushi-repeat-containing protein, X-linked
ASHG19A3A037823	2.37067	1.2453	2.37067	up	510.904	1040.15	8.86716	10.1125	coding	NM_032342	C9orf125	RefSeq_coding	2110	chr9	-	104237608	104249475		ATTTGTTTCCTTGACCTGATGTAATAAAAACTGATAAAAGCCGTGCAGTGCCCGGCATCT	84302	Hs.655738	GO:0016021|GO:0016020	NP_115718	Chromosome 9 open reading frame 125
ASHG19A3A007919	2.22544	1.15409	2.22544	up	113.708	234.849	6.71939	7.87348	coding	NM_003762	VAMP4	RefSeq_coding	2126	chr1	-	171672159	171711214		ACAGCTTTTAGCAACAGATCCAAACAACTTCGAAGGCAAATGTGGTGGCGTGGATGCAAA	8674	Hs.6651	GO:0016192|GO:0005794|GO:0000139|GO:0005768|GO:0016021|GO:0005764|GO:0016020	NP_003753	Vesicle-associated membrane protein 4
ASHG19A3A004116	2.42148	1.27589	2.42148	up	210.686	458.481	7.59875	8.87463	coding	NM_003218	TERF1	RefSeq_coding	2900	chr8	+	73921096	73959987	ENST00000477545,ENST00000432946,	AAGCTAATTTGGATACAAGAAAAAGGTCTCACAAGAATCTTTTCTTATCTAAGTTGCAAC	7013	Hs.442707	GO:0008301|GO:0003677|GO:0008656|GO:0003691|GO:0042802|GO:0008017|GO:0005515|GO:0046982|GO:0042803|GO:0010521|GO:0042162|GO:0000086|GO:0006919|GO:0001309|GO:0007049|GO:0051301|GO:0006917|GO:0007067|GO:0007094|GO:0008156|GO:0051974|GO:0032214|GO:0032211|GO:0031116|GO:0045840|GO:0045931|GO:0051260|GO:0000723|GO:0007004|GO:0007004|GO:0010834|GO:0000781|GO:0005737|GO:0005856|GO:0000783|GO:0000783|GO:…	NP_059523	Telomeric repeat binding factor (NIMA-interacting) 1
ASHG19A3A026493	3.30691	1.72548	3.30691	up	228.055	656.404	7.707	9.43249	coding	NM_032286	MED10	RefSeq_coding	1059	chr5	-	6372039	6378639		TACACCAAAGAGTGCCTGGAGAGGGCTCTAGCTAAAAATGAGCAAGTTAAAGGCAAGATC	84246	Hs.13885	GO:0016455|GO:0010467|GO:0006357|GO:0016592|GO:0005654|GO:0005634	NP_115662	Mediator complex subunit 10
ASHG19A3A029154	3.23098	1.69197	3.23098	up	7569.33	31024.9	12.8079	14.4999	coding	NM_001031711	ERGIC1	RefSeq_coding	2949	chr5	+	172261222	172379683		AAATGTTTTAGTTCTTTCCCCACTCGTTGGGTTCAACTAGATTAAAAGGCTGATTTTCAG	57222	Hs.509163	GO:0005515|GO:0006888|GO:0016192|GO:0005793|GO:0033116|GO:0005794|GO:0000139|GO:0005783|GO:0005789|GO:0016021|GO:0016020	NP_001026881	Endoplasmic reticulum-golgi intermediate compartment (ERGIC) 1
ASHG19A3A018394	4.00068	2.00024	4.00068	up	250.303	862.194	7.83798	9.83822	coding	NM_001250	CD40	RefSeq_coding	1616	chr20	+	44746905	44758384		GTGAGACCAAAGACCTGGTTGTGCAACAGGCAGGCACAAACAAGACTGATGTTGTCTGTG	958	Hs.472860	GO:0019899|GO:0005515|GO:0004872|GO:0004871|GO:0042100|GO:0071260|GO:0002768|GO:0006954|GO:0030168|GO:0030890|GO:0043123|GO:2000353|GO:0032735|GO:0048304|GO:0006461|GO:0050776|GO:0051023|GO:0007165|GO:0035631|GO:0009897|GO:0005576|GO:0005887|GO:0009898|GO:0043231|GO:0005886	NP_690593	CD40 molecule, TNF receptor superfamily member 5
ASHG19A3A025219	16.0253	4.00228	16.0253	up	65.4973	909.91	5.91624	9.91852	coding	NM_002448	MSX1	RefSeq_coding	1940	chr4	+	4861391	4865658		CATTTGTGTGGCTCTCAAACATCCCTTTGGAAGGGATTGTGTGTACTATGTAATATACTG	4487	Hs.424414	GO:0043565|GO:0003700|GO:0016564|GO:0030509|GO:0071445|GO:0030326|GO:0001837|GO:0030900|GO:0003007|GO:0001701|GO:0010463|GO:0030901|GO:0007275|GO:0007517|GO:0043066|GO:0008285|GO:0000122|GO:0042476|GO:0009887|GO:0010552|GO:0001501|GO:0005634	NP_002439	Msh homeobox 1
ASHG19A3A007034	3.51191	1.81226	3.51191	up	281.837	855.561	8.0136	9.82586	coding	NM_207170	SYF2	RefSeq_coding	1651	chr1	-	25548766	25559013		ATTCCGGGAGCTGCACCTGATGCGGGAATGTGCGGCAAGAGGAGAAGACTATGAGAAAGT	25949	Hs.20013	GO:0008380|GO:0008150|GO:0000398|GO:0071013|GO:0005634|GO:0005634	NP_997053	SYF2 homolog, RNA splicing factor (S. cerevisiae)
ASHG19A3A036419	2.16052	1.11138	2.16052	up	1124.07	2128.25	10.0021	11.1135	coding	NM_022749	FAM160B2	RefSeq_coding	3759	chr8	+	21946713	21961890		AACTGCGTCTGGACTCTTAGATTCATAAAATATTCGAGGGTTTGGGAGTCACAGACCCTC	64760	Hs.491223		NP_073586	Family with sequence similarity 160, member B2
ASHG19A3A022484	2.29673	1.19958	2.29673	up	117.488	249.698	6.76481	7.96439	coding	NM_001034996	RPL14	RefSeq_coding	936	chr3	+	40498829	40503858		CCACCTCCGCTGGGAAGCTGAGGCGCCAAACGGCTCCCAGAGGGTCCCGGGAAGCGCATG	9045	Hs.446522	GO:0003723|GO:0005515|GO:0003735|GO:0044267|GO:0031018|GO:0010467|GO:0006364|GO:0042273|GO:0006412|GO:0006414|GO:0006415|GO:0019058|GO:0016032|GO:0019083|GO:0005737|GO:0005829|GO:0005829|GO:0022625|GO:0005622|GO:0005840	NP_003964	Ribosomal protein L14
ASHG19A3A027043	5.09742	2.34977	5.09742	up	271.604	1194.08	7.95619	10.306	coding	NM_012446	SSBP2	RefSeq_coding	1948	chr5	-	80715672	81047072		ACTCCAAGGGATGATGGCGAAATGGGGGGAAATTTCTTAAATCCTTTTCAGAGTGAGAGT	23635	Hs.102735	GO:0003677|GO:0003697|GO:0030528|GO:0005737|GO:0005634	NP_036578	Single-stranded DNA binding protein 2
ASHG19A3A050095	8.58825	3.10236	8.58825	up	1416.55	12342.7	10.3323	13.4346	coding	NM_014059	C13orf15	RefSeq_coding	1126	chr13	+	42031541	42045013		AACAGCTTCAGCTTCAGTGATGAAAAACTGAATTCTCCAACAGACTCTACCCCAGCTCTT	28984	Hs.507866	GO:0007049|GO:0000079|GO:0005737|GO:0005856|GO:0005815|GO:0005634	NP_054778	Chromosome 13 open reading frame 15
ASHG19A3A044749	9.63517	3.26831	9.63517	up	1711.34	18372.3	10.6101	13.8785	coding	NM_001170820	LOC402778	RefSeq_coding	1104	chr11	-	1756030	1769349		TGTGACCCCGCTCAGAGCCCTTGTGTCTGTGAACTTTCAATGAAATACCCATGCAGCTCC	402778	Hs.121575	GO:0009607|GO:0016021|GO:0005886	NP_001164291	CD225 family protein FLJ76511
ASHG19A3A019823	2.411	1.26963	2.411	up	11112.4	35937.2	13.3885	14.6581	coding	NM_000967	RPL3	RefSeq_coding	1348	chr22	-	39708887	39715670	ENST00000467870,ENST00000436852,ENST00000413027,	AAGGACTTCAGCAGCATGAAGAAGTACTGCCAAGTCATCCGTGTCATTGCCCACACCCAG	6122	Hs.119598	GO:0003723|GO:0005515|GO:0003735|GO:0044267|GO:0031018|GO:0010467|GO:0006412|GO:0006414|GO:0006415|GO:0019058|GO:0016032|GO:0019083|GO:0005737|GO:0005829|GO:0005829|GO:0022625|GO:0005622|GO:0005730|GO:0005840	NP_001029025	Ribosomal protein L3
ASHG19A3A008824	4.38386	2.1322	4.38386	up	279.277	1050.79	7.99769	10.1299	coding	NM_001008528	MXRA7	RefSeq_coding	2507	chr17	-	74671808	74707056		TTTCTTGCTGACCATTCACTCTCTGTGTCTGTTGTTGGATCCAAATACGAGTGTTTTTCT	439921	Hs.250723	GO:0016021|GO:0016020	NP_940932	Matrix-remodelling associated 7
ASHG19A3A004206	2.03311	1.02369	2.03311	up	93.2352	180.668	6.43545	7.45915	coding	NM_003905	NAE1	RefSeq_coding	1820	chr16	-	66836781	66864879		AGCAGAAGTACGACCGGCAGCTGAGGTTGTGGGGTGATCATGGGCAAGAGGCTTTAGAAT	8883	Hs.460978	GO:0019781|GO:0003824|GO:0005515|GO:0046982|GO:0006260|GO:0031574|GO:0007049|GO:0045116|GO:0042981|GO:0007165|GO:0005737|GO:0005626|GO:0005886	NP_003896	NEDD8 activating enzyme E1 subunit 1
ASHG19A3A011602	11.0279	3.46309	11.0279	up	155.666	1533	7.17095	10.634	coding	NM_002516	NOVA2	RefSeq_coding	1885	chr19	-	46442770	46476657		CAGGGCCCAGGTCTGTGTGATATCTGTATATATTGCATTTTGTTGATTTTAATAGAAAAC	4858	Hs.375439	GO:0003723|GO:0005634	NP_002507	Neuro-oncological ventral antigen 2
ASHG19A3A029879	2.73535	1.45173	2.73535	up	673.156	1614.76	9.26244	10.7142	coding	NM_014455	RNF115	RefSeq_coding	1675	chr1	+	145611035	145688774		TTGAAGAGGAAGTCCGGCAGTTACCTTGCAATCACTTCTTTCACAGCAGTTGTATTGTGC	27246	Hs.523550	GO:0016874|GO:0046872|GO:0005515|GO:0004842|GO:0008270|GO:0051865|GO:0005737|GO:0005829	NP_055270	Ring finger protein 115
ASHG19A3A008369	3.6785	1.87912	3.6785	up	2979.21	11219.2	11.4319	13.311	coding	NM_012232	PTRF	RefSeq_coding	3651	chr17	-	40554468	40575338		GATTGGGGGAGGGAGCCTGGGGACACAAACCTTTTATACAATACAAAGCTTTGCTTTTTT	284119	Hs.437191	GO:0003716|GO:0005515|GO:0042134|GO:0006363|GO:0006360|GO:0006361|GO:0005901|GO:0005737|GO:0005829|GO:0005783|GO:0005792|GO:0005739|GO:0005654|GO:0005634|GO:0005886	NP_036364	Polymerase I and transcript release factor
ASHG19A3A012921	2.68548	1.42518	2.68548	up	405.534	931.858	8.53297	9.95815	coding	NM_002691	POLD1	RefSeq_coding	3470	chr19	+	50887592	50921270		AAGCATCCCATGGGGCGGGGGCGGGACCAGGGAGAATTAATAAAGTTCTGGACTTTTGCT	5424	Hs.279413	GO:0008296|GO:0003677|GO:0003887|GO:0003682|GO:0016787|GO:0046872|GO:0000166|GO:0016779|GO:0005515|GO:0016740|GO:0006281|GO:0006260|GO:0045004|GO:0043137|GO:0006271|GO:0000731|GO:0000731|GO:0000084|GO:0000084|GO:0006284|GO:0006287|GO:0006287|GO:0000278|GO:0006139|GO:0006289|GO:0006297|GO:0006297|GO:0006297|GO:0007346|GO:0009411|GO:0000723|GO:0000722|GO:0032201|GO:0006283|GO:0043625|GO:0005654|GO:…	NP_002682	Polymerase (DNA directed), delta 1, catalytic subunit 125kDa
ASHG19A3A035308	4.71741	2.23799	4.71741	up	502.655	2070.72	8.84139	11.0794	coding	NM_138434	C7orf29	RefSeq_coding	2896	chr7	+	150026937	150029808		CTCTATCAATAGTTTGACATTTTTCCCTCTTTTACATTGAGATCATACCCTAGGTACTGT	113763	Hs.655915		NP_612443	Chromosome 7 open reading frame 29
ASHG19A3A014337	4.50758	2.17235	4.50758	up	2081.88	9065.1	10.9034	13.0757	coding	NM_207310	CCDC74B	RefSeq_coding	1471	chr2	-	130896861	130902631	NM_138770,	ACACGATGAAGCAGGTATCGCCTTACCTGTTGAAACTGAAAATAAAGCTTGTTTATTTCC	91409	Hs.29383		NP_997193	Coiled-coil domain containing 74B
ASHG19A3A001603	3.56831	1.83524	3.56831	up	246.491	758.234	7.81546	9.6507	coding	NM_001082969	C11orf57	RefSeq_coding	3199	chr11	+	111944967	111955872		ACCCTGAAGAATTTGAAACAGACAGTAGTGATCAGCAAGATATTACCAACGGGAAGAAAA	55216	Hs.195060		NP_060665	Chromosome 11 open reading frame 57
ASHG19A3A002452	3.00269	1.58626	3.00269	up	84.8926	236.831	6.30012	7.88637	coding	NM_001137553	LRRFIP1	RefSeq_coding	4342	chr2	+	238600806	238674556	NM_001137551,	GGAGCTGGAGCGGCAGCAGAAGGAGGTAGAAGAGAGACCAGAAAAAGATTTTACTGAGAA	9208	Hs.471779	GO:0003677|GO:0003725|GO:0005515|GO:0016564|GO:0006357|GO:0005737|GO:0005856|GO:0005634	NP_004726	Leucine rich repeat (in FLII) interacting protein 1
ASHG19A3A020398	2.49106	1.31676	2.49106	up	236.241	519.391	7.75324	9.07	coding	NM_016037	UTP11L	RefSeq_coding	2067	chr1	+	38478383	38490496		TGGATTTCCAGGGGAAGCAACAGAACAAGCATGTGTTCTTTTTTGACACCAAAAAGGAAG	51118	Hs.472038	GO:0005515|GO:0006917|GO:0048011|GO:0007399|GO:0006364|GO:0005737|GO:0005615|GO:0005730|GO:0005634|GO:0032040	NP_057121	UTP11-like, U3 small nucleolar ribonucleoprotein, (yeast)
ASHG19A3A008481	3.02976	1.5992	3.02976	up	133.891	368.253	6.9563	8.5555	coding	NM_001114091	CDC27	RefSeq_coding	5611	chr17	-	45195312	45266665		TTCCAAAAAGCGCTTGATATCAACCCTCAAAGTTCAGTTTTACTTTGCCACATTGGAGTA	996	Hs.463295	GO:0005515|GO:0031145|GO:0031145|GO:0000075|GO:0008283|GO:0000278|GO:0007094|GO:0007091|GO:0051436|GO:0051437|GO:0070979|GO:0051439|GO:0005680|GO:0005813|GO:0005737|GO:0005829|GO:0005829|GO:0005730|GO:0005654|GO:0005654|GO:0005634|GO:0005819|GO:0005876	NP_001247	Cell division cycle 27 homolog (S. cerevisiae)
ASHG19A3A050230	13.8526	3.79209	13.8526	up	41.1497	511.514	5.2521	9.04419	coding	NM_001040429	PCDH17	RefSeq_coding	8009	chr13	+	58205788	58303065		CTGTTAGGGAGGCACTCAAGATGAAAACTACTTCAACTAAAAGCCAACCACTTGAACAAG	27253	Hs.106511	GO:0005509|GO:0005515|GO:0007155|GO:0007156|GO:0016021|GO:0005886	NP_001035519	Protocadherin 17
ASHG19A3A048493	3.67384	1.87729	3.67384	up	166.826	547.358	7.27188	9.14916	coding	NM_018169	C12orf35	RefSeq_coding	6246	chr12	+	32112352	32146031		AGAATACAAACTCTGTGGAAGAACGGAAGGATGTAAAGCCTCATCCTAGGAAGGAGCAAG	55196	Hs.445129		NP_060639	Chromosome 12 open reading frame 35
ASHG19A3A002009	2.61233	1.38534	2.61233	up	222.562	516.004	7.67305	9.05839	coding	NM_001127397	ERLEC1	RefSeq_coding	3043	chr2	+	54014067	54046495		TTCAAGACGATGGTACCCAGACAGTCAGGTGCAAAGAATCAGATTCACCTCATGCTGTTA	27248	Hs.438336	GO:0001948|GO:0005515|GO:0030433|GO:0005783|GO:0005788	NP_056516	Endoplasmic reticulum lectin 1
ASHG19A3A038109	2.27892	1.18835	2.27892	up	279.76	561.825	8.00052	9.18887	coding	NM_199350	C9orf50	RefSeq_coding	1624	chr9	-	132374505	132383055		ACACATGGGCCAGGCAATGAGGAGCGTCCTTCCTTGCCCCACAAATAAAGGCACATCCCA	375759	Hs.124223		NP_955382	Chromosome 9 open reading frame 50
ASHG19A3A027515	11.0831	3.47029	11.0831	up	528.06	5411.57	8.9126	12.3829	coding	NM_016580	PCDH12	RefSeq_coding	5210	chr5	-	141324530	141338627		TTTGTGGCTGAGATAAGTGTTTCCTGGCAAAACATATGTGGAGCACAAAGGGTCAGTCCT	51294	Hs.439474	GO:0005509|GO:0016339|GO:0007155|GO:0005977|GO:0007156|GO:0060711|GO:0008038|GO:0005911|GO:0005887|GO:0005886	NP_057664	Protocadherin 12
ASHG19A3A045917	2.102	1.07176	2.102	up	28945	105964	15.0088	16.0806	coding	NM_003641	IFITM1	RefSeq_coding	733	chr11	+	313990	315271		CAGCAGTTTATACCCACACACCTGTCTACAGTGTCATTCAATAAAGTGCACGTGCTTGTG	8519	Hs.458414	GO:0005515|GO:0005057|GO:0007166|GO:0019221|GO:0045087|GO:0008285|GO:0050776|GO:0009607|GO:0009615|GO:0060337|GO:0016021|GO:0005886	NP_003632	Interferon induced transmembrane protein 1 (9-27)
ASHG19A3A018951	4.56378	2.19023	4.56378	up	90.1708	373.735	6.38721	8.57744	coding	NM_152304	RAB42	RefSeq_coding	1099	chr1	+	28918711	28921086		ACACAGTCATGCTTCCTGGATTTTGGAGTCGAGGCTTTCTACAGAAAAGAAAGTTCTGAT	115273	Hs.652321	GO:0005525|GO:0000166|GO:0007264|GO:0016020	NP_689517	RAB42, member RAS oncogene family
ASHG19A3A020544	2.40166	1.26403	2.40166	up	277.665	585.982	7.98947	9.2535	coding	NM_015380	SAMM50	RefSeq_coding	1773	chr22	+	44351260	44392411		AGGACGGCGTCATTTGCTGTTCGAAAAGAAAGCGGACATTCACTGAAATCATCTCTTTCG	25813	Hs.505824	GO:0003674|GO:0045040|GO:0005737|GO:0016021|GO:0000299|GO:0005743|GO:0005741|GO:0001401|GO:0005739|GO:0019867	NP_056195	Sorting and assembly machinery component 50 homolog (S. cerevisiae)
ASHG19A3A005035	3.17102	1.66495	3.17102	up	343.128	935.32	8.29846	9.96341	coding	NM_018386	PCID2	RefSeq_coding	1753	chr13	-	113831924	113863029		AAAGTACACGGAGCCCCGAGGACGGACTCGGCTGGTTCTGGAGTCTTTGTGAGACTTCTT	55795	Hs.508769	GO:0005515|GO:0016563|GO:0043066|GO:2000117|GO:0043193|GO:0090267|GO:0043488|GO:0048536|GO:0005575	NP_060856	PCI domain containing 2
ASHG19A3A047906	3.46279	1.79193	3.46279	up	36.2422	123.094	5.06398	6.85592	coding	NM_018351	FGD6	RefSeq_coding	9288	chr12	-	95470525	95611240		AACACCAGTGCAGTCTGGGATGTATAAACTGAACAACATGCTCTCACTGGCTGGAATGAA	55785	Hs.506381	GO:0005089|GO:0005085|GO:0046872|GO:0031267|GO:0030036|GO:0007010|GO:0046847|GO:0043088|GO:0035023|GO:0008360|GO:0005794|GO:0005737|GO:0005856|GO:0005622|GO:0030027|GO:0001726	NP_060821	FYVE, RhoGEF and PH domain containing 6
ASHG19A3A028123	3.56046	1.83206	3.56046	up	425.001	1305.21	8.59693	10.429	coding	NM_018034	WDR70	RefSeq_coding	2247	chr5	+	37379411	37752772	uc011cnn.1,NR_027028,NR_027027,NR_027026,ENST00000429624,	TGGAAGCAATGTTTGAACAAACTCGAAGGACAGCTGTGGAAAGAAGTCGCAAAACACTGG	55100	Hs.213690		NP_060504	WD repeat domain 70
ASHG19A3A048468	4.71084	2.23598	4.71084	up	141.241	590.829	7.03102	9.26701	coding	NM_003622	PPFIBP1	RefSeq_coding	6076	chr12	+	27677044	27848496		AATAAGACTTTGCTGCGAAGACATTTGGCCACTCATTTCAACCTTCTGATTGGGGCTGAG	8496	Hs.172445	GO:0005515|GO:0007155|GO:0005886	NP_803193	PTPRF interacting protein, binding protein 1 (liprin beta 1)
ASHG19A3A029686	3.60606	1.85042	3.60606	up	167.369	539.785	7.27686	9.12729	coding	NM_002701	POU5F1	RefSeq_coding	1411	chr6	-	31132114	31138451		ACCGTCACCCCTGGTGCCGTGAAGCTGGAGAAGGAGAAGCTGGAGCAAAACCCGGAGGAG	5460	Hs.249184	GO:0003677|GO:0035198|GO:0010843|GO:0005515|GO:0043565|GO:0000981|GO:0003700|GO:0008134|GO:0030528|GO:0031625|GO:0003130|GO:0009653|GO:0001824|GO:0060913|GO:0060795|GO:0032569|GO:0042789|GO:0007275|GO:0060965|GO:0060391|GO:0035413|GO:0010552|GO:0009786|GO:0010468|GO:0090081|GO:0090308|GO:0006355|GO:0009611|GO:0035019|GO:0035019|GO:0006351|GO:0006351|GO:0005737|GO:0005829|GO:0005634|GO:0005634|GO:…	NP_976034	POU class 5 homeobox 1
ASHG19A3A041465	2.24471	1.16653	2.24471	up	137.31	282.885	6.99169	8.15822	coding	NM_001105576	ANKRD58	RefSeq_coding	1607	chrX	+	118892575	118894164		CAGCCTTACTGGTACTTTTTCTCATGTATCACAGGTTACTTCTTATGTATATTAAAGTGG	347454	Hs.355223		NP_001099046	Ankyrin repeat domain 58
ASHG19A3A043353	3.72264	1.89633	3.72264	up	107.87	363.33	6.64064	8.53697	coding	NM_153810	C10orf46	RefSeq_coding	6758	chr10	-	120440493	120514758	AK097728,	TTCAGGTCACACCTTCAACTATGGCAAATATTGTGAAAGGCCTGTATACCCTCAGACCAG	143384	Hs.604614	GO:0031625|GO:0006511|GO:0031461	NP_722517	Chromosome 10 open reading frame 46
ASHG19A3A006264	3.4939	1.80484	3.4939	up	68.1133	221.099	5.97558	7.78042	coding	NM_170664	OTOA	RefSeq_coding	2718	chr16	+	21716283	21772049		tgcacatttggttcatctgaggatgttcagGCTGGGGCTGCTGGTTTGTTTCTACAATGA	146183	Hs.408336	GO:0007605|GO:0031225|GO:0016324|GO:0005576|GO:0005886|GO:0005578	NP_733764	Otoancorin
ASHG19A3A005190	4.52887	2.17915	4.52887	up	2909.45	13736.3	11.3923	13.5714	coding	NM_021104	RPL41	RefSeq_coding	478	chr12	+	56510373	56511615		CTCGGCCTTAGCGCCATTTTTTTGGAAACCTCTGCGCCATGAGAGCCAAGGTGAGCGGTT	6171	Hs.157160	GO:0003723|GO:0005515|GO:0003735|GO:0044267|GO:0031018|GO:0010467|GO:0006412|GO:0006414|GO:0006415|GO:0019058|GO:0016032|GO:0019083|GO:0005829|GO:0005829|GO:0022625|GO:0005840	NP_066927	Ribosomal protein L41
ASHG19A3A011442	2.27551	1.18619	2.27551	up	186.907	382.677	7.43267	8.61886	coding	NM_019088	PAF1	RefSeq_coding	2164	chr19	-	39876271	39881679		GAGGCAGGGCCAATGGTTTCCCACAAAATGTAGCACAACGAAGGTCAGAATTCGTTTTTT	54623	Hs.466714	GO:0005515|GO:0033523|GO:0010390|GO:0016593|GO:0005634	NP_061961	Paf1, RNA polymerase II associated factor, homolog (S. cerevisiae)
ASHG19A3A027691	7.44142	2.89558	7.44142	up	312.64	2046.79	8.16783	11.0634	coding	NM_001017995	SH3PXD2B	RefSeq_coding	7793	chr5	-	171760504	171881527		AGGGGTGAGAACAACTAGCTGTAGCATGTGTAGGCTATATACTTTACCATTTGACTTCTT	285590	Hs.285666	GO:0042169|GO:0080025|GO:0032266|GO:0070273|GO:0010314|GO:0060612|GO:0060348|GO:0007154|GO:0030154|GO:0001654|GO:0007507|GO:0071800|GO:0045600|GO:0001501|GO:0030054|GO:0042995|GO:0005737|GO:0002102	NP_001017995	SH3 and PX domains 2B
ASHG19A3A018237	5.69714	2.51024	5.69714	up	37.7836	200.547	5.12459	7.63483	coding	NM_001672	ASIP	RefSeq_coding	584	chr20	+	32848170	32857148		AGATGGGACTTCAGGGAGACCTGGCTTGGGCTAAAATCGAAATACAATATATATAGGCTG	434	Hs.659995	GO:0005102|GO:0031781|GO:0031782|GO:0008343|GO:0007267|GO:0006091|GO:0071514|GO:0009755|GO:0042438|GO:0032438|GO:0032402|GO:0043473|GO:0040030|GO:0007165|GO:0005576|GO:0005615	NP_001663	Agouti signaling protein
ASHG19A3A048261	2.20527	1.14096	2.20527	up	5024.72	11910.5	12.2386	13.3795	coding	NM_001769	CD9	RefSeq_coding	1246	chr12	+	6309554	6347427		TAAGGAAGTCCAGGAGTTTTACAAGGACACCTACAACAAGCTGAAAACCAAGGATGAGCC	928	Hs.114286	GO:0005178|GO:0005515|GO:0007596|GO:0007420|GO:0007155|GO:0006928|GO:0007342|GO:0008285|GO:0014003|GO:0030913|GO:0030168|GO:0030168|GO:0002576|GO:0009414|GO:0016324|GO:0009986|GO:0005887|GO:0005886|GO:0031092	NP_001760	CD9 molecule
ASHG19A3A051076	2.29422	1.198	2.29422	up	74.5215	164.042	6.10987	7.30787	coding	NM_022359	PDE4DIP	RefSeq_coding	1604	chr1	-	144951760	145076079		AGAAGTGGTGAAAAGGTCCCGTTTGTGCAGACATATTCCTTGAGAGCATTTGAGAAACCC	9659	Hs.728768	GO:0019899|GO:0005515|GO:0043623|GO:0005794|GO:0005813|GO:0005737|GO:0005856|GO:0030016|GO:0005634	NP_071754	Phosphodiesterase 4D interacting protein
ASHG19A3A004406	2.10841	1.07616	2.10841	up	1002.3	1836.55	9.83398	10.9101	coding	NM_005455	ZRANB2	RefSeq_coding	2934	chr1	-	71528974	71546745		CCAACCCCTACGGAACACCACTACTTTACCCAGACGCCACAGGTCATCATCTGGATCATC	9406	Hs.194718	GO:0003723|GO:0046872|GO:0005515|GO:0003700|GO:0008270|GO:0008380|GO:0006397|GO:0006351|GO:0005622|GO:0005634	NP_976225	Zinc finger, RAN-binding domain containing 2
ASHG19A3A033205	2.50443	1.32448	2.50443	up	676.018	1481.85	9.26862	10.5931	coding	NM_015395	TECPR1	RefSeq_coding	4371	chr7	-	97846059	97881468		GTGACCATTTCTCAGAGCAGGACTTGCAAAGAGGCTTTAATTTCAAAAGTGAAGGAAGGA	25851	Hs.632303	GO:0005515|GO:0016021	NP_056210	Tectonin beta-propeller repeat containing 1
ASHG19A3A030640	4.2244	2.07875	4.2244	up	94.6748	363.114	6.45714	8.53589	coding	NM_004698	PRPF3	RefSeq_coding	2480	chr1	+	150293927	150325703		AAATTTGAGCAACCCAGCCAAGAAGTTCAAGATTGAAGCCAATGCTGGGCAACTGTACCT	9129	Hs.11776	GO:0005515|GO:0008380|GO:0000375|GO:0006397|GO:0000398|GO:0050896|GO:0007601|GO:0015030|GO:0005737|GO:0016607|GO:0005730|GO:0005634|GO:0005681	NP_004689	PRP3 pre-mRNA processing factor 3 homolog (S. cerevisiae)
ASHG19A3A032384	2.0946	1.06667	2.0946	up	280.752	521.229	8.00669	9.07336	coding	NM_182491	ZFAND2A	RefSeq_coding	907	chr7	-	1192543	1199855		TCATAATGGAGTTTCCTGATTTGGGGAAGCATTGTTCAGAAAAGACTTGCAAGCAGCTAG	90637	Hs.648111	GO:0046872|GO:0008270|GO:0005737|GO:0005634	NP_872297	Zinc finger, AN1-type domain 2A
ASHG19A3A024716	2.21397	1.14664	2.21397	up	1985.04	4040.43	10.8317	11.9784	coding	NM_006320	PGRMC2	RefSeq_coding	3790	chr4	-	129190392	129209984		AGCCAAATCTTTGCTGAAGACTGGTTGTGGAGTGTTGGTAAATGCTTTGTGTTTTTATGT	10424	Hs.507910	GO:0020037|GO:0004872|GO:0005496|GO:0003707|GO:0043401|GO:0016021|GO:0016020	NP_006311	Progesterone receptor membrane component 2
ASHG19A3A047256	4.06645	2.02377	4.06645	up	247.186	865.681	7.81927	9.84304	coding	NM_001733	C1R	RefSeq_coding	2526	chr12	-	7187516	7245043		AAAGAAGGAATTTATGTCCCAAGGGAACAAGATGCTGCTGACCTTCCACACAGACTTCTC	715	Hs.524224	GO:0005509|GO:0008233|GO:0004252|GO:0008236|GO:0006956|GO:0006958|GO:0006955|GO:0045087|GO:0006508|GO:0005576|GO:0005576|GO:0005576	NP_001724	Complement component 1, r subcomponent
ASHG19A3A013122	2.46233	1.30002	2.46233	up	1016.03	2200.42	9.85453	11.1546	coding	NM_003417	ZNF264	RefSeq_coding	12172	chr19	+	57702867	57734212		AAACTAGTTCATGGCTTCAGTGGGGGAGAGATTTAAATAATATGGGTTTATAATTTCTGC	9422	Hs.515634	GO:0003677|GO:0046872|GO:0008270|GO:0006355|GO:0005622|GO:0005634	NP_003408	Zinc finger protein 264
ASHG19A3A044388	3.50057	1.80759	3.50057	up	182.64	569.249	7.40117	9.20876	coding	NM_003987	PAX2	RefSeq_coding	4123	chr10	+	102505467	102589697		ACACTGATCCTGCCCACATTAGAGGAGGTGGAGGTTTGCATCTGGTCTGGACTTTAAGAG	5076	Hs.155644	GO:0003677|GO:0010843|GO:0016563|GO:0007409|GO:0030154|GO:0003337|GO:0072162|GO:0007275|GO:0006366|GO:0007601|GO:0034451|GO:0005815|GO:0005634	NP_003981	Paired box 2
ASHG19A3A052491	5.83913	2.54575	5.83913	up	84.1638	446.07	6.2887	8.83445	coding	NM_016073	HDGFRP3	RefSeq_coding	1973	chr15	-	83806815	83876321		AATTCAGCAACAGAGCTCTTCAGAAACTGAGGGAGAAGGTGGAAATACTGCAGATGCAAG	50810	Hs.513954	GO:0008083|GO:0008283|GO:0005737|GO:0005634	NP_057157	Hepatoma-derived growth factor, related protein 3
ASHG19A3A024432	2.15821	1.10984	2.15821	up	91.0381	186.916	6.40071	7.51055	coding	NM_133636	HELQ	RefSeq_coding	3596	chr4	-	84328500	84377025		ATTCTTGGAGTCTCTGAAAGCTTTATTGGGAAGAAAGCATCAGGCCAAGCCATCGGAAAG	113510	Hs.480101	GO:0005524|GO:0008026|GO:0004386|GO:0016787|GO:0003676|GO:0000166	NP_598375	Helicase, POLQ-like
ASHG19A3A023385	2.17444	1.12064	2.17444	up	2854.59	5807.93	11.3661	12.4868	coding	NM_032025	EIF2A	RefSeq_coding	3894	chr3	+	150264573	150303802		AGCACACCACGAAACACTGTCTCTCAGTCAATTTCTGGGGACCCTGAGATAGACAAAAAA	83939	Hs.655782	GO:0043022|GO:0000049|GO:0003743|GO:0032933|GO:0009967|GO:0006468|GO:0006417|GO:0042255|GO:0006413|GO:0005737|GO:0005850	NP_114414	Eukaryotic translation initiation factor 2A, 65kDa
ASHG19A3A041875	3.09458	1.62975	3.09458	up	78.3127	225.759	6.18545	7.8152	coding	NM_032324	C1orf57	RefSeq_coding	926	chr1	+	233086369	233114219		ATTTTATACCGAAGAAGTCAGACAGGGAGGGAGAAGAATAGGATTCGATGTCGTCACGTT	84284	Hs.642715	GO:0005524|GO:0016787|GO:0017111|GO:0000166|GO:0019204|GO:0016740	NP_115700	Chromosome 1 open reading frame 57
ASHG19A3A029439	2.25832	1.17525	2.25832	up	472.182	910.444	8.74546	9.92071	coding	NM_032122	DTNBP1	RefSeq_coding	1464	chr6	-	15523040	15663271	NM_183041,	TAATTGCCAATAATGTGTGAGAAACTTAAAGAACAGCTAACAATAAAGTGTGAGGACGGT	84062	Hs.571148	GO:0042802|GO:0005515|GO:0031532|GO:0016044|GO:0031175|GO:0048812|GO:0006996|GO:0006892|GO:0060159|GO:0050896|GO:0031083|GO:0030424|GO:0033267|GO:0030054|GO:0005737|GO:0005737|GO:0031410|GO:0005829|GO:0043197|GO:0005783|GO:0005789|GO:0005768|GO:0010008|GO:0030426|GO:0033162|GO:0043005|GO:0005730|GO:0005634|GO:0005634|GO:0014069|GO:0045211|GO:0042383|GO:0045202|GO:0030672|GO:0030672|GO:0019717	NP_898861	Dystrobrevin binding protein 1
ASHG19A3A034717	4.92798	2.301	4.92798	up	1724.79	8030.58	10.6204	12.9214	coding	NM_004126	GNG11	RefSeq_coding	964	chr7	+	93551015	93555824		GGAAAAACTGAAAATGGAAGTTGAGCAGCTTCGCAAAGAAGTGAAGTTGCAGAGACAACA	2791	Hs.83381	GO:0003924|GO:0004871|GO:0007186|GO:0006184|GO:0071377|GO:0006112|GO:0007165|GO:0005834|GO:0005886	NP_004117	Guanine nucleotide binding protein (G protein), gamma 11
ASHG19A3A033632	2.56219	1.35738	2.56219	up	930.899	2086.25	9.73065	11.088	coding	NM_001166159	NDUFS2	RefSeq_coding	2082	chr1	+	161171936	161184182		TGTTTTGCCTCACAACAGGAAGATAAGTAACATCACTTTTTTCCTCCATCCTCTCACCTA	4720	Hs.173611	GO:0051539|GO:0051287|GO:0008137|GO:0003954|GO:0009055|GO:0046872|GO:0005515|GO:0048038|GO:0006120|GO:0022904|GO:0006979|GO:0006810|GO:0016020|GO:0005743|GO:0005747|GO:0005747|GO:0005747|GO:0005739|GO:0005739|GO:0070469	NP_004541	NADH dehydrogenase (ubiquinone) Fe-S protein 2, 49kDa (NADH-coenzyme Q reductase)
ASHG19A3A014153	2.3828	1.25266	2.3828	up	419.335	857.571	8.57603	9.82869	coding	NM_001144013	RGPD3	RefSeq_coding	5873	chr2	-	107021135	107084801	NR_028063,NM_182588,NM_181453,NM_005054,NM_001164463,NM_001123363,NM_001078170,NM_001024457,	TAAATACGATGTTGCAGCTCAGCCTTGAAGAAAAGGGAAAACTTGCTGCGGTTGCTCAAG	653489	Hs.726367	GO:0005488|GO:0046907	NP_001137485	RANBP2-like and GRIP domain containing 3
ASHG19A3A004494	3.96403	1.98697	3.96403	up	200.104	694.147	7.53163	9.5186	coding	NM_006392	NOP56	RefSeq_coding	1992	chr20	+	2633253	2639038		TGCAGATCCTTGGGGCTGAAAAGGCCCTGTTCAGAGCCCTGAAGACAAGGGGTAACACTC	10528	Hs.376064	GO:0003723|GO:0005515|GO:0030515|GO:0006364|GO:0031428|GO:0005730|GO:0005634|GO:0070761|GO:0005732	NP_006383	NOP56 ribonucleoprotein homolog (yeast)
ASHG19A3A054874	9.67464	3.27421	9.67464	up	196.613	1694.36	7.50576	10.78	coding	NM_001451	FOXF1	RefSeq_coding	2579	chr16	+	86544132	86548069		TTCCTTCTGCACTGTATAAAAGGACCATTTGAGGATGTTTTGCCTTTTGTGTATTTTTTC	2294	Hs.155591	GO:0008301|GO:0003677|GO:0003690|GO:0010843|GO:0043565|GO:0003705|GO:0003704|GO:0016566|GO:0016563|GO:0008134|GO:0016337|GO:0071345|GO:0071407|GO:0014822|GO:0007368|GO:0009790|GO:0048566|GO:0048617|GO:0061030|GO:0060441|GO:0045198|GO:0030198|GO:0001701|GO:0048371|GO:0048286|GO:0060463|GO:0090131|GO:0007498|GO:0010553|GO:0050728|GO:0043305|GO:0007389|GO:0030335|GO:0010811|GO:0010552|GO:0002053|GO:…	NP_001442	Forkhead box F1
ASHG19A3A022047	3.32052	1.73141	3.32052	up	77.2093	237.899	6.16192	7.89333	coding	NM_017541	CRYGS	RefSeq_coding	843	chr3	-	186256232	186262167		ATTGCGACTGTGCAGATTTCCACACATACCTAAGTCGCTGCAACTCCATTAAAGTGGAAG	1427	Hs.376209	GO:0005212|GO:0002088|GO:0002009	NP_060011	Crystallin, gamma S
ASHG19A3A017290	5.18483	2.3743	5.18483	up	140.242	641.509	7.0204	9.3947	coding	NM_023068	SIGLEC1	RefSeq_coding	6736	chr20	-	3667618	3687775		AATAAAAAAGGTTTGGTGTTTTCCTAGGGAGAGAGCATGCCAGGCAGTGGAGTTGCCTAA	6614	Hs.31869	GO:0005529|GO:0016337|GO:0007160|GO:0006897|GO:0006954|GO:0005576|GO:0016021|GO:0005886	NP_075556	Sialic acid binding Ig-like lectin 1, sialoadhesin
ASHG19A3A053562	4.56193	2.18964	4.56193	up	283.441	1115.31	8.02197	10.2116	coding	NM_173475	DCUN1D3	RefSeq_coding	2886	chr16	-	20869402	20911561		CAGGAACTTGTATAGTTCAGCTTCCAACACTTTGGAACAGATTAAAAAGGGAATCTTTTA	123879	Hs.101007	GO:0003674|GO:0045749|GO:0030308|GO:0043065|GO:0010225|GO:0010332|GO:0048471	NP_775746	DCN1, defective in cullin neddylation 1, domain containing 3 (S. cerevisiae)
ASHG19A3A039865	2.36017	1.23889	2.36017	up	255.511	531.024	7.86665	9.10554	coding	NM_020197	SMYD2	RefSeq_coding	1689	chr1	+	214454564	214510477		TGTTGCATTGATGAATCATAGCTGTTGCCCCAATGTCATTGTGACCTACAAAGGGACCCT	56950	Hs.66170	GO:0000993|GO:0046975|GO:0046872|GO:0008168|GO:0002039|GO:0005515|GO:0016279|GO:0016740|GO:0008270|GO:0016568|GO:0010452|GO:0008285|GO:0010553|GO:0018027|GO:0018026|GO:0043516|GO:0005737|GO:0005829|GO:0005634	NP_064582	SET and MYND domain containing 2
ASHG19A3A028822	3.71425	1.89307	3.71425	up	368.477	1185.16	8.40101	10.2941	coding	NM_024715	TXNDC15	RefSeq_coding	3689	chr5	+	134209459	134237323		TTTACAACTTTTATGTGTCATGTTTCCAACAGCTGTGTTTGGGGTGGTCACTGGCAGGAG	79770	Hs.728217	GO:0045454|GO:0016021|GO:0016020	NP_078991	Thioredoxin domain containing 15
ASHG19A3A016129	2.56595	1.35949	2.56595	up	714.872	1608.14	9.34749	10.707	coding	NM_182588	RGPD4	RefSeq_coding	7172	chr2	+	108443387	108508999	NR_028063,NM_181453,NM_005054,NM_001164463,NM_001144013,NM_001123363,NM_001078170,NM_001024457,	ATAAATACGATGTTGCAGCTCAGCCCTGAAGAAAAGGGAAAACTTGCTGCGGTTGCTCAA	285190	Hs.449164	GO:0005488|GO:0046907	NP_872394	RANBP2-like and GRIP domain containing 4
ASHG19A3A053874	4.69346	2.23065	4.69346	up	69.7838	299.959	6.01146	8.24211	coding	NM_001040146	CHTF8	RefSeq_coding	2898	chr16	-	69151911	69166062		AAGGGTGGCCGAGCGCGGGCGGAGGACGGAGAAGGGGGCGGCGAGGGCCGGAATCTCGAG	54921	Hs.85962	GO:0003677|GO:0006260|GO:0007049|GO:0005634	NP_001035236	CTF8, chromosome transmission fidelity factor 8 homolog (S. cerevisiae)
ASHG19A3A041405	4.047	2.01685	4.047	up	389.922	1370.28	8.47364	10.4905	coding	NM_021205	RHOU	RefSeq_coding	4369	chr1	+	228870868	228882409		CCAAGTTGTGCTTTTCTGTTTTCAAGTGTAAATGATGTTGAGCAGAATGTTGTACTTGAA	58480	Hs.647774	GO:0005525|GO:0003924|GO:0046872|GO:0000166|GO:0005515|GO:0000082|GO:0016601|GO:0030036|GO:0008360|GO:0051056|GO:0007264|GO:0005794|GO:0000139|GO:0030054|GO:0042995|GO:0005829|GO:0005925|GO:0005622|GO:0005886|GO:0002102	NP_067028	Ras homolog gene family, member U
ASHG19A3A052211	2.42223	1.27634	2.42223	up	483.866	1001.28	8.78387	10.0602	coding	NM_004330	BNIP2	RefSeq_coding	2533	chr15	-	59955063	59981642		GGCAGAACTAGCAGAACTTGTCCCCATGGAATACGTTGGCATACCAGAATGCATAAAACA	663	Hs.646490	GO:0005096|GO:0005509|GO:0005515|GO:0006916|GO:0006915|GO:0042692|GO:0051149|GO:0005737|GO:0043231|GO:0005635|GO:0048471	NP_004321	BCL2/adenovirus E1B 19kDa interacting protein 2
ASHG19A3A021135	2.13445	1.09387	2.13445	up	2577.49	5129.78	11.2097	12.3036	coding	NM_007284	TWF2	RefSeq_coding	1659	chr3	-	52262626	52273183		CAGGGGTCACTGCAGTTTGGGATGGTTGAATGCTGTATTTTCTAAAGAATAAAATATTTT	11344	Hs.436439	GO:0005524|GO:0003779|GO:0005515|GO:0005737|GO:0005856|GO:0005622|GO:0048471	NP_009215	Twinfilin, actin-binding protein, homolog 2 (Drosophila)
ASHG19A3A031309	2.24394	1.16604	2.24394	up	197.882	399.429	7.51426	8.68029	coding	NM_025260	C6orf25	RefSeq_coding	745	chr6	+	31691160	31692850	NM_138277,NM_138272,	GCTGGGCGCTGGGTTGGTGCTCGGACTGGGAGCTTTGGGCCTGGTCTGGTGGCTGCACAG	80739	Hs.247879	GO:0008201|GO:0004872|GO:0005794|GO:0005783|GO:0016021|GO:0005886	NP_612121	Chromosome 6 open reading frame 25
ASHG19A3A002482	2.95545	1.56338	2.95545	up	175.96	470.536	7.35013	8.91351	coding	NM_001142288	COX4NB	RefSeq_coding	1869	chr16	-	85812232	85833148		CTTCAGCGACACTGCGCTCATCATGTGACTACTGTGAAGACTGGCCAGAGGCACAGAGGA	10328	Hs.173162	GO:0005737|GO:0005739|GO:0005634	NP_006058	COX4 neighbor
ASHG19A3A037312	7.6562	2.93663	7.6562	up	142.532	947.694	7.04367	9.9803	coding	NM_003289	TPM2	RefSeq_coding	1327	chr9	-	35682923	35690053		AAATGTGGGGACCTAGAGGAGGAGCTGAAAATTGTTACCAACAACTTGAAATCCCTGGAG	7169	Hs.300772	GO:0003779|GO:0008307|GO:0006936|GO:0030049|GO:0043462|GO:0005737|GO:0005856|GO:0005829|GO:0005862	NP_998839	Tropomyosin 2 (beta)
ASHG19A3A039330	10.319	3.36723	10.319	up	89.555	810.521	6.37683	9.74406	coding	NM_016307	PRRX2	RefSeq_coding	1327	chr9	+	132427919	132484949		GCCTGCCAAGGACCTCATTTAGTTTGTGTATTAAAACCAAAAAGCTTTTGTCTTTAAGAA	51450	Hs.660115	GO:0043565|GO:0003700|GO:0030528|GO:0048844|GO:0051216|GO:0048701|GO:0030326|GO:0042472|GO:0042474|GO:0007275|GO:0002053|GO:0045880|GO:0006355|GO:0006351|GO:0000228|GO:0005634	NP_057391	Paired related homeobox 2
ASHG19A3A028000	2.13691	1.09553	2.13691	up	2002.13	3919.82	10.8446	11.9402	coding	NM_006317	BASP1	RefSeq_coding	1820	chr5	+	17217749	17276935		GTTCCAGTTTCTCTTCCATTCTGTGTCACAGACACCAACACACCACTCATTGGAAAATGG	10409	Hs.728962	GO:0010843|GO:0005515|GO:0019904|GO:0016566|GO:0003714|GO:0072112|GO:0032582|GO:0032582|GO:0042995|GO:0005737|GO:0005856|GO:0030426|GO:0016607|GO:0005634|GO:0005886	NP_006308	Brain abundant, membrane attached signal protein 1
ASHG19A3A001593	2.25983	1.17621	2.25983	up	413.207	803.44	8.55682	9.73303	coding	NM_001081637	LILRB1	RefSeq_coding	2802	chr19	+	55141967	55149002		GGATGGGGTGGAGATGGACACTCGGCAGAGCCCACACGATGAAGACCCCCAGGCAGTGAC	10859	Hs.667388	GO:0008157|GO:0004872|GO:0050776|GO:0009615|GO:0016021|GO:0005886	NP_006660	Leukocyte immunoglobulin-like receptor, subfamily B (with TM and ITIM domains), member 1
ASHG19A3A019642	8.89209	3.15252	8.89209	up	463.858	3723.08	8.71878	11.8713	coding	NM_002430	MN1	RefSeq_coding	7569	chr22	-	28144265	28197486		GCAGTCTTCTGTATTCCTGCATATTGTATATACCTGTATATGTTTTCCTGAGCAGTTAAA	4330	Hs.268515	GO:0005488|GO:0003674|GO:0008150|GO:0001957|GO:0005575	NP_002421	Meningioma (disrupted in balanced translocation) 1
ASHG19A3A010046	2.61647	1.38762	2.61647	up	470.227	1049.79	8.74103	10.1287	coding	NM_017450	BAIAP2	RefSeq_coding	3188	chr17	+	79008946	79084312		GGATGAATGTAGACACAAAACAGCAACACTTGTATGAAGATGTAAAGTGCTGAACATATT	10458	Hs.128316	GO:0017124|GO:0008093|GO:0008022|GO:0005515|GO:0007409|GO:0046847|GO:0008286|GO:0007165|GO:0030054|GO:0005737|GO:0030175|GO:0005730|GO:0005634|GO:0005886|GO:0001726	NP_059345	BAI1-associated protein 2
ASHG19A3A018197	2.41269	1.27064	2.41269	up	124.04	276.245	6.84499	8.11563	coding	NM_015352	POFUT1	RefSeq_coding	5249	chr20	+	30795695	30826466		GTATGTAGCCTGGATAAATGCTCTTAATTATAAAAAATTCTGTCGAGGAGTGTTCCATAG	23509	Hs.472409	GO:0008417|GO:0046922|GO:0016757|GO:0007219|GO:0016266|GO:0001525|GO:0005975|GO:0009790|GO:0006004|GO:0007507|GO:0007399|GO:0006493|GO:0001756|GO:0005783|GO:0016020	NP_758436	Protein O-fucosyltransferase 1
ASHG19A3A035415	2.22765	1.15553	2.22765	up	3092.06	6440.88	11.4856	12.6411	coding	NM_058246	DNAJB6	RefSeq_coding	2494	chr7	+	157129710	157210132		GCTTTCTGTGGACAATGTAACCCTAAACACATCATGTATTTTAAATGCCACCTACATAAA	10049	Hs.490745	GO:0001671|GO:0003677|GO:0051087|GO:0031072|GO:0005515|GO:0016564|GO:0051082|GO:0060710|GO:0045109|GO:0043154|GO:0045892|GO:0006457|GO:0006986|GO:0005737|GO:0005730|GO:0005634|GO:0048471	NP_490647	DnaJ (Hsp40) homolog, subfamily B, member 6
ASHG19A3A046136	9.341	3.22358	9.341	up	1664.56	16677	10.5654	13.789	coding	NM_001124	ADM	RefSeq_coding	1449	chr11	+	10326641	10328923		AGGAAACACCGAGTCTCTGTATAATCTATTTACATAAAATGGGTGATATGCGAACAGCAA	133	Hs.441047	GO:0031700|GO:0005179|GO:0005102|GO:0007568|GO:0008209|GO:0008015|GO:0060670|GO:0006171|GO:0019933|GO:0055074|GO:0007267|GO:0048589|GO:0007204|GO:0007565|GO:0007507|GO:0046879|GO:0008285|GO:0045906|GO:0001843|GO:0031102|GO:0042475|GO:0031100|GO:0045768|GO:0008284|GO:0010460|GO:0045909|GO:0006701|GO:0002026|GO:0009409|GO:0051384|GO:0001666|GO:0032868|GO:0032496|GO:0010033|GO:0042594|GO:0009611|GO:…	NP_001115	Adrenomedullin
ASHG19A3A053181	2.31244	1.20942	2.31244	up	271.272	553.121	7.95445	9.16387	coding	NM_032292	GON4L	RefSeq_coding	4738	chr1	-	155734576	155826972		GGGACATGATTGTGGAGTTGAGGTGAAATGAGATGGAAAGGATGAAATTTTACTTATTAT	54856	Hs.656361	GO:0003677|GO:0006355|GO:0005737|GO:0005730|GO:0005634	NP_115668	Gon-4-like (C. elegans)
ASHG19A3A039234	2.8968	1.53446	2.8968	up	272.329	682.982	7.96024	9.4947	coding	NM_030978	ARPC5L	RefSeq_coding	1041	chr9	+	127631483	127639695		ATTTATAAAGGCTTTGAGAAGCCCACAGAAAATAGCAGCGCAGTGTTACTCCAGTGGCAC	81873	Hs.132499	GO:0003779|GO:0005515|GO:0030833|GO:0005737|GO:0005856	NP_112240	Actin related protein 2/3 complex, subunit 5-like
ASHG19A3A041224	3.09972	1.63214	3.09972	up	63.0894	185.052	5.86254	7.49468	coding	NM_005296	LPAR4	RefSeq_coding	2627	chrX	+	78003205	78012576		TTATCGAATTTTGGAGCCTAATATAGCCAGGAGCTGCTGAATTTGTGCCCCTGGATTGGA	2846	Hs.522701	GO:0004930|GO:0008289|GO:0045028|GO:0004872|GO:0007186|GO:0005887|GO:0005886|GO:0005886	NP_005287	Lysophosphatidic acid receptor 4
ASHG19A3A048840	2.44961	1.29255	2.44961	up	746.406	1601.09	9.40764	10.7002	coding	NM_006431	CCT2	RefSeq_coding	1962	chr12	+	69979207	69995357		ATTATCCTGAACAGCTCTTTGGTGCTGCTGGTGTCATGGCTATTGAGCATGCAGATTTTG	10576	Hs.189772	GO:0005524|GO:0000166|GO:0051082|GO:0051084|GO:0044267|GO:0006457|GO:0006457|GO:0005832|GO:0005737|GO:0005829|GO:0005829|GO:0005730|GO:0005634	NP_006422	Chaperonin containing TCP1, subunit 2 (beta)
ASHG19A3A020170	2.62958	1.39483	2.62958	up	690.266	1599.42	9.30115	10.696	coding	NM_017825	ADPRHL2	RefSeq_coding	1701	chr1	+	36554452	36559532		TGGAAATGATGAGCAGTAGCATCATTTCTCCCTGTTGGGTTTTAGCCAGTTTGCCAGCAA	54936	Hs.18021	GO:0016787|GO:0046872|GO:0004649|GO:0005737|GO:0005730|GO:0005634	NP_060295	ADP-ribosylhydrolase like 2
ASHG19A3A054724	2.13824	1.09642	2.13824	up	124.15	245.825	6.84613	7.94255	coding	NM_198443	NRN1L	RefSeq_coding	633	chr16	+	67918780	67920270		GTGGTTGTCCAGGCTCTGCAGAGCGCAGCAGGGCTTTTCATTAAAGGTATTTATATTTGT	123904	Hs.435464	GO:0031225|GO:0005886	NP_940845	Neuritin 1-like
ASHG19A3A048569	2.65765	1.41015	2.65765	up	44.6652	116.961	5.36936	6.77951	coding	NM_012284	KCNH3	RefSeq_coding	3853	chr12	+	49932939	49952077		TTCCTGCTGGATGTCATCGCAGCGCTGCCCTTTGACCTGCTACATGCCTTCAAGGTCAAC	23416	Hs.64064	GO:0000155|GO:0005244|GO:0005249|GO:0006811|GO:0006813|GO:0006355|GO:0055085|GO:0016021|GO:0016020	NP_036416	Potassium voltage-gated channel, subfamily H (eag-related), member 3
ASHG19A3A037118	2.12559	1.08787	2.12559	up	1217.4	2287.07	10.1218	11.2097	coding	NM_000186	CFH	RefSeq_coding	4200	chr1	+	196621007	196716631		ATGGGCCTGCAATTGCAAAATGCTTAGGAGAAAAATGGTCTCACCCTCCATCATGCATAA	3075	Hs.363396	GO:0006956|GO:0006957|GO:0005576|GO:0005615	NP_001014975	Complement factor H
ASHG19A3A007058	18.0952	4.17754	18.0952	up	161.745	2641.37	7.22748	11.405	coding	NM_212476	FN1	RefSeq_coding	8272	chr2	-	216225180	216300791	NM_212474,	CCTCTGGTTCAGACTGCAGTAACCACTATTCCTGCACCAACTGACCTGAAGTTCACTCAG	2335	Hs.203717	GO:0005518|GO:0005201|GO:0008201|GO:0005515|GO:0006953|GO:0001525|GO:0007596|GO:0007155|GO:0016477|GO:0050900|GO:0018149|GO:0030168|GO:0002576|GO:0008360|GO:0009611|GO:0034446|GO:0005793|GO:0031012|GO:0031012|GO:0005576|GO:0005576|GO:0005576|GO:0005615|GO:0005577|GO:0031093|GO:0005578	NP_997647	Fibronectin 1
ASHG19A3A006054	2.23282	1.15887	2.23282	up	270.457	532.207	7.94877	9.10764	coding	NM_145918	CTSL1	RefSeq_coding	1587	chr9	+	90340973	90346382		ACTGGAAGAGAGGACGCGGTCGAGTAGGTTTTAAAACATGAATCCTACACTCATCCTTGC	1514	Hs.418123	GO:0004197|GO:0008233|GO:0005515|GO:0006508|GO:0005576|GO:0005764	NP_666023	Cathepsin L1
ASHG19A3A004802	2.22382	1.15304	2.22382	up	160.576	326.056	7.21526	8.36829	coding	NM_015219	EXOC7	RefSeq_coding	4706	chr17	-	74077086	74099868		ACCAAGAAGCCAGTCAAGCGGCCAGGGAGAGATGACATGCTGGACGTGGAGACCGATGCC	23265	Hs.514496	GO:0005515|GO:0006887|GO:0015031|GO:0034451|GO:0005737|GO:0005829|GO:0000145|GO:0005815|GO:0005886	NP_056034	Exocyst complex component 7
ASHG19A3A045599	3.08434	1.62496	3.08434	up	468.425	1244.75	8.73513	10.3601	coding	NM_015913	TXNDC12	RefSeq_coding	1616	chr1	-	52485806	52521047		AACCCAAAGATGAAGATTTCAGCCCTGACGGGGGTTATATTCCACGAATCCTTTTTCTGG	51060	Hs.476033	GO:0016491|GO:0019153|GO:0045454|GO:0055114|GO:0005783|GO:0005788	NP_056997	Thioredoxin domain containing 12 (endoplasmic reticulum)
ASHG19A3A051611	3.05096	1.60926	3.05096	up	382.812	999.826	8.44923	10.0585	coding	NM_019589	YLPM1	RefSeq_coding	8150	chr14	+	75230068	75304012		ATTGCCAGCAGAATGGAGGATTATCTTCAGCTCCCCGATGATTATGATACTCGTGCTTCT	56252	Hs.531111	GO:0003674|GO:0008150|GO:0016607|GO:0005634	NP_062535	YLP motif containing 1
ASHG19A3A000640	2.62789	1.39391	2.62789	up	1631.54	3909.07	10.5423	11.9362	coding	NM_000977	RPL13	RefSeq_coding	1110	chr16	+	89627089	89629848		GCTCGGCTGTTTTCCTGCGCAGGAGCCGCAGGGCCGTAGGCAGCCATGGCGCCCAGCCGG	6137	Hs.410817	GO:0003723|GO:0005515|GO:0003735|GO:0044267|GO:0031018|GO:0010467|GO:0006412|GO:0006414|GO:0006415|GO:0019058|GO:0016032|GO:0019083|GO:0005829|GO:0005829|GO:0022626|GO:0005622	NP_150254	Ribosomal protein L13
ASHG19A3A044213	2.66703	1.41524	2.66703	up	141.329	343.684	7.03174	8.44698	coding	NM_018999	FAM190B	RefSeq_coding	7676	chr10	+	86088409	86278276		GAACCCATTGGAAATGTCCATCCAGTTGGGAGCTATGAGTCCTCTGAAATGAACAGCATA	54462	Hs.461988		NP_061872	Family with sequence similarity 190, member B
ASHG19A3A004523	6.77866	2.761	6.77866	up	249.439	1484.8	7.83379	10.5948	coding	NM_006573	TNFSF13B	RefSeq_coding	1204	chr13	+	108921976	108959364		AGACAGTGAAACACCAACTATACAAAAAGGATCTTACACATTTGTTCCATGGCTTCTCAG	10673	Hs.525157	GO:0005125|GO:0005515|GO:0005102|GO:0005164|GO:0008283|GO:0006955|GO:0008284|GO:0007165|GO:0005576|GO:0005615|GO:0016021|GO:0005886|GO:0005625	NP_006564	Tumor necrosis factor (ligand) superfamily, member 13b
ASHG19A3A028404	12.9023	3.68956	12.9023	up	319.206	3770.74	8.20118	11.8907	coding	NM_001992	F2R	RefSeq_coding	3847	chr5	+	76011867	76031594		GCTCAATAGATTGCTCAAATCAGGTTTTCTTTTAAGAATCAATCATGTCAGTCTGCTTAG	2149	Hs.482562	GO:0004930|GO:0004930|GO:0005515|GO:0004872|GO:0005102|GO:0015057|GO:0007186|GO:0007186|GO:0007262|GO:0000186|GO:0006919|GO:0007205|GO:0009653|GO:0007596|GO:0002248|GO:0016265|GO:0051482|GO:0007529|GO:0048873|GO:0006954|GO:0008285|GO:0043524|GO:0030168|GO:0030168|GO:0060155|GO:0043123|GO:0046427|GO:0043410|GO:0030194|GO:0051928|GO:0043280|GO:0030335|GO:0008284|GO:0032967|GO:0014068|GO:0051281|GO:…	NP_001983	Coagulation factor II (thrombin) receptor
ASHG19A3A015713	2.00542	1.0039	2.00542	up	3115.54	5849.8	11.4949	12.4988	coding	NM_006577	B3GNT2	RefSeq_coding	2788	chr2	+	62423261	62451864		GTTCTTATCAGATGGGATACTGGGGACTATAAACAATGGAAATAAAGCCACTGTATTTTT	10678	Hs.173203	GO:0008499|GO:0008378|GO:0016757|GO:0007411|GO:0008150|GO:0006486|GO:0007608|GO:0005794|GO:0000139|GO:0016021|GO:0016020	NP_006568	UDP-GlcNAc:betaGal beta-1,3-N-acetylglucosaminyltransferase 2
ASHG19A3A042689	16.9248	4.08107	16.9248	up	1010.66	18984.8	9.84475	13.9258	coding	NM_007021	C10orf10	RefSeq_coding	2060	chr10	-	45471710	45474330		ATGTTCTGTGAGGCCCAAGAGAACACATGGAGTCTTAGCAAATGCACTAATGTATTCCGG	11067	Hs.93675	GO:0005739	NP_008952	Chromosome 10 open reading frame 10
ASHG19A3A020207	10.6672	3.41511	10.6672	up	365.572	3546.05	8.38674	11.8019	coding	NM_005940	MMP11	RefSeq_coding	2276	chr22	+	24115035	24126502		CTATCCTCCAAAGCCATTGTAAATGTGTGTACAGTGTGTATAAACCTTCTTCTTCTTTTT	4320	Hs.143751	GO:0005509|GO:0004222|GO:0008233|GO:0008270|GO:0030574|GO:0007275|GO:0006508|GO:0005576|GO:0005578	NP_005931	Matrix metallopeptidase 11 (stromelysin 3)
ASHG19A3A044378	3.11882	1.641	3.11882	up	188.995	527.017	7.45108	9.09207	coding	NM_015960	CUTC	RefSeq_coding	1378	chr10	+	101491957	101515893		TTGACCAGTGGATGTGACAGTTCAGCATTAGAAGGGCTACCCCTAATAAAGCGACTCATT	51076	Hs.16606	GO:0005507|GO:0005507|GO:0046872|GO:0055070|GO:0006825|GO:0051262|GO:0005737|GO:0005634	NP_057044	CutC copper transporter homolog (E. coli)
ASHG19A3A044404	2.52477	1.33615	2.52477	up	391.042	849.088	8.47789	9.81404	coding	NM_199342	CCDC23	RefSeq_coding	816	chr1	-	43272722	43283059		AAAGTTAAAGAATCTGTCAGCAGAGTTGAGAAGGCCAAACAGAAATCAGCCCAGCAGGAG	374969	Hs.113919		NP_955374	Coiled-coil domain containing 23
ASHG19A3A004421	3.80083	1.92632	3.80083	up	2011.27	7118.2	10.8535	12.7798	coding	NM_005617	RPS14	RefSeq_coding	576	chr5	-	149823793	149829319		TTTCCGGTGTGGAGTCTGGAGACGACGTGCAGAAATGGCACCTCGAAAGGGGAAGGAAAA	6208	Hs.725969	GO:0003723|GO:0048027|GO:0005515|GO:0003735|GO:0045182|GO:0044267|GO:0031018|GO:0030218|GO:0010467|GO:0030490|GO:0000122|GO:0006417|GO:0000028|GO:0000028|GO:0006412|GO:0006412|GO:0006412|GO:0006414|GO:0006415|GO:0019058|GO:0016032|GO:0019083|GO:0005829|GO:0005829|GO:0022627|GO:0005622|GO:0005730|GO:0005840	NP_005608	Ribosomal protein S14
ASHG19A3A052027	3.1696	1.6643	3.1696	up	279.195	762.853	7.99688	9.66118	coding	NM_133639	RHOV	RefSeq_coding	1726	chr15	-	41164413	41166487		AGGTCACACAGCCTAGAAGCTAGAGCAGTGCAGAGTCTGCAAATAAAACCTTAAGTCTGT	171177	Hs.447901	GO:0005525|GO:0046872|GO:0000166|GO:0051056|GO:0007165|GO:0007264|GO:0005829|GO:0005768|GO:0010008|GO:0005622|GO:0005886	NP_598378	Ras homolog gene family, member V
ASHG19A3A025549	3.63942	1.86371	3.63942	up	750.763	2409.02	9.4185	11.2822	coding	NM_006947	SRP72	RefSeq_coding	3893	chr4	+	57333761	57369846		CTTCAAACTCAAATATGGGCGGAAGAAGGAGGCAATTAGTGACCTACAACAGCTGTGGAA	6731	Hs.237825	GO:0008312|GO:0005488|GO:0005047|GO:0006614|GO:0042493|GO:0005737|GO:0005829|GO:0005730|GO:0005886|GO:0005786	NP_008878	Signal recognition particle 72kDa
ASHG19A3A040333	2.85156	1.51175	2.85156	up	399.529	973.787	8.51221	10.024	coding	NM_024528	NKAP	RefSeq_coding	1600	chrX	-	119059023	119077735		AATTGGAGAATTGGGAGCTCCTGAAGTATGGGGACTTTCTCCAAAGAATCCTGAACCAGA	79576	Hs.522771	GO:0003682|GO:0005515|GO:0016564|GO:0007219|GO:0046638|GO:0005737|GO:0005730|GO:0005634	NP_078804	NFKB activating protein
ASHG19A3A015466	4.01136	2.00409	4.01136	up	677.473	2399.63	9.2726	11.2767	coding	NM_183416	KIF1B	RefSeq_coding	7680	chr1	+	10270763	10368653		GATTGTCTTTGAGTGTAAGATCTGCCTTTTCAGAAAGGGAGTGTTAGTTTGTAATGTTAA	23095	Hs.97858	GO:0005524|GO:0016887|GO:0050661|GO:0031406|GO:0019894|GO:0003777|GO:0004616|GO:0005515|GO:0005529|GO:0006200|GO:0019521|GO:0006739|GO:0008089|GO:0006915|GO:0005975|GO:0030705|GO:0007018|GO:0047497|GO:0007270|GO:0007274|GO:0009051|GO:0005737|GO:0030659|GO:0005856|GO:0005792|GO:0005874|GO:0005875|GO:0005739|GO:0005625	NP_904325	Kinesin family member 1B
ASHG19A3A004969	2.90372	1.5379	2.90372	up	249.071	632.535	7.83147	9.36937	coding	NM_017743	DPP8	RefSeq_coding	3796	chr15	-	65737998	65810035		GCTGTTCATATATGGTGGTCCTCAGGTTGCTATTGCTGGGGCCCCAGTCACTCTGTGGAT	54878	Hs.591106	GO:0004177|GO:0008239|GO:0008233|GO:0008236|GO:0006955|GO:0006508|GO:0005737|GO:0005737|GO:0016020|GO:0005730|GO:0005634	NP_932065	Dipeptidyl-peptidase 8
ASHG19A3A041439	2.24697	1.16798	2.24697	up	592.134	1148.53	9.08188	10.2499	coding	NM_004578	RAB4A	RefSeq_coding	1861	chr1	+	229406878	229440517		ACCTGGATGCAGATCGTGAAGTTACCTTCTTAGAAGCCTCCAGATTTGCTCAAGAAAATG	5867	Hs.296169	GO:0001671|GO:0051117|GO:0019003|GO:0005525|GO:0003924|GO:0035255|GO:0000166|GO:0005515|GO:0019905|GO:0006184|GO:0006184|GO:0032482|GO:0015031|GO:0007264|GO:0005737|GO:0005829|GO:0005626|GO:0032593|GO:0005792|GO:0005886|GO:0005625	NP_004569	RAB4A, member RAS oncogene family
ASHG19A3A007970	2.08371	1.05916	2.08371	up	864.102	1589.31	9.62782	10.687	coding	NM_001135036	FAM18B2	RefSeq_coding	4244	chr17	-	15440293	15466945		CCAGTTAATATAAGTGGAATCATCATAGTTTAAGGAATACCCAGAGATTGCTGCTATTCT	201158	Hs.647422	GO:0016021|GO:0016020	NP_660344	Family with sequence similarity 18, member B2
ASHG19A3A049059	2.40283	1.26473	2.40283	up	187.614	406.245	7.4384	8.70313	coding	NM_016816	OAS1	RefSeq_coding	1673	chr12	+	113344738	113357711		CCAGGAGGTATCAGAAATATGGTTACATTGGAACACATGAGTACCCTCATTTCTCTCATA	4938	Hs.524760	GO:0005524|GO:0003723|GO:0000166|GO:0016779|GO:0016740|GO:0019221|GO:0006955|GO:0060333|GO:0006139|GO:0060337|GO:0005737|GO:0005783|GO:0005792|GO:0005739|GO:0005634	NP_058132	2',5'-oligoadenylate synthetase 1, 40/46kDa
ASHG19A3A031438	2.41048	1.26932	2.41048	up	65.3663	151.342	5.9135	7.18282	coding	NM_003017	SFRS3	RefSeq_coding	3144	chr6	+	36562089	36572243		GGATCAAGGTGTTCACTAGAAGTCACTGTTACTAATACTTGATGACAATGTAAAGAAACA	6428	Hs.405144	GO:0003723|GO:0000166|GO:0005515|GO:0008380|GO:0010467|GO:0031124|GO:0006406|GO:0000398|GO:0006369|GO:0006366|GO:0005654|GO:0005634	NP_003008	Serine/arginine-rich splicing factor 3
ASHG19A3A033096	11.1275	3.47606	11.1275	up	220.125	2167.37	7.65689	11.133	coding	NM_005531	IFI16	RefSeq_coding	2750	chr1	+	158979681	159024943		ATGACTTCATGAGGATGCAGATACTGAAGGAAGGGAGTCATTTTCCAGGACCGTTCATGA	3428	Hs.380250	GO:0003677|GO:0003690|GO:0016564|GO:0042771|GO:0008283|GO:0030097|GO:0030224|GO:0030099|GO:0006355|GO:0009615|GO:0005737|GO:0005730|GO:0005654|GO:0005634	NP_005522	Interferon, gamma-inducible protein 16
ASHG19A3A003462	2.78398	1.47715	2.78398	up	54.6262	147.15	5.65731	7.13446	coding	NM_001168320	TSPAN9	RefSeq_coding	4284	chr12	+	3186520	3395729		GAGACCCCCAGGTCCTGCGGGCGCGAATTTAAGAAGTGCAACATGGCCAGGGGCTGCCTC	10867	Hs.504517	GO:0005887|GO:0016020|GO:0005624	NP_006666	Tetraspanin 9
ASHG19A3A053166	2.60412	1.3808	2.60412	up	246.752	565.122	7.81703	9.19783	coding	NM_198181	GOLGA6L9	RefSeq_coding	4375	chr15	+	82722184	82731584	NR_003246,NM_001164465,ENST00000515341,ENST00000507199,ENST00000441780,ENST00000436694,ENST00000423852,ENST00000416946,ENST00000286897,	AAAGTCAATGGCAGTAGCCCTGACACAGCCACTTCTGGTGGTTACCACTCACCTGGGGAT	374650	Hs.630181			Golgin A6 family-like 5 (pseudogene)
ASHG19A3A013381	4.06314	2.0226	4.06314	up	91.9632	341.352	6.41558	8.43818	coding	NM_004036	ADCY3	RefSeq_coding	4410	chr2	-	25042040	25142055		TGAAGGATACGCTCACCAACATCAACAACCAGTCCTTCAATAACTTCATGCTGCGCATAG	109	Hs.727540	GO:0005524|GO:0004016|GO:0008294|GO:0005516|GO:0046872|GO:0000166|GO:0007189|GO:0007202|GO:0034199|GO:0006171|GO:0006171|GO:0071377|GO:0006112|GO:0007143|GO:0007193|GO:0035556|GO:0048011|GO:0050896|GO:0007608|GO:0007165|GO:0007268|GO:0055085|GO:0006833|GO:0005737|GO:0005887|GO:0005624|GO:0045121|GO:0005634|GO:0005886|GO:0005886|GO:0005886	NP_004027	Adenylate cyclase 3
ASHG19A3A037154	5.28473	2.40183	5.28473	up	1650.68	8203.24	10.5539	12.9557	coding	NM_001122	PLIN2	RefSeq_coding	2010	chr9	-	19115759	19127573		ATGGGTAGAGTGGAAAAGGAGCATTGGATATGATGATACTGATGAGTCCCACTGTGCTGA	123	Hs.3416	GO:0044255|GO:0019915|GO:0015909|GO:0042493|GO:0014070|GO:0005737|GO:0005783|GO:0005576|GO:0005811|GO:0005634|GO:0005886	NP_001113	Perilipin 2
ASHG19A3A041158	2.913	1.54251	2.913	up	1069.16	2780.6	9.93849	11.481	coding	NM_004606	TAF1	RefSeq_coding	7709	chrX	+	70586113	70685854		GGGGCTTCTGTGTTTGTTATGTATGCTGGGTGGGATATTGTGCTTTTATTTCTATATTGT	6872	Hs.158560	GO:0005524|GO:0017025|GO:0070577|GO:0004402|GO:0016301|GO:0000166|GO:0002039|GO:0010843|GO:0005515|GO:0004674|GO:0043565|GO:0003713|GO:0008134|GO:0016986|GO:0016740|GO:0000080|GO:0051123|GO:0007049|GO:0010467|GO:0044419|GO:0018105|GO:0018107|GO:0010552|GO:0032436|GO:0045944|GO:0060261|GO:0046777|GO:0046777|GO:0000117|GO:0006355|GO:0006974|GO:0006368|GO:0006366|GO:0006367|GO:0006367|GO:0016032|GO:…	NP_620278	TAF1 RNA polymerase II, TATA box binding protein (TBP)-associated factor, 250kDa
ASHG19A3A024472	2.14525	1.10115	2.14525	up	97.2268	195.863	6.4914	7.59255	coding	NM_004827	ABCG2	RefSeq_coding	4445	chr4	-	89011416	89080011		ATGAGCCTACAACTGGCTTAGACTCAAGCACAGCAAATGCTGTCCTTTTGCTCCTGAAAA	9429	Hs.480218	GO:0005524|GO:0016887|GO:0042626|GO:0015232|GO:0000166|GO:0005515|GO:0042803|GO:0005215|GO:0008559|GO:0006879|GO:0015886|GO:0042493|GO:0055085|GO:0006810|GO:0046415|GO:0016021|GO:0005886	NP_004818	ATP-binding cassette, sub-family G (WHITE), member 2
ASHG19A3A046493	4.2249	2.07892	4.2249	up	2381.2	9865.31	11.0935	13.1724	coding	NM_002228	JUN	RefSeq_coding	3338	chr1	-	59246463	59249785		CTTCCAATTTGGAATCTTCTCTTTGACAATTCCTAGATAAAAAGATGGCCTTTGCTTATG	3725	Hs.696684	GO:0003677|GO:0070412|GO:0003702|GO:0005100|GO:0003690|GO:0010843|GO:0005515|GO:0042803|GO:0003700|GO:0003705|GO:0016563|GO:0003713|GO:0008134|GO:0016564|GO:0002755|GO:0002755|GO:0002756|GO:0002756|GO:0007184|GO:0060395|GO:0008063|GO:0007568|GO:0001525|GO:0009987|GO:0051365|GO:0007623|GO:0045087|GO:0035026|GO:0007612|GO:0051899|GO:0043922|GO:0043392|GO:0008285|GO:0031953|GO:0043923|GO:0045740|GO:…	NP_002219	Jun proto-oncogene
ASHG19A3A021053	2.4074	1.26748	2.4074	up	3185.86	7175.04	11.5264	12.7939	coding	NM_000884	IMPDH2	RefSeq_coding	1712	chr3	-	49061766	49066875		AGGACAAAGGGTCAATCCACAAATTTGTCCCTTACCTGATTGCTGGCATCCAACACTCAT	3615	Hs.654400	GO:0003938|GO:0046872|GO:0016491|GO:0005515|GO:0006177|GO:0046651|GO:0055086|GO:0055114|GO:0006144|GO:0006164|GO:0009168|GO:0005829	NP_000875	IMP (inosine 5'-monophosphate) dehydrogenase 2
ASHG19A3A046159	2.51878	1.33273	2.51878	up	352.431	766.998	8.33602	9.66875	coding	NM_018222	PARVA	RefSeq_coding	3106	chr11	+	12399145	12551410		TCTTGAATGTCTCCTTTGCCTTTGAGCTCATGCAAGATGGAGGGTTGGAAAAGCCAAAAC	55742	Hs.432914	GO:0003779|GO:0005515|GO:0030036|GO:0007155|GO:0034329|GO:0060271|GO:0051291|GO:0015629|GO:0030054|GO:0005737|GO:0005829|GO:0005829|GO:0005925|GO:0030027|GO:0005634|GO:0005886|GO:0043234	NP_060692	Parvin, alpha
ASHG19A3A003375	2.54704	1.34882	2.54704	up	430.712	936.806	8.61615	9.96497	coding	NM_001166356	SHMT2	RefSeq_coding	2265	chr12	+	57623355	57628717		TTCGAGTCTATGCCCTATAAGCTCAACCTGGCACTGACTGCTCGACTTTTCCGGCCACGG	6472	Hs.728151	GO:0008732|GO:0016597|GO:0004372|GO:0042802|GO:0008168|GO:0005515|GO:0030170|GO:0016740|GO:0006564|GO:0019264|GO:0006730|GO:0008284|GO:0051289|GO:0015630|GO:0005743|GO:0005758|GO:0005759|GO:0042645|GO:0005739	NP_005403	Serine hydroxymethyltransferase 2 (mitochondrial)
ASHG19A3A022016	2.83487	1.50328	2.83487	up	691.374	1722.41	9.3039	10.8072	coding	NM_018622	PARL	RefSeq_coding	1423	chr3	-	183547173	183602693		TTCTCTTCCAGCATAGTGAACATTCTGGGTCAAGAGCAGTTCATGGCAGTGTACCTATCT	55486	Hs.478469	GO:0008233|GO:0004252|GO:0016021|GO:0016020|GO:0005743|GO:0005739|GO:0005634	NP_061092	Presenilin associated, rhomboid-like
ASHG19A3A025652	2.75987	1.4646	2.75987	up	235.349	570.684	7.74693	9.21153	coding	NM_014961	RUFY3	RefSeq_coding	4282	chr4	+	71587695	71659272		GAAGGTAGTTGCCCATTTACAAGTTCCAGTTATGTGTGTAAAACAGAAAAATTAAGTACC	22902	Hs.7972	GO:0030154|GO:0007275|GO:0050771|GO:0007399|GO:0030175|GO:0030426	NP_055776	RUN and FYVE domain containing 3
ASHG19A3A046238	2.11929	1.08358	2.11929	up	116.691	229.571	6.75578	7.83936	coding	NM_152316	C11orf46	RefSeq_coding	1770	chr11	+	30344648	30359165		GGTTGGAAGCTTTGTCCAAAATGCACACAGATAATCAATGGAAGTGTGGATGTTGATACT	120534	Hs.502208		NP_689529	Chromosome 11 open reading frame 46
ASHG19A3A017113	3.6064	1.85056	3.6064	up	3984.25	15734.2	11.8728	13.7233	coding	NM_001017915	INPP5D	RefSeq_coding	4928	chr2	+	233925035	234116548		ATGCACCCCACATTCCCATGATGGAAGTCTGCGTAACCAATAAATTGTGCCTTTCTCACT	3635	Hs.601911	GO:0051425|GO:0017124|GO:0016787|GO:0030487|GO:0004445|GO:0016314|GO:0005515|GO:0050852|GO:0007596|GO:0008340|GO:0016064|GO:0050900|GO:0030889|GO:0045779|GO:0008285|GO:0050777|GO:0045409|GO:0045656|GO:0045659|GO:0045671|GO:0009968|GO:0006796|GO:0045579|GO:0043065|GO:0045648|GO:0007165|GO:0005737|GO:0005829|GO:0005829|GO:0005886|GO:0005625	NP_005532	Inositol polyphosphate-5-phosphatase, 145kDa
ASHG19A3A013784	7.23481	2.85495	7.23481	up	701.17	4668.19	9.32373	12.1787	coding	NM_015463	CNRIP1	RefSeq_coding	2037	chr2	-	68520143	68547183		CTACAGTCTTCTTCACTTGAACTTTGTAAAACTGCATATGGACCTGTAATCAACTTTTGA	25927	Hs.212885	GO:0005515	NP_056278	Cannabinoid receptor interacting protein 1
ASHG19A3A005554	2.11284	1.07918	2.11284	up	160.257	310.848	7.2136	8.29278	coding	NM_032926	TCEAL3	RefSeq_coding	1142	chrX	+	102862833	102864854		ACAGGCCTGTCCCGGGTCCCGGCAGGTCTGCGCGTCTGTTCCCAGCGCTCTGCGAGGCCT	85012	Hs.311776	GO:0005634	NP_116315	Transcription elongation factor A (SII)-like 3
ASHG19A3A034522	2.80743	1.48925	2.80743	up	1154.72	2893.25	10.0409	11.5301	coding	NM_052862	RCSD1	RefSeq_coding	3012	chr1	+	167599473	167675485		CCTGGTTGGGACTGATATTGTCATAGCTATGATAAACTTTGGATATTAGCAGAATTTGGG	92241	Hs.493867		NP_443094	RCSD domain containing 1
ASHG19A3A004211	2.05356	1.03812	2.05356	up	100.872	194.801	6.54388	7.58201	coding	NM_003968	UBA3	RefSeq_coding	2136	chr3	-	69103881	69129524		AAAGAAGGAGAATAGAGGAGCTGCTGGCTGAGAAAATGGCTGTTGATGGTGGGTGTGGGG	9039	Hs.154320	GO:0005524|GO:0019781|GO:0016881|GO:0016922|GO:0016874|GO:0000166|GO:0005515|GO:0046982|GO:0016564|GO:0007113|GO:0006464|GO:0045116|GO:0006508|GO:0051726|GO:0005634	NP_937838	Ubiquitin-like modifier activating enzyme 3
ASHG19A3A011539	2.43194	1.28211	2.43194	up	584.922	1231.47	9.0638	10.3459	coding	NM_002659	PLAUR	RefSeq_coding	1548	chr19	-	44152731	44174502	NM_001005377,	AATGACTGCCAGACTGTGGGGAGGCACTCTCCTCTGGACCTAAACCTGAAATCCCCCTCT	5329	Hs.466871	GO:0030377|GO:0019899|GO:0005515|GO:0004872|GO:0006501|GO:0016255|GO:0007596|GO:0007596|GO:0006928|GO:0044267|GO:0006935|GO:0042730|GO:0043687|GO:0030162|GO:0007165|GO:0043403|GO:0031225|GO:0009986|GO:0005788|GO:0005789|GO:0005576|GO:0019898|GO:0016021|GO:0005886|GO:0005886	NP_002650	Plasminogen activator, urokinase receptor
ASHG19A3A012659	2.57836	1.36646	2.57836	up	577.866	1292.16	9.04477	10.4112	coding	NM_018028	SAMD4B	RefSeq_coding	4543	chr19	+	39833107	39875535		AGGGATAGTTAGCAGACTTCTGGTCTTTTTCTAGTTTGTGCTCTTCTGTTCCAAGGACCA	55095	Hs.612332	GO:0005515	NP_060498	Sterile alpha motif domain containing 4B
ASHG19A3A044047	3.78644	1.92084	3.78644	up	2430.38	8732.62	11.1204	13.0412	coding	NM_002727	SRGN	RefSeq_coding	1270	chr10	+	70847827	70864565		AAGAAAAAGGACCAATGTTCGAACTACTTCCAGGTGAATCCAACAAGATCCCCCGTCTGA	5552	Hs.1908	GO:0005518|GO:0005515|GO:0033371|GO:0006915|GO:0031214|GO:0007596|GO:0033382|GO:0033373|GO:0033364|GO:0030502|GO:0050710|GO:0030168|GO:0002576|GO:0051605|GO:0005794|GO:0000139|GO:0005576|GO:0005615|GO:0042629|GO:0031093|GO:0042588	NP_002718	Serglycin
ASHG19A3A005575	2.06339	1.04502	2.06339	up	125.42	239.934	6.86068	7.9057	coding	NM_033011	PLAT	RefSeq_coding	3035	chr8	-	42032235	42065194		TCAGAAGAGGAGCCAGATCTTACCAAGGTTGCAGCGAGCCAAGGTGTTTCAACGGGGGCA	5327	Hs.491582	GO:0008233|GO:0005515|GO:0004252|GO:0004252|GO:0004252|GO:0007596|GO:0042730|GO:0045861|GO:0006464|GO:0006508|GO:0009986|GO:0005737|GO:0031012|GO:0005576|GO:0005576|GO:0005615	NP_127509	Plasminogen activator, tissue
ASHG19A3A000652	2.19651	1.13521	2.19651	up	561.176	1058.01	9.00487	10.1401	coding	NM_001001391	CD44	RefSeq_coding	4605	chr11	+	35160416	35253946		AGCACAGACAGAATCCCTGCTACCAGAGACCAAGACACATTCCACCCCAGTGGGGGGTCC	960	Hs.502328	GO:0005518|GO:0005540|GO:0005515|GO:0004888|GO:0016337|GO:0007160|GO:0019221|GO:0060333|GO:0043518|GO:0043066|GO:0070374|GO:0033138|GO:0050731|GO:0005794|GO:0009986|GO:0005737|GO:0005887|GO:0005886	NP_001189486	CD44 molecule (Indian blood group)
ASHG19A3A031534	2.14785	1.10289	2.14785	up	245.955	470.615	7.81113	8.91402	coding	NM_015607	C1orf77	RefSeq_coding	1293	chr1	+	153606524	153617979		TTTACTAATATGCTGAAGAACAAACAGCCGACGCCAGTGAATATTCGGGCTTCGATGCAG	26097	Hs.728799	GO:0003723|GO:0005515|GO:0043231|GO:0005730|GO:0005634	NP_056422	Chromosome 1 open reading frame 77
ASHG19A3A021973	2.63293	1.39667	2.63293	up	57.4106	146.427	5.72769	7.12436	coding	NM_152240	ZMAT3	RefSeq_coding	9113	chr3	-	178735010	178789656		TTTCACGTGGACCAGGTGGATCATCTGTGCGTGCAGCTGCCTTGGCCCTCTCAGTTGCCC	64393	Hs.371609	GO:0003723|GO:0046872|GO:0008270|GO:0006915|GO:0015031|GO:0040008|GO:0006974|GO:0055085|GO:0005622|GO:0005730|GO:0005634	NP_689426	Zinc finger, matrin-type 3
ASHG19A3A003062	2.61043	1.38429	2.61043	up	565.811	1284.75	9.0177	10.402	coding	NM_001160266	RPAIN	RefSeq_coding	1474	chr17	+	5322960	5336340		AAACCCACTCATCTGTCCTGTATGTACAAAGCCTGTGATACTTGGGCTGTGATCCTCTAG	84268	Hs.462086	GO:0046872|GO:0032403|GO:0006310|GO:0006281|GO:0006261|GO:0006606|GO:0009411|GO:0016605|GO:0016605|GO:0005737|GO:0005737|GO:0005730|GO:0005634	NP_001153739	RPA interacting protein
ASHG19A3A006511	2.14619	1.10178	2.14619	up	423.268	780.769	8.5897	9.69148	coding	NM_178586	PPP2R5C	RefSeq_coding	4328	chr14	+	102276139	102394326	NM_001161726,	TTAAAATAGAAAATCTAGCCAAAGCCAATCCCCAGGCACAGAAAGATCCGAAGAAGGACC	5527	Hs.368264	GO:0005515|GO:0008601|GO:0008601|GO:0006977|GO:0042771|GO:0008285|GO:0043161|GO:0007165|GO:0000775|GO:0005634|GO:0000159|GO:0000159	NP_848702	Protein phosphatase 2, regulatory subunit B', gamma
ASHG19A3A043679	3.66696	1.87458	3.66696	up	140.612	466.186	7.02485	8.89943	coding	NM_032812	PLXDC2	RefSeq_coding	2594	chr10	+	20105371	20569115		AGCTTCACATTCCAGGCAACCCTGCTCATGGATGGACGAATCATCTTTGGATACAAAGAA	84898	Hs.658134	GO:0016021|GO:0016020	NP_116201	Plexin domain containing 2
ASHG19A3A011919	2.47062	1.30487	2.47062	up	1695.5	3799.38	10.5953	11.9002	coding	NM_024833	ZNF671	RefSeq_coding	2477	chr19	-	58231119	58238995		AGCTCTGGAACTGCCTGCTTCACATTGCTCATGATAATAAAGGCCTGTTCTTTAAGCCAC	79891	Hs.180402	GO:0003677|GO:0046872|GO:0008270|GO:0006355|GO:0005622|GO:0005634	NP_079109	Zinc finger protein 671
ASHG19A3A052965	5.76984	2.52853	5.76984	up	307.733	1572.39	8.14187	10.6704	coding	NM_001018008	TPM1	RefSeq_coding	1566	chr15	+	63340635	63362830		AATGGTGCTGTTGGAGTCTGGGGAGAATGTCATGCTAATAAATAGAACACTATAAAAATA	7168	Hs.133892	GO:0003779|GO:0005200|GO:0008307|GO:0060048|GO:0006928|GO:0034614|GO:0007010|GO:0006936|GO:0030049|GO:0030049|GO:0030336|GO:0032781|GO:0045785|GO:0003065|GO:0051496|GO:0008016|GO:0006937|GO:0031529|GO:0045214|GO:0055010|GO:0042060|GO:0015629|GO:0032059|GO:0005737|GO:0005856|GO:0005829|GO:0005862|GO:0032587|GO:0030017|GO:0001725	NP_001018020	Tropomyosin 1 (alpha)
ASHG19A3A039019	2.02176	1.01561	2.02176	up	2535.19	4768.4	11.1841	12.1997	coding	NM_001029882	AHDC1	RefSeq_coding	6512	chr1	-	27860793	27930143		GTTGTTTTCTGTTGGCAGGACACACCCAAAGATCCAAGTTTGTATTAAAAAGAAATGAAA	27245	Hs.469280	GO:0003677	NP_001025053	AT hook, DNA binding motif, containing 1
ASHG19A3A049418	4.30754	2.10686	4.30754	up	244.498	903.619	7.80095	9.90782	coding	NM_178006	STARD13	RefSeq_coding	5929	chr13	-	33677272	33859901		TCTCCTTACAGGATGAGCCGGATTCTAGCACGCCATCAGCTAGTGACTAAAATTCAACAA	90627	Hs.507704	GO:0005096|GO:0005515|GO:0051056|GO:0007165|GO:0007264|GO:0005737|GO:0005829|GO:0005622|GO:0005811|GO:0016020|GO:0031966|GO:0005739	NP_821075	StAR-related lipid transfer (START) domain containing 13
ASHG19A3A046152	3.2288	1.691	3.2288	up	270.281	753.707	7.94795	9.63895	coding	NM_017944	USP47	RefSeq_coding	7777	chr11	+	11862969	11980870		AGAGATGAAGTTGGATCCCTTCCAGGAGGTTGTATTGGAAAGCAGTAGTGTGGACGAATT	55031	Hs.577256	GO:0071987|GO:0008234|GO:0008233|GO:0005515|GO:0016566|GO:0004221|GO:0004843|GO:0006284|GO:0034644|GO:0035520|GO:0010972|GO:0043066|GO:0043154|GO:0032582|GO:0030307|GO:0006974|GO:0042493|GO:0006511|GO:0019005|GO:0005737	NP_060414	Ubiquitin specific peptidase 47
ASHG19A3A033005	2.26793	1.18138	2.26793	up	93.9071	199.452	6.44502	7.62639	coding	NM_181471	RFC2	RefSeq_coding	1715	chr7	-	73645833	73668738		ACAAAAAGTCACTCTTCCCAAAGGCCGACATAAGATCATCATTCTGGATGAAGCAGACAG	5982	Hs.647062	GO:0005524|GO:0003689|GO:0017111|GO:0000166|GO:0005515|GO:0006281|GO:0006260|GO:0006271|GO:0000084|GO:0000075|GO:0000278|GO:0006289|GO:0006297|GO:0000723|GO:0000722|GO:0032201|GO:0006283|GO:0005663|GO:0005654|GO:0005654|GO:0005634	NP_852136	Replication factor C (activator 1) 2, 40kDa
ASHG19A3A054614	2.80934	1.49023	2.80934	up	4541.84	13739.9	12.0824	13.5726	coding	NM_005954	MT3	RefSeq_coding	599	chr16	+	56623266	56624999		CTGGTGTCCCCTTCCCCTGCTGACCTTGGAGGAATGACAATAAATCCCATGAACAGCATG	4504	Hs.73133	GO:0016209|GO:0005507|GO:0046872|GO:0008270|GO:0008283|GO:0006875|GO:0050768|GO:0019430|GO:0001666|GO:0008021	NP_005945	Metallothionein 3
ASHG19A3A044769	2.3967	1.26105	2.3967	up	176.196	381.648	7.35178	8.61282	coding	NM_014555	TRPM5	RefSeq_coding	3946	chr11	-	2425747	2444275		TGGCAGCATCGAGATCCCTGTCCTCTGCTTGCTGGTCAATGGTGATCCCAACACCTTGGA	29850	Hs.272287	GO:0005216|GO:0004872|GO:0005244|GO:0006811|GO:0016021|GO:0005886	NP_055370	Transient receptor potential cation channel, subfamily M, member 5
ASHG19A3A051513	2.52502	1.33629	2.52502	up	421.358	910.351	8.58289	9.91919	coding	NM_020663	RHOJ	RefSeq_coding	1905	chr14	+	63671144	63758559		TGTTTTTGATCTGCTTCTCTGTCGTAAACCCTGCCTCTTACCACAATGTCCAGGAGGAAT	57381	Hs.656339	GO:0005525|GO:0003924|GO:0000166|GO:0006184|GO:0007266|GO:0030036|GO:0008360|GO:0051056|GO:0007264|GO:0005575|GO:0005829|GO:0005622|GO:0005886	NP_065714	Ras homolog gene family, member J
ASHG19A3A011441	5.22627	2.38578	5.22627	up	506.016	2331.89	8.851	11.2368	coding	NM_004877	GMFG	RefSeq_coding	674	chr19	-	39818999	39826726		TAACAGAAAAGCTGAGGAAATTCCGCTTCCGAAAAGAGACAGACAATGCAGCCATCATAA	9535	Hs.5210	GO:0003779|GO:0008047|GO:0008083|GO:0004860|GO:0006468|GO:0005622	NP_004868	Glia maturation factor, gamma
ASHG19A3A053179	4.57743	2.19454	4.57743	up	129.505	530.649	6.90928	9.10382	coding	NM_023003	TM6SF1	RefSeq_coding	1909	chr15	+	83776323	83806110		TTATATACGCAATTTCAAGAGCCCTATCTAAAGGATCCTGCTGCTTATCCTAAAATTCAG	53346	Hs.513094	GO:0003674|GO:0008150|GO:0016021|GO:0016020	NP_075379	Transmembrane 6 superfamily member 1
ASHG19A3A041281	4.49552	2.16849	4.49552	up	100.336	406.185	6.53447	8.70296	coding	NM_006729	DIAPH2	RefSeq_coding	4983	chrX	+	95939661	96855596		GCCAAAACAAGTCTAGCAGGGAAAACAGGTTCTACATTTTTCTTAAATAAATTAGGGAGT	1730	Hs.226483	GO:0017048|GO:0003779|GO:0005488|GO:0005102|GO:0030036|GO:0030154|GO:0016043|GO:0000910|GO:0007292|GO:0007275|GO:0048477|GO:0005794|GO:0005737|GO:0005829|GO:0005769|GO:0043231|GO:0005739|GO:0005730	NP_009293	Diaphanous homolog 2 (Drosophila)
ASHG19A3A012630	2.22443	1.15343	2.22443	up	303.406	594.55	8.12249	9.27592	coding	NM_033520	C19orf33	RefSeq_coding	461	chr19	+	38794803	38795646		AGGCGCCCTTGGCCTTAGGACCCAACTTCTCTTACCGCCATGGAGTTCGACCTGGGAGCA	64073	Hs.631544	GO:0003690|GO:0003697|GO:0008150|GO:0005634	NP_277055	Chromosome 19 open reading frame 33
ASHG19A3A042859	3.24533	1.69836	3.24533	up	449.836	1255.51	8.67492	10.3733	coding	NM_032776	JMJD1C	RefSeq_coding	8762	chr10	-	64926989	65225722		AACTTTCTTGGTGGAATACCACTTAATCTGGGCCAAAAGGAATGACCCTAGCCAGACTCA	221037	Hs.413416	GO:0032454|GO:0046872|GO:0016491|GO:0016702|GO:0005515|GO:0046966|GO:0007596|GO:0016568|GO:0033169|GO:0055114|GO:0006355|GO:0005622|GO:0005654|GO:0005634	NP_116165	Jumonji domain containing 1C
ASHG19A3A007819	10.3367	3.3697	10.3367	up	82.6199	749.437	6.26071	9.63041	coding	NM_001033053	NLRP1	RefSeq_coding	5100	chr17	-	5404718	5487832		TAATCATATGCGAGATGCTCAAAAGGCTGGATGCCTGCTTTTGTGGGTGAAGAGCAAGAA	22861	Hs.652273	GO:0005524|GO:0008656|GO:0019899|GO:0000166|GO:0005515|GO:0019904|GO:0006919|GO:0006919|GO:0042742|GO:0006917|GO:0006917|GO:0051402|GO:0050718|GO:0042981|GO:0050727|GO:0032495|GO:0072558|GO:0005737|GO:0005622|GO:0005634	NP_127500	NLR family, pyrin domain containing 1
ASHG19A3A015739	4.67696	2.22557	4.67696	up	118.334	497.434	6.77587	9.00144	coding	NM_015147	CEP68	RefSeq_coding	5877	chr2	+	65283494	65314141		TTTTGCTGTCAGCTGGAAGAGCTGATCTGCTGGCTGTATAATGTTGCAGATGTTACTGAC	23177	Hs.709257	GO:0051297|GO:0005813|GO:0005737|GO:0005856	NP_055962	Centrosomal protein 68kDa
ASHG19A3A047993	3.04454	1.60623	3.04454	up	440.821	1152.2	8.64957	10.2558	coding	NM_001001655	ALKBH2	RefSeq_coding	1056	chr12	-	109525992	109531293	NM_001145375,NM_001145374,	CATCCGGGATCACGTCTCTGGGGTGACTGGACAGACCTTCAACTTTGTGCTCATCAACAG	121642	Hs.374458	GO:0010302|GO:0043734|GO:0051747|GO:0051747|GO:0003684|GO:0008198|GO:0046872|GO:0016491|GO:0016702|GO:0006307|GO:0006307|GO:0080111|GO:0006281|GO:0035511|GO:0070989|GO:0005654|GO:0005634	NP_001192109	AlkB, alkylation repair homolog 2 (E. coli)
ASHG19A3A002847	2.19655	1.13524	2.19655	up	171.501	343.756	7.31228	8.44751	coding	NM_001145646	APH1B	RefSeq_coding	4082	chr15	+	63569748	63601324		CCCTCTATGCGACTGCTGGCCTATGCTTTCATGACGCTGGTCATTATCTTGCTGCATGTA	83464	Hs.511703	GO:0008233|GO:0005515|GO:0007220|GO:0007219|GO:0006915|GO:0008624|GO:0031293|GO:0048011|GO:0043085|GO:0016485|GO:0016021|GO:0005886|GO:0005886|GO:0030133	NP_112591	Anterior pharynx defective 1 homolog B (C. elegans)
ASHG19A3A006958	2.02892	1.02071	2.02892	up	1026.72	1814.71	9.86791	10.8886	coding	NM_203341	SEP15	RefSeq_coding	1801	chr1	-	87328129	87380107		GAAAATTGGGAAGGTTCCCTCAAGTCCAAGTATGTCCGTGGTTCAGACCCTGTATTAAAG	9403	Hs.362728	GO:0008430|GO:0008379|GO:0051084|GO:0035092|GO:0005783|GO:0005788	NP_976086	15 kDa selenoprotein
ASHG19A3A047676	4.16819	2.05942	4.16819	up	7534.74	42194.9	12.7998	14.8593	coding	NM_001040034	CD63	RefSeq_coding	1025	chr12	-	56119230	56122910		AATAACAACTTCCGGCAGCAGATGGAGAATTACCCGAAAAACAACCACACTGCTTCGATC	967	Hs.445570	GO:0032403|GO:0007596|GO:0030855|GO:0010633|GO:0030168|GO:0002576|GO:0045785|GO:0045807|GO:0005737|GO:0005768|GO:0010008|GO:0005887|GO:0031902|GO:0005765|GO:0005886|GO:0031088|GO:0043234	NP_001771	CD63 molecule
ASHG19A3A017729	2.56278	1.35771	2.56278	up	1745.97	4089.01	10.6369	11.9946	coding	NM_022095	ZNF335	RefSeq_coding	4462	chr20	-	44577292	44600833		AAATTTATTTTTGTTTGGGTGGACCCACTGGCCTGTCAGTCTCAATAAAGGGACCGGAGT	63925	Hs.174193	GO:0003677|GO:0046872|GO:0008270|GO:0005622|GO:0005634	NP_071378	Zinc finger protein 335
ASHG19A3A014305	2.07438	1.05268	2.07438	up	609.52	1086.81	9.1259	10.1786	coding	NM_001006623	WDR33	RefSeq_coding	3574	chr2	-	128492961	128568745		CTGATCCAGGAAAAATAAAATGGGAACATGGACACCATTTCTGACCTTCAAATAAAACTT	55339	Hs.554831	GO:0005515|GO:0006301|GO:0007283|GO:0005634	NP_060853	WD repeat domain 33
ASHG19A3A052963	7.45242	2.89771	7.45242	up	532.689	3608.24	8.92632	11.824	coding	NM_001018006	TPM1	RefSeq_coding	1797	chr15	+	63334837	63364111	NM_001018005,NM_001018004,NM_000366,	AAAGAAACTCAAGGGCACCGAAGATGAACTGGACAAATACTCTGAGGCTCTCAAAGATGC	7168	Hs.133892	GO:0003779|GO:0005200|GO:0008307|GO:0060048|GO:0006928|GO:0034614|GO:0007010|GO:0006936|GO:0030049|GO:0030049|GO:0030336|GO:0032781|GO:0045785|GO:0003065|GO:0051496|GO:0008016|GO:0006937|GO:0031529|GO:0045214|GO:0055010|GO:0042060|GO:0015629|GO:0032059|GO:0005737|GO:0005856|GO:0005829|GO:0005862|GO:0032587|GO:0030017|GO:0001725	NP_001018020	Tropomyosin 1 (alpha)
ASHG19A3A049459	2.53457	1.34174	2.53457	up	805.107	1790.21	9.52409	10.8658	coding	NM_178454	DRAM2	RefSeq_coding	1901	chr1	-	111659954	111682838		CACAGTGGCAATTTTGGGACTGATTTAGAACAGAAACTCCATTGGAACCCCGAGGACAAA	128338	Hs.485606	GO:0006915|GO:0006917|GO:0005794|GO:0016021|GO:0043231|GO:0005765|GO:0005764|GO:0016020	NP_848549	DNA-damage regulated autophagy modulator 2
ASHG19A3A042601	2.39081	1.2575	2.39081	up	98.2271	218.959	6.50687	7.76437	coding	NM_144569	SPOCD1	RefSeq_coding	3888	chr1	-	32256024	32281580		CTGCCCTGTTTGAACTTCCTGTTTGACAATGTTTGCTGTTGATTTTTTGTTCAATAAAGA	90853	Hs.62604		NP_653170	SPOC domain containing 1
ASHG19A3A052832	3.3873	1.76014	3.3873	up	956.339	2880.66	9.76629	11.5264	coding	NM_002373	MAP1A	RefSeq_coding	10275	chr15	+	43809805	43823817		ATAGTTCCCAGCTGCTGTAACGGAGCCACCTCCAACTCTAACAATAAACCAAGTTCATTG	4130	Hs.194301	GO:0005515|GO:0005198|GO:0005737|GO:0005856|GO:0005874|GO:0005875	NP_002364	Microtubule-associated protein 1A
ASHG19A3A044526	3.64167	1.8646	3.64167	up	1577.35	5354.53	10.4978	12.3624	coding	NM_020940	FAM160B1	RefSeq_coding	5828	chr10	+	116581502	116624472		CAAGTTCAACTTTTTGTGCTAACAATGCATGCAGGACTAAGAGGGATGATCTAAAAAATA	57700	Hs.192619		NP_065991	Family with sequence similarity 160, member B1
ASHG19A3A012815	2.41982	1.2749	2.41982	up	46.0848	110.814	5.41703	6.69193	coding	NM_017659	QPCTL	RefSeq_coding	2345	chr19	+	46195740	46207240		TGCCCTGCTGCTGGAGCTGGCCCAAGCACTTGACCTGGAGCTGAGCAGGGCCAAAAAACA	54814	Hs.631556	GO:0008415|GO:0046872|GO:0008233|GO:0005515|GO:0016740|GO:0006508|GO:0016021|GO:0016020	NP_060129	Glutaminyl-peptide cyclotransferase-like
ASHG19A3A051916	4.72795	2.24121	4.72795	up	113.716	484.47	6.71952	8.96073	coding	NM_002487	NDN	RefSeq_coding	1897	chr15	-	23930561	23932450		CCCCTAATAGGGTGGGAAAAATCGCTACTCATGATTACTCCTAAATTTGTGAAGTTTATA	4692	Hs.50130	GO:0003677|GO:0043015|GO:0005515|GO:0048676|GO:0007413|GO:0007417|GO:0008347|GO:0008285|GO:0048011|GO:0007399|GO:0048666|GO:0001764|GO:0040008|GO:0006355|GO:0007585|GO:0019233|GO:0005813|GO:0005737|GO:0005634|GO:0043204	NP_002478	Necdin homolog (mouse)
ASHG19A3A003360	2.95991	1.56556	2.95991	up	239.766	618.793	7.77258	9.33813	coding	NM_001166266	LTBP1	RefSeq_coding	5023	chr2	+	33359663	33624573	NM_001166264,	TTCTCAATCTCTGCAGATGGCCGTACGTGTGAAGATGTGAATGAATGTGAACTGCTCAGT	4052	Hs.619315	GO:0005488|GO:0005509|GO:0019838|GO:0005024|GO:0008150|GO:0035583|GO:0031012|GO:0005576|GO:0005578	NP_996826	Latent transforming growth factor beta binding protein 1
ASHG19A3A010598	4.19798	2.0697	4.19798	up	861.441	3271.12	9.62243	11.6921	coding	NM_020474	GALNT1	RefSeq_coding	3852	chr18	+	33234532	33291797	AK293062,	AAACTTAATGGCCCAGTTACAATGCTCAAATGCCACCACCTAAAAGGCAACCAACTCTGG	2589	Hs.514806	GO:0030145|GO:0004653|GO:0005529|GO:0016757|GO:0006493|GO:0018242|GO:0018243|GO:0005794|GO:0032580|GO:0005576|GO:0016021|GO:0016020|GO:0048471	NP_065207	UDP-N-acetyl-alpha-D-galactosamine:polypeptide N-acetylgalactosaminyltransferase 1 (GalNAc-T1)
ASHG19A3A054945	6.09585	2.60783	6.09585	up	84.8729	468.381	6.29966	8.90748	coding	NM_006086	TUBB3	RefSeq_coding	1736	chr16	+	89989744	90002505		GCCTGACGTTTTACGGTTTTGTTTTTTACTGGTTTGTGTTTATATTTTCGGGGATACTTA	10381	Hs.511743	GO:0005525|GO:0003924|GO:0000166|GO:0042277|GO:0005198|GO:0051084|GO:0007411|GO:0044267|GO:0007018|GO:0007067|GO:0030182|GO:0006457|GO:0051258|GO:0030424|GO:0005737|GO:0005622|GO:0005874	NP_006077	Tubulin, beta 3
ASHG19A3A041031	4.30343	2.10549	4.30343	up	172.976	656.189	7.32675	9.43223	coding	NM_022117	TSPYL2	RefSeq_coding	2833	chrX	+	53111541	53117728		TTTTTATGGTTTAGTCATTGCAGAGTTCTTATTTTGGGGGGAGGGAAAGGGGGCTAGTCC	64061	Hs.136164	GO:0005515|GO:0000182|GO:0016568|GO:0008156|GO:0045786|GO:0030308|GO:0006334|GO:0045859|GO:0009966|GO:0005737|GO:0005730|GO:0005634	NP_071400	TSPY-like 2
ASHG19A3A037602	2.26159	1.17734	2.26159	up	267.352	532.266	7.93044	9.10777	coding	NM_002072	GNAQ	RefSeq_coding	2188	chr9	-	80335199	80646192		CCACGATTTTAAAATGACTTTTATTATGGGTATGTGTTGCCAAAGCTGGCTTTTTGTCAA	2776	Hs.269782	GO:0031683|GO:0001664|GO:0005525|GO:0005096|GO:0003924|GO:0019001|GO:0000166|GO:0005515|GO:0004871|GO:0007186|GO:0006184|GO:0006184|GO:0007189|GO:0007202|GO:0060158|GO:0007610|GO:0007596|GO:0048066|GO:0042733|GO:0021884|GO:0007215|GO:0007507|GO:0006469|GO:0016322|GO:0030168|GO:0009791|GO:0006471|GO:0050821|GO:0001508|GO:0035412|GO:0045634|GO:0001501|GO:0005737|GO:0031234|GO:0005834|GO:0005624|GO:…	NP_002063	Guanine nucleotide binding protein (G protein), q polypeptide
ASHG19A3A005350	2.23624	1.16107	2.23624	up	583.225	1123.85	9.0601	10.2212	coding	NM_024324	CRELD2	RefSeq_coding	1428	chr22	+	50312282	50321186		AACGAGACCCACAGCATCTGCACAGCCTGTGACGAGTCCTGCAAGACGTGCTCGGGCCTG	79174	Hs.211282	GO:0005509|GO:0005783|GO:0005576	NP_077300	Cysteine-rich with EGF-like domains 2
ASHG19A3A004892	2.60027	1.37866	2.60027	up	903.222	2058.46	9.68896	11.0676	coding	NM_016326	CKLF	RefSeq_coding	434	chr16	+	66586471	66599970		AGGCCACGTGAAGATGCTGCGGCTGGTGTTTGCACTTGTGACAGCAGTATGCTGTCTTGC	51192	Hs.15159	GO:0008009|GO:0008283|GO:0006935|GO:0048247|GO:0048246|GO:0030593|GO:0032940|GO:0005576|GO:0005615|GO:0016021|GO:0016020	NP_857592	Chemokine-like factor
ASHG19A3A018636	3.15234	1.65642	3.15234	up	138.86	394.265	7.00676	8.66319	coding	NM_022136	SAMSN1	RefSeq_coding	1893	chr21	-	15857548	15918664		AGGAGTAACAGCAAAAAATCCAAGACTCTGCAGGAGTTCCTAGAGAGGATTCATCTGCAG	64092	Hs.473341	GO:0001784|GO:0005515|GO:0005634	NP_071419	SAM domain, SH3 domain and nuclear localization signals 1
ASHG19A3A002370	38.6968	5.27414	38.6968	up	77.4994	2700.34	6.16604	11.4402	coding	NM_001135935	POSTN	RefSeq_coding	3225	chr13	-	38136719	38172981		AAAGAAATCCCCGTGACTGTCTATAGACCCACACTAACAAAAGTCAAAATTGAAGGTGAA	10631	Hs.136348	GO:0008201|GO:0007155|GO:0030198|GO:0001501|GO:0009888|GO:0031012|GO:0005576|GO:0005578	NP_006466	Periostin, osteoblast specific factor
ASHG19A3A005400	5.47573	2.45305	5.47573	up	91.7821	455.17	6.4124	8.86544	coding	NM_025179	PLXNA2	RefSeq_coding	11457	chr1	-	208195589	208417665		TCCTATGTCAGCAAGTATAGTGAGGAGCTCATCGGGGCCCTAGAGCAGGATGAGCAGGCA	5362	Hs.497626	GO:0004872|GO:0017154|GO:0007411|GO:0007166|GO:0051642|GO:0021935|GO:0060174|GO:0007275|GO:0021915|GO:0060037|GO:0001756|GO:0016021|GO:0005622|GO:0005886|GO:0005886	NP_079455	Plexin A2
ASHG19A3A016864	8.12063	3.02159	8.12063	up	440.78	3219.11	8.64938	11.671	coding	NM_003872	NRP2	RefSeq_coding	6656	chr2	+	206547223	206662856		CCAGATCACGGGAACTTGAGAGCTTTTACTGTGATTCTTCAATGTAAAAAATAAACAACA	8828	Hs.471200	GO:0004872|GO:0005021|GO:0007411|GO:0007155|GO:0030154|GO:0007275|GO:0007399|GO:0048010|GO:0016021|GO:0005624|GO:0005886	NP_958436	Neuropilin 2
ASHG19A3A008709	2.30282	1.2034	2.30282	up	457.497	899.703	8.69805	9.90144	coding	NM_007215	POLG2	RefSeq_coding	1607	chr17	-	62473903	62493184		TTTAGCCCCTATTAAGGTTGCTTTGGATGTAGGAAGAGGCCCCACATTGGAACTAAGACA	11232	Hs.437009	GO:0005524|GO:0003677|GO:0003887|GO:0004820|GO:0042802|GO:0000166|GO:0016779|GO:0005515|GO:0003697|GO:0016740|GO:0006281|GO:0006260|GO:0006261|GO:0006426|GO:0006412|GO:0005737|GO:0000262|GO:0042645|GO:0005739	NP_009146	Polymerase (DNA directed), gamma 2, accessory subunit
ASHG19A3A031048	3.13463	1.6483	3.13463	up	4516.23	15698.7	12.0724	13.7207	coding	NM_003107	SOX4	RefSeq_coding	4912	chr6	+	21593971	21598847		CCAGCTAATCATGTCAAGTTCACTGCCTGTCAGATTGTTGATATATACCTTCTGTAAATA	6659	Hs.643910	GO:0003677|GO:0005515|GO:0003700|GO:0030217|GO:0060070|GO:0031017|GO:0007507|GO:0043066|GO:0030177|GO:0043065|GO:0008284|GO:0045893|GO:0002328|GO:0050821|GO:0050821|GO:0006355|GO:0006351|GO:0006351|GO:0005737|GO:0005739|GO:0005730|GO:0005634	NP_003098	SRY (sex determining region Y)-box 4
ASHG19A3A033106	6.06533	2.60059	6.06533	up	26.7754	155.539	4.62321	7.2238	coding	NM_152754	SEMA3D	RefSeq_coding	6276	chr7	-	84624873	84751247		TTTGGAGTCTGGCAGACTGAAATGTCCTTTCGATCCTCAGCAGCCTTTTGCTTCAGTAAT	223117	Hs.201340	GO:0004872|GO:0030154|GO:0007275|GO:0007399|GO:0005576|GO:0016020	NP_689967	Sema domain, immunoglobulin domain (Ig), short basic domain, secreted, (semaphorin) 3D
ASHG19A3A003974	3.55111	1.82827	3.55111	up	38.5306	133.752	5.15497	6.98324	coding	NM_002011	FGFR4	RefSeq_coding	3040	chr5	+	176513920	176525124		GAGGAGCCAGGTGAGGAGGAGCCAGGAAGGCAGTTGGTGGGAAGTCCAGCTTGGGTCCCT	2264	Hs.165950	GO:0005524|GO:0017134|GO:0005007|GO:0000166|GO:0004713|GO:0004872|GO:0016740|GO:0008543|GO:0008543|GO:0008543|GO:0008286|GO:0008284|GO:0006468|GO:0005887|GO:0005886|GO:0005886	NP_998812	Fibroblast growth factor receptor 4
ASHG19A3A021037	2.06484	1.04603	2.06484	up	1272.27	2313.62	10.1823	11.2283	coding	NM_006347	PPIH	RefSeq_coding	813	chr1	+	43124047	43142428		GACCATGGAAGTGTCAGAGATTCAGAATCCAAGATTGTCTTTAAGTTTTCAACTGTAAAT	10465	Hs.256639	GO:0016018|GO:0016853|GO:0003755|GO:0005515|GO:0043021|GO:0008380|GO:0000398|GO:0006461|GO:0006457|GO:0071001|GO:0046540|GO:0005737|GO:0016607|GO:0005634|GO:0005681	NP_006338	Peptidylprolyl isomerase H (cyclophilin H)
ASHG19A3A021467	2.68492	1.42488	2.68492	up	158.575	383.44	7.19715	8.62203	coding	NM_007085	FSTL1	RefSeq_coding	3840	chr3	-	120113061	120169918		ATGCTGATTGGAAACTCAGCTTCCAAGAGTTTCTCAAGTGCCTCAACCCATCTTTCAACC	11167	Hs.269512	GO:0005509|GO:0008201|GO:0030509|GO:0005576|GO:0005615	NP_009016	Follistatin-like 1
ASHG19A3A049820	8.38205	3.0673	8.38205	up	2599.33	25406	11.2246	14.2919	coding	NM_004093	EFNB2	RefSeq_coding	4335	chr13	-	107142097	107187337		GCCCCAGAAAATGAAATCCGTGAAGTCACATTCCACATCTGTTTCAAACTGAATTTGTTC	1948	Hs.149239	GO:0046875|GO:0007219|GO:0009653|GO:0030154|GO:0007267|GO:0044419|GO:0001945|GO:0007275|GO:0007399|GO:0009887|GO:0005887|GO:0005886	NP_004084	Ephrin-B2
ASHG19A3A046974	2.50482	1.32471	2.50482	up	1195.64	2664.41	10.0919	11.4166	coding	NM_016090	RBM7	RefSeq_coding	2025	chr11	+	114271383	114279632		TCAAAGTGCCCAGACTGTGTACAAAGACACATGTAATGGAGATTGTACAGGTTGTTTTTT	10179	Hs.7527	GO:0003723|GO:0000166|GO:0005515|GO:0007126	NP_057174	RNA binding motif protein 7
ASHG19A3A031268	7.84918	2.97254	7.84918	up	74.2897	523.166	6.10573	9.07827	coding	NM_014068	PSORS1C1	RefSeq_coding	913	chr6	+	31082607	31107867		TGCAGCCAGCCATCTATGCAGCGCCCCAGTGGCTTTGAAATGCAACAGAAACCATCACCC	170679	Hs.310958		NP_054787	Psoriasis susceptibility 1 candidate 1
ASHG19A3A008081	2.55331	1.35237	2.55331	up	201.439	464.017	7.5405	8.89287	coding	NM_015276	USP22	RefSeq_coding	5220	chr17	-	20902907	20946352		GAGTCCACAAAGCAGCTCACTATGAAGAAACTGCCCATCGTAGCCTGTTTTCATCTCAAA	23326	Hs.462492	GO:0010485|GO:0008234|GO:0030374|GO:0046872|GO:0008233|GO:0005515|GO:0003713|GO:0004221|GO:0004843|GO:0004843|GO:0008270|GO:0007049|GO:0016568|GO:0009790|GO:0016578|GO:0016574|GO:0045931|GO:0016579|GO:0006511|GO:0000124|GO:0070461|GO:0005634	NP_056091	Ubiquitin specific peptidase 22
ASHG19A3A047385	4.02191	2.00788	4.02191	up	28.0259	111.408	4.69239	6.70028	coding	NM_033123	PLCZ1	RefSeq_coding	2075	chr12	-	18836115	18890918		GGAGAGTCCTTGCTTTCTGATATGCTTGATGATTTTCCTGATACTCTACCATCACCAGAG	89869	Hs.97542	GO:0005509|GO:0016787|GO:0004435|GO:0004871|GO:0006816|GO:0007343|GO:0035556|GO:0016042|GO:0007275|GO:0005737|GO:0005634|GO:0048471	NP_149114	Phospholipase C, zeta 1
ASHG19A3A015811	3.4754	1.79718	3.4754	up	842.973	2601.65	9.58922	11.3864	coding	NM_001014972	ZNF638	RefSeq_coding	6517	chr2	+	71558888	71662187		TCAGAAAAAGCTGTTGTGACAGAACCAGCAAAAGGTGAAGAGGCCTTCCAGATGAGTGAA	27332	Hs.434401	GO:0003677|GO:0003723|GO:0003690|GO:0046872|GO:0000166|GO:0008270|GO:0008380|GO:0005737|GO:0005622|GO:0016607|GO:0005654|GO:0005634	NP_055312	Zinc finger protein 638
ASHG19A3A045022	2.11683	1.0819	2.11683	up	127.291	249.978	6.8838	7.9657	coding	NM_030771	CCDC34	RefSeq_coding	1488	chr11	-	27360060	27384795		CGAAACATAAACCTCGTCCAGCTGCAAAGAGCTATGGTTATGCCAATGGAAAACTTACAG	91057	Hs.143733		NP_542385	Coiled-coil domain containing 34
ASHG19A3A048969	3.2212	1.6876	3.2212	up	1137.98	3311.12	10.0214	11.709	coding	NM_001008219	AMY1C	RefSeq_coding	1860	chr1	-	104230040	104238911	NM_020978,NM_001008221,NM_001008218,NM_000699,ENST00000440059,	TTAATCCAGACACTACTTGTGGCAATGACTGGGTCTGTGAACATCGATGGCGCCAAATAA	276	Hs.655232		NP_004029	Amylase, alpha 1A (salivary)
ASHG19A3A039133	4.42032	2.14415	4.42032	up	106.079	422.422	6.61525	8.7594	coding	NM_017790	RGS3	RefSeq_coding	2564	chr9	+	116226008	116304369		AAATAAGTCAATACCAACACACACACGTGCACACACGTGATGGCAAGCTGTGATCATCTA	5998	Hs.494875	GO:0005096|GO:0004871|GO:0000188|GO:0009968|GO:0008277|GO:0005737|GO:0005829|GO:0005634|GO:0005886	NP_652760	Regulator of G-protein signaling 3
ASHG19A3A044045	2.69943	1.43266	2.69943	up	179.013	437.289	7.37518	8.80784	coding	NM_015634	KIAA1279	RefSeq_coding	2548	chr10	+	70748476	70776739		ATAGCAAGGTGCTGGATCAAATACTGTTTGACTCTCATGCAGAATGCCCAACTCTCCATG	26128	Hs.279580	GO:0019894|GO:0005515|GO:0030154|GO:0006839|GO:0007275|GO:0007399|GO:0005739	NP_056449	KIAA1279
ASHG19A3A017116	8.59939	3.10423	8.59939	up	250.938	1876.64	7.84064	10.9449	coding	NM_032880	IGSF21	RefSeq_coding	1946	chr1	+	18434239	18704979		ATCTGTGTCTTGGCTTCTTCAGTCGGTTTAATTAAAACAAACAGAACAATTTTCCCCACC	84966	Hs.212511	GO:0005576	NP_116269	Immunoglobin superfamily, member 21
ASHG19A3A006449	2.73716	1.45268	2.73716	up	377.842	890.81	8.43324	9.88592	coding	NM_177414	PPAP2B	RefSeq_coding	3243	chr1	-	56960432	57045257		CAGCCCCGGCTGCACTCTAGCCGCCTGGGTGTGTGGCTGCTGTTGCGGGACGTCTTCGCG
ASHG19A3A008136	2.70329	1.43471	2.70329	up	83.0414	209.993	6.26766	7.70238	coding	NM_033389	SSH2	RefSeq_coding	9166	chr17	-	27952964	28257018		AAAGAAAGACGAACGGTAACCAAGCCCAACCCAAGCTTCATGAGACAACTGGAAGAGTAT	85464	Hs.654754	GO:0003779|GO:0016787|GO:0004721|GO:0004725|GO:0008138|GO:0030036|GO:0006470|GO:0008064|GO:0050770|GO:0010591|GO:0005737|GO:0005856	NP_203747	Slingshot homolog 2 (Drosophila)
ASHG19A3A019341	3.05227	1.60988	3.05227	up	194.494	530.053	7.49181	9.10169	coding	NM_003307	TRPM2	RefSeq_coding	5876	chr21	+	45773483	45862964		ATTAAATCTGCCATCTCAGGCCTGGCTGGCTCTTCTGTGCTTTCCACAAATAAAGTTCCT
ASHG19A3A044623	2.42583	1.27848	2.42583	up	152.991	338.759	7.14936	8.42784	coding	NM_017580	ZRANB1	RefSeq_coding	4942	chr10	+	126630691	126676004		ATTTTTGCCTCTGGTTGACAGTGAAAGGAAGCTACTCCATGTGCACTTCCTTTCTGCTCA	54764	Hs.595158	GO:0008234|GO:0046872|GO:0008233|GO:0005515|GO:0004221|GO:0008270|GO:0030177|GO:0070536|GO:0016235|GO:0005813|GO:0005737|GO:0045111|GO:0005622|GO:0005730|GO:0005730|GO:0005634	NP_060050	Zinc finger, RAN-binding domain containing 1
ASHG19A3A037311	2.29906	1.20104	2.29906	up	12745.6	40935	13.6099	14.811	coding	NM_213674	TPM2	RefSeq_coding	1182	chr9	-	35681989	35690053	NM_001145822,	AACGTCGAGATTCACCAGACCTTGGACCAGACCCTGCTGGAACTCAACAACCTGTGAGGG	7169	Hs.300772	GO:0003779|GO:0008307|GO:0006936|GO:0030049|GO:0043462|GO:0005737|GO:0005856|GO:0005829|GO:0005862	NP_998839	Tropomyosin 2 (beta)
ASHG19A3A036452	3.46723	1.79378	3.46723	up	160.753	501.15	7.21734	9.01112	coding	NM_016612	SLC25A37	RefSeq_coding	1865	chr8	+	23386362	23430061		ACATGAAAAGGACTTTAAATGACGTTTTCCACCACCAAGGAAACAGCCACCTAGCCAACG	51312	Hs.726050	GO:0006811|GO:0006826|GO:0016021|GO:0016020|GO:0005743|GO:0005739	NP_057696	Solute carrier family 25, member 37
ASHG19A3A048299	3.25289	1.70172	3.25289	up	1468.74	4407.14	10.393	12.0947	coding	NM_138425	C12orf57	RefSeq_coding	574	chr12	+	7053202	7055164		TTGTAGGACGTGGCTCTTTATTCGTGAGTTTTCCATTTACCTCCGCTGAACCTAGAGCTT	113246	Hs.405913		NP_612434	Chromosome 12 open reading frame 57
ASHG19A3A033121	2.47365	1.30664	2.47365	up	70.4039	166.156	6.0236	7.33024	coding	NM_002036	DARC	RefSeq_coding	1317	chr1	+	159174509	159176288		ATTAGTCCTTGGCTCTTATCTTGGAAGCACAGGCGCTGACAGCCGTCCCAGCCCTTCTGT	2532	Hs.153381	GO:0019957|GO:0004930|GO:0004950|GO:0004872|GO:0004888|GO:0006952|GO:0006954|GO:0016021|GO:0005886	NP_002027	Duffy blood group, chemokine receptor
ASHG19A3A052969	2.11885	1.08328	2.11885	up	114.551	225.69	6.73132	7.8146	coding	NM_031301	APH1B	RefSeq_coding	4205	chr15	+	63569748	63601324		TTGGAATCATGAGTGGAGTATTTTCCTTTGTGAATACCCTATCTGACTCCTTGGGGCCAG	83464	Hs.511703	GO:0008233|GO:0005515|GO:0007220|GO:0007219|GO:0006915|GO:0008624|GO:0031293|GO:0048011|GO:0043085|GO:0016485|GO:0016021|GO:0005886|GO:0005886|GO:0030133	NP_112591	Anterior pharynx defective 1 homolog B (C. elegans)
ASHG19A3A001117	4.37217	2.12835	4.37217	up	121.579	479.171	6.81636	8.9447	coding	NM_001025109	CD34	RefSeq_coding	2621	chr1	-	208059882	208084683		CTGGAGCCCCACAGGAGAAAGGCTGGGCGAAGACCCTTATTACACGGAAAACGGTGGAGG	947	Hs.374990	GO:0030246|GO:0043199|GO:0016337|GO:0050900|GO:0050776|GO:0005737|GO:0009897|GO:0005576|GO:0016021|GO:0005886	NP_001764	CD34 molecule
ASHG19A3A000539	6.41445	2.68133	6.41445	up	127.543	719.964	6.88788	9.56921	coding	NM_000088	COL1A1	RefSeq_coding	5927	chr17	-	48261458	48279000		ACCCCCTGGTGAATCTGGACGTGAGGGGGCTCCTGGTGCCGAAGGTTCCCCTGGACGAGA	1277	Hs.172928	GO:0005201|GO:0042802|GO:0048407|GO:0005515|GO:0016563|GO:0007411|GO:0007596|GO:0001568|GO:0060346|GO:0060351|GO:0071363|GO:0071300|GO:0032964|GO:0030199|GO:0048706|GO:0001958|GO:0060325|GO:0001957|GO:0050900|GO:0010812|GO:0001649|GO:0030168|GO:0090263|GO:0030335|GO:0010718|GO:0070208|GO:0034504|GO:0015031|GO:0051591|GO:0031960|GO:0042542|GO:0010035|GO:0009612|GO:0007584|GO:0043434|GO:0007605|GO:…	NP_000079	Collagen, type I, alpha 1
ASHG19A3A017169	4.32953	2.11421	4.32953	up	1468	5873.04	10.3926	12.5068	coding	NM_005855	RAMP1	RefSeq_coding	922	chr2	+	238768186	238820753		CCCCATAGCCACATTTGTGGATGAGTGGTTTGTGATTAAAAGGGATGTTCTTGAACTTGG	10267	Hs.471783	GO:0015026|GO:0008565|GO:0006886|GO:0015031|GO:0008277|GO:0005615|GO:0005887|GO:0005886|GO:0005886|GO:0005886	NP_005846	Receptor (G protein-coupled) activity modifying protein 1
ASHG19A3A032521	2.3965	1.26093	2.3965	up	475.486	969.426	8.75644	10.0174	coding	NM_001002926	TWISTNB	RefSeq_coding	3892	chr7	-	19735084	19748660		TCGTTTAGACTCAGATGCTGCTGGAGTATTCTGCATTCGGGGAAAACTAAATATCACAAG	221830	Hs.353035	GO:0003899|GO:0015630|GO:0005730|GO:0005634	NP_001002926	TWIST neighbor
ASHG19A3A035294	4.58574	2.19715	4.58574	up	1668.17	7070.59	10.57	12.7671	coding	NM_032534	KRBA1	RefSeq_coding	4020	chr7	+	149412147	149431662		CCTGGTCTAAGCTGGACTTACCTCTGTGGATTCTGAAATTAAAGAAGTGAGTTGCTAAGG	84626	Hs.299560	GO:0003674|GO:0008150|GO:0005575	NP_115923	KRAB-A domain containing 1
ASHG19A3A005627	5.8445	2.54708	5.8445	up	125.808	649.601	6.86662	9.41371	coding	NM_033294	CASP1	RefSeq_coding	941	chr11	-	104896245	104972158		ATCATCATCCAGGCCTGCCGTGGTGATAATGTTTCTTGGAGACATCCCACAATGGGCTCT	834	Hs.2490	GO:0008656|GO:0004197|GO:0008233|GO:0005515|GO:0006915|GO:0071260|GO:0043123|GO:0006508|GO:0042981|GO:0007165|GO:0005737|GO:0005829|GO:0005829|GO:0005622	NP_150637	Caspase 1, apoptosis-related cysteine peptidase (interleukin 1, beta, convertase)
ASHG19A3A020460	3.17278	1.66575	3.17278	up	155.835	447.53	7.17303	8.83878	coding	NM_001006666	APOBEC3F	RefSeq_coding	822	chr22	+	39436672	39440427		ATGCTTCAACAGCAGGACTGAGATGGGGACATTTACAATAAACAGAAATGTATGGGCTCG	200316	Hs.659809	GO:0003723|GO:0004126|GO:0016787|GO:0046872|GO:0008270|GO:0016553|GO:0009972|GO:0045087|GO:0045869|GO:0048525|GO:0002230|GO:0030895	NP_660341	Apolipoprotein B mRNA editing enzyme, catalytic polypeptide-like 3F
ASHG19A3A017683	2.6193	1.38918	2.6193	up	203.669	479.35	7.55646	8.94564	coding	NM_016470	C20orf111	RefSeq_coding	1572	chr20	-	42825136	42839431		AACAGCAACAGATGATACCAAACCTAAAACCACATGTGCATCTAAAGACAGTTGGCACGG	51526	Hs.75798		NP_057554	Chromosome 20 open reading frame 111
ASHG19A3A029909	2.31621	1.21177	2.31621	up	108.036	231.895	6.6429	7.85466	coding	NM_002098	GUCA1B	RefSeq_coding	2287	chr6	-	42151022	42162694		CCTATAAGACAGTTTAAAGTGAGACCTGGAAAAACATTTGCTTTACCTTGAATAGATAGG	2979	Hs.446529	GO:0005509|GO:0008048|GO:0030249|GO:0007589|GO:0007267|GO:0007602|GO:0007168|GO:0031282|GO:0050896|GO:0007601|GO:0005886	NP_002089	Guanylate cyclase activator 1B (retina)
ASHG19A3A019872	7.63156	2.93198	7.63156	up	3393.68	32959.3	11.6316	14.5636	coding	NM_002060	GJA4	RefSeq_coding	1710	chr1	+	35258598	35261346		TTTCATCACTCCTTCCTAGTTCTACTGTTCAAGCTTCTGAAATAAACAGGACTTGATCAC	2701	Hs.296310	GO:0001568|GO:0006816|GO:0007043|GO:0007267|GO:0048265|GO:0006810|GO:0030054|GO:0005922|GO:0005921|GO:0005887|GO:0005886	NP_002051	Gap junction protein, alpha 4, 37kDa
ASHG19A3A005191	2.7773	1.47368	2.7773	up	926.589	2268.31	9.72535	11.199	coding	NM_021121	EEF1B2	RefSeq_coding	854	chr2	+	207024317	207027653		TTCCCGTCATCTTCGGGAGCCGTGGAGCTCTCGGATACAGCCGACACCATGGGTTTCGGA	1933	Hs.421608	GO:0005515|GO:0003746|GO:0044267|GO:0010467|GO:0006412|GO:0006414|GO:0006414|GO:0005829|GO:0005829|GO:0005853	NP_066944	Eukaryotic translation elongation factor 1 beta 2
ASHG19A3A005182	5.11916	2.35591	5.11916	up	1238.77	5861.72	10.1463	12.5022	coding	NM_020954	RNF213	RefSeq_coding	5330	chr17	+	78234666	78295260		TGTTCCAAAGCCTCCTGGACCGTCCAAGAAAGCaaaaagaagaaaaggaagaagaaaaag	57674	Hs.195642	GO:0046872|GO:0017111|GO:0000166|GO:0008270	NP_066005	Ring finger protein 213
ASHG19A3A012519	2.215	1.14731	2.215	up	100.725	207.878	6.54108	7.68838	coding	NM_022467	CHST8	RefSeq_coding	2496	chr19	+	34175433	34264413		TGCAGGATTTTTAATGAGCTGAAATCAAGAAGAGCCCCATCTCAGAAGTAAGCGAGAGCC	64377	Hs.165724	GO:0001537|GO:0016740|GO:0016051|GO:0007417|GO:0042446|GO:0030166|GO:0006790|GO:0005794|GO:0000139|GO:0016021|GO:0016020	NP_071912	Carbohydrate (N-acetylgalactosamine 4-0) sulfotransferase 8
ASHG19A3A006246	2.30818	1.20676	2.30818	up	220.292	454.993	7.65816	8.86492	coding	NM_153747	PIGC	RefSeq_coding	1514	chr1	-	172410597	172413230		GCTGCGCAACCCTAGGAACTCTCGGGAACTTGGCTGTGTTGTCCTGCCTCAGAGACAAAT	5279	Hs.188456	GO:0003824|GO:0017176|GO:0016757|GO:0006501|GO:0006506|GO:0044267|GO:0043687|GO:0016254|GO:0005783|GO:0005789|GO:0016021|GO:0016020	NP_714969	Phosphatidylinositol glycan anchor biosynthesis, class C
ASHG19A3A030190	5.07851	2.3444	5.07851	up	927.218	4342.39	9.72629	12.0707	coding	NM_017633	FAM46A	RefSeq_coding	5617	chr6	-	82455447	82462428		GAATCAGTGCTAGAGGGAACAGATTGTGAATTTTGTTTACAGCATCCAATATTTGGATTT	55603	Hs.10784		NP_060103	Family with sequence similarity 46, member A
ASHG19A3A032129	2.73837	1.45332	2.73837	up	250.509	600.811	7.83864	9.29196	coding	NM_015439	CCDC28A	RefSeq_coding	1504	chr6	+	139094656	139114454		TGGAGAGAGGGCTGCTCAGTCTTTTGAATGATTTCCACTCTGGAAAACTTCAAGCATTTG	25901	Hs.412019		NP_056254	Coiled-coil domain containing 28A
ASHG19A3A025721	2.2811	1.18973	2.2811	up	471.793	918.386	8.74463	9.93436	coding	NM_017593	BMP2K	RefSeq_coding	2681	chr4	+	79697531	79800593		CCTTTTAATGAGTGGTGACATAAAAGGGCTGCTTTGTTGTCCTGATATGGCAAAAATTAA	55589	Hs.146551	GO:0005524|GO:0000166|GO:0019208|GO:0004674|GO:0016740|GO:0006468|GO:0030500|GO:0005634	NP_942595	BMP2 inducible kinase
ASHG19A3A015726	3.64789	1.86706	3.64789	up	450.693	1428.07	8.67775	10.5448	coding	NM_006759	UGP2	RefSeq_coding	2185	chr2	+	64069013	64118695		ATATAGGAGGAGAAAGAATACATCGGTTGTTAAAGCAGGAGAGGAAGAGAGACCTGCCCT	7360	Hs.516217	GO:0003983|GO:0046872|GO:0016779|GO:0005515|GO:0016740|GO:0006011|GO:0006065|GO:0005975|GO:0006006|GO:0005978|GO:0008152|GO:0016310|GO:0006805|GO:0005737|GO:0005829	NP_006750	UDP-glucose pyrophosphorylase 2
ASHG19A3A042236	2.106	1.0745	2.106	up	8328.96	20885.2	12.9618	14.0363	coding	NM_006762	LAPTM5	RefSeq_coding	2240	chr1	-	31205314	31230683		CCCTTGTGTAATTGCTTTGTGTGCGACAGGGAGGAAGTTTCAATAAAGCAGCAACAAGCT	7805	Hs.371021	GO:0006810|GO:0005887|GO:0005765|GO:0005764|GO:0016020	NP_006753	Lysosomal protein transmembrane 5
ASHG19A3A023741	6.90575	2.7878	6.90575	up	334.411	2036.57	8.26626	11.0541	coding	NM_153690	FAM43A	RefSeq_coding	3182	chr3	+	194406621	194409764		GTAGCACTGTTCTGGTTCTGTTTGCACGCCAGTGGGGAGAGAATAAAGAGGAAAATTTAA	131583	Hs.729131		NP_710157	Family with sequence similarity 43, member A
ASHG19A3A010657	2.30715	1.20611	2.30715	up	291.625	592.661	8.06519	9.27131	coding	NM_002396	ME2	RefSeq_coding	4638	chr18	+	48405431	48476160		GCTGTTATTCTCTGTAACACCCGGCATATTAGTGACAGTGTTTTCCTAGAAGCTGCAAAG	4200	Hs.233119	GO:0051287|GO:0005488|GO:0009055|GO:0004471|GO:0016619|GO:0046872|GO:0016491|GO:0006108|GO:0055114|GO:0043231|GO:0005759|GO:0005739	NP_002387	Malic enzyme 2, NAD(+)-dependent, mitochondrial
ASHG19A3A010358	2.55722	1.35457	2.55722	up	38.3329	97.56	5.14654	6.50111	coding	NM_000657	BCL2	RefSeq_coding	1207	chr18	-	60985186	60986613		GTGGGCTCCTGGGGCAATGGGAGGCTGTGGAGCCGGCGAAATAAAATCAGAGTTGTTGCT	596	Hs.150749	GO:0051434|GO:0042802|GO:0002020|GO:0005515|GO:0046982|GO:0042803|GO:0051721|GO:0043565|GO:0016563|GO:0008134|GO:0001782|GO:0002326|GO:0042100|GO:0050853|GO:0043375|GO:0000082|GO:0033077|GO:0043029|GO:0002360|GO:0007015|GO:0008633|GO:0008633|GO:0006916|GO:0006915|GO:0070059|GO:0031103|GO:0001662|GO:0001658|GO:0007569|GO:0008219|GO:0000902|GO:0016337|GO:0021747|GO:0051607|GO:0048589|GO:0048546|GO:…	NP_000648	B-cell CLL/lymphoma 2
ASHG19A3A044500	2.40614	1.26672	2.40614	up	993.579	2084.95	9.8203	11.087	coding	NM_201542	MED8	RefSeq_coding	1193	chr1	-	43850397	43855483		GCTCTTTGCAGAGTTGGGCAGTGAAATTACCTTTTGCTCAAGGCTCACCTAGATGGGTAC	112950	Hs.301756	GO:0016455|GO:0010467|GO:0006357|GO:0016592|GO:0005654|GO:0005634	NP_963836	Mediator complex subunit 8
ASHG19A3A012447	2.89528	1.5337	2.89528	up	143.515	375.774	7.05396	8.58767	coding	NM_001172671	ZNF430	RefSeq_coding	3916	chr19	+	21203425	21242851		GAAAGCATGTGATCAGTTATTGCTGCATTAAAAACATGAGTCTTTTTTATTAGGTGGCCA	80264	Hs.729202	GO:0003677|GO:0046872|GO:0008270|GO:0006355|GO:0005622|GO:0005634	NP_079465	Zinc finger protein 430
ASHG19A3A028745	3.60322	1.84929	3.60322	up	157.273	508.007	7.18495	9.03423	coding	NM_032177	PHAX	RefSeq_coding	1751	chr5	+	125936632	125961080		AGGTCGATACGAGATCACAGCGGAAGATTCTCAAGAGAAAGTGGCTGATGAAATTTCATT	51808	Hs.555731	GO:0003723|GO:0015643|GO:0016070|GO:0034660|GO:0015031|GO:0006408|GO:0000387|GO:0015030|GO:0005737|GO:0005829|GO:0043025|GO:0005654|GO:0005634|GO:0005625	NP_115553	Phosphorylated adaptor for RNA export
ASHG19A3A040000	4.32517	2.11276	4.32517	up	181.618	688.688	7.39297	9.50572	coding	NM_007268	VSIG4	RefSeq_coding	1869	chrX	-	65241579	65259967		TAATAACCAGGAACCCATCAAAGTAGCAACCCTAAGTACCTTACTCTTCAAGCCTGCGGT	11326	Hs.8904	GO:0005515|GO:0006957|GO:0042130|GO:0032703|GO:0016021|GO:0016020	NP_009199	V-set and immunoglobulin domain containing 4
ASHG19A3A042260	2.57964	1.36717	2.57964	up	195.926	455.759	7.50092	8.86808	coding	NM_006642	SDCCAG8	RefSeq_coding	2614	chr1	+	243419319	243663392		ATTTTCCCATGACAATGCAGATTTTGGCAAAGCTGCATCTGCTGGTGAGCAGCTAGAACT	10806	Hs.591530	GO:0000086|GO:0000278|GO:0005813|GO:0005737|GO:0005856|GO:0005829	NP_006633	Serologically defined colon cancer antigen 8
ASHG19A3A020062	2.53919	1.34437	2.53919	up	122.539	285.624	6.82878	8.17314	coding	NM_017414	USP18	RefSeq_coding	2037	chr22	+	18632757	18660160		TACATCCGGAATGCTGTGGATGGAAAATGGTTCTGCTTCAATGACTCCAATATTTGCTTG	11274	Hs.38260	GO:0008234|GO:0008233|GO:0004221|GO:0004843|GO:0019221|GO:0060338|GO:0060337|GO:0006511|GO:0005829|GO:0005634	NP_059110	Ubiquitin specific peptidase 18
ASHG19A3A036571	2.40701	1.26724	2.40701	up	313.997	659.752	8.17404	9.44128	coding	NM_002690	POLB	RefSeq_coding	1259	chr8	+	42196029	42229313		AGAATATGAGGGCTCATGCCCTAGAAAAGGGTTTCACAATCAATGAGTACACCATCCGTC	5423	Hs.654484	GO:0003906|GO:0003887|GO:0003887|GO:0003684|GO:0019899|GO:0016829|GO:0046872|GO:0008017|GO:0016779|GO:0005515|GO:0016740|GO:0006281|GO:0006261|GO:0006916|GO:0006284|GO:0006284|GO:0006284|GO:0006287|GO:0008219|GO:0006297|GO:0006290|GO:0006974|GO:0045471|GO:0005737|GO:0005874|GO:0005654|GO:0005654|GO:0005634|GO:0005876	NP_002681	Polymerase (DNA directed), beta
ASHG19A3A046613	6.75531	2.75602	6.75531	up	2448.01	18504.2	11.1309	13.8869	coding	NM_006848	CCDC85B	RefSeq_coding	1277	chr11	+	65657874	65659105		AAGGCTGGAGCGGAGGGACTTGCTGGGGGTTGGATTGGGGGTAATAAACCCGGACGGAAG	11007	Hs.66713	GO:0005515|GO:0030154|GO:0030308|GO:0045599|GO:0040008|GO:0005813|GO:0005737|GO:0005856|GO:0005634	NP_006839	Coiled-coil domain containing 85B
ASHG19A3A003875	2.05238	1.0373	2.05238	up	93.0795	182.032	6.43384	7.47114	coding	NM_001196	BID	RefSeq_coding	2214	chr22	-	18216905	18257258	BC005884,	CCCGCGCCCCCGCGGCTGGAGGGTGGTCGCCACTGGGACACTGTGAACCAGGAGTGAGTC	637	Hs.591054	GO:0005123|GO:0005515|GO:0008633|GO:0008633|GO:0006915|GO:0008637|GO:0090150|GO:0008629|GO:0008625|GO:0051402|GO:0032464|GO:0090200|GO:0001836|GO:0005737|GO:0005829|GO:0005829|GO:0016020|GO:0005624|GO:0005741|GO:0005741|GO:0005739	NP_932071	BH3 interacting domain death agonist
ASHG19A3A023681	3.78659	1.9209	3.78659	up	1382.5	4820.06	10.2897	12.2106	coding	NM_001967	EIF4A2	RefSeq_coding	1905	chr3	+	186501360	186507683		TTGTACGAGACACTGACCATTACACAGGCTGTTATTTTTCTCAATACGAGGCGCAAGGTG	1974	Hs.518475	GO:0005524|GO:0008026|GO:0003723|GO:0004386|GO:0016787|GO:0000166|GO:0005515|GO:0003743|GO:0016070|GO:0044267|GO:0010467|GO:0044419|GO:0016071|GO:0000288|GO:0000289|GO:0006446|GO:0006412|GO:0006413|GO:0005829|GO:0005829|GO:0016281	NP_001958	Eukaryotic translation initiation factor 4A2
ASHG19A3A030934	2.4606	1.29901	2.4606	up	122.155	277.957	6.82431	8.12332	coding	NM_006567	FARS2	RefSeq_coding	1841	chr6	+	5261583	5771816		ACATCCTTCCTTTGAGATGGAGATCAACTTTCATGGAGAATGGCTGGAAGTTCTTGGCTG	10667	Hs.484547	GO:0005524|GO:0016874|GO:0000287|GO:0000166|GO:0004826|GO:0004826|GO:0000049|GO:0010467|GO:0006432|GO:0006418|GO:0008033|GO:0005737|GO:0005759|GO:0005739|GO:0005625	NP_006558	Phenylalanyl-tRNA synthetase 2, mitochondrial
ASHG19A3A033126	2.60973	1.3839	2.60973	up	127.289	305.634	6.88331	8.26721	coding	NM_003130	SRI	RefSeq_coding	2030	chr7	-	87834431	87849393		GTCTGCAGCATGGCGTACCCGGGGCATCCTGGCGCCGGCGGCGGGTACTACCCAGGCGGG	6717	Hs.489040	GO:0005246|GO:0005509|GO:0005102|GO:0006816|GO:0007507|GO:0006880|GO:0007517|GO:0001508|GO:0008016|GO:0006942|GO:0007165|GO:0006810|GO:0030018|GO:0005737|GO:0005622|GO:0005886|GO:0033017|GO:0031982	NP_944490	Sorcin
ASHG19A3A041779	2.40378	1.2653	2.40378	up	1782.69	3900.11	10.6674	11.9327	coding	NM_023934	FUNDC2	RefSeq_coding	2981	chrX	+	154255063	154285190		TGAAGAAAGCCAAAGAGCAGCTGAAGATCCGTAAGAGCAATCAGATACCTACTGAGGTCA	65991	Hs.356050	GO:0005739	NP_076423	FUN14 domain containing 2
ASHG19A3A009439	2.13759	1.09599	2.13759	up	1681.27	3223.66	10.5788	11.6748	coding	NM_007026	DUSP14	RefSeq_coding	1508	chr17	+	35849950	35873588		AATCTGCTGCAAAATCTCTCTTGGAATCCATGTGCCCAGGATTATATTAGCATTATTTTT	11072	Hs.91448	GO:0017017|GO:0016787|GO:0004725|GO:0008138|GO:0035335	NP_008957	Dual specificity phosphatase 14
ASHG19A3A033917	4.61952	2.20774	4.61952	up	3488.44	18402	11.6728	13.8806	coding	NM_003088	FSCN1	RefSeq_coding	2819	chr7	+	5632453	5646285		GCCCATGATAGTAGCTTCAAACTGGAAATAGCGAAATAAAATAACTCAGTCTGCAGCCCC	6624	Hs.118400	GO:0003779|GO:0051015|GO:0008144|GO:0005515|GO:0030674|GO:0030036|GO:0051017|GO:0016477|GO:0048870|GO:0008283|GO:0015629|GO:0030054|GO:0005737|GO:0030175|GO:0071437|GO:0001725	NP_003079	Fascin homolog 1, actin-bundling protein (Strongylocentrotus purpuratus)
ASHG19A3A032685	2.71084	1.43874	2.71084	up	172.237	422.235	7.31981	8.75855	coding	NM_014800	ELMO1	RefSeq_coding	3727	chr7	-	36893960	37488511		TAACAACAGCAGTGGCAGCATGGAGAAACGCAAGTCCATGTACACGCGAGATTATAAGAA	9844	Hs.656638	GO:0017124|GO:0005515|GO:0016601|GO:0030036|GO:0006915|GO:0006928|GO:0006911|GO:0050690|GO:0016032|GO:0005737|GO:0005856|GO:0005829|GO:0005886	NP_055615	Engulfment and cell motility 1
ASHG19A3A011188	2.41284	1.27073	2.41284	up	1805.75	3975.61	10.687	11.9577	coding	NM_024881	SLC35E1	RefSeq_coding	5109	chr19	-	16660649	16683193		CAGGAATGACGTGTATATTCCTCACTGGCATTTACCAAAAATAAATGATGGTTTCCAGGG	79939	Hs.620596	GO:0006810|GO:0016021|GO:0016020	NP_079157	Solute carrier family 35, member E1
ASHG19A3A024827	2.8027	1.48682	2.8027	up	155.113	391.712	7.16777	8.65459	coding	NM_001029998	SLC10A7	RefSeq_coding	3783	chr4	-	147175136	147443123		TTTAATATCTGTACCCTTGCTCATCTACCACCCAGCTCAGATCCTTCTGGGAAGTGTGTT	84068	Hs.659209	GO:0008508|GO:0015293|GO:0006811|GO:0006814|GO:0016021|GO:0016020	NP_115504	Solute carrier family 10 (sodium/bile acid cotransporter family), member 7
ASHG19A3A029021	2.62452	1.39205	2.62452	up	365.019	829.334	8.38406	9.77611	coding	NM_024028	PCYOX1L	RefSeq_coding	2561	chr5	+	148737569	148749221		GACACTAGCTTGAAGTAAGAGGAGAATTATGCTTTTCTTTGCTTTTTCTACAAACCCTTA	78991	Hs.644397	GO:0016491|GO:0016670|GO:0055114|GO:0030328|GO:0005576	NP_076933	Prenylcysteine oxidase 1 like
ASHG19A3A054025	3.27676	1.71227	3.27676	up	153.508	455.37	7.15409	8.86635	coding	NM_206967	C16orf74	RefSeq_coding	899	chr16	-	85741125	85784689		GGAGTGGCTGTTTTTTATAAGTTGTTTTACAGATACGGAAACAGTCCAAAATGGGATTTA	404550	Hs.461655		NP_996850	Chromosome 16 open reading frame 74
ASHG19A3A011169	3.60703	1.85081	3.60703	up	387.7	1201.11	8.46553	10.3163	coding	NM_022904	RASAL3	RefSeq_coding	3290	chr19	-	15562437	15575382		TCAGAGTTTGATTCAGAGCACAACCTAACAAGCAATGAAGGGCACAGTCTGAAAAACCTG	64926	Hs.136979	GO:0005096|GO:0051056|GO:0007165|GO:0005622	NP_075055	RAS protein activator like 3
ASHG19A3A011937	2.34013	1.22659	2.34013	up	4969.44	12436	12.219	13.4456	coding	NM_002221	ITPKB	RefSeq_coding	6162	chr1	-	226819391	226926876		TGTTACAAACCCCTGCACAGTGCCTGTCAAACAGATGCAAACCTTCCTGAATAAAGCCTT	3707	Hs.726323	GO:0005524|GO:0005516|GO:0008440|GO:0016301|GO:0000166|GO:0016740|GO:0000165|GO:0030217|GO:0007166|GO:0046579|GO:0046638|GO:0045059|GO:0007165	NP_002212	Inositol 1,4,5-trisphosphate 3-kinase B
ASHG19A3A051332	2.24159	1.16452	2.24159	up	1236.59	2457.7	10.1446	11.3091	coding	NM_015299	KHNYN	RefSeq_coding	6301	chr14	+	24899140	24910545		TTTGGAGACAGAGCCATTTGGATATTTTCCCCTTGAACTTCTCCATGACCTGAAGCGTTC	23351	Hs.713590		NP_056114	KH and NYN domain containing
ASHG19A3A001849	3.03819	1.60321	3.03819	up	107.189	298.586	6.63089	8.2341	coding	NM_001105209	LAMA4	RefSeq_coding	712	chr6	-	112574985	112575828		TTTTGATGCCGTACTGTAAGCTCCGTCCATCTCTGCTGGTTGCGCAGCCACCTCGGGATA	3910	Hs.654572	GO:0005201|GO:0005102|GO:0001568|GO:0050873|GO:0030155|GO:0030334|GO:0045995|GO:0005605|GO:0005604|GO:0005576|GO:0005606	NP_002281	Laminin, alpha 4
ASHG19A3A032002	2.01023	1.00736	2.01023	up	143.775	266.317	7.0552	8.06256	coding	NM_173674	DCBLD1	RefSeq_coding	2010	chr6	+	117803819	117891018		AAACATTACAACGGTGGCTATTCCATTGGTGCTCCTTGTTGTCCTGGTGTTTGCTGGAAT	285761	Hs.658304	GO:0007155|GO:0016021|GO:0016020	NP_775945	Discoidin, CUB and LCCL domain containing 1
ASHG19A3A012819	2.00939	1.00676	2.00939	up	369.832	649.246	8.40624	9.413	coding	NM_001080402	CCDC61	RefSeq_coding	1825	chr19	+	46498338	46521873		TCTCCCCAGGCAGTGCATGCTGGGAGGGAGGATGTGTGCATTTTGTAAATAAACATATTT	729440	Hs.515479		NP_001073871	Coiled-coil domain containing 61
ASHG19A3A040105	2.74273	1.45561	2.74273	up	264.173	633.069	7.91531	9.37092	coding	NM_001029891	PGAM4	RefSeq_coding	1678	chrX	-	77223457	77225135	NM_002629,	CATCTGAGCATAACTGTACTAAATCCTTTTACCAGATCAGTATAATAAAGGAGTGATGTG	441531	Hs.632822	GO:0004083|GO:0004082|GO:0016787|GO:0016853|GO:0004619|GO:0006096|GO:0005575	NP_001025062	Phosphoglycerate mutase family member 4
ASHG19A3A036850	3.40834	1.76907	3.40834	up	353.062	1037.03	8.33829	10.1074	coding	NM_014673	TTC35	RefSeq_coding	1268	chr8	+	109455852	109499136		TTTTGTCTTCAAGAGCTGAGAAGACAGTTCCCTGGCAGTCACAGAGTCAAGCGATTAACA	9694	Hs.654351	GO:0005488|GO:0005783|GO:0005739|GO:0005634	NP_055488	Tetratricopeptide repeat domain 35
ASHG19A3A029920	2.03915	1.02797	2.03915	up	6018.65	12973.7	12.4628	13.4908	coding	NM_014623	MEA1	RefSeq_coding	868	chr6	-	42979968	42981618		TTTATTCAGTTCTGTACATATGGGGACATCGGTCCAAGCCCAACCCACCTTAGCATGTAT	4201	Hs.278362	GO:0005515|GO:0030154|GO:0008584|GO:0007275|GO:0007283	NP_055438	Male-enhanced antigen 1
ASHG19A3A016810	2.38429	1.25356	2.38429	up	142.241	311.092	7.04019	8.29375	coding	NM_032977	CASP10	RefSeq_coding	5906	chr2	+	202047620	202086383	NM_001230,	AGCAGAAGGCCAGCTCTTGACTCTGAGTTCAGTTGGACAAAATGCTGTTGATAAAACCTC	843	Hs.5353	GO:0004197|GO:0042802|GO:0008233|GO:0005515|GO:0006915|GO:0006917|GO:0008624|GO:0008624|GO:0043123|GO:0006508|GO:0042981|GO:0005829|GO:0005829|GO:0005886	NP_116759	Caspase 10, apoptosis-related cysteine peptidase
ASHG19A3A036493	3.82134	1.93408	3.82134	up	31.7695	119.398	4.87742	6.8115	coding	NM_024567	HMBOX1	RefSeq_coding	3233	chr8	+	28748224	28910240		TTGAATCCTGGAGGTGGGGTCTCCGGTGTGGAGTTCTGGAAACTGTGAGGTGATTTGCAG	79618	Hs.591836	GO:0043565|GO:0003700|GO:0016563|GO:0016564|GO:0045892|GO:0005737|GO:0005634	NP_078843	Homeobox containing 1
ASHG19A3A044428	2.35184	1.23379	2.35184	up	75.8251	170.412	6.13741	7.3712	coding	NM_001178133	SUFU	RefSeq_coding	1900	chr10	+	104263718	104379218		GTGGGAACGAGCTGCTGGCCTCGGCATGTTTCAATAAAGTTGCTGTGCTGGGAGCTACTC	51684	Hs.404089	GO:0008013|GO:0042802|GO:0005515|GO:0004871|GO:0016566|GO:0003714|GO:0008134|GO:0042994|GO:0007368|GO:0001947|GO:0007275|GO:0010553|GO:0045879|GO:0001843|GO:0006508|GO:0006355|GO:0007165|GO:0001501|GO:0043588|GO:0021513|GO:0005929|GO:0005737|GO:0005737|GO:0005730|GO:0005634	NP_057253	Suppressor of fused homolog (Drosophila)
ASHG19A3A016570	3.26264	1.70604	3.26264	up	1127.95	3331.7	10.0091	11.7152	coding	NM_015164	PLEKHM2	RefSeq_coding	4138	chr1	+	16010826	16061262		GGAAGGGGTCAGGTGGTTTGGGTTTTGTTTTTTAAAATAAAATAGACATGTTATATTGCC	23207	Hs.646775	GO:0019894|GO:0005515|GO:0007030|GO:0005737	NP_055979	Pleckstrin homology domain containing, family M (with RUN domain) member 2
ASHG19A3A010894	2.98893	1.57963	2.98893	up	2065.14	5764.93	10.8886	12.4683	coding	NM_003025	SH3GL1	RefSeq_coding	2460	chr19	-	4360367	4400471	BC073825,	GGGCAAACTGAAATGTACGCCTGAATTTTGTAAACAGAAGTATTAAATGTCTCTTTCTAC	6455	Hs.97616	GO:0008289|GO:0005515|GO:0007417|GO:0006897|GO:0007165|GO:0005737|GO:0031901|GO:0005768|GO:0016020	NP_003016	SH3-domain GRB2-like 1
ASHG19A3A031654	5.29641	2.40502	5.29641	up	1398.55	6837.01	10.3123	12.7173	coding	NM_024330	SLC27A3	RefSeq_coding	2430	chr1	+	153747767	153752632		AACTGCGGTCACTATTTTGTAATAAATGTGGCTGGAGCTGATCCAGCTGTCTCTGACCTA	11000	Hs.438723	GO:0004321|GO:0016874|GO:0000166|GO:0006631|GO:0006629|GO:0016021|GO:0016020|GO:0031966|GO:0005739	NP_077306	Solute carrier family 27 (fatty acid transporter), member 3
ASHG19A3A028684	2.03446	1.02465	2.03446	up	42.398	86.356	5.29357	6.31821	coding	NM_014350	TNFAIP8	RefSeq_coding	2015	chr5	+	118691595	118730293		TTTAGTGGCTTTCTTCCTTTTATTTTCCGTCGTGTGCGGATTTCGCTGCAGAGCGAACTT	25816	Hs.656274	GO:0043027|GO:0005515|GO:0006916|GO:0006915|GO:0019987|GO:0005737	NP_055165	Tumor necrosis factor, alpha-induced protein 8
ASHG19A3A003721	2.94566	1.55859	2.94566	up	56.1347	158.965	5.69758	7.25618	coding	NM_001173531	POU5F1	RefSeq_coding	1257	chr6	-	31132114	31134615		cctcagcctcctgagtagctgggattacagTCCCAGGACATCAAAGCTCTGCAGAAAGAA	5460	Hs.249184	GO:0003677|GO:0035198|GO:0010843|GO:0005515|GO:0043565|GO:0000981|GO:0003700|GO:0008134|GO:0030528|GO:0031625|GO:0003130|GO:0009653|GO:0001824|GO:0060913|GO:0060795|GO:0032569|GO:0042789|GO:0007275|GO:0060965|GO:0060391|GO:0035413|GO:0010552|GO:0009786|GO:0010468|GO:0090081|GO:0090308|GO:0006355|GO:0009611|GO:0035019|GO:0035019|GO:0006351|GO:0006351|GO:0005737|GO:0005829|GO:0005634|GO:0005634|GO:…	NP_976034	POU class 5 homeobox 1
ASHG19A3A018399	2.71456	1.44072	2.71456	up	312.042	736.788	8.16449	9.6052	coding	NM_005517	HMGN2	RefSeq_coding	1989	chr1	+	26798901	26803131		TGAATTTGCTTTCACAGACCTGGCTGTATTGTTGGACAGGAATAAAGTAAATTGGAGACT	3151	Hs.181163	GO:0003677|GO:0005515|GO:0006325|GO:0006355|GO:0000785|GO:0005737|GO:0005634	NP_005508	High-mobility group nucleosomal binding domain 2
ASHG19A3A005854	2.49859	1.32111	2.49859	up	34.2539	86.0077	4.99045	6.31157	coding	NM_138373	MYADM	RefSeq_coding	3077	chr19	+	54371136	54379682		CCGCAGTCGCCACTGGCTGCCTGAGGTGCTCTTACAGCCTGTTCCAAGTGTGGCTTAATC	91663	Hs.380906	GO:0016021|GO:0016020	NP_612382	Myeloid-associated differentiation marker
ASHG19A3A019400	3.49707	1.80615	3.49707	up	548.708	1690.14	8.96769	10.7738	coding	NM_206962	PRMT2	RefSeq_coding	2249	chr21	+	48055526	48084862		AGAAGGAAAAGACTGGAAGATGCAGACCTTGGTTCCTGTTAGTGGAAACACTGTAAGGTC	3275	Hs.154163	GO:0050681|GO:0030331|GO:0030331|GO:0008469|GO:0042802|GO:0008168|GO:0042975|GO:0033142|GO:0005515|GO:0042803|GO:0042974|GO:0004871|GO:0046966|GO:0003713|GO:0016740|GO:0006917|GO:2000134|GO:0032088|GO:0006479|GO:0060765|GO:0007165|GO:0035189|GO:0005737|GO:0005829|GO:0005634	NP_996845	Protein arginine methyltransferase 2
ASHG19A3A005907	2.0794	1.05617	2.0794	up	301.081	553.766	8.10952	9.16569	coding	NM_138992	BACE2	RefSeq_coding	2824	chr21	+	42539727	42648523		AGGTCATTCCGTATCACAATCCTGCCTCAGAAATTGCAGGTGCTGCAGTGTCTGAAATTT	25825	Hs.529408	GO:0004190|GO:0008233|GO:0006509|GO:0042985|GO:0016486|GO:0006508|GO:0005794|GO:0009986|GO:0005783|GO:0005768|GO:0016021|GO:0016020	NP_620477	Beta-site APP-cleaving enzyme 2
ASHG19A3A045299	2.28717	1.19356	2.28717	up	217.831	447.274	7.64386	8.83743	coding	NM_199352	SLC22A25	RefSeq_coding	1644	chr11	-	62931295	62997124		AAGTACCATCCCTTTTTGGGGCCTTACTTTGCACCTCCAGCATCTGGGAAACAATGTTTT	387601	Hs.332119	GO:0055085|GO:0016021|GO:0016020	NP_955384	Solute carrier family 22, member 25
ASHG19A3A000837	2.41608	1.27267	2.41608	up	205.189	447.565	7.56631	8.83898	coding	NM_001006933	TCEAL3	RefSeq_coding	1154	chrX	+	102862833	102864854		CGGGTCCCGGCAGGTCAGTGTGAAGGTCTGCGCGTCTGTTCCCAGCGCTCTGCGAGGCCT	85012	Hs.311776	GO:0005634	NP_116315	Transcription elongation factor A (SII)-like 3
ASHG19A3A008379	3.09816	1.63141	3.09816	up	69.5499	200.653	6.00454	7.63595	coding	NM_001136042	AARSD1	RefSeq_coding	2184	chr17	-	41102544	41132545	NM_025267,	TATGACTGCAGAGCAAGTAGCTGCCATTGAGCAGAGCGTCAATGAAAAAATCAGAGATCG	80755	Hs.317403	GO:0005524|GO:0004813|GO:0016876|GO:0046872|GO:0003676|GO:0000166|GO:0006419|GO:0043039|GO:0006412|GO:0005737	NP_079543	Alanyl-tRNA synthetase domain containing 1
ASHG19A3A004061	3.34288	1.74109	3.34288	up	126.119	381.289	6.86911	8.6102	coding	NM_002685	EXOSC10	RefSeq_coding	2759	chr1	-	11126677	11159938		GTCCTTTGAAAATCCATTTAGGATGATCAGCAACCGCTGGAAGCTGGCCCAGGTACAAGT	5394	Hs.632368	GO:0008408|GO:0003723|GO:0004532|GO:0016787|GO:0042802|GO:0000166|GO:0005515|GO:0004674|GO:0071034|GO:0006396|GO:0044237|GO:0071044|GO:0000460|GO:0071028|GO:0071035|GO:0071048|GO:0000956|GO:0000184|GO:0006139|GO:0005737|GO:0005622|GO:0000176|GO:0005730|GO:0005634|GO:0035327	NP_002676	Exosome component 10
ASHG19A3A002058	2.14491	1.10092	2.14491	up	126.963	251.982	6.87846	7.97938	coding	NM_001128150	ORMDL1	RefSeq_coding	2075	chr2	-	190634993	190649097		CCGGCGGCCCGGAGTGGGGCGGCGGAGCAAACATGAACGTTGGAGTTGCCCACAGTGAAG	94101	Hs.700632	GO:0006672|GO:0005783|GO:0005789|GO:0016021|GO:0016020	NP_057551	ORM1-like 1 (S. cerevisiae)
ASHG19A3A003977	20.4525	4.35421	20.4525	up	583.132	12130.3	9.0596	13.4138	coding	NM_002026	FN1	RefSeq_coding	8449	chr2	-	216225180	216300791	NM_212475,	CATAGGCCAAGACCATACCCGCCGAATGTAGGACAAGAAGCTCTCTCTCAGACAACCATC	2335	Hs.203717	GO:0005518|GO:0005201|GO:0008201|GO:0005515|GO:0006953|GO:0001525|GO:0007596|GO:0007155|GO:0016477|GO:0050900|GO:0018149|GO:0030168|GO:0002576|GO:0008360|GO:0009611|GO:0034446|GO:0005793|GO:0031012|GO:0031012|GO:0005576|GO:0005576|GO:0005576|GO:0005615|GO:0005577|GO:0031093|GO:0005578	NP_997647	Fibronectin 1
ASHG19A3A032004	2.17578	1.12153	2.17578	up	139.647	279.338	7.01425	8.13578	coding	NM_138459	NUS1	RefSeq_coding	4811	chr6	+	117996616	118031884		GAAGATTCAGAGAAACAAAGGAATGTAACCTTATTGATTACATTTTTGGTGATCACCGAG	116150	Hs.289008	GO:0003674|GO:0004872|GO:0016765|GO:0001525|GO:0008150|GO:0030154|GO:0007275|GO:0005575|GO:0016021|GO:0016020	NP_612468	Nuclear undecaprenyl pyrophosphate synthase 1 homolog (S. cerevisiae)
ASHG19A3A054152	7.01634	2.81072	7.01634	up	1699.63	12126.2	10.5996	13.4103	coding	NM_003294	TPSAB1	RefSeq_coding	1194	chr16	+	1290677	1292554	NM_024164,	TAGCTGGTGGTGGGCGCTAATCCTCCTGAGTGCTGGACCTCATTAAAGTGCATGGAAATC	7177	Hs.405479	GO:0008233|GO:0005515|GO:0004252|GO:0008236|GO:0006952|GO:0006508|GO:0031012|GO:0005576|GO:0005615	NP_003285	Tryptase alpha/beta 1
ASHG19A3A036915	2.9579	1.56457	2.9579	up	192.008	508.979	7.47239	9.03696	coding	NM_173685	NSMCE2	RefSeq_coding	1225	chr8	+	126104082	126379367		GAAAAATAAAGTGTGTGGCCACACCTATGAAGAGGACGCCATTGTTCGCATGATTGAGTC	286053	Hs.388297	GO:0016874|GO:0046872|GO:0008270|GO:0006310|GO:0006281|GO:0005634	NP_775956	Non-SMC element 2, MMS21 homolog (S. cerevisiae)
ASHG19A3A028459	2.94881	1.56013	2.94881	up	209.977	550.08	7.59486	9.15499	coding	NM_001017971	ATP6AP1L	RefSeq_coding	758	chr5	+	81601165	81614146		TGCTATAAACTGAGAAGCCAACAGATCAGCAAAATCTATGTTTAGCAGCACAGGCTGGCC	92270	Hs.364045	GO:0046933|GO:0046961|GO:0015991|GO:0016021|GO:0016020|GO:0033180	NP_001017971	ATPase, H+ transporting, lysosomal accessory protein 1-like
ASHG19A3A006795	2.18614	1.12838	2.18614	up	281.095	543.754	8.00914	9.13753	coding	NM_198530	MXRA7	RefSeq_coding	1855	chr17	-	74675652	74707056		AAAGAGGAGCTGGAGGAGGAGCAGAGAACTGAAGAATAACGAAGTTATCCTTAGCGTCCT	439921	Hs.250723	GO:0016021|GO:0016020	NP_940932	Matrix-remodelling associated 7
ASHG19A3A033648	2.31213	1.20922	2.31213	up	3694.27	8240.56	11.7535	12.9628	coding	NM_004106	FCER1G	RefSeq_coding	591	chr1	+	161185086	161189038		CAGATGCTGTTTACGGATATTTATATTCTAGTCTCACTCTCTTGTCCCACCCTTCTTCTC	2207	Hs.433300	GO:0019863|GO:0005515|GO:0004888|GO:0007596|GO:0007166|GO:0050900|GO:0030168|GO:0005887|GO:0005886|GO:0005886	NP_004097	Fc fragment of IgE, high affinity I, receptor for; gamma polypeptide
ASHG19A3A017926	3.29723	1.72125	3.29723	up	3264.6	11068.7	11.5688	13.29	coding	NM_015894	STMN3	RefSeq_coding	2255	chr20	-	62271060	62284780		CCTACTGTAATATGCACCCATCTCATCCACGTAGTAAAGTGAACTTAAAAATTCAATCAA	50861	Hs.639609	GO:0019904|GO:0031122|GO:0035556|GO:0035021|GO:0007399|GO:0031175|GO:0032314|GO:0051493|GO:0005737|GO:0005625	NP_056978	Stathmin-like 3
ASHG19A3A034826	2.00321	1.00231	2.00321	up	3646.1	6949.75	11.7409	12.7433	coding	NM_003302	TRIP6	RefSeq_coding	1762	chr7	+	100464949	100471070		GAGACTGTGAGAATTGTTGCTCTGGATCGAAGTTTTCACATTGGCTGTTACAAGTGCGAG	7205	Hs.534360	GO:0042802|GO:0005149|GO:0019900|GO:0046872|GO:0005515|GO:0046966|GO:0008270|GO:0007155|GO:0048041|GO:0030335|GO:0008588|GO:0030054|GO:0005737|GO:0005856|GO:0005925|GO:0045323|GO:0005634	NP_003293	Thyroid hormone receptor interactor 6
ASHG19A3A004470	2.12167	1.0852	2.12167	up	418.101	760.784	8.57136	9.65656	coding	NM_006119	FGF8	RefSeq_coding	1017	chr10	-	103529886	103535827		GCTGGTCCTCTGCCTCCAAGCCCAGGTAACTGTTCAGTCCTCACCTAATTTTACACAGCA	2253	Hs.57710	GO:0008083|GO:0008083|GO:0005105|GO:0005111|GO:0009653|GO:0060348|GO:0071542|GO:0008543|GO:0008543|GO:0008543|GO:0007369|GO:0008406|GO:0008286|GO:0001823|GO:0001656|GO:0060563|GO:0042476|GO:0051781|GO:0008284|GO:0005576|GO:0005576|GO:0005615	NP_149355	Fibroblast growth factor 8 (androgen-induced)
ASHG19A3A019172	2.29466	1.19828	2.29466	up	159.608	334.571	7.20757	8.40586	coding	NM_000628	IL10RB	RefSeq_coding	1935	chr21	+	34638671	34669520		TTCAAGAACATTCTACAGTGGGAGTCACCTGCTTTTGCCAAAGGGAACCTGACTTTCACA	3588	Hs.654593	GO:0004920|GO:0005515|GO:0004872|GO:0006955|GO:0006954|GO:0007165|GO:0016021|GO:0032002|GO:0005886	NP_000619	Interleukin 10 receptor, beta
ASHG19A3A051968	2.05111	1.0364	2.05111	up	388.021	687.867	8.46741	9.50382	coding	NM_024713	C15orf29	RefSeq_coding	2750	chr15	-	34432875	34502297		CCAGTTTTCAGGACATGGGAATTTGAATTGTAAACCTGTTATCTCTGTGAAACTTTTAAC	79768	Hs.633566	GO:0005730	NP_078989	Chromosome 15 open reading frame 29
ASHG19A3A034720	26.4876	4.72725	26.4876	up	2625.23	98951.8	11.2388	15.966	coding	NM_000089	COL1A2	RefSeq_coding	5411	chr7	+	94023872	94060544		ATGTTGAACTTGTTGCTGAGGGCAACAGCAGGTTCACTTACACTGTTCTTGTAGATGGCT	1278	Hs.489142	GO:0046332|GO:0005201|GO:0042802|GO:0048407|GO:0005515|GO:0030674|GO:0007266|GO:0007411|GO:0007596|GO:0001568|GO:0030199|GO:0050900|GO:0042476|GO:0030168|GO:0070208|GO:0008217|GO:0001501|GO:0043589|GO:0007179|GO:0005581|GO:0005584|GO:0005584|GO:0005584|GO:0031012|GO:0005576|GO:0005576|GO:0005615|GO:0005886	NP_000080	Collagen, type I, alpha 2
ASHG19A3A005203	5.99497	2.58375	5.99497	up	415.779	2190.91	8.56434	11.1481	coding	NM_021219	JAM2	RefSeq_coding	1721	chr21	+	27011588	27087235		TAAAGCCACGACAATGAGTGAAAATGATTTCAAGCACACAAAATCCTTTATAATTTAAAG	58494	Hs.517227	GO:0007596|GO:0016337|GO:0050900|GO:0030054|GO:0005887|GO:0005886|GO:0005886|GO:0005923	NP_067042	Junctional adhesion molecule 2
ASHG19A3A002069	2.4691	1.30398	2.4691	up	710.146	1539.43	9.33728	10.6413	coding	NM_001128203	PLA2G16	RefSeq_coding	1111	chr11	-	63341943	63381941		GCAGCGCTGCCTCCGAGACCGCGAGACATCTACGCAGCGAAATCGAGCCTGGCCTTGAGG	11145	Hs.502775	GO:0016787|GO:0003674|GO:0004623|GO:0005515|GO:0008150|GO:0016042|GO:0045786|GO:0005575|GO:0005737|GO:0016021|GO:0048471|GO:0005886	NP_009000	Phospholipase A2, group XVI
ASHG19A3A036666	2.23969	1.1633	2.23969	up	118.603	245.728	6.77875	7.94204	coding	NM_015169	RRS1	RefSeq_coding	1724	chr8	+	67341262	67342966		GTGCGGGGGAGGGAAAGAAAACAAACAGTTTCAGAATTGAATAGGCAAGTGACTGTTTTA	23212	Hs.71827	GO:0003674|GO:0007080|GO:0042254|GO:0000794|GO:0005730|GO:0005634	NP_055984	RRS1 ribosome biogenesis regulator homolog (S. cerevisiae)
ASHG19A3A051835	2.6598	1.41132	2.6598	up	560.346	1294.44	9.00322	10.4145	coding	NM_005552	KLC1	RefSeq_coding	2624	chr14	+	104095524	104152568		CAGTGATTTGTGTATTTGTGTCTTTCTAACTTCTAATAAACTCACTCCGACTGACCTGTG	3831	Hs.20107	GO:0003777|GO:0003774|GO:0005515|GO:0007596|GO:0007018|GO:0035617|GO:0005737|GO:0005856|GO:0005829|GO:0005829|GO:0005871|GO:0005874	NP_891553	Kinesin light chain 1
ASHG19A3A038696	2.53847	1.34396	2.53847	up	44.7485	112.391	5.37188	6.71584	coding	NM_207397	CD164L2	RefSeq_coding	1539	chr1	-	27705596	27709805		CTGTGTCTTGGGCTGTGTGTGGATTGGATGGGGTGAGGGTACGGCCATTGTCCTCTTCTT	388611	Hs.664836	GO:0016021|GO:0016020	NP_997280	CD164 sialomucin-like 2
ASHG19A3A022116	2.62328	1.39137	2.62328	up	49.1859	126.815	5.50874	6.90011	coding	NM_024524	ATP13A3	RefSeq_coding	7384	chr3	-	194123404	194188968		TAGGAATTGTTCGCCAGTTCCCATTTTCTTCTGCTTTGCAACGTATGAGTGTGGTTGCCA	79572	Hs.529609	GO:0005524|GO:0016887|GO:0015662|GO:0016787|GO:0016820|GO:0046872|GO:0000166|GO:0006754|GO:0006812|GO:0016021|GO:0016020	NP_078800	ATPase type 13A3
ASHG19A3A046513	2.41279	1.2707	2.41279	up	358.51	749.585	8.36043	9.63113	coding	NM_173810	TTC9C	RefSeq_coding	1156	chr11	+	62495951	62506105		TGAGAGAATATAGTCAGAAAGTCCTGGAACGACAGCCTGATAATGCCAAGGCCTTGTATC	283237	Hs.31704	GO:0005488	NP_776171	Tetratricopeptide repeat domain 9C
ASHG19A3A027749	4.33618	2.11642	4.33618	up	508.652	1916.82	8.85981	10.9762	coding	NM_213636	PDLIM7	RefSeq_coding	1005	chr5	-	176917246	176924602		GGTACTGCTGTCTGCCAGGTCTGTGCTGCCTTGGGCATGGAATAAACATTCTCAGCCCTG	9260	Hs.533040	GO:0046872|GO:0005515|GO:0008270|GO:0030036|GO:0030154|GO:0007275|GO:0001503|GO:0045669|GO:0006898|GO:0015629|GO:0030054|GO:0005737|GO:0005925|GO:0001726|GO:0001725	NP_998801	PDZ and LIM domain 7 (enigma)
ASHG19A3A009185	2.25667	1.17419	2.25667	up	1592.91	3244.52	10.5087	11.6829	coding	NM_030665	RAI1	RefSeq_coding	7668	chr17	+	17584786	17714763		GCTTCACACTGAAGATTGTGTGTATCGAGCTGTTTCTAAAAGATGTTTATTTTCCTTAAG	10743	Hs.655395	GO:0046872|GO:0008270|GO:0040015|GO:0006357|GO:0001501|GO:0005737|GO:0005634	NP_109590	Retinoic acid induced 1
ASHG19A3A031482	2.01464	1.01052	2.01464	up	279.771	501.351	8.00088	9.0114	coding	NM_015345	DAAM2	RefSeq_coding	6215	chr6	+	39760792	39872640		AATTGGATCTCACTGACAAAAACCGAGAGGCTATGTTTGCACTGCCCCCTGAGAAGAAAT	23500	Hs.357128	GO:0017048|GO:0003779|GO:0005488|GO:0030036|GO:0016043	NP_056160	Dishevelled associated activator of morphogenesis 2
ASHG19A3A018149	2.76747	1.46857	2.76747	up	324.054	779.715	8.22202	9.69059	coding	NM_003650	CST7	RefSeq_coding	940	chr20	+	24929865	24940561		AAATATATGCTGGAGGTGGAAATTGGCAGAACTACCTGCAAGAAAAACCAGCACCTGCGT	8530	Hs.143212	GO:0004869|GO:0004866|GO:0006955|GO:0010951|GO:0005737|GO:0005576	NP_003641	Cystatin F (leukocystatin)
ASHG19A3A032278	2.86508	1.51857	2.86508	up	126.009	330.187	6.86799	8.38656	coding	NM_032532	FNDC1	RefSeq_coding	6578	chr6	+	159590428	159693139		TTTAAAGTGCAAGCACAAAATCCTCATGGCTACGGACCTATCAGCCCTTCGGTCTCATTT	84624	Hs.520525	GO:0005576	NP_115921	Fibronectin type III domain containing 1
ASHG19A3A024680	3.32956	1.73533	3.32956	up	266.974	764.238	7.92826	9.66359	coding	NM_176824	BBS7	RefSeq_coding	3718	chr4	-	122745638	122791642		AGGTCACTAGAACGTCATTGTGTTTTTTGTTGGTTGCCACAGCTTGGGGAAAAATAGAAA	55212	Hs.591694	GO:0005515|GO:0060271|GO:0007368|GO:0048546|GO:0045444|GO:0001947|GO:0032402|GO:0051877|GO:0050896|GO:0007601|GO:0034464|GO:0005929|GO:0060170|GO:0005737|GO:0005886	NP_789794	Bardet-Biedl syndrome 7
ASHG19A3A013797	2.21651	1.14829	2.21651	up	75.2924	160.861	6.12706	7.27534	coding	NM_002056	GFPT1	RefSeq_coding	8642	chr2	-	69546904	69614382		AGGTGCTTTTGCACTTGTGTTTAAAAGTGTTCATTTTCCCGGGCAAGCAGTTGGCACAAG	2673	Hs.580300	GO:0004360|GO:0005529|GO:0016740|GO:0006048|GO:0016051|GO:0044267|GO:0006488|GO:0006112|GO:0006002|GO:0006541|GO:0008152|GO:0043687|GO:0018279|GO:0005737|GO:0005829	NP_002047	Glutamine--fructose-6-phosphate transaminase 1
ASHG19A3A017251	2.46154	1.29956	2.46154	up	7390.06	21289	12.7628	14.0623	coding	NM_000801	FKBP1A	RefSeq_coding	1655	chr20	-	1349622	1373816		GCACCATTTATGAGTCTCAAGTTTTATTATTGCAATAAAAGTGCTTTATGCCGGCTTTTC	2280	Hs.471933	GO:0005528|GO:0005528|GO:0046332|GO:0048185|GO:0016853|GO:0005527|GO:0003755|GO:0003755|GO:0005515|GO:0005219|GO:0004871|GO:0005024|GO:0005160|GO:0034713|GO:0006458|GO:0007183|GO:0042110|GO:0034205|GO:0043206|GO:0003007|GO:0060347|GO:0032513|GO:0018208|GO:0043123|GO:0032092|GO:0031398|GO:0006457|GO:0022417|GO:0042026|GO:0032925|GO:0050776|GO:0060314|GO:0060314|GO:0007165|GO:0055010|GO:0030424|GO:…	NP_463460	FK506 binding protein 1A, 12kDa
ASHG19A3A054883	2.1089	1.07649	2.1089	up	4312.26	8976.96	11.9914	13.0679	coding	NM_022818	MAP1LC3B	RefSeq_coding	2304	chr16	+	87425800	87438379		GGGGTGACCTATATCCCATGTGAGTGGTCACTTTATTTATAGGATCTTTAAAACATTTTT	81631	Hs.356061	GO:0005515|GO:0006914|GO:0005776|GO:0000421|GO:0005737|GO:0031410|GO:0005856|GO:0012505|GO:0005622|GO:0005874|GO:0031090	NP_073729	Microtubule-associated protein 1 light chain 3 beta
ASHG19A3A030820	2.41019	1.26915	2.41019	up	89.6609	202.273	6.37863	7.64778	coding	NM_001145415	SETDB1	RefSeq_coding	4449	chr1	+	150898814	150937220		AAGGGCTGGGGTATCCGCTGCTTGGATGACATTGCCAAAGGCTCTTTTGTTTGTATTTAT	9869	Hs.643565	GO:0003677|GO:0018024|GO:0008168|GO:0005515|GO:0016740|GO:0008270|GO:0016568|GO:0005794|GO:0005694|GO:0005737|GO:0005730|GO:0005634|GO:0005886	NP_036564	SET domain, bifurcated 1
ASHG19A3A010246	3.37705	1.75576	3.37705	up	215.819	639.295	7.63195	9.38772	coding	NM_006965	ZNF24	RefSeq_coding	6311	chr18	-	32912177	32924426		TTTGTTGCCATCCTACCCAAAGAGCTACAGACTTGGGTTCGAGATCATCATCCAGAGAAT	7572	Hs.514802	GO:0003677|GO:0046872|GO:0005515|GO:0043565|GO:0003700|GO:0016564|GO:0008270|GO:0042552|GO:0006355|GO:0016032|GO:0005622|GO:0005634|GO:0005634|GO:0005634	NP_008896	Zinc finger protein 24
ASHG19A3A026807	5.17691	2.37209	5.17691	up	3363.01	20141.7	11.6162	13.9883	coding	NM_001400	S1PR1	RefSeq_coding	3050	chr1	+	101702304	101707076		GGGAACGCCAGAAACTTTTCAGTCCAGCTATTCATTAGATAGTAATTGAAGATATGTATA	1901	Hs.154210	GO:0004930|GO:0001619|GO:0004872|GO:0046625|GO:0007186|GO:0001525|GO:0007420|GO:0007155|GO:0051482|GO:0045446|GO:0007193|GO:0051497|GO:0030182|GO:0032320|GO:0030335|GO:0050927|GO:0048661|GO:0045944|GO:0030155|GO:0019226|GO:0009897|GO:0016021|GO:0005886|GO:0005886	NP_001391	Sphingosine-1-phosphate receptor 1
ASHG19A3A054889	8.60376	3.10497	8.60376	up	85.1993	648.453	6.30641	9.41137	coding	NM_001127464	ZNF469	RefSeq_coding	13203	chr16	+	88493878	88507165		CCCTGAGGTTGTACTGTAAACATCATAGTGACTTGTCTTTTCAAATATATTCCCACTATT	84627	Hs.54925	GO:0003677|GO:0046872|GO:0008270|GO:0005622|GO:0005634	NP_001120936	Zinc finger protein 469
ASHG19A3A010794	2.46624	1.30232	2.46624	up	119.965	272.726	6.79601	8.09833	coding	NM_182577	ODF3L2	RefSeq_coding	1607	chr19	-	463346	474983		TCCACCTTCTACAGTTGCTTAGCCAATAAACCTTTCCTGGGCTGGAGAGCTGTCAGCATC	284451	Hs.104777		NP_872383	Outer dense fiber of sperm tails 3-like 2
ASHG19A3A028146	4.34373	2.11893	4.34373	up	1018.4	4036.83	9.85788	11.9768	coding	NM_174896	C1orf162	RefSeq_coding	946	chr1	+	112016603	112021133		CTTGGGAGGAGTCAACCAAATGAACAATCTACCAAAAATTTCAAATAAAGTCAAACCCCC	128346	Hs.288010	GO:0016021|GO:0016020	NP_777556	Chromosome 1 open reading frame 162
ASHG19A3A015674	11.5131	3.5252	11.5131	up	171.895	1765.15	7.31587	10.8411	coding	NM_001080433	CCDC85A	RefSeq_coding	3983	chr2	+	56411257	56613308		CTGCAGAAGCTAATACAAGGGACACTGGTCTTTTGACAAAATAAACTTGTGTAAATTTTG	114800	Hs.117136		NP_001073902	Coiled-coil domain containing 85A
ASHG19A3A001955	2.89239	1.53226	2.89239	up	1202.75	3132.5	10.1024	11.6347	coding	NM_001123378	ADSL	RefSeq_coding	1388	chr22	+	40742503	40762573		GGTCAAAGCTGGAGGTAGCCGCCAGGTGCAGAGATTCTTAGAAGAGGAGGTGTATCCCCT	158	Hs.75527	GO:0070626|GO:0004018|GO:0004018|GO:0004018|GO:0004018|GO:0016829|GO:0006167|GO:0055086|GO:0051262|GO:0006144|GO:0006164|GO:0009168|GO:0005737|GO:0005829|GO:0005829|GO:0005739	NP_001116850	Adenylosuccinate lyase
ASHG19A3A001316	3.2237	1.68872	3.2237	up	103.036	304.843	6.57506	8.26378	coding	NM_001039724	NOSTRIN	RefSeq_coding	1947	chr2	+	169659099	169721849	NM_001171631,	GCAAACAGGTCACATCTGTTCTTCAGCAAAGGGCAAACCTGGAAATTAGCTATGCCAAAG	115677	Hs.189780	GO:0005515|GO:0006897|GO:0046209|GO:0050999|GO:0005737|GO:0016023|GO:0005856|GO:0005886|GO:0005886	NP_443178	Nitric oxide synthase trafficker
ASHG19A3A005898	4.02773	2.00997	4.02773	up	67.6713	251.515	5.96591	7.97587	coding	NM_138822	PAM	RefSeq_coding	5098	chr5	+	102201526	102366806		GGCATTGAGGTCCAGGAAATCAAAGGAAAGGGAAGTGGAGGCTTAAACCTTGGTAATTTC	5066	Hs.369430	GO:0031418|GO:0005507|GO:0016829|GO:0046872|GO:0004598|GO:0004504|GO:0005515|GO:0009987|GO:0055114|GO:0006518|GO:0006464|GO:0005576|GO:0016021|GO:0016020|GO:0030141	NP_620177	Peptidylglycine alpha-amidating monooxygenase
ASHG19A3A012732	2.75584	1.46249	2.75584	up	49.3228	132.852	5.51171	6.9742	coding	NM_133444	ZNF526	RefSeq_coding	3954	chr19	+	42724491	42732353		AGATAGCTTGCTCTCTGAGTGTGTCTCATTGATTCATTCAGCCTGTGTGTCCTAAAGCCT	116115	Hs.137282	GO:0003677|GO:0046872|GO:0008270|GO:0005622|GO:0005634	NP_597701	Zinc finger protein 526
ASHG19A3A042020	2.02432	1.01744	2.02432	up	39.1773	80.1802	5.17816	6.1956	coding	NM_001145276	ZFY	RefSeq_coding	4769	chrY	+	2803111	2850546		AAGGAACGTTGTGACGGAAACTCCAGCTGCCGGAGACCCCACCGCAGTGAGGTCACTGGA	7544	Hs.522845	GO:0003677|GO:0046872|GO:0030528|GO:0008270|GO:0005622|GO:0005634	NP_003402	Zinc finger protein, Y-linked
ASHG19A3A017694	3.67877	1.87922	3.67877	up	1247.66	4207.63	10.1575	12.0367	coding	NM_000022	ADA	RefSeq_coding	1566	chr20	-	43248163	43280376		AAACCCTCCTTCTGTGGCAACTTGTACTGAAAATCTGGTGCTCAATAAAGAAGCCCATGG	100	Hs.654536	GO:0004000|GO:0004000|GO:0004000|GO:0016787|GO:0046872|GO:0005515|GO:0001883|GO:0008270|GO:0008270|GO:0048541|GO:0042110|GO:0006154|GO:0006154|GO:0007568|GO:0007155|GO:0046061|GO:0006157|GO:0048566|GO:0002314|GO:0046101|GO:0001701|GO:0046103|GO:0046103|GO:0001889|GO:0048286|GO:0060169|GO:0043066|GO:0050728|GO:0002686|GO:0002906|GO:0070256|GO:0060407|GO:0070244|GO:0055086|GO:0009117|GO:0001890|GO:…	NP_000013	Adenosine deaminase
ASHG19A3A045837	2.30885	1.20717	2.30885	up	441.198	874.106	8.65034	9.85751	coding	NM_138961	ESAM	RefSeq_coding	1869	chr11	-	124623020	124632223		AAGACAAACAAGGCAAATCTAGGGGCCACAGCATCAAAACCTTAGAACTCAATGTACTGG	90952	Hs.173840	GO:0007596|GO:0007156|GO:0050900|GO:0005912|GO:0030054|GO:0016021|GO:0005886|GO:0005923	NP_620411	Endothelial cell adhesion molecule
ASHG19A3A027803	12.5648	3.65131	12.5648	up	121.806	1347.92	6.81944	10.4708	coding	NM_052863	SCGB3A1	RefSeq_coding	517	chr5	-	180017105	180018487		AGTGTTTGGCTGAGCCGAGACTGGAGCATCTACACCTGAGGACAAGACGCTGCCCACCCG	92304	Hs.62492	GO:0005125|GO:0030308|GO:0042127|GO:0005576|GO:0005615	NP_443095	Secretoglobin, family 3A, member 1
ASHG19A3A032466	2.30641	1.20565	2.30641	up	2414.66	5172.72	11.1105	12.3161	coding	NM_054016	SFRS13A	RefSeq_coding	2924	chr1	-	24295572	24306821		GGATCAAAACAAGACCCAGCTTATTTTCTGCTTGCTGTAAATTAAGCAAACATGCTATAA	10772	Hs.3530	GO:0003723|GO:0050733|GO:0000166|GO:0005515|GO:0051082|GO:0000375|GO:0000244|GO:0016482|GO:0006406|GO:0006376|GO:0048025|GO:0000398|GO:0005737|GO:0016607|GO:0005654|GO:0005634	NP_473357	Serine/arginine-rich splicing factor 10
ASHG19A3A021646	2.30544	1.20504	2.30544	up	458.22	901.295	8.69985	9.90489	coding	NM_173543	DZIP1L	RefSeq_coding	3498	chr3	-	137780826	137834451		GGACCTTGTATCCCCAAAGGACCACACGTGTAATTTTTGATATTATTTCCAAAATCAGGT	199221	Hs.351403	GO:0046872|GO:0008270|GO:0005622	NP_775814	DAZ interacting protein 1-like
ASHG19A3A011028	2.40471	1.26586	2.40471	up	64.4191	149.052	5.89136	7.15722	coding	NM_004230	S1PR2	RefSeq_coding	3589	chr19	-	10332108	10341948		AAGGACTTCACAAAAACCTGTGGATAATGGAAGGGATGTTACGGTACAAACGTATATTTA	9294	Hs.655405	GO:0004930|GO:0008289|GO:0001619|GO:0004872|GO:0007186|GO:0000187|GO:0007610|GO:0008284|GO:0016021|GO:0005886|GO:0005886	NP_004221	Sphingosine-1-phosphate receptor 2
ASHG19A3A025121	2.14964	1.1041	2.14964	up	286.613	545.213	8.03844	9.14254	coding	NM_020040	TUBB4Q	RefSeq_coding	1305	chr4	-	190903678	190906024	NR_027156,NM_177987,NM_001164154,HIT000336671,ENST00000503395,	ATCTCTGATGAACATGCCATCGACTCCGCTGGCACCTACCACGGGGACAGCCACCTGCAG	56604	Hs.351544	GO:0005525|GO:0003924|GO:0000166|GO:0005198|GO:0051084|GO:0044267|GO:0007018|GO:0006457|GO:0051258|GO:0005737|GO:0005856|GO:0005874	NP_064424	Tubulin, beta polypeptide 4, member Q
ASHG19A3A009550	2.19456	1.13393	2.19456	up	6200.6	14536	12.5068	13.6407	coding	NM_000988	RPL27	RefSeq_coding	514	chr17	+	41150445	41154965		GCCAAGAGATCAAAGATAAAATCTTTTGTGAAAGTGTATAACTACAATCACCTAATGCCC	6155	Hs.514196	GO:0003735|GO:0044267|GO:0031018|GO:0010467|GO:0006412|GO:0006412|GO:0006414|GO:0006415|GO:0019058|GO:0016032|GO:0019083|GO:0005829|GO:0005829|GO:0005622|GO:0030529|GO:0005840	NP_000979	Ribosomal protein L27
ASHG19A3A052562	8.7256	3.12525	8.7256	up	363.038	2821.64	8.37634	11.5016	coding	NM_207446	FAM174B	RefSeq_coding	2630	chr15	-	93160680	93199031		TTTTCGACAACTGCAGCTGAATCTCATGGAAAAGCTGGATTCCTCTGCCTTACGCAGAAA	400451	Hs.27373	GO:0016021|GO:0016020	NP_997329	Family with sequence similarity 174, member B
ASHG19A3A047266	4.94224	2.30516	4.94224	up	373.342	1627.45	8.42001	10.7252	coding	NM_004054	C3AR1	RefSeq_coding	1985	chr12	-	8210918	8218955		TATAAGAGGATGAAGTGATATGGTGAGCAGCGGACTTCAAAAACTGTCAAAGAATCAATC	719	Hs.591148	GO:0004943|GO:0004930|GO:0001850|GO:0004876|GO:0004435|GO:0004872|GO:0007186|GO:0008015|GO:0006935|GO:0002430|GO:0007204|GO:0006954|GO:0045766|GO:0010759|GO:0090023|GO:0010575|GO:0005887|GO:0005886|GO:0005886	NP_004045	Complement component 3a receptor 1
ASHG19A3A010538	2.06629	1.04704	2.06629	up	892.724	1619.68	9.67025	10.7173	coding	NM_013326	C18orf8	RefSeq_coding	2173	chr18	+	21083461	21111742		ATACAATATTCCGCTTTTTTGAACAGCGAAACCAGCGTTTGCGAGGGAGCCCCAATTTCA	29919	Hs.464779		NP_037458	Chromosome 18 open reading frame 8
ASHG19A3A046459	8.93263	3.15909	8.93263	up	119.866	930.027	6.79499	9.95408	coding	NM_206939	MS4A7	RefSeq_coding	2976	chr11	+	60145957	60163424	NM_021201,	TTCAATCCAGCAATTTCCACCACTTTGATGTCTGGGTACCCATTTTTAGGAGCTCTGTGT	58475	Hs.530735	GO:0004872|GO:0016021|GO:0016020	NP_996823	Membrane-spanning 4-domains, subfamily A, member 7
ASHG19A3A002254	2.2032	1.1396	2.2032	up	1103.73	2133.04	9.9773	11.1169	coding	NM_001134422	CDV3	RefSeq_coding	4213	chr3	+	133292433	133309116		GTCAACTGCCAAGCATGTAGAAAGCCGGAACAGGTACTTAAAATGAATGCTACCTGGAAT	55573	Hs.518265	GO:0003674|GO:0008283|GO:0005575|GO:0005737	NP_060018	CDV3 homolog (mouse)
ASHG19A3A027148	2.45445	1.2954	2.45445	up	914.495	1951.68	9.70641	11.0018	coding	NM_001040458	ERAP1	RefSeq_coding	5085	chr5	-	96110189	96143892		GAAAAGCCCATTTTCTAAACAGATACAATATTGCCACAACAATGTGCAGAAACCTTTTTG	51752	Hs.716426	GO:0004177|GO:0005151|GO:0005138|GO:0046872|GO:0008235|GO:0008233|GO:0005515|GO:0008270|GO:0001525|GO:0019885|GO:0019885|GO:0045444|GO:0006509|GO:0006508|GO:0008217|GO:0008217|GO:0045088|GO:0009617|GO:0005829|GO:0005783|GO:0005788|GO:0005789|GO:0005576|GO:0016021|GO:0016020	NP_057526	Endoplasmic reticulum aminopeptidase 1
ASHG19A3A021851	5.05573	2.33792	5.05573	up	258.083	1123.17	7.88229	10.2202	coding	NM_020169	LXN	RefSeq_coding	1132	chr3	-	158384203	158390482		ACACATTTTATCAAAGACTTAAGTCCATGAAGGAACCGCTAGAAGCACAAAATATTCCAG	56925	Hs.478067	GO:0004857|GO:0008191|GO:0005515|GO:0050965|GO:0005737	NP_064554	Latexin
ASHG19A3A026800	7.97572	2.99561	7.97572	up	225.602	1592.15	7.6937	10.6893	coding	NM_176895	PPAP2A	RefSeq_coding	1641	chr5	-	54720684	54830873		TTTCTGTAAAGACAACAGCATCAACTATCCGTACCATGACAGTACCGTCACATCCACTGT	8611	Hs.696231	GO:0016787|GO:0008195|GO:0008195|GO:0042392|GO:0007205|GO:0030521|GO:0008354|GO:0006629|GO:0008285|GO:0046839|GO:0019216|GO:0006665|GO:0030518|GO:0005887|GO:0005624|GO:0005886	NP_795714	Phosphatidic acid phosphatase type 2A
ASHG19A3A045361	2.1328	1.09275	2.1328	up	1453.73	2753.48	10.3758	11.4685	coding	NM_024603	BEND5	RefSeq_coding	1342	chr1	-	49193541	49242547		TATGATTTGGGGAACAGATGTTCTGAAAAACAGAAGCGTCACAGGCGTCGCCACAAAAAA	79656	Hs.475348	GO:0005794	NP_078879	BEN domain containing 5
ASHG19A3A001840	2.18829	1.1298	2.18829	up	216.936	425.277	7.63877	8.76858	coding	NM_001104577	GPR172B	RefSeq_coding	2429	chr17	-	4935897	4938727		TGTACCCAAACGCACAGCCGGTGCCCCGTGCCTATTACCTGCCAGCCTGTCTGTTTCCCT	55065	Hs.632247	GO:0004872|GO:0032217|GO:0032218|GO:0006810|GO:0005887|GO:0005886	NP_060456	G protein-coupled receptor 172B
ASHG19A3A050004	2.25021	1.17006	2.25021	up	2719.42	5736.89	11.2921	12.4622	coding	NM_015932	POMP	RefSeq_coding	1377	chr13	+	29233240	29253091		AACATTCAGGGTCTATTTGCTCCGCTAAAATTACAGATGGAATTCAAGGCAGTGCAGCAG	51371	Hs.268742	GO:0043248|GO:0005737|GO:0005829|GO:0005783|GO:0016020|GO:0005792|GO:0005730|GO:0005634|GO:0000502	NP_057016	Proteasome maturation protein
ASHG19A3A023989	2.34624	1.23035	2.34624	up	152.598	327.91	7.14555	8.3759	coding	NM_001130834	LDB2	RefSeq_coding	2703	chr4	-	16503166	16900424		CCAATTTAAGGAGAAGCATTGAGGGGCCCTGAAAGGAGTCACTTCCAGTCCTCCTCAGAG	9079	Hs.714330	GO:0030274|GO:0003712|GO:0007275|GO:0005634	NP_001281	LIM domain binding 2
ASHG19A3A010900	2.35499	1.23572	2.35499	up	73.0336	164.611	6.07766	7.31338	coding	NM_032108	SEMA6B	RefSeq_coding	3805	chr19	-	4542599	4558503		TTGCAGTTTTGGTTTCTTTTGCGGTTTTCTAACCAATTGCACAACTCCGTTCTCGGGGTG	10501	Hs.465642	GO:0004872|GO:0030154|GO:0007275|GO:0007399|GO:0016021|GO:0016020	NP_115484	Sema domain, transmembrane domain (TM), and cytoplasmic domain, (semaphorin) 6B
ASHG19A3A047197	5.50231	2.46004	5.50231	up	333.843	1624.67	8.26378	10.7238	coding	NM_031474	NRIP2	RefSeq_coding	2787	chr12	-	2934514	2944221		AGAGGGCTCACTTATCACTTGTGCCATAGCACCTGGTCTCAAAATCCTAAAAGCTTTCCT	83714	Hs.530816	GO:0004190|GO:0030528|GO:0000122|GO:0006508|GO:0005737|GO:0005634	NP_113662	Nuclear receptor interacting protein 2
ASHG19A3A038038	2.2908	1.19585	2.2908	up	1995.69	4206.45	10.8402	12.036	coding	NM_005347	HSPA5	RefSeq_coding	3965	chr9	-	127997126	128003661		AAGAAGTCTCAGATCTTTTCTACAGCTTCTGATAATCAACCAACTGTTACAATCAAGGTC	3309	Hs.605502	GO:0005524|GO:0016887|GO:0005509|GO:0043027|GO:0051087|GO:0051787|GO:0000166|GO:0005515|GO:0030674|GO:0019904|GO:0043022|GO:0031625|GO:0051082|GO:0006200|GO:0006983|GO:0030433|GO:0006987|GO:0006916|GO:0006916|GO:0007596|GO:0042149|GO:0021680|GO:0021589|GO:0030968|GO:0043066|GO:0043154|GO:0030512|GO:0030168|GO:0002576|GO:0031398|GO:0051603|GO:0060904|GO:0005793|GO:0008303|GO:0009986|GO:0005783|GO:…	NP_005338	Heat shock 70kDa protein 5 (glucose-regulated protein, 78kDa)
ASHG19A3A022042	2.43069	1.28137	2.43069	up	610.58	1291.16	9.12909	10.4105	coding	NM_004593	TRA2B	RefSeq_coding	4290	chr3	-	185632359	185655924		CTCTATAACAAAAAGACCACATACGCCAACACCAGGAATTTACATGGGGAGACCTACCTA	6434	Hs.533122	GO:0003723|GO:0000166|GO:0005515|GO:0000375|GO:0000398|GO:0000302|GO:0005634	NP_004584	Transformer 2 beta homolog (Drosophila)
ASHG19A3A004251	2.34673	1.23065	2.34673	up	1283.07	2670.54	10.1909	11.4216	coding	NM_004214	FIBP	RefSeq_coding	1429	chr11	-	65651211	65656010		TGATCCAAAACTGGACCCTTGGAGCCGTCGACTCACAGATGGATGACATGGACATGGACT	9158	Hs.7768	GO:0017134|GO:0005515|GO:0008543|GO:0012505|GO:0016020|GO:0005624|GO:0005792|GO:0005739|GO:0005634	NP_942600	Fibroblast growth factor (acidic) intracellular binding protein
ASHG19A3A025247	4.74154	2.24536	4.74154	up	141.65	595.966	7.03424	9.2796	coding	NM_053044	HTRA3	RefSeq_coding	2585	chr4	+	8271491	8308830		TGTTGCTTGTACTGTATGTTTCTCTACTGTATGGAAAATAAAGTTTACAAGCACACGGTT	94031	Hs.479119	GO:0005520|GO:0008233|GO:0004252|GO:0006508|GO:0001558|GO:0005576	NP_444272	HtrA serine peptidase 3
ASHG19A3A009044	3.10432	1.63428	3.10432	up	1721.13	4964.46	10.6181	12.2524	coding	NM_020795	NLGN2	RefSeq_coding	4642	chr17	+	7311501	7323179		CCTTTGCGGCTCTGTACACATTTTTAAACCTGGCAAAAGATGAAGAGAATATTGTAAATA	57555	Hs.26229	GO:0042043|GO:0016337|GO:0045217|GO:0007158|GO:0051965|GO:0060080|GO:0007416|GO:0007416|GO:0009986|GO:0005887|GO:0016020|GO:0045211	NP_065846	Neuroligin 2
ASHG19A3A000767	2.57193	1.36285	2.57193	up	70.5138	172.408	6.02547	7.38832	coding	NM_001003827	TRIM34	RefSeq_coding	2326	chr11	+	5641173	5665623		CGCCCGTCCTGACTCATGCAACTTCTGCTTCAGCCATCCAGGGGTCTTTAACCAGAAGAG	117854	Hs.729048	GO:0046872|GO:0003674|GO:0008270|GO:0070206|GO:0005737|GO:0005622	NP_477514	Tripartite motif-containing 6
ASHG19A3A003058	2.99047	1.58037	2.99047	up	341.327	883.871	8.29278	9.87315	coding	NM_001160244	RPAIN	RefSeq_coding	1538	chr17	+	5322960	5336340	NM_001160243,NM_001033002,	CAAACCCACTCATCTGTCCTGTATGTACAAAGTACAACCTGAGAATCACAAGCGGTGTGG	84268	Hs.462086	GO:0046872|GO:0032403|GO:0006310|GO:0006281|GO:0006261|GO:0006606|GO:0009411|GO:0016605|GO:0016605|GO:0005737|GO:0005737|GO:0005730|GO:0005634	NP_001153739	RPA interacting protein
ASHG19A3A036377	2.74393	1.45624	2.74393	up	453.994	1062.13	8.68956	10.1458	coding	NM_006765	TUSC3	RefSeq_coding	1613	chr8	+	15397729	15621993		TGGACTTTGAGTGAGAAGATGTGATTTGGACCATGGCACTTAAAAACTCTATAACCTCAG	7991	Hs.591845	GO:0004579|GO:0045454|GO:0044267|GO:0043687|GO:0018279|GO:0005783|GO:0005789|GO:0016021|GO:0016020|GO:0008250	NP_839952	Tumor suppressor candidate 3
ASHG19A3A019527	2.14647	1.10197	2.14647	up	1701.41	3299.53	10.6033	11.7053	coding	NM_003757	EIF3I	RefSeq_coding	1458	chr1	+	32687970	32697204		TTTGACTCCACAACTCTTGAACATCAGAAGACTTTCCGGACAGAACGTCCTGTCAACTCA	8668	Hs.530096	GO:0005515|GO:0003743|GO:0003743|GO:0044267|GO:0010467|GO:0006412|GO:0006413|GO:0006413|GO:0005737|GO:0005829|GO:0005829|GO:0005852	NP_003748	Eukaryotic translation initiation factor 3, subunit I
ASHG19A3A006178	6.50829	2.70228	6.50829	up	1137.3	6859.51	10.0201	12.7224	coding	NM_152852	MS4A6A	RefSeq_coding	1564	chr11	-	59939080	59950674	NM_022349,	CTATACAGCCAAAGCCAGTCTGGCTGGAACTCTCTCTCTGATGCTGATTTGCACTCTGCT	64231	Hs.523702	GO:0004872|GO:0016021|GO:0016020	NP_690591	Membrane-spanning 4-domains, subfamily A, member 6A
ASHG19A3A021496	3.05626	1.61177	3.05626	up	36.2214	109.525	5.06281	6.67458	coding	NM_053031	MYLK	RefSeq_coding	2676	chr3	-	123331144	123339530		TTGTCTCATGTTGACCTTGTTTAGTCACATTAACGCACACATCAGTTCCAGGCCCCATTC	4638	Hs.477375	GO:0005524|GO:0003779|GO:0005516|GO:0046872|GO:0004687|GO:0000166|GO:0005515|GO:0016740|GO:0060414|GO:0006936|GO:0006468|GO:0005829|GO:0005829	NP_444260	Myosin light chain kinase
ASHG19A3A038354	3.24329	1.69746	3.24329	up	457.867	1278.4	8.69955	10.397	coding	NM_015061	KDM4C	RefSeq_coding	4687	chr9	+	6757640	7175647		TGGGAACTGAGTTGTTGGCCTTTGTGAAATGAAATTTTTGGCTCTTGAGAAAGAATTCTT	23081	Hs.709425	GO:0050681|GO:0019899|GO:0032454|GO:0032454|GO:0046872|GO:0003676|GO:0016491|GO:0016702|GO:0008270|GO:0016568|GO:0033169|GO:0033169|GO:0055114|GO:0008284|GO:0034339|GO:0000790|GO:0005634	NP_055876	Lysine (K)-specific demethylase 4C
ASHG19A3A029737	2.25169	1.17101	2.25169	up	502.966	966.034	8.84227	10.0133	coding	NM_030651	PRRT1	RefSeq_coding	1931	chr6	-	32116140	32119720		TCTGATCTGTGTGTGAGTGTGTGTGAACTTCTGAAAGACAATATTAAAGAGACTTAGTTG	80863	Hs.699821	GO:0009607|GO:0016021|GO:0016020	NP_085154	Proline-rich transmembrane protein 1
ASHG19A3A009722	3.20077	1.67842	3.20077	up	510.044	1426.69	8.86414	10.5426	coding	NM_003786	ABCC3	RefSeq_coding	5183	chr17	+	48712217	48769062		TTTTGAGATCATCAGTGATACTAAGGTGGATGCCAACCAGAGAAGCTGCTACCCCTACAT	8714	Hs.463421	GO:0005524|GO:0016887|GO:0042626|GO:0015432|GO:0000166|GO:0008514|GO:0005215|GO:0015721|GO:0008206|GO:0015711|GO:0055085|GO:0006810|GO:0005887|GO:0005624|GO:0005886	NP_003777	ATP-binding cassette, sub-family C (CFTR/MRP), member 3
ASHG19A3A023102	2.32605	1.21788	2.32605	up	531.391	1058.41	8.92298	10.1409	coding	NM_006810	PDIA5	RefSeq_coding	1873	chr3	+	122785855	122880953		AAGACTTTGACCAGTTTGTGAAGGAACACTCCTCTGTCCTCGTCATGTTCCACGCCCCAT	10954	Hs.477352	GO:0009055|GO:0016853|GO:0016491|GO:0003756|GO:0015035|GO:0045454|GO:0006662|GO:0055114|GO:0006457|GO:0006950|GO:0005783|GO:0005788	NP_006801	Protein disulfide isomerase family A, member 5
ASHG19A3A009316	2.6513	1.4067	2.6513	up	1543.95	3726.92	10.4656	11.8723	coding	NM_000984	RPL23A	RefSeq_coding	979	chr17	+	27046999	27051373		TAACAAGCTGTACAAGAACCCCTTTTATCCCTGGAAGAGGCTGTGTATGAAACCAATGCC	6147	Hs.419463	GO:0000166|GO:0005515|GO:0019843|GO:0003735|GO:0008283|GO:0044267|GO:0031018|GO:0010467|GO:0006412|GO:0006412|GO:0006414|GO:0006415|GO:0019058|GO:0016032|GO:0019083|GO:0031932|GO:0005829|GO:0005829|GO:0022625|GO:0005622|GO:0005634|GO:0005840	NP_000975	Ribosomal protein L23a
ASHG19A3A002249	3.72806	1.89843	3.72806	up	4019.98	16700	11.8947	13.7931	coding	NM_001134400	CYB561D1	RefSeq_coding	5010	chr1	+	110036700	110043062		tgggaggccgacgcgggtggatcacttgagTTCTGCCTCTGCATGGCTGAAGCCATCCTA	284613	Hs.514682	GO:0046872|GO:0022900|GO:0006810|GO:0016021|GO:0016020	NP_872386	Cytochrome b-561 domain containing 1
ASHG19A3A030245	2.78297	1.47662	2.78297	up	1139.73	2817.64	10.0243	11.5009	coding	NM_020320	RARS2	RefSeq_coding	1848	chr6	-	88224097	88299735		TCTTGCAGCTGTGGCACACAAAACACTACAAATAAAAGATAGTCCTCCTGAAGTGGCTGG	57038	Hs.485910	GO:0005524|GO:0004814|GO:0016874|GO:0000166|GO:0005515|GO:0006420|GO:0010467|GO:0006418|GO:0005737|GO:0005759|GO:0005739	NP_064716	Arginyl-tRNA synthetase 2, mitochondrial
ASHG19A3A008004	3.82742	1.93637	3.82742	up	380.915	1261.86	8.4429	10.3793	coding	NM_144997	FLCN	RefSeq_coding	3723	chr17	-	17115528	17140502		TAATAAGGATTCATGGCTCAGAGGGATTTTCTGATGGTTTTGCTGATTTGTTTCTAGTTT	201163	Hs.31652	GO:0005515|GO:0001932|GO:0005737|GO:0005634|GO:0005886	NP_659434	Folliculin
ASHG19A3A054199	3.34236	1.74087	3.34236	up	649.779	1885.23	9.21263	10.9535	coding	NM_015944	AMDHD2	RefSeq_coding	1604	chr16	+	2570362	2579731		GCCCAGGGCCTGTGCGGCCGCCCTGGAGGCGGTGGCTGGGATAAACGTGCACCCAGCAGG	51005	Hs.728841	GO:0008448|GO:0016810|GO:0006044|GO:0005975	NP_057028	Amidohydrolase domain containing 2
ASHG19A3A032798	2.12523	1.08762	2.12523	up	101.612	201.553	6.55537	7.64299	coding	NM_001042762	FIGNL1	RefSeq_coding	3544	chr7	-	50511833	50518088		GACGCTAGGTTGTTTATCTTTTGTTTATTGTAAAGGAACTATGTGGGATGCATTTGGTGA	63979	Hs.137516	GO:0005524|GO:0016787|GO:0000287|GO:0017111|GO:0000166|GO:0046034|GO:0043066|GO:0001649|GO:0033687|GO:0051726|GO:0005737|GO:0005634	NP_071399	Fidgetin-like 1
ASHG19A3A041562	2.06342	1.04504	2.06342	up	86.1382	170.191	6.32352	7.36856	coding	NM_001170781	FAM122C	RefSeq_coding	2523	chrX	+	133941222	133945209		CTCTTGCACCAGCATTTGCAGAATTAAATTCCTTAGGTTTGTTTCTTTCATATCAACTCT	159091	Hs.269127		NP_620174	Family with sequence similarity 122C
[truncated: 1,168 more rows]

## Sheet: 103T vs 103N_down
# Fold Change cut-off: 2.0 # Condition pairs: 103T vs 103N # Column A: ProbeName, it represents probe name. # Column B: Fold change, positive value indicates up-regulation and negative value indicates down-regulation. # Column C: Log Fold change, log2 value of absolute fold change. Positive value indicates up-regulation and negative value indicates down-regulation. # Column D: Absolute Fold chang…
[truncated: 2,143 more rows]

[truncated: 10 more sheets: 104T vs 104N_up, 104T vs 104N_down, 109T vs 109N_up, 109T vs 109N_down, 110T vs 110N_up, 110T vs 110N_down, 119T vs 119N_up, 119T vs 119N_down, 120T vs 120N_up, 120T vs 120N_down]
