# Supplementary material for: LncRNAs Expression Signatures of Renal Clear Cell Carcinoma Revealed by Microarray
Source: PLoS One. 2012 Aug 6;7(8):e42377. doi: 10.1371/journal.pone.0042377 (PMC3412851; doi:10.1371/journal.pone.0042377)
Supplement: Table S13 — Delta-Ct values of Real-Time qPCR in sixty-three RCCC Patients and p value. (XLSX) [file pone.0042377.s013.xlsx]

## Sheet: Sheet1
	9.46	16.84	12.25	14.19	8.16	2.62	7.05	3.29
	10.88	17.75	10.63	13.41	6.98	3.37	7.54	3.45
	6.93	17.26	10.1	14.32	4.51	4.24	5.8	4.04
	9.01	18.12	12.06	13.39	6.12	4.95	5.82	3.98
	10.56	10.76	10.82	10.75	6.62	3.47	7.73	4.37
	8.58	15.48	8.78	13.18	3.23	1.18	3.12	1.5
	12.21	16	11.88	12.17	4.07	2.38	7.33	3.42
	9.15	15.34	10.81	13.79	8.65	2.55	8.5	2.99
	9.84	16.19	11.33	14.91	8.52	4.1	8.93	3.64
	9.3	14.99	10.23	13.76	7.76	3.19	8.49	3.59
	11.78	14.71	12.6	13.41	5.07	2.59	6.55	3.04
	9.78	13.8	14.2	17.75	6.73	3.43	6.43	2.46
	10.17	17.29	11.63	13.92	8.62	3.47	8.05	4.29
	7.52	17.52	10.72	13.78	6.93	3.73	7.58	3.54
	9.63	13.76	11.62	13.08	4.51	4.03	5.81	4.14
	11.21	15.04	12.07	13.48	6.21	4.59	5.28	3.96
	9.65	15.87	10.83	10.93	6.62	3.74	7.73	4.73
	9.84	16.23	8.87	13.81	3.32	1.81	8.39	3.76
	9.16	15.98	11.93	12.71	4.72	2.83	6.57	3.08
	12.26	17.01	10.18	13.69	8.56	2.54	8.69	3.76
	11.87	14.17	12.17	14.67	8.26	4.32	6.48	2.72
	11.88	17.87	11.34	15.92	7.67	3.92	8.64	3.92
	10.01	19.12	12.61	14.04	5.08	2.95	9.28	6.23
	9.98	16.08	11.98	14.29	6.34	3.47	8.73	6.04
	9.65	17.84	14.21	17.67	8.34	3.64	3.23	1.67
	10.63	16.74	12.61	14.32	7.28	3.43	3.68	1.77
	7.93	16.23	10.22	13.65	5.32	2.37	4.26	2.07
	6.98	17.02	10.81	12.76	8.56	3.48	6.67	4.02
	9.86	15.19	11.87	12.16	5.06	2.63	7.26	4.38
	11.76	15.71	11.46	12.17	4.18	2.83	6.27	3.42
	11.23	17.03	10.13	14.26	6.48	4.27	6.56	3.05
	10.04	18.23	10.93	13.67	7.73	3.91	7.29	4.06
	9.63	17.03	12.52	14.18	8.93	2.74	7.05	3.43
	10.89	17.78	10.36	13.14	7.26	3.73	7.45	3.54
	6.95	18.31	10.18	14.26	8.17	2.64	5.82	4.07
	9.02	17.67	10.28	11.02	6.99	3.38	5.28	3.99
	12.26	16.37	11.86	12.27	6.64	3.49	7.36	3.45
	9.51	15.43	11.34	14.92	4.09	2.42	8.94	3.67
	11.87	14.76	12.62	13.43	8.67	2.59	6.56	3.08
	9.67	14.98	11.36	14.94	7.78	3.24	8.94	3.95
	11.26	16.24	12.63	13.46	5.06	2.62	7.63	3.64
	11.04	15.04	12.52	14.91	9.52	5.11	5.42	3.63
	10.92	14.68	14.21	17.74	3.32	1.19	6.34	2.74
	10.78	13.71	14.63	17.89	9.54	5.23	6.57	3.06
	9.37	14.26	11.26	14.04	9.78	5.64	7.43	4.26
	9.73	14.66	12.17	15.06	4.32	2.14	8.7	2.34
	8.85	15.84	12.19	15.08	8.74	3.51	6.49	2.48
	9.37	15.02	11.72	14.74	7.67	2.43	7.37	3.92
	11.87	15.79	11.06	14.07	5.07	2.94	6.82	4.98
	10.63	14.67	12.04	16.04	3.32	1.16	6.28	4.89
	11.29	15.93	12.18	15.94	6.26	4.37	4.32	2.13
	10.67	14.96	10.57	14.62	6.97	3.39	5.86	4.26
	9.36	13.99	11.42	15.37	8.75	2.93	8.47	2.96
	9.84	16.29	11.29	14.93	7.36	3.04	8.92	3.97
	9.51	14.43	12.11	16.24	5.01	2.62	6.59	3.04
	8.54	15.56	7.94	13.27	10.62	3.21	10.58	3.99
	8.8	13.23	9.79	15.23	5.13	3.01	4.93	3.99
	9.69	12.53	9.26	11.91	8	5.23	8.84	4.54
	9.27	13.25	11.03	16.01	9.09	3.18	9.19	3.33
	4.9	11.39	8.63	16.53	7.15	2.57	8.32	1.45
	8.25	14.47	14.91	15.92	3.52	1.71	4.26	2.47
	7.97	12.38	7.67	11.43	5.27	1.42	3.98	1.74
	10.51	17.78	14.5	18.35	5.52	1.08	6.64	2.45
lncRNAs		ENST00000456816		X91348		BC029135		NR_024418
p value		1.70838e-30		2.06792e-21		1.2856e-25		8.63853e-28
